# Supplementary material for: Development and validation of preeclampsia predictive models using key genes from bioinformatics and machine learning approaches
Source: Front Immunol. 2024 Oct 31;15:1416297. doi: 10.3389/fimmu.2024.1416297 (PMC11560445; doi:10.3389/fimmu.2024.1416297)
Supplement: Supplementary file 2 [file DataSheet2.zip]

Archive with 6 entries (6 files):
- Table S2_DEGs.csv
- Table S3-WGCNA_blue.csv
- Table S4-WGCNA_brown.csv
- Table S5-WGCNA_grey.csv
- Table S6-WGCNA_turquoise.csv
- Table S7-WGCNA_yellow.csv
