# Supplementary material for: Development and validation of preeclampsia predictive models using key genes from bioinformatics and machine learning approaches
Source: Front Immunol. 2024 Oct 31;15:1416297. doi: 10.3389/fimmu.2024.1416297 (PMC11560445; doi:10.3389/fimmu.2024.1416297)
Supplement: Supplementary file 2 [file DataSheet2.zip › Table S2_DEGs.csv]

	logFC	AveExpr	t	P.Value	adj.P.Val	B
LEP	1.108714298	6.18981583	5.952268911	3.85E-08	0.000799121	8.332230632
LRRC1	0.245898601	5.827941692	5.589953637	1.94E-07	0.001343827	6.85437921
GPR162	-0.178967831	5.660062792	-5.589467009	1.94E-07	0.001343827	6.852424317
PAPPA2	0.590193915	5.441418532	5.440091177	3.73E-07	0.001935333	6.256406907
ARMS2	0.599644561	5.363699422	5.093569919	1.64E-06	0.00621728	4.906851655
MCOLN2	-0.295640915	5.871009275	-5.071325352	1.80E-06	0.00621728	4.821894898
LIMCH1	0.533050722	6.459690351	4.880869162	3.96E-06	0.010997864	4.103308215
CGB5	1.357616606	5.808772578	4.864087507	4.24E-06	0.010997864	4.04076622
CGB8	1.244635978	5.795056463	4.830460593	4.86E-06	0.011215543	3.915832472
SLC35A2	0.115623705	5.92597432	4.765515152	6.33E-06	0.012053163	3.676021516
CGB1	0.692293728	5.5696359	4.763324454	6.39E-06	0.012053163	3.667966724
C4orf26	0.348517043	5.294107329	4.725389163	7.44E-06	0.012877175	3.528845108
TYSND1	-0.090855359	5.555972339	-4.657196468	9.78E-06	0.014143006	3.280486875
GPT2	0.296107839	5.825302164	4.643776633	1.03E-05	0.014143006	3.231876327
LHB	1.06901197	5.662009233	4.606510036	1.20E-05	0.014143006	3.09734756
CYP27A1	-0.426730157	6.939427363	-4.600987784	1.22E-05	0.014143006	3.077470843
FBLIM1	0.102975436	5.403295044	4.574572075	1.36E-05	0.014143006	2.982599272
BCORL1	0.286118667	5.639090832	4.567680301	1.40E-05	0.014143006	2.957904598
TRIM24	0.108855669	5.471589805	4.565204834	1.41E-05	0.014143006	2.949040258
CGB3	0.865481291	5.692089381	4.553044922	1.48E-05	0.014143006	2.905541571
SIGLEC6	0.397602484	5.375852578	4.551370219	1.49E-05	0.014143006	2.899556586
DNAJC3	0.248924759	5.883826809	4.542912659	1.54E-05	0.014143006	2.869352778
CRH	1.307213991	5.95794958	4.535464248	1.59E-05	0.014143006	2.842782617
NTRK2	0.074520659	5.183291508	4.525155186	1.65E-05	0.014143006	2.806053949
ENG	0.58715996	7.42038545	4.497271917	1.84E-05	0.014143006	2.706981937
OSTM1	0.179335488	6.108871512	4.49598523	1.85E-05	0.014143006	2.702419735
ATG7	-0.204141994	6.82905714	-4.491584423	1.88E-05	0.014143006	2.686822187
PLIN2	0.474763612	8.034223937	4.488317692	1.91E-05	0.014143006	2.675250464
ACER2	0.169039138	5.584625548	4.477204423	1.99E-05	0.014261317	2.635924794
IFFO1	-0.234502672	7.201514644	-4.422372522	2.47E-05	0.017063769	2.442824458
ERRFI1	0.555522067	7.560969439	4.409212456	2.59E-05	0.017376716	2.396710554
KRT81	0.410907978	5.623771189	4.361968647	3.11E-05	0.019882634	2.231911213
TMEM176A	-0.323977199	6.531178551	-4.347323602	3.29E-05	0.019882634	2.181064083
PLA2G16	0.194025047	6.408673667	4.343389954	3.34E-05	0.019882634	2.167425952
C10orf11	-0.14421462	5.571247396	-4.342728575	3.35E-05	0.019882634	2.165133732
WARS	-0.32305043	7.896807675	-4.311285246	3.78E-05	0.021801345	2.056425626
NR1D2	-0.15276	5.692253287	-4.297418362	3.99E-05	0.022135462	2.008652136
TNFRSF14	-0.387653278	8.1118318	-4.289587541	4.11E-05	0.022135462	1.981719459
TIGIT	-0.069399364	5.294691881	-4.27807159	4.29E-05	0.022135462	1.94217252
SLC7A6	-0.127450979	5.460563156	-4.270273794	4.42E-05	0.022135462	1.915434801
SLC35F2	0.245203374	5.615774686	4.267025945	4.47E-05	0.022135462	1.904308028
SLAMF1	-0.161061732	5.284863351	-4.266780948	4.48E-05	0.022135462	1.903468927
SNORA73B	0.086447083	5.434541145	4.218434661	5.38E-05	0.025956388	1.738525461
MLLT6	-0.221557618	6.65437852	-4.201405305	5.73E-05	0.027045	1.680731236
NLRP2	0.470995414	5.811106171	4.168598302	6.48E-05	0.029904783	1.569842621
RASSF4	-0.146577861	5.645937092	-4.15344159	6.86E-05	0.030958864	1.518814531
PRRG1	0.312403873	5.928061682	4.145114349	7.08E-05	0.031255844	1.490833827
KIF26A	-0.089744156	5.302294446	-4.12867789	7.52E-05	0.032535546	1.435719073
INHA	0.555854899	6.254575771	4.118922178	7.80E-05	0.032615272	1.403078034
AJUBA	0.061044328	5.33670756	4.114082384	7.94E-05	0.032615272	1.386904771
FSTL3	0.946437631	8.054627496	4.111690632	8.01E-05	0.032615272	1.378917074
LMBRD1	0.175911404	8.286843774	4.100220457	8.36E-05	0.033376727	1.340655261
SYDE1	0.404090555	6.504902817	4.085741807	8.82E-05	0.034333987	1.292464349
NECTIN4	0.357183706	5.31405561	4.082362026	8.93E-05	0.034333987	1.281232193
PDK4	0.43915243	6.89819948	4.058065543	9.77E-05	0.036866914	1.200678487
LINC01089	-0.080092869	5.454886658	-4.045840723	0.00010215	0.037872138	1.160275476
PROCR	0.553611949	6.921739503	4.01499942	0.000114364	0.04165675	1.058727179
RBM6	-0.21182734	6.352641583	-4.001435678	0.000120168	0.042644159	1.014241229
ARHGAP18	-0.131963111	5.394942351	-3.997039064	0.000122109	0.042644159	0.999844273
SWAP70	0.227527176	7.038494328	3.994514292	0.000123237	0.042644159	0.991581847
NOP14	-0.088585578	5.691403431	-3.985202667	0.000127485	0.043390729	0.961141243
NPFFR2	0.161479181	5.304895075	3.969634401	0.0001349	0.044249487	0.910360117
TMEM173	-0.244583527	6.844919274	-3.967742758	0.000135829	0.044249487	0.90419955
SPTLC3	0.34974975	5.480023572	3.966582843	0.000136401	0.044249487	0.900423057
GSE1	0.280166826	7.065718159	3.94295701	0.000148576	0.046084807	0.823673168
ARIH1	0.140650651	5.882107449	3.942433887	0.000148857	0.046084807	0.821977491
BRAF	0.082926082	5.48459662	3.941135273	0.000149557	0.046084807	0.817768792
AKR1A1	-0.129863419	6.956730534	-3.938589488	0.000150938	0.046084807	0.809521002
PGM2	0.183014051	6.139274231	3.927707098	0.000156979	0.046090256	0.774307574
ARPC5	-0.228656457	8.947655986	-3.922406185	0.000160004	0.046090256	0.757180158
CRLS1	0.193537891	7.210312863	3.917838454	0.000162656	0.046090256	0.742435032
PAQR8	-0.146157445	5.876205594	-3.915216667	0.000164197	0.046090256	0.733977212
GREM2	0.130267408	5.29171328	3.912493402	0.000165812	0.046090256	0.725196345
NEK11	0.132816891	5.482642146	3.908724337	0.000168073	0.046090256	0.713050679
CGB7	0.374508001	5.316991384	3.907654091	0.00016872	0.046090256	0.709603392
BEND7	0.078853803	5.392624108	3.907218972	0.000168984	0.046090256	0.708202056
RRP8	-0.128622898	6.227576606	-3.904022083	0.000170935	0.046090256	0.697909688
SMDT1	-0.059220678	5.25964979	-3.888505243	0.000180712	0.047869701	0.648039798
ZBTB48	-0.175865233	5.963200768	-3.886297459	0.000182146	0.047869701	0.640955831
PARP10	-0.230174231	6.862831149	-3.881091332	0.000185569	0.048159924	0.624262827
ARL4C	-0.161313512	5.424111334	-3.86414683	0.000197144	0.05053204	0.570044146
LMAN1	0.172051318	6.356578958	3.856296128	0.000202736	0.051331886	0.544982074
RAB25	0.292816505	5.588022277	3.847043954	0.000209522	0.052353051	0.51549368
TPBG	0.159970409	5.427319278	3.842304183	0.000213081	0.052353051	0.500407156
ETS1	-0.3158605	7.092144231	-3.84065374	0.000214334	0.052353051	0.495157036
CDC25B	-0.250638745	7.055199685	-3.836861486	0.00021724	0.052445731	0.483099981
CDCP1	0.115575038	5.567842377	3.829925139	0.000222652	0.052578887	0.46106914
NOCT	0.18080357	5.675419358	3.829360957	0.000223097	0.052578887	0.459278498
RAD23B	0.176813204	6.377569474	3.826477735	0.000225389	0.052578887	0.450130528
FAM120AOS	0.1932072	7.064497877	3.813774202	0.000235754	0.054385937	0.409884485
SLC2A6	-0.255229273	5.982405272	-3.805610749	0.000242654	0.055362336	0.384073651
SHROOM4	0.290098734	6.504413852	3.799449191	0.000247988	0.05596433	0.364619212
NIM1K	0.186412592	5.543084837	3.788436659	0.0002578	0.05755322	0.329906094
GLIS3	0.07824571	5.424340163	3.784870721	0.000261056	0.057660076	0.31868163
GIMAP1	-0.252039216	5.706011854	-3.770091341	0.000274972	0.060094421	0.272243844
STBD1	0.193790266	5.633044354	3.758547894	0.000286329	0.061812515	0.236066925
RBMS2	0.185583656	5.724816525	3.756105922	0.000288788	0.061812515	0.228424353
IL1RAP	0.263443793	5.560608473	3.745860957	0.000299325	0.063301077	0.196401064
TMEM189	0.12378817	6.207470373	3.742726672	0.000302621	0.063301077	0.186617
KAT2A	-0.250872444	6.623337157	-3.740588213	0.000304889	0.063301077	0.179945017
HS3ST2	-0.233935156	5.549860567	-3.711017746	0.000337962	0.069472908	0.087976047
COASY	-0.189265514	6.641224082	-3.703918319	0.000346395	0.070149117	0.065976645
RASEF	0.1625884	5.203646721	3.702578153	0.000348009	0.070149117	0.061827321
AP3S1	0.17540804	7.086667078	3.687470581	0.000366706	0.072100006	0.015130043
UCA1	0.47833477	6.202262694	3.686655474	0.000367741	0.072100006	0.01261462
GATM	-0.236505914	5.722775758	-3.686369229	0.000368105	0.072100006	0.011731366
UBA7	-0.297105657	6.53201373	-3.681397476	0.000374487	0.072565424	-0.003601565
TMEM38A	0.074310294	5.340445894	3.679099648	0.000377472	0.072565424	-0.01068285
ACSL3	0.143747991	6.147051621	3.676069783	0.000381442	0.072655911	-0.020015008
GPR17	0.073396457	5.324238099	3.667030715	0.000393523	0.074275622	-0.047821574
CPM	0.054937122	5.357979201	3.651612019	0.000414972	0.077618375	-0.09513482
HLA-DMB	-0.380944457	8.611944485	-3.647668373	0.000420633	0.077974826	-0.107212049
INHBA	0.097925923	5.169441627	3.644241133	0.000425612	0.078199668	-0.117699825
PIK3CB	0.290673062	5.818627275	3.641376397	0.000429817	0.078279521	-0.126460569
CLSTN3	0.197660123	5.564936444	3.633016297	0.000442315	0.079855093	-0.151997144
LILRB1	-0.139067859	7.196096695	-3.630290301	0.000446464	0.079909272	-0.160314329
LOC338963	-0.067701776	5.293533438	-3.622260626	0.0004589	0.081158827	-0.184785953
ING2	0.167685441	6.143234302	3.61550686	0.000469613	0.081158827	-0.205337313
PRRG3	0.058482598	5.330965038	3.614161329	0.000471776	0.081158827	-0.209428225
JTB	0.141844549	9.080097686	3.613651532	0.000472598	0.081158827	-0.210977893
FAM83B	0.091935169	5.143823824	3.613408376	0.00047299	0.081158827	-0.211716975
GCNT1	0.125773812	5.799014926	3.600012752	0.000495093	0.083979158	-0.252375238
LY6G5C	-0.089374314	5.288881284	-3.596594953	0.000500887	0.083979158	-0.262730558
TUBGCP6	-0.109556753	5.529101988	-3.596072078	0.000501779	0.083979158	-0.264314116
FBXO22	0.080603292	5.481790508	3.593401531	0.000506358	0.083979158	-0.272399304
AKAP2	0.04832009	5.358361946	3.59008592	0.000512099	0.083979158	-0.282431098
MXRA5	-0.283927154	5.831254458	-3.589169995	0.000513696	0.083979158	-0.285201099
CYBB	-0.368386616	7.072261553	-3.583325578	0.000523995	0.08499369	-0.302863531
METTL5	0.195274351	6.800785674	3.578464517	0.00053271	0.085342942	-0.317537464
DBP	-0.10793737	5.563841385	-3.577547591	0.00053437	0.085342942	-0.320303661
SASH1	0.4022797	7.546443074	3.571881909	0.000544731	0.086333564	-0.337383992
7-Sep	-0.150369927	5.603583852	-3.562845998	0.000561649	0.088127759	-0.364581827
AHSA2	-0.230212649	6.514595042	-3.559775134	0.000567511	0.088127759	-0.373813065
NADSYN1	-0.133116081	6.110170842	-3.559111308	0.000568785	0.088127759	-0.375807774
SETD6	-0.097732549	5.485456365	-3.554947634	0.000576843	0.088544296	-0.388312581
ACD	-0.099678896	5.710579188	-3.553329391	0.000580003	0.088544296	-0.393169652
LOC729609	-0.072772616	5.294954821	-3.544395655	0.000597748	0.08999033	-0.419953316
STIP1	-0.160280069	7.240702426	-3.544199074	0.000598144	0.08999033	-0.420542091
TRMT1	-0.137765313	6.309680883	-3.53128896	0.000624711	0.092910161	-0.459154177
PP12613	0.155897506	5.429514766	3.530437894	0.000626501	0.092910161	-0.461695783
ERBB3	0.165187663	5.584909912	3.527079213	0.000633613	0.093298364	-0.471721488
HPCAL1	0.126224213	6.360448227	3.524488066	0.000639151	0.093451093	-0.479451085
GRHL1	0.113126691	5.265379408	3.514314689	0.000661341	0.095621021	-0.509756869
EPS8L1	0.179992348	5.32951625	3.513475373	0.000663203	0.095621021	-0.512254125
TTYH2	-0.046988849	5.229578941	-3.50514861	0.000681954	0.097646355	-0.537004253
SH2B3	-0.288840887	7.187285046	-3.499751202	0.000694374	0.098743723	-0.553023121
CTSC	-0.215582648	7.086262214	-3.492768517	0.000710758	0.100386107	-0.573718658
SNORD14D	-0.071053453	5.343791038	-3.490114363	0.000717081	0.100580468	-0.581576769
SPCS3	0.20181476	6.496340866	3.488138209	0.000721823	0.100580468	-0.58742454
SLC9A9	-0.187400469	6.120112321	-3.476271799	0.000750926	0.103938193	-0.622485407
OLAH	0.334239515	5.42589113	3.470766125	0.000764802	0.104535573	-0.638721251
LCP1	-0.34833124	9.471584421	-3.470565392	0.000765312	0.104535573	-0.639312821
ADNP	0.080590546	5.924116601	3.462833669	0.000785218	0.106553599	-0.662078452
TFPI2	0.746235583	5.95279287	3.460863051	0.000790369	0.106556145	-0.667874533
RBM5	-0.177508633	7.578798194	-3.454326214	0.000807685	0.107820419	-0.687082679
SLC35A3	0.243373724	6.525147105	3.453412596	0.000810133	0.107820419	-0.689765053
RNASEH2B	-0.123286401	5.718460197	-3.443874678	0.000836114	0.110149113	-0.717735366
CYP11A1	0.50738579	7.54602534	3.443106304	0.000838241	0.110149113	-0.719986035
C2orf49	0.16482689	5.961429988	3.435955977	0.000858278	0.111004471	-0.740911554
PARD6B	0.09034661	5.430056871	3.433835909	0.000864306	0.111004471	-0.747109454
ADTRP	-0.105332785	5.219108736	-3.433219522	0.000866065	0.111004471	-0.748910866
FLT3LG	-0.184525107	5.592965884	-3.431289647	0.000871597	0.111004471	-0.754549369
C14orf37	0.156545969	5.484732103	3.429742425	0.000876056	0.111004471	-0.75906809
LIME1	-0.339238709	6.334465963	-3.429474709	0.000876829	0.111004471	-0.759849806
GBA	0.294219641	7.573001618	3.427364945	0.000882949	0.111101753	-0.766008518
TRPV2	-0.212958285	5.986093912	-3.420547898	0.000902999	0.111661415	-0.785888294
IKBKB	-0.096452976	5.793756219	-3.419564515	0.000905926	0.111661415	-0.788753472
BRD9	-0.076804317	6.194055508	-3.41956385	0.000905928	0.111661415	-0.788755409
MAP4	0.075706301	5.403225419	3.41856531	0.00090891	0.111661415	-0.791664091
EPHB6	-0.107310703	5.389182651	-3.40717258	0.000943587	0.114145024	-0.824803406
SH3PXD2A	0.354738636	7.653748132	3.40703805	0.000944004	0.114145024	-0.825194212
SLC46A3	-0.176453106	6.44428375	-3.405257086	0.000949538	0.114145024	-0.83036673
MAN1C1	0.279898535	5.710528085	3.404750888	0.000951117	0.114145024	-0.831836511
TFPI	0.439254314	7.802837857	3.388677287	0.001002544	0.119625444	-0.878418426
NRIP1	0.345535772	6.843752423	3.384376847	0.00101674	0.120626067	-0.890851974
ADAM12	0.639474139	6.14740468	3.38085228	0.001028516	0.121329769	-0.901033066
P2RY11	-0.138983539	5.808683556	-3.378944058	0.001034944	0.121347043	-0.906541693
TRABD	-0.226560741	7.878125585	-3.377347583	0.001040351	0.121347043	-0.911148501
DDX18	-0.117896887	7.161340577	-3.371563006	0.001060167	0.122967488	-0.927826221
KDELR2	0.260216965	7.619794386	3.367350952	0.001074818	0.123467875	-0.939956007
KRT19	0.615787911	7.995378057	3.366906564	0.001076374	0.123467875	-0.94123505
TMEM176B	-0.121112151	5.762798594	-3.365181398	0.001082438	0.123481202	-0.946199192
EML3	-0.156648284	6.950246539	-3.359444467	0.001102834	0.125120399	-0.962692731
PHRF1	-0.098963428	6.253698885	-3.349566329	0.001138799	0.128498652	-0.991040198
SLCO2A1	0.645213356	7.72440586	3.344771692	0.00115665	0.12980742	-1.004775732
UBE2Q2	0.258377504	7.347332381	3.342291757	0.001165986	0.130151616	-1.011874084
CMKLR1	-0.161933716	5.795280613	-3.338242184	0.001181383	0.131084657	-1.0234563
HTRA4	0.752721553	6.729738147	3.334395734	0.001196183	0.131084657	-1.034447293
C5orf30	0.170180958	5.660006588	3.333792349	0.001198521	0.131084657	-1.036170521
ZNF671	-0.107805902	5.959077279	-3.33333365	0.001200301	0.131084657	-1.037480369
CLIC5	-0.221738783	5.455848856	-3.331063712	0.001209145	0.131084657	-1.043960247
TIMP2	0.271440492	8.771788749	3.328248832	0.001220197	0.131084657	-1.051990896
RNF114	-0.099014817	7.403731303	-3.325768787	0.001230013	0.131084657	-1.059061834
GIMAP8	-0.292502497	7.156592033	-3.325493655	0.001231107	0.131084657	-1.059846015
POSTN	-0.303502028	6.028329088	-3.32524246	0.001232106	0.131084657	-1.060561926
MS4A14	-0.081291787	5.273220544	-3.323894356	0.001237482	0.131084657	-1.06440332
CD40	-0.071717994	5.543780263	-3.32089591	0.001249516	0.131687614	-1.072942909
KAZN	0.060501798	5.439801813	3.318024995	0.001261142	0.132009297	-1.081113572
YIPF6	0.177670823	7.558025183	3.316762802	0.001266285	0.132009297	-1.084704019
MIR1271	0.071631587	5.209616493	3.315452983	0.001271643	0.132009297	-1.088428798
ARHGEF4	0.073390764	5.063124542	3.313635651	0.001279113	0.132124066	-1.093594883
NEBL	0.088938458	5.313936564	3.310519071	0.001292018	0.132385416	-1.102449078
TUFT1	0.267506615	6.530461795	3.309948014	0.001294396	0.132385416	-1.104070732
USP53	0.10031934	5.44870347	3.301469005	0.001330187	0.133865385	-1.128122829
FZD2	-0.168797546	5.9168776	-3.301238584	0.001331172	0.133865385	-1.128775772
KMT2A	-0.108577403	5.656593456	-3.298985563	0.001340844	0.133865385	-1.135158247
SEC11A	0.10629954	8.268272544	3.298826979	0.001341527	0.133865385	-1.135607362
SCLY	-0.071945238	5.355508035	-3.297466077	0.001347404	0.133865385	-1.139460773
CD163L1	-0.270674413	6.016563831	-3.297431879	0.001347552	0.133865385	-1.139557588
CCL18	-0.494802097	6.586144859	-3.293877618	0.001363015	0.134756754	-1.149615482
APRT	-0.159797706	6.73637539	-3.291626742	0.001372894	0.135090132	-1.15598058
PTPN21	0.158611178	5.587857431	3.286256627	0.001396733	0.136670557	-1.171152386
FMNL3	-0.052425624	5.259524146	-3.28505494	0.001402121	0.136670557	-1.174544729
KIAA0319	-0.061269471	5.110351094	-3.274564384	0.001449985	0.140120428	-1.204117446
HLA-DMA	-0.353317212	8.274359411	-3.274343028	0.001451011	0.140120428	-1.204740634
NPRL2	-0.121228367	6.700047103	-3.26554674	0.001492346	0.143444841	-1.229477787
SMARCA1	0.156649427	5.860906245	3.26225223	0.001508109	0.143754036	-1.238729028
LOC730101	-0.119351804	5.426579051	-3.259591419	0.001520953	0.143754036	-1.246195353
C11orf52	0.174213498	5.534623503	3.258579676	0.001525864	0.143754036	-1.249033061
IL4I1	-0.147077417	5.68671432	-3.253356497	0.001551452	0.143754036	-1.263671688
GATSL2	0.039851325	5.273057488	3.253303311	0.001551714	0.143754036	-1.263820651
ITCH	0.091858295	6.057265338	3.253288732	0.001551786	0.143754036	-1.263861484
SFXN1	0.138887851	5.73952319	3.252971917	0.001553352	0.143754036	-1.264748779
PPP1R14B	0.202867517	7.520986637	3.252676195	0.001554814	0.143754036	-1.265576938
JUP	0.175735852	6.036313217	3.252057445	0.001557878	0.143754036	-1.267309532
C16orf74	0.145351519	5.38001943	3.24919731	0.001572114	0.144216082	-1.275314915
NUDT5	0.084642149	6.162801771	3.248265604	0.001576777	0.144216082	-1.277921499
CDO1	0.386559006	5.982138045	3.244620019	0.00159515	0.145256572	-1.288114815
AK5	0.084350927	5.256500662	3.239889031	0.00161929	0.145970357	-1.301329331
DGCR8	-0.147684479	6.2563143	-3.236556936	0.001636497	0.145970357	-1.310627214
DPP7	-0.120609607	6.462977957	-3.235063107	0.001644267	0.145970357	-1.31479311
CD72	-0.141348544	5.534422598	-3.231932796	0.001660659	0.145970357	-1.323517722
HDX	0.138120899	5.323298637	3.231696263	0.001661904	0.145970357	-1.324176697
WEE1	0.197922251	6.071593162	3.231659553	0.001662097	0.145970357	-1.324278967
TMC5	0.074283123	5.217440567	3.23094293	0.001665875	0.145970357	-1.326275207
ZNF114	0.070608981	5.30967716	3.230556553	0.001667915	0.145970357	-1.327351361
CCSAP	0.169593062	5.421860888	3.230228695	0.001669647	0.145970357	-1.328264441
CAPN14	0.086757283	5.324707794	3.229539594	0.001673295	0.145970357	-1.330183343
SH3BP4	0.329821701	6.60005715	3.219960392	0.001724774	0.149831626	-1.356823961
EFHD1	0.385549586	8.675333993	3.217246433	0.001739626	0.150492107	-1.364360174
CRB3	0.09581352	5.32883618	3.212268001	0.00176718	0.152241417	-1.378171176
TEF	-0.137842916	5.648942787	-3.210137702	0.001779094	0.152634502	-1.384075731
ZBTB10	0.09476165	5.233001693	3.205039353	0.001807913	0.154468704	-1.39819404
CLCN7	-0.166184789	8.224583981	-3.202642757	0.00182161	0.155001122	-1.404824439
ZMYND15	-0.188436324	5.700579399	-3.200253891	0.001835359	0.155533606	-1.411429476
COL17A1	0.673691772	6.407483773	3.197259593	0.00185273	0.156264452	-1.419702883
CCDC130	-0.167536382	7.229610019	-3.192969378	0.001877885	0.156264452	-1.431546103
NUP85	-0.121864482	6.593567416	-3.192463056	0.001880875	0.156264452	-1.432942968
SMARCB1	0.205206509	6.383898562	3.190896906	0.001890151	0.156264452	-1.437262612
BBS9	-0.0605136	5.442258554	-3.190627062	0.001891753	0.156264452	-1.438006702
EPHA1	0.123837319	5.577397571	3.190297788	0.001893711	0.156264452	-1.438914601
GALE	0.065078384	5.483358045	3.189800664	0.001896669	0.156264452	-1.440285168
ARHGEF6	-0.257588328	7.20332276	-3.18435526	0.001929358	0.158329381	-1.455286819
GNPDA1	-0.134707515	7.691225972	-3.181468318	0.001946901	0.159139982	-1.463231722
DSP	0.15453945	5.554626294	3.179336579	0.00195995	0.159578343	-1.469094563
CCL2	-0.530299195	7.345148957	-3.176697665	0.001976216	0.160274217	-1.476347872
APBB3	-0.156071625	6.503756392	-3.174113471	0.001992267	0.160947266	-1.483446063
FGF4	0.057318574	5.132908674	3.169602903	0.002020574	0.162601398	-1.495824375
OR2T33	0.303079692	5.49502599	3.168200912	0.002029449	0.162684996	-1.499668947
PRR5L	-0.140693934	5.626327533	-3.16420687	0.00205493	0.164026463	-1.510613957
SH3RF1	0.129622157	5.357429315	3.16310943	0.002061984	0.164026463	-1.513619352
GIMAP5	-0.291942846	6.913980906	-3.159921863	0.002082599	0.165034055	-1.522343885
SEC63	0.073636352	5.85795744	3.146536558	0.002171279	0.170877953	-1.558902329
SPRR2G	0.296283106	5.368578312	3.144331607	0.00218622	0.170877953	-1.5649125
SLCO4A1	0.164899211	5.699028039	3.143018531	0.002195163	0.170877953	-1.56849001
ARSK	0.084683907	5.522790874	3.141082062	0.002208414	0.170877953	-1.573763756
MAP3K8	0.209002436	6.412883815	3.13909489	0.002222089	0.170877953	-1.579172842
ANKFY1	-0.071569638	6.200552386	-3.137107309	0.002235845	0.170877953	-1.584580261
DPM1	0.121684612	7.415542194	3.137103913	0.002235869	0.170877953	-1.5845895
GINM1	0.225121958	6.51897903	3.137066492	0.002236129	0.170877953	-1.584691281
FOXJ3	0.216886732	7.033173309	3.136958973	0.002236875	0.170877953	-1.584983715
DBIL5P	-0.082555119	5.275454842	-3.136703838	0.002238648	0.170877953	-1.585677608
CCDC180	0.058954957	5.054468919	3.13523115	0.002248903	0.170931807	-1.589681995
CCND2	-0.266317047	7.705992002	-3.134241626	0.002255819	0.170931807	-1.592371751
ANXA6	-0.110282247	5.758232884	-3.13182183	0.002272814	0.171183056	-1.598946417
GSTA5	-0.163638108	5.221483772	-3.131423212	0.002275625	0.171183056	-1.600029079
WDR18	-0.184144089	7.015920732	-3.127964788	0.002300149	0.172403233	-1.609417593
RASSF7	0.226876747	6.717631438	3.121382436	0.002347506	0.173707119	-1.627263251
TXNDC12	0.192568086	8.002172118	3.121376075	0.002347552	0.173707119	-1.627280483
L3MBTL2	-0.080707935	6.08418614	-3.120994807	0.002350323	0.173707119	-1.628313213
STMN3	-0.219268321	7.035463513	-3.120013439	0.002357468	0.173707119	-1.630970946
MKRN3	0.060950015	5.231371993	3.119751584	0.002359378	0.173707119	-1.631679986
RCBTB2	-0.130818045	5.966575983	-3.117749237	0.002374031	0.173872975	-1.637100248
ASPHD2	0.169647346	5.511773736	3.117157185	0.00237838	0.173872975	-1.638702363
STK36	-0.164342525	6.342069845	-3.111210433	0.002422473	0.176475026	-1.654780748
MIR920	0.05126415	5.212956323	3.1053268	0.002466844	0.177593797	-1.670663843
NAGK	-0.175340616	7.997465651	-3.104073077	0.002476396	0.177593797	-1.674045148
SLAMF8	-0.236484151	6.18603896	-3.103154884	0.002483413	0.177593797	-1.676520818
RALGPS1	-0.093828969	5.536841451	-3.102701082	0.002486888	0.177593797	-1.677744159
CORO2A	0.125144247	5.789582216	3.101487133	0.002496206	0.177593797	-1.681015951
ZNF521	-0.093873234	5.239923558	-3.10085275	0.002501089	0.177593797	-1.682725302
GDF15	0.789844552	6.69625844	3.100237929	0.002505829	0.177593797	-1.684381669
AMT	-0.1373347	5.924343762	-3.100181994	0.002506261	0.177593797	-1.684532349
ICAM2	-0.23014595	7.49933193	-3.093300778	0.002559895	0.180580353	-1.703052226
KCNB2	-0.067318262	5.32763687	-3.091440599	0.002574576	0.180580353	-1.70805288
UTF1	0.048499172	5.051381831	3.090788908	0.002579737	0.180580353	-1.709804216
MMP23A	0.277372417	5.532111109	3.088812209	0.002595452	0.180580353	-1.715114497
FCER1A	-0.246479205	5.748689888	-3.088336002	0.002599251	0.180580353	-1.716393381
VCX3B	-0.050987897	5.200778003	-3.0881679	0.002600594	0.180580353	-1.716844792
LEFTY1	0.248968051	5.55011934	3.085659218	0.002620703	0.180846259	-1.723579062
KIAA0586	-0.073479612	5.677689337	-3.085517387	0.002621844	0.180846259	-1.723959658
TMEM211	-0.043789028	5.025039799	-3.084281258	0.00263181	0.180932546	-1.727276135
MAFF	0.221590917	5.857622211	3.081201688	0.00265679	0.182035548	-1.73553375
LYPLA1	0.132805385	5.610295375	3.079513356	0.002670578	0.182035548	-1.740058009
RIMBP3C	0.062048223	5.228754409	3.078830622	0.002676173	0.182035548	-1.74188697
ESRP1	0.078782453	5.393474977	3.078008405	0.002682924	0.182035548	-1.744089149
LUZP6	-0.0671942	5.254594787	-3.076217493	0.002697686	0.182440898	-1.748884156
TMEM184A	0.100977224	5.167620307	3.073689966	0.002718647	0.182762986	-1.755647494
PNRC1	-0.059566418	5.213577658	-3.073520962	0.002720054	0.182762986	-1.756099565
LUC7L3	-0.103160727	5.758017163	-3.071409036	0.002737693	0.183235238	-1.761747063
GCC2	0.05219902	5.3757365	3.070569543	0.002744734	0.183235238	-1.763991068
IGSF3	0.316187514	5.967787717	3.068791344	0.002759703	0.183644068	-1.768742615
B3GALNT2	0.072786077	5.559938507	3.066722028	0.002777218	0.183887584	-1.774269221
SLC15A3	-0.2147582	8.063570828	-3.066267835	0.002781076	0.183887584	-1.775481842
PHACTR2	0.281638001	6.987470055	3.062937215	0.00280952	0.185178601	-1.784369562
BAP1	-0.087512658	5.925399497	-3.057380341	0.002857578	0.186070303	-1.799180372
TRIM64	0.140950751	5.356657092	3.054174719	0.002885646	0.186070303	-1.80771432
ZNF425	0.079243434	5.484765692	3.053130167	0.002894848	0.186070303	-1.810493519
HTRA1	0.471973188	8.91178235	3.053028213	0.002895747	0.186070303	-1.810764741
GNPTG	0.197813309	7.496505454	3.052526766	0.002900175	0.186070303	-1.812098608
RABL3	0.113372552	6.003312619	3.051366953	0.002910441	0.186070303	-1.815183062
TRIP13	0.077732692	5.569469438	3.050682074	0.002916519	0.186070303	-1.817004003
INA	-0.048217324	5.116221025	-3.050074542	0.00292192	0.186070303	-1.818619017
ARL5B	0.074958733	5.552921442	3.049449411	0.002927487	0.186070303	-1.820280537
NKX2-8	-0.052621812	5.165930706	-3.048592442	0.002935136	0.186070303	-1.8225578
AIF1	-0.418523453	8.099174528	-3.047658371	0.002943493	0.186070303	-1.825039349
FLT4	0.053055712	5.185021633	3.045802895	0.002960159	0.186070303	-1.829966944
TMC6	-0.211235069	6.193267666	-3.045581683	0.002962152	0.186070303	-1.830554255
CD28	-0.069868333	5.458385656	-3.044890491	0.002968387	0.186070303	-1.832389117
ANPEP	-0.338697343	6.95201581	-3.04462489	0.002970786	0.186070303	-1.833094097
SRRT	-0.144447183	7.747728684	-3.044559601	0.002971376	0.186070303	-1.833267388
ATF5	-0.241990886	7.168121035	-3.044037392	0.002976099	0.186070303	-1.834653311
AKIRIN1	0.127293998	6.125276115	3.042217755	0.00299261	0.186070303	-1.839481028
ADIRF	-0.281806335	6.727889335	-3.042138861	0.002993328	0.186070303	-1.83969029
TAF13	0.101856721	5.685056131	3.038900522	0.00302293	0.186267098	-1.848275943
GMCL1	0.171844446	6.170043512	3.038829378	0.003023583	0.186267098	-1.848464479
FAM84A	0.058838468	5.213939072	3.03849313	0.003026673	0.186267098	-1.849355508
CX3CR1	-0.391408318	6.052629121	-3.037872803	0.00303238	0.186267098	-1.850999112
GRAMD1B	0.152837292	5.542641269	3.036727394	0.003042946	0.186364704	-1.854033233
CLEC9A	0.05692853	5.364636183	3.034153909	0.003066808	0.186831427	-1.860846807
CBARP	-0.081871498	5.285941332	-3.032501601	0.00308222	0.186831427	-1.865218962
CASP1	-0.270136435	6.279269044	-3.032461985	0.00308259	0.186831427	-1.865323765
IGSF8	0.091874815	5.442137871	3.032037537	0.003086561	0.186831427	-1.866446565
ZCWPW1	-0.117442632	5.989023484	-3.030717719	0.003098939	0.187035393	-1.869937072
OXNAD1	-0.061863325	5.360429501	-3.027242563	0.003131752	0.188467905	-1.879121788
CYP2J2	0.337520868	5.678790564	3.025054652	0.003152574	0.189169698	-1.884899904
BCAP29	0.137801186	6.031085734	3.024106712	0.003161636	0.189169698	-1.887402278
OR8B12	0.147061826	5.374167654	3.023021876	0.003172036	0.189246558	-1.890265234
LRRC52	-0.077313917	5.215977325	-3.021238107	0.003189204	0.18954036	-1.894970885
ZKSCAN4	-0.092618028	5.812867951	-3.020430467	0.003197006	0.18954036	-1.897100714
COBLL1	0.465048188	7.739682882	3.018880094	0.003212032	0.18954036	-1.901187894
EIF3J	0.102768369	6.176329265	3.018338828	0.003217293	0.18954036	-1.902614402
PDGFRL	0.38021305	6.670535966	3.017793067	0.003222606	0.18954036	-1.904052544
MIR124-2	0.0715598	5.233157741	3.016235723	0.003237811	0.189701342	-1.908155136
ARHGAP33	-0.135233696	5.862128734	-3.015642892	0.003243617	0.189701342	-1.909716404
SNAPC4	-0.115399026	6.225358613	-3.010686403	0.003292534	0.191293974	-1.922759791
CXorf40B	0.085912146	5.709638344	3.010545403	0.003293935	0.191293974	-1.923130586
C8orf58	0.122642833	5.686109735	3.008617558	0.003313153	0.191293974	-1.928198877
MIR635	-0.092992708	5.470022638	-3.008213203	0.003317197	0.191293974	-1.929261584
ADGRE4P	-0.056485558	5.348768491	-3.008184459	0.003317485	0.191293974	-1.929337123
C16orf54	0.188082847	5.516491297	3.007321517	0.003326131	0.191293974	-1.931604655
UBR4	-0.141249875	6.997824867	-3.005780579	0.003341622	0.191424499	-1.935652401
VASH1	-0.180059263	5.994694259	-3.002809801	0.003371675	0.191424499	-1.94345122
AMELY	0.060913964	5.256339033	3.00229919	0.003376866	0.191424499	-1.944791024
OOSP2	0.062890276	5.22048589	3.001889984	0.003381031	0.191424499	-1.94586461
KCNJ16	0.136144926	5.570681533	3.001629621	0.003383683	0.191424499	-1.946547632
CGA	0.92436224	6.878834328	2.999020383	0.003410373	0.191424499	-1.953389861
VMO1	-0.129954418	5.464273715	-2.998362013	0.003417138	0.191424499	-1.955115534
GLDN	0.512401644	5.795488323	2.998279764	0.003417984	0.191424499	-1.955331097
PSG11	0.751191368	5.847074149	2.998108438	0.003419747	0.191424499	-1.955780104
MTRF1	-0.086817999	5.403392119	-2.998025578	0.0034206	0.191424499	-1.955997252
BIRC3	-0.135889045	6.166176917	-2.996592527	0.003435381	0.191734917	-1.95975203
SNX30	-0.102460822	6.007635654	-2.994770558	0.00345426	0.192271712	-1.964523679
FAAP100	-0.141285365	6.776579944	-2.993122909	0.003471415	0.192709942	-1.968836723
OCRL	0.192497072	6.533754328	2.989467738	0.003509753	0.194318645	-1.978397837
GPI	-0.183802108	7.26870347	-2.986317025	0.003543113	0.195643929	-1.986631636
NSMF	-0.184425959	6.271989773	-2.985252898	0.003554446	0.195749114	-1.989410909
CMTM7	-0.187971057	6.958095387	-2.98373685	0.00357065	0.196121276	-1.993369082
VPS45	-0.101450199	6.422180203	-2.980252681	0.003608149	0.197616235	-2.002459412
JPH2	0.079019388	5.611146866	2.97924606	0.00361905	0.197616235	-2.005084085
CD83	-0.18970069	6.091633777	-2.978198509	0.003630427	0.197616235	-2.007814698
ZEB2	-0.108346846	5.825381453	-2.977287484	0.003640348	0.197616235	-2.010188786
PLEKHA1	0.264258302	6.79744767	2.976819056	0.003645459	0.197616235	-2.011409254
TBK1	0.141777864	6.864409184	2.975519206	0.003659676	0.197870284	-2.014795117
PTS	0.183829536	7.146558142	2.974043683	0.003675876	0.19800027	-2.018637089
MST1R	-0.045302702	5.080375385	-2.973564335	0.003681153	0.19800027	-2.019884877
COMMD5	-0.053639211	5.853372181	-2.971965702	0.003698803	0.198435537	-2.02404506
USHBP1	-0.074225473	5.327617685	-2.969657223	0.003724428	0.198669198	-2.030049227
PLGRKT	0.141148431	6.748912208	2.969259638	0.003728858	0.198669198	-2.031082923
ASIC5	0.060772219	5.241440547	2.968989979	0.003731865	0.198669198	-2.031783954
GSTA2	-0.232938405	5.734533138	-2.966927793	0.003754937	0.1993862	-2.037143258
GIMAP2	-0.158419348	5.705665139	-2.96565183	0.003769278	0.19963714	-2.040457738
OR2AG1	-0.068322592	5.188767209	-2.964229684	0.003785322	0.199976749	-2.044150555
TFAP2A	0.224578596	5.575650055	2.962283117	0.003807385	0.200631773	-2.049202722
BCAR3	0.374917329	6.176453433	2.960909874	0.00382302	0.200945679	-2.052765213
MDM2	0.059124346	5.355929858	2.957453124	0.003862641	0.202515511	-2.061726692
RAB20	-0.116073948	5.565473165	-2.953505171	0.003908354	0.202710004	-2.071950946
ZIK1	-0.06385573	5.504019082	-2.95243274	0.003920857	0.202710004	-2.074726321
SPAG8	0.201368744	5.297440311	2.950916558	0.003938598	0.202710004	-2.078648664
AP3M2	-0.179711826	6.104044056	-2.94989914	0.003950543	0.202710004	-2.081279772
PIGR	0.204090615	5.376384461	2.949716445	0.003952692	0.202710004	-2.081752153
CD4	-0.196422816	5.973031285	-2.949662901	0.003953322	0.202710004	-2.081890593
ZNF689	-0.089208884	6.491310396	-2.94937066	0.003956762	0.202710004	-2.082646157
RANGRF	-0.058964308	5.144897803	-2.948275472	0.003969676	0.202710004	-2.085477118
GPER1	0.137749948	5.559358227	2.948208625	0.003970466	0.202710004	-2.08564988
AQP11	0.201833388	5.391073658	2.94816095	0.003971029	0.202710004	-2.085773094
PER3	-0.099258141	5.649108869	-2.94720752	0.003982308	0.202710004	-2.088236831
MAP2K1	0.112066249	7.332355629	2.946436425	0.003991451	0.202710004	-2.090228911
P2RY10	-0.042633652	5.283858983	-2.946282699	0.003993276	0.202710004	-2.090626004
OR2S2	0.06891479	5.279330398	2.945112295	0.004007196	0.202920517	-2.093648718
SOX4	0.197086638	6.799926117	2.942122425	0.004042961	0.204215603	-2.101365893
HSPA8	-0.163037793	9.206124665	-2.940685397	0.004060255	0.204215603	-2.105072691
SLC30A5	0.068907691	5.882416605	2.940504023	0.004062442	0.204215603	-2.105540436
AGFG1	0.063053187	5.597785387	2.939703103	0.004072115	0.204215603	-2.107605639
WASH1	-0.133374957	6.97995451	-2.936135654	0.004115459	0.205891959	-2.116798752
CD14	-0.260515548	9.363260389	-2.934693815	0.004133097	0.206141324	-2.120511647
ELP3	-0.107769699	6.593020379	-2.934106579	0.004140301	0.206141324	-2.122023408
PPM1F	-0.214703833	7.566180799	-2.931155061	0.004176683	0.207246211	-2.129617883
HLCS	-0.052794342	5.35315635	-2.930688872	0.004182457	0.207246211	-2.13081684
LINC00261	0.040690849	5.208634309	2.925457517	0.004247748	0.209629653	-2.144260049
CD209	-0.345153002	6.383465046	-2.924945971	0.004254183	0.209629653	-2.145573511
NTHL1	-0.102947375	5.774507447	-2.92385565	0.004267927	0.209629653	-2.148372415
ARHGAP4	-0.294327812	6.616043778	-2.923616779	0.004270944	0.209629653	-2.148985491
TARP	-0.160664951	5.542127246	-2.917084617	0.004354204	0.213212201	-2.165734458
TMEM99	0.103331882	6.050258724	2.913919075	0.004395087	0.214478709	-2.173839888
ZDHHC13	0.085174034	5.54969738	2.913185626	0.004404609	0.214478709	-2.175716847
DHRSX	0.089043957	5.596062155	2.911661979	0.004424452	0.214478709	-2.179614732
DPH3	0.111462793	6.198178152	2.911447687	0.00442725	0.214478709	-2.180162809
GPR148	-0.053836364	5.111493668	-2.911105518	0.00443172	0.214478709	-2.181037877
GLE1	-0.071331591	6.24682816	-2.907812121	0.004474957	0.215378309	-2.189456065
OPN4	0.041763824	5.264352723	2.905992399	0.004499014	0.215378309	-2.194104
TRIM6	0.087585387	5.322148042	2.905816909	0.00450134	0.215378309	-2.194552107
MGAT3	0.161998998	6.277647778	2.90546578	0.004505998	0.215378309	-2.195448637
IL32	-0.227413786	6.08552592	-2.903737748	0.004528985	0.215378309	-2.199859454
DDR1	0.101387185	5.591997427	2.903253268	0.004535449	0.215378309	-2.2010957
ANO7	-0.035566526	5.270938173	-2.903063989	0.004537976	0.215378309	-2.201578633
CCR3	-0.119352704	5.173386902	-2.902182568	0.004549764	0.215378309	-2.203827186
NBPF15	0.113350424	5.32127178	2.901643859	0.004556983	0.215378309	-2.20520118
ADCY7	-0.179299549	6.302970999	-2.901444908	0.004559651	0.215378309	-2.205708558
RAB2A	0.106522796	6.528357295	2.901089761	0.004564418	0.215378309	-2.206614203
BCAT2	0.144858068	6.375952229	2.898812507	0.004595095	0.21620988	-2.212419119
MYL12B	0.089324152	9.696214927	2.897994475	0.004606161	0.21620988	-2.214503422
USP33	0.100984291	5.54331864	2.897468937	0.004613283	0.21620988	-2.215842205
PCED1B	-0.241217833	6.5665767	-2.895917267	0.00463437	0.216633833	-2.219793824
HEXB	0.356033271	9.746137577	2.895269664	0.004643197	0.216633833	-2.221442542
BHLHE41	-0.105527484	5.357517826	-2.892814778	0.004676798	0.217282925	-2.227689576
PDK2	-0.073785946	5.449674076	-2.892724379	0.00467804	0.217282925	-2.227919532
C1GALT1C1	0.080166067	6.13797919	2.890839736	0.004703994	0.218000724	-2.232712309
RPL22L1	0.079241333	5.333789725	2.888528615	0.004736002	0.218995252	-2.238586072
CRY1	0.13400469	5.826051381	2.88734433	0.004752481	0.219268904	-2.241594432
SLF2	-0.052087313	5.757600568	-2.885113785	0.004783661	0.219625939	-2.247257722
PLCG1	-0.115754639	5.770605147	-2.884832921	0.004787601	0.219625939	-2.247970569
SLC1A5	0.169977861	6.162711515	2.884522815	0.004791954	0.219625939	-2.248757565
PNCK	0.381438627	6.55052929	2.881814517	0.004830126	0.220243289	-2.25562774
SLC39A8	0.282227832	5.936329811	2.881382979	0.004836234	0.220243289	-2.256721927
APMAP	-0.192193102	7.348467275	-2.881311429	0.004837248	0.220243289	-2.256903331
GIGYF1	-0.07571717	5.506599305	-2.878340116	0.004879505	0.221429214	-2.264433364
COMMD4	-0.074923977	6.225502803	-2.876699604	0.004902982	0.221429214	-2.268588027
ST3GAL6	0.219872257	5.983681798	2.876512652	0.004905663	0.221429214	-2.269061363
OVOL2	0.185964981	5.465263347	2.876447642	0.004906596	0.221429214	-2.269225954
SNORA73A	0.072586299	5.398647012	2.875749842	0.00491662	0.221429214	-2.270992429
CD47	-0.112338035	6.184307802	-2.874735391	0.004931226	0.221559882	-2.273559857
HAR1A	0.237526151	5.37331372	2.874067489	0.004940864	0.221559882	-2.275249807
NIPSNAP3B	-0.046556079	5.193058826	-2.869628773	0.005005358	0.22365402	-2.286472414
MOB3C	-0.072009369	5.748702707	-2.869372224	0.005009109	0.22365402	-2.287120612
DUS2	-0.130786289	5.91955434	-2.868023512	0.005028871	0.223712059	-2.290527478
NINJ1	-0.232314649	8.035716409	-2.867813241	0.005031959	0.223712059	-2.291058504
SKIV2L	-0.121975156	6.53199561	-2.86402966	0.005087813	0.225711918	-2.300608104
LOC100133315	-0.040637162	5.305062329	-2.86021841	0.00514465	0.227746762	-2.310216814
SFI1	-0.038074267	5.160334826	-2.857146553	0.005190884	0.228937348	-2.317953572
TMEM31	0.076839667	5.222954837	2.856966994	0.005193598	0.228937348	-2.318405592
NDST2	-0.110785577	6.279599288	-2.85607225	0.005207143	0.229048099	-2.32065765
PRDX6	0.156860591	8.559766699	2.852879552	0.005255738	0.230296407	-2.328688793
PMAIP1	-0.073321769	5.275348523	-2.852750821	0.005257706	0.230296407	-2.329012455
SPP1	-0.505200278	9.550325252	-2.849719314	0.005304248	0.231845904	-2.336630831
FAM45A	0.119412584	7.308445489	2.848797907	0.005318469	0.231979112	-2.338945034
LOC399815	-0.064458496	5.251866437	-2.846340972	0.00535656	0.232506734	-2.345112782
MFNG	-0.248983318	6.924041649	-2.845010142	0.005377297	0.232506734	-2.348451751
MAN2B1	-0.172365884	6.145567118	-2.844329404	0.005387932	0.232506734	-2.350159168
OGT	-0.144888076	6.709537249	-2.84414808	0.005390768	0.232506734	-2.350613904
YME1L1	0.151942429	6.959816632	2.844053722	0.005392245	0.232506734	-2.350850533
FBXO34	0.09400619	6.265243529	2.843701608	0.005397758	0.232506734	-2.351733493
NUP155	0.059428246	5.486407211	2.842668382	0.005413964	0.232721996	-2.354323877
TRAF5	-0.046016747	5.279869896	-2.840164606	0.005453422	0.233574687	-2.360597759
LPXN	-0.282015541	7.11933266	-2.839982548	0.005456301	0.233574687	-2.361053773
OBSCN	0.132812697	5.379808003	2.839259223	0.005467755	0.233583377	-2.362865291
TIAF1	-0.069173797	6.094662007	-2.837308348	0.005498756	0.234360162	-2.367749183
PKP2	0.251021243	5.818358049	2.836696379	0.005508514	0.234360162	-2.369280627
DLX5	0.341972733	6.548532748	2.835810693	0.005522664	0.234411716	-2.371496546
LOC100506691	-0.074132842	5.414925318	-2.834223891	0.005548099	0.234411716	-2.375465146
HDC	-0.131979204	5.477924793	-2.834094741	0.005550174	0.234411716	-2.375788068
TUSC3	0.278332918	5.928534236	2.833801544	0.005554887	0.234411716	-2.376521121
HSBP1	-0.135755242	7.689560738	-2.832850157	0.005570206	0.234581354	-2.378899347
AMD1	0.270878123	6.771317077	2.831294178	0.005595342	0.235162942	-2.382787445
LCAT	-0.090669356	5.23039957	-2.830011988	0.005616134	0.235559936	-2.385990039
BAIAP2L1	0.313575872	5.706178138	2.829272351	0.00562816	0.235588406	-2.387836913
PRPF3	-0.166720396	6.647265613	-2.827108672	0.005663475	0.236226198	-2.393237277
SPTY2D1	0.131313972	5.826008573	2.826572616	0.005672255	0.236226198	-2.39457469
RUNX1	-0.054500486	5.491473657	-2.824845155	0.005700636	0.236226198	-2.398883093
SPATA31A6	0.035185827	5.292626563	2.824638235	0.005704044	0.236226198	-2.399399015
APLN	-0.135671257	5.462639538	-2.824451225	0.005707126	0.236226198	-2.39986527
EP400	-0.115744165	6.115805653	-2.824176099	0.005711663	0.236226198	-2.400551166
ZNF589	-0.059003595	5.3794973	-2.822189661	0.005744518	0.237112673	-2.405501731
3-Sep	0.314470169	5.784122459	2.820573882	0.005771369	0.237748339	-2.409526374
SNX17	-0.087152031	7.655344737	-2.817480962	0.005823088	0.238780461	-2.4172249
CNPY2	0.216176822	7.399458	2.81721072	0.005827627	0.238780461	-2.417897213
NFKBIE	-0.115478799	5.64424525	-2.816672931	0.00583667	0.238780461	-2.419234975
ME3	-0.048312215	5.360382762	-2.816330918	0.005842427	0.238780461	-2.420085626
ENTPD6	-0.062145647	5.808333461	-2.815581684	0.005855058	0.23882654	-2.421948813
PCDHB8	0.039282691	5.050794786	2.813783049	0.005885481	0.239309624	-2.426419919
COL24A1	-0.071259681	5.417202693	-2.813519336	0.005889954	0.239309624	-2.427075263
CADM3	-0.096373747	5.319620558	-2.811081157	0.005931454	0.239419685	-2.433131829
RNU4ATAC	0.122065009	5.55814601	2.811011513	0.005932644	0.239419685	-2.433304763
ZFP57	0.063804383	5.386030048	2.810472807	0.005941851	0.239419685	-2.434642307
MESTIT1	-0.045588533	5.215803658	-2.809254606	0.005962719	0.239419685	-2.437666163
LSM3	0.11606101	7.833193602	2.809162257	0.005964304	0.239419685	-2.43789535
SDCCAG3	-0.064316	5.817271877	-2.808737909	0.005971591	0.239419685	-2.438948389
DNAJC7	-0.101002085	6.770627815	-2.808116222	0.005982281	0.239419685	-2.440490892
TUBB2A	0.325571444	6.673109382	2.807726032	0.005988999	0.239419685	-2.441458866
KCNK12	0.570630557	6.858328551	2.807293953	0.005996447	0.239419685	-2.442530626
ACTG1P4	-0.080653652	5.368661	-2.805789711	0.006022442	0.239728209	-2.446260762
TGIF2	-0.10916493	5.647501727	-2.803886659	0.006055476	0.239728209	-2.450977419
PLA2G10	0.20821043	5.543444335	2.803653559	0.006059534	0.239728209	-2.451554963
AGAP1	0.070239582	5.499558896	2.802722546	0.006075765	0.239728209	-2.4538613
SSFA2	0.18205426	5.923673892	2.802444604	0.006080618	0.239728209	-2.454549702
LAP3	-0.199155651	7.801683091	-2.802348085	0.006082305	0.239728209	-2.454788745
KCNJ9	-0.051426622	5.17789166	-2.802193864	0.006085	0.239728209	-2.455170679
TMEM189-UBE2V1	0.098018498	5.856166165	2.800546688	0.006113854	0.239795477	-2.459248878
CHD1L	-0.106228732	5.724202903	-2.79978561	0.006127228	0.239795477	-2.461132524
ARHGAP22	-0.104580248	5.440498884	-2.799615251	0.006130226	0.239795477	-2.461554098
LAPTM5	-0.374589265	8.040781496	-2.799462966	0.006132906	0.239795477	-2.461930927
GFOD2	0.164616547	5.94950677	2.798763181	0.006145237	0.239825977	-2.463662323
ARIH2	-0.115747692	6.790490374	-2.797713969	0.006163769	0.240097865	-2.466257574
P2RY2	0.050380088	5.158617661	2.793759066	0.00623408	0.240194371	-2.47603271
ZNF214	-0.037603499	5.216375508	-2.793520879	0.006238338	0.240194371	-2.476621051
GATA3	0.309129143	5.968958112	2.792950902	0.006248537	0.240194371	-2.478028765
SLC41A2	0.149396958	5.671872918	2.792398394	0.006258439	0.240194371	-2.479393102
TAS2R46	0.061535602	5.290668066	2.79116939	0.006280516	0.240194371	-2.482427127
CLTB	0.135357977	6.865861237	2.79061282	0.006290537	0.240194371	-2.483800749
TTC31	-0.09567042	6.026561798	-2.790308957	0.006296014	0.240194371	-2.484550588
FKTN	-0.088596513	7.411268059	-2.790174321	0.006298442	0.240194371	-2.484882807
WDR81	-0.159756661	6.38434781	-2.789643865	0.006308018	0.240194371	-2.48619159
HIPK4	-0.054207402	5.070526489	-2.789602005	0.006308774	0.240194371	-2.48629486
TAS2R14	0.053889066	5.237521604	2.789364866	0.00631306	0.240194371	-2.486879872
MSC	-0.120955768	5.253359642	-2.788828768	0.006322758	0.240194371	-2.488202249
SH2D3A	0.108217782	5.276361628	2.788319565	0.006331982	0.240194371	-2.489458083
C4orf36	0.083791471	5.431988792	2.787887481	0.006339818	0.240194371	-2.490523569
ASH2L	0.096514045	7.093152081	2.787281041	0.006350832	0.240194371	-2.492018766
MIR493	-0.062629375	5.205944294	-2.787252605	0.006351349	0.240194371	-2.49208887
DENND2A	0.431756417	6.893515743	2.784715718	0.006397616	0.241504191	-2.498340597
ABCC5	-0.07528311	5.744656461	-2.781520631	0.006456325	0.243278076	-2.506207469
PSIP1	-0.06537291	5.584143225	-2.780257753	0.006479665	0.243715241	-2.509314782
LY86	-0.261394943	6.687477859	-2.778882218	0.006505176	0.244232287	-2.512697925
NCAN	0.184193128	5.659173111	2.777159123	0.006537261	0.244993875	-2.516933885
ABCG1	0.078224902	5.738371615	2.775429751	0.006569608	0.245762523	-2.521183033
UBQLNL	-0.057918304	5.221199878	-2.774684126	0.0065836	0.245842976	-2.523014373
SH3BP5	0.041886574	5.371211036	2.772208716	0.006630246	0.246306735	-2.529091263
SLC2A1	0.384506852	8.834773604	2.772142628	0.006631495	0.246306735	-2.529253442
MYLIP	0.247224027	7.990905818	2.77213662	0.006631609	0.246306735	-2.529268183
MALAT1	-0.055510637	5.122937178	-2.770520081	0.006662239	0.246460436	-2.533234052
CCT6P1	-0.047293533	5.673173277	-2.769728222	0.00667729	0.246460436	-2.535176008
C8orf76	0.113496725	7.109517224	2.769623621	0.006679281	0.246460436	-2.535432497
UGGT1	0.134648788	6.03587756	2.768873983	0.006693562	0.246460436	-2.537270414
TMF1	0.076719661	5.717423712	2.768793282	0.006695101	0.246460436	-2.537468247
COL8A2	-0.11316109	5.774469404	-2.766335811	0.006742123	0.246907	-2.543490214
NDUFB4	-0.031177895	5.282294516	-2.765681536	0.006754693	0.246907	-2.54509273
GAS2L3	-0.050180566	5.294895942	-2.765532916	0.006757551	0.246907	-2.5454567
GRIN2C	-0.068545351	5.312951622	-2.765190651	0.006764137	0.246907	-2.546294843
IL18	-0.191448193	9.510248509	-2.7640538	0.006786057	0.246907	-2.549078143
NMRK1	0.142680853	6.397682447	2.763558134	0.006795634	0.246907	-2.550291354
MIR1302-5	-0.056220421	5.150568202	-2.76335215	0.006799618	0.246907	-2.550795475
SLC4A8	-0.045962743	5.135110271	-2.763197129	0.006802617	0.246907	-2.551174849
ODF1	-0.06159135	5.313033406	-2.762490157	0.006816312	0.246907	-2.552904748
FBXL15	-0.098360949	5.931186306	-2.761982814	0.006826154	0.246907	-2.554145941
ACMSD	0.096817304	5.312193216	2.760935779	0.006846509	0.246972349	-2.556706852
GOLGA7B	-0.048531261	5.247887704	-2.760269008	0.006859499	0.246972349	-2.558337256
HLA-DOA	-0.196939511	6.147465439	-2.759278365	0.006878842	0.246972349	-2.56075898
METTL6	0.074435523	5.280774569	2.759161855	0.00688112	0.246972349	-2.561043751
SNORD108	0.053004591	5.240816789	2.75870062	0.006890145	0.246972349	-2.562170992
MTSS1	-0.155173719	6.467354017	-2.757435603	0.006914954	0.246972349	-2.565261822
RAD51C	0.07813859	5.683165964	2.757343671	0.00691676	0.246972349	-2.565486393
GIMAP7	-0.173119104	6.47036741	-2.757019903	0.006923124	0.246972349	-2.566277244
COA1	0.065309268	6.024744651	2.756090781	0.006941417	0.247200182	-2.568546316
INSL4	0.404981351	5.434420736	2.754595446	0.006970951	0.247826847	-2.572196809
FAM65A	-0.149500954	7.523975945	-2.753346276	0.00699571	0.248044648	-2.575245056
FAM167A	0.209307862	5.443511012	2.752905944	0.007004457	0.248044648	-2.576319281
PAFAH1B3	-0.159588844	5.644383475	-2.752477524	0.007012976	0.248044648	-2.577364305
VARS2	-0.133031768	6.212750517	-2.751880476	0.007024865	0.248044648	-2.578820423
RAB27B	-0.123502334	5.762640737	-2.747505665	0.007112541	0.250714064	-2.589481772
PIFO	0.055024908	5.365942945	2.746519844	0.007132435	0.250989195	-2.591882206
PYROXD2	-0.123052772	5.600760597	-2.744270049	0.007178027	0.252166147	-2.597357611
BOP1	-0.120310247	6.428338616	-2.742876145	0.007206407	0.252735506	-2.600748084
CYP2A13	-0.041584698	5.312526346	-2.742209235	0.007220021	0.252785975	-2.602369727
GSDMB	-0.086181982	5.64622927	-2.740399655	0.007257081	0.253299818	-2.606768166
ELF3	0.179281923	5.702200564	2.739531947	0.007274912	0.253299818	-2.608876373
FAM210A	0.076381322	5.440299277	2.739450846	0.007276581	0.253299818	-2.609073388
KIF2A	0.216717944	6.334295872	2.738684407	0.007292368	0.253299818	-2.610935029
PCID2	-0.152894118	7.700932612	-2.737410907	0.007318668	0.253299818	-2.614027307
CTLA4	-0.048936929	5.18736707	-2.737062488	0.007325879	0.253299818	-2.614873116
NLK	-0.085529625	5.411443975	-2.735725094	0.007353617	0.253299818	-2.618118866
ZNF518B	0.100690164	6.281628873	2.735618677	0.007355828	0.253299818	-2.618377074
XDH	-0.104291645	5.34970961	-2.73536103	0.007361184	0.253299818	-2.619002186
ZNF337	-0.159470589	5.976738675	-2.735145467	0.007365668	0.253299818	-2.619525154
EIF2A	0.155043457	7.249939166	2.734876592	0.007371264	0.253299818	-2.620177412
ITGA5	0.262964432	7.935909997	2.734404505	0.0073811	0.253299818	-2.621322503
COPS7B	-0.108467019	6.340816931	-2.733591514	0.007398065	0.25346309	-2.623294093
MAN2C1	-0.128949726	5.866775676	-2.731756419	0.007436491	0.254006256	-2.627742552
DMAP1	-0.07948339	6.431185433	-2.73087441	0.007455025	0.254006256	-2.629879723
DLEU2L	0.046671443	5.047657378	2.730396888	0.007465076	0.254006256	-2.631036549
BZW2	0.439598806	7.465379091	2.729991316	0.007473623	0.254006256	-2.632018934
SESTD1	0.187653832	6.889278699	2.729921724	0.00747509	0.254006256	-2.632187489
KLHDC4	-0.089710127	5.929490849	-2.728588958	0.007503244	0.254546315	-2.635414795
AFAP1	0.126833611	5.914563463	2.727519324	0.007525908	0.254788804	-2.638003951
C16orf87	0.081575386	5.831505842	2.727094134	0.007534935	0.254788804	-2.639032925
ZNF280D	0.058051855	5.584543444	2.724641405	0.007587199	0.256138913	-2.644965931
SCO2	-0.184655146	6.998472879	-2.722531235	0.007632428	0.257247502	-2.650066653
CDC42EP1	0.074363704	5.477358555	2.721308294	0.007658752	0.25771637	-2.653021209
PPM1M	-0.263546575	7.074850089	-2.719752968	0.00769235	0.258283585	-2.656777147
NPIPB5	-0.274149067	7.603781315	-2.719338599	0.007701323	0.258283585	-2.657777491
RCOR2	0.081467055	5.337163152	2.718803366	0.007712929	0.258283585	-2.659069425
ORAOV1	-0.115352556	6.019224194	-2.718108404	0.007728021	0.258302474	-2.660746587
PLA2G4A	-0.0551358	5.141107318	-2.71763235	0.007738375	0.258302474	-2.661895242
MIR1288	0.053132743	5.235623281	2.715921001	0.0077757	0.258376833	-2.666023075
MIR1-1	0.053662278	5.194729014	2.715907961	0.007775985	0.258376833	-2.66605452
JMJD7-PLA2G4B	-0.172850081	6.060534821	-2.715818685	0.007777937	0.258376833	-2.666269794
UBE2D3	0.063770661	6.996122987	2.714763416	0.00780104	0.258466682	-2.668813949
TCEA3	0.288156111	6.171823796	2.713768288	0.007822884	0.258466682	-2.671212335
TSG101	0.100520319	7.596087019	2.713701125	0.00782436	0.258466682	-2.671374179
IFI16	-0.222903708	7.512421628	-2.713065598	0.007838342	0.258466682	-2.672905454
LAMTOR5	0.067419188	7.001548457	2.712859247	0.007842887	0.258466682	-2.673402582
JADE3	0.098164318	5.945746656	2.712122685	0.007859128	0.258591468	-2.675176794
SUGP2	-0.100230254	6.140683324	-2.708344887	0.007942912	0.260934709	-2.68427018
QPRT	0.319193188	6.868935059	2.702610306	0.008071645	0.264198397	-2.698052898
RALGDS	-0.058583154	6.190175038	-2.702226509	0.008080328	0.264198397	-2.698974437
LINC00643	0.04507028	5.185861924	2.702221818	0.008080435	0.264198397	-2.698985699
TMEM156	-0.075642492	5.415983176	-2.700897559	0.00811046	0.264763166	-2.702164523
FAM111A	-0.15929804	6.469427775	-2.700007314	0.008130702	0.265007278	-2.704300764
MAPKAPK3	-0.221368335	7.635777549	-2.699063887	0.008152203	0.265291605	-2.706563963
KCNK7	0.050438628	5.383141715	2.697982013	0.008176923	0.265679628	-2.709158448
TLCD1	0.126457701	5.46723047	2.696558679	0.008209549	0.265922399	-2.712570444
TECR	0.277509318	7.742492084	2.696219878	0.008217333	0.265922399	-2.713382386
ANO9	-0.039022568	5.33894317	-2.69572872	0.008228628	0.265922399	-2.714559295
DGKZ	0.049762797	5.21384119	2.69542467	0.008235628	0.265922399	-2.715287768
PHYHIPL	0.295605641	5.465017832	2.694856525	0.008248721	0.265931608	-2.716648795
SLC2A11	0.124094286	5.465048664	2.693370042	0.008283069	0.266624933	-2.72020859
C21orf2	-0.129359949	5.882396947	-2.692042579	0.008313852	0.267201546	-2.723386143
LOC100128905	0.046109333	5.308353586	2.690912864	0.008340131	0.267631847	-2.726089284
FAM184A	0.18747117	5.483445037	2.689870998	0.008364434	0.267997488	-2.728581363
ZAR1	0.060872537	5.241780046	2.689053866	0.008383539	0.26819574	-2.730535311
FKBP2	0.142196271	6.332689112	2.687545721	0.008418905	0.26891277	-2.734140289
RASL11A	0.092811099	5.497094601	2.685472246	0.008467749	0.269539698	-2.739093761
UBQLN1	0.087096753	6.865486508	2.685066322	0.008477341	0.269539698	-2.740063116
ZNF626	0.047897523	5.488050732	2.685056862	0.008477564	0.269539698	-2.740085705
ULK1	-0.122901018	7.21815939	-2.684511748	0.008490462	0.269539698	-2.741387249
FANCE	0.253313803	6.010140537	2.680829197	0.008578057	0.271671273	-2.750173955
STK24	0.059052247	6.348845934	2.680589939	0.008583776	0.271671273	-2.750744477
SLC18A3	-0.041239142	5.060048587	-2.679246724	0.008615949	0.272274487	-2.753946612
MTMR4	0.275067648	6.390450334	2.676561419	0.008680597	0.273900543	-2.760344062
SCARNA3	-0.0786349	5.296031746	-2.6735417	0.008753821	0.275656769	-2.767531627
NAPSB	0.388178516	6.900706027	2.672738738	0.008773386	0.275656769	-2.769441673
NPL	-0.283908955	6.962676107	-2.672628005	0.008776087	0.275656769	-2.769705039
ZNF655	0.047370874	5.521834512	2.671298512	0.008808578	0.276153411	-2.772866367
RFX5	-0.101964013	6.039336597	-2.670893353	0.008818501	0.276153411	-2.773829504
RBM41	0.05056552	5.444341682	2.669805715	0.008845189	0.27646761	-2.776414396
RENBP	-0.203124333	6.901435622	-2.669292743	0.008857801	0.27646761	-2.777633216
LOC100131635	-0.054059307	5.178385686	-2.668525008	0.008876708	0.27646761	-2.779456974
GLRX	0.218951667	9.687552568	2.667858552	0.008893151	0.27646761	-2.781039778
PDX1	-0.031799005	5.162295773	-2.667779043	0.008895114	0.27646761	-2.781228587
LRRC61	0.055587611	5.361349687	2.664083956	0.008986798	0.278899691	-2.789997857
CATSPER2	-0.060217389	5.337653898	-2.661974734	0.009039515	0.28011704	-2.794998819
CFD	-0.318076058	9.927570034	-2.660042711	0.00908805	0.280640961	-2.799576648
EGFR	0.146633921	5.888949075	2.659712707	0.009096363	0.280640961	-2.80035829
CCDC93	-0.064172613	6.055699272	-2.659619904	0.009098703	0.280640961	-2.800578086
CAPG	-0.152533184	5.984433311	-2.659021805	0.009113791	0.280640961	-2.801994477
PHLDB1	-0.232284186	7.294782348	-2.658367684	0.009130319	0.280640961	-2.803543222
GPC3	0.530264576	5.718176132	2.657737722	0.009146262	0.280640961	-2.805034456
GSTK1	-0.170822992	8.131836369	-2.657282964	0.009157787	0.280640961	-2.806110761
TMEM141	0.156208701	6.650961706	2.656591108	0.009175346	0.280640961	-2.807747916
ZNF493	-0.042163437	5.348321018	-2.656483642	0.009178076	0.280640961	-2.808002183
NUTM2A-AS1	-0.049312692	5.279807277	-2.654401625	0.009231114	0.281292449	-2.812926522
GRAP	-0.052378487	5.607306634	-2.654378238	0.009231711	0.281292449	-2.812981818
ZFC3H1	-0.077150069	5.953582377	-2.654052789	0.009240027	0.281292449	-2.813751255
GVINP1	-0.242121364	6.146540875	-2.653358299	0.009257796	0.281420743	-2.81539292
FRG2B	0.037325394	5.159050377	2.652052519	0.009291289	0.281455567	-2.818478575
ATP1A4	0.062732587	5.171309586	2.651782906	0.009298218	0.281455567	-2.819115527
CDK18	-0.02724725	5.131960114	-2.651354982	0.009309226	0.281455567	-2.82012637
SLC30A2	0.289658479	5.678715726	2.651201869	0.009313167	0.281455567	-2.820488021
FBXW9	-0.091803914	5.648416161	-2.65049629	0.009331349	0.281595164	-2.822154351
LIPA	-0.194177346	8.098726626	-2.649479016	0.00935762	0.281738742	-2.824556119
EDRF1	-0.080179718	5.788374001	-2.649261468	0.009363247	0.281738742	-2.825069645
DCTN5	-0.107414279	7.01399418	-2.646760206	0.009428162	0.282667423	-2.830971288
CCDC69	0.120803146	6.040206805	2.646618628	0.009431848	0.282667423	-2.831305193
LINC00841	-0.072692998	5.507570363	-2.645611411	0.009458112	0.282667423	-2.833680218
ST13P4	-0.057889677	5.994485714	-2.645080563	0.009471982	0.282667423	-2.834931649
LMBR1	0.095378036	6.232389042	2.645025728	0.009473415	0.282667423	-2.835060906
PSMA6	0.114038589	8.280669451	2.644691959	0.009482146	0.282667423	-2.835847613
GTF2H2C_2	-0.025879467	5.175682535	-2.644414355	0.009489413	0.282667423	-2.836501873
PCDHB1	0.044387436	5.042582628	2.643568807	0.009511579	0.282921778	-2.8384943
ZSWIM2	0.053611639	5.268940807	2.640152501	0.009601615	0.285191303	-2.846538799
C3orf52	0.095529874	5.507699222	2.639257296	0.009625334	0.285487421	-2.848645283
APOE	-0.348816092	8.644933681	-2.637914441	0.009661015	0.286136943	-2.851803967
PYCR1	0.097879904	5.465515632	2.636984551	0.009685793	0.286462161	-2.853990454
SLC30A1	0.081662636	5.771726479	2.635353317	0.009729398	0.28734248	-2.857824431
NET1	0.191282116	5.891284642	2.633516554	0.00977871	0.287357118	-2.862139018
SNORA18	0.074789827	5.707333585	2.633104425	0.009789805	0.287357118	-2.863106759
CCDC149	-0.063530807	5.394496478	-2.632972278	0.009793365	0.287357118	-2.863417034
SLC35E2B	-0.122409736	7.259606169	-2.632677663	0.009801306	0.287357118	-2.864108722
NOP56	-0.087244357	6.382004056	-2.632486041	0.009806475	0.287357118	-2.864558573
IWS1	0.129986033	6.592188465	2.632246566	0.009812937	0.287357118	-2.865120722
CCR6	-0.061612106	7.169348603	-2.631019985	0.009846097	0.287922073	-2.867999333
PSG2	0.774733977	6.755267422	2.62937488	0.009890731	0.288317336	-2.871858338
SPAG9	0.085937237	6.346092911	2.627928961	0.009930112	0.288317336	-2.875248382
ATP6V0E1	0.130831076	9.260912136	2.627476653	0.00994246	0.288317336	-2.876308514
FAM171A2	0.069139234	5.4100154	2.627392393	0.009944762	0.288317336	-2.876505988
DHH	-0.069145248	5.250573817	-2.627336563	0.009946288	0.288317336	-2.876636829
XBP1	0.188153856	8.747461625	2.626849069	0.009959616	0.288317336	-2.8777792
SGK223	-0.11238553	6.199582437	-2.626610097	0.009966156	0.288317336	-2.878339131
GXYLT2	0.053914891	5.288412683	2.626284319	0.009975078	0.288317336	-2.879102381
EPB41L5	-0.054025216	5.545080827	-2.625805872	0.009988193	0.288317336	-2.880223166
PRSS27	0.048798055	5.102717776	2.625051797	0.010008896	0.288317336	-2.881989266
OR1B1	0.047438239	5.324066735	2.624802743	0.010015742	0.288317336	-2.88257247
KDELR3	0.239510012	6.254714247	2.624420598	0.010026255	0.288317336	-2.883467241
SDC1	0.179032178	5.670861592	2.622107002	0.010090117	0.289270131	-2.888881984
SNX1	-0.069275047	5.791201836	-2.621595543	0.010104284	0.289270131	-2.890078445
DDX59	0.085623027	5.88153941	2.621294605	0.010112628	0.289270131	-2.89078234
MEF2D	-0.116254404	6.544119928	-2.620921585	0.01012298	0.289270131	-2.891654735
PHOSPHO2	0.051602191	5.460718503	2.620640289	0.010130792	0.289270131	-2.892312542
TLR3	0.102951789	5.271682304	2.620201663	0.010142985	0.289270131	-2.893338139
NXF1	-0.158514927	7.012263526	-2.619066611	0.010174599	0.289583165	-2.895991436
LRRC75B	-0.076768045	5.260602826	-2.618806464	0.010181857	0.289583165	-2.896599415
AIRE	-0.101314555	7.163674672	-2.617836883	0.01020895	0.289956513	-2.898864924
FMN1	0.054894903	5.23431884	2.617224504	0.010226095	0.29004669	-2.900295423
NPC1	-0.183107213	6.891262478	-2.61643011	0.010248374	0.290260187	-2.902150676
DPRX	0.063367486	5.134095332	2.615561614	0.010272783	0.290260187	-2.90417843
SPINK5	0.063379678	5.410156482	2.615186655	0.010283337	0.290260187	-2.9050537
PDZD9	0.044876068	5.057166655	2.614840858	0.010293079	0.290260187	-2.905860798
KCNT2	-0.046047575	5.236270365	-2.614470441	0.010303524	0.290260187	-2.90672526
ERLIN2	0.094967123	5.91900942	2.613479946	0.0103315	0.290414786	-2.909036308
PRKRIP1	-0.081685757	6.029398507	-2.612770963	0.010351567	0.290414786	-2.91069006
ANGPTL6	-0.065936669	5.309555705	-2.612473038	0.01036001	0.290414786	-2.911384876
NOL12	-0.126574512	6.352772066	-2.612298391	0.010364963	0.290414786	-2.911792151
LRRN3	-0.119181696	5.461442825	-2.611505506	0.010387473	0.290466309	-2.91364086
MAF	-0.132005412	6.193518179	-2.611248375	0.010394782	0.290466309	-2.914240287
PCNP	0.107207502	7.840914489	2.610666463	0.010411341	0.290537994	-2.915596661
SLC35F5	0.175225554	6.415699815	2.608330796	0.010478046	0.291825219	-2.921038214
TOR1AIP2	0.086407877	5.491398907	2.607632303	0.010498069	0.291825219	-2.922664716
PDPN	-0.168119827	6.491486485	-2.606933896	0.010518124	0.291825219	-2.924290643
PPME1	0.131085421	6.610087469	2.606883457	0.010519574	0.291825219	-2.924408051
UCHL3	0.189757152	6.827001773	2.606516418	0.010530129	0.291825219	-2.925262372
ZNF750	0.227929222	5.278603072	2.604909043	0.010576465	0.291825219	-2.929002464
SEC24A	0.12122728	5.836504424	2.604423396	0.010590501	0.291825219	-2.930132091
IST1	-0.094739706	7.78850075	-2.603606489	0.010614148	0.291825219	-2.932031825
MIR21	-0.109096919	5.582468731	-2.603518125	0.010616709	0.291825219	-2.932237285
ASZ1	-0.03543756	5.164036849	-2.603369675	0.010621013	0.291825219	-2.932582443
RDH13	0.261869207	5.890539657	2.60331197	0.010622686	0.291825219	-2.932716607
GPR18	-0.107085078	5.339324169	-2.603192961	0.010626137	0.291825219	-2.932993294
CD40LG	-0.066105365	5.195684264	-2.601868669	0.010664613	0.292494986	-2.936071438
METTL17	-0.054601082	5.720261872	-2.600704189	0.01069855	0.29272233	-2.938776998
MIR891B	0.051626885	5.149381907	2.600616811	0.010701101	0.29272233	-2.93897997
ANGPTL2	-0.360430956	7.001597873	-2.599876687	0.010722725	0.292927926	-2.940698981
LARP1B	0.080137612	5.494514279	2.598345749	0.010767581	0.293543501	-2.94425339
VGLL3	0.295629308	6.625730419	2.598142957	0.010773536	0.293543501	-2.944724081
CAPRIN2	-0.067820816	5.72360477	-2.597319197	0.010797754	0.293650803	-2.94663574
STK38	-0.181527834	7.344567852	-2.596969448	0.010808051	0.293650803	-2.947447227
UBE2K	0.048245416	5.763974751	2.596036446	0.010835563	0.293650803	-2.949611509
DENR	-0.093764603	6.74661446	-2.595464951	0.010852447	0.293650803	-2.950936872
RPS2	-0.196299221	9.342301152	-2.59503127	0.010865275	0.293650803	-2.951942458
SLC25A35	-0.153831028	5.310591426	-2.595021149	0.010865574	0.293650803	-2.951965925
HEXDC	-0.09840291	5.676979026	-2.594652846	0.010876479	0.293650803	-2.9528198
DIRAS3	0.046041971	5.373105526	2.590946226	0.01098678	0.295543701	-2.961407396
ZNF69	0.181807843	6.999607916	2.59044367	0.011001813	0.295543701	-2.96257091
PIN4P1	-0.054748491	5.461044984	-2.59025006	0.011007609	0.295543701	-2.963019102
FLNB	0.335058568	7.63735328	2.590024242	0.011014373	0.295543701	-2.963541815
EHBP1L1	-0.260528485	7.010615118	-2.589854222	0.011019468	0.295543701	-2.963935346
ZNF609	-0.082812461	5.491599568	-2.589436346	0.011031999	0.295543701	-2.964902467
TRMT10B	-0.03882212	5.491855696	-2.588050663	0.011073646	0.296277121	-2.968108494
MAP4K1	-0.127662914	5.687544993	-2.586189685	0.011129802	0.297396319	-2.972411853
DCAF5	-0.070225589	6.108592831	-2.585683176	0.01114513	0.297405966	-2.973582647
MMP1	-0.212386833	5.516801223	-2.585231607	0.011158812	0.297405966	-2.974626281
KCTD2	-0.106518204	6.195080113	-2.584414585	0.011183605	0.297490029	-2.976514121
LINC00667	-0.137070766	5.530149376	-2.584183597	0.011190623	0.297490029	-2.977047754
PATE2	-0.050295848	5.489143976	-2.582789911	0.011233053	0.298236131	-2.980266606
BNC1	0.02713461	5.299252826	2.582011213	0.011256824	0.298485536	-2.982064426
APOL3	-0.059886265	5.508361775	-2.581018327	0.011287198	0.298909195	-2.984356072
MID1	0.062308736	5.543277397	2.579666272	0.011328679	0.299625521	-2.987475468
CCNYL1	0.126310201	5.769916239	2.578575466	0.011362245	0.300130951	-2.989991088
THEMIS	-0.106550272	5.304630435	-2.577483857	0.011395925	0.300423623	-2.992507634
PNPO	-0.139168904	7.156283437	-2.577278717	0.011402264	0.300423623	-2.99298045
LRP5L	-0.114965042	5.737138199	-2.574299054	0.011494703	0.302475309	-2.999844436
PIK3R5	-0.065577525	5.27323107	-2.573730011	0.011512433	0.302558393	-3.001154506
LIPI	0.039087619	5.050771252	2.572391343	0.01155424	0.30327323	-3.004235435
RPSA	-0.077849535	7.305638811	-2.571787354	0.011573147	0.303356325	-3.005625052
NTF3	0.094762424	5.454333718	2.571112556	0.011594304	0.303356325	-3.007177246
CD44	-0.143496155	7.363235835	-2.570536448	0.011612394	0.303356325	-3.00850215
TNFSF12	-0.076151689	5.971317858	-2.570426494	0.01161585	0.303356325	-3.008754988
MBNL1-AS1///MBNL1	0.055829198	5.337036698	2.569665304	0.011639797	0.303599843	-3.010505071
SEMA4C	0.213112134	6.088025385	2.567635849	0.011703863	0.304887825	-3.015168873
LTBP1	0.074202045	5.466339608	2.564395892	0.011806799	0.307183903	-3.022607823
LOC107984813	-0.068202041	5.38455341	-2.563435818	0.011837457	0.307596101	-3.024810585
SLC12A9	-0.278377625	7.185301873	-2.562176925	0.011877766	0.308217612	-3.027697859
PNPT1	-0.132762699	7.588116083	-2.561189967	0.011909455	0.308217612	-3.029960587
WDR5B	-0.054036142	5.250373289	-2.561153504	0.011910627	0.308217612	-3.030044166
SLC25A28	-0.109641302	7.455990301	-2.559946628	0.011949483	0.308217612	-3.032810017
CD48	-0.459518575	6.66133184	-2.559743424	0.011956037	0.308217612	-3.033275597
BAG4	0.062102194	5.803283851	2.55803504	0.012011261	0.308217612	-3.037188561
FAM50A	-0.118639047	7.973032947	-2.557776697	0.012019632	0.308217612	-3.037780083
DTWD2	-0.11132612	6.188644283	-2.557336015	0.012033924	0.308217612	-3.038788984
SHROOM1	-0.075988854	5.262161669	-2.557267373	0.012036151	0.308217612	-3.038946121
NR3C2	-0.051643453	5.471228191	-2.556996084	0.012044958	0.308217612	-3.039567122
CLEC3B	-0.411375642	7.7515505	-2.556930943	0.012047074	0.308217612	-3.039716226
PLA2G12A	0.053115322	5.404841368	2.556600126	0.012057823	0.308217612	-3.040473397
COMMD8	0.070629005	6.013444229	2.556419615	0.012063692	0.308217612	-3.040886513
VPS33B	-0.080919779	5.904782687	-2.555818856	0.012083243	0.308217612	-3.042261221
AEBP2	0.115583809	5.930299978	2.555793943	0.012084054	0.308217612	-3.042318223
GOLGA5	0.144625023	7.055725153	2.554103418	0.012139227	0.309244935	-3.046185086
UHRF1BP1	-0.054164007	5.496094293	-2.553195872	0.012168939	0.309621943	-3.048260062
CCL16	-0.048419936	5.280347396	-2.55251026	0.012191428	0.309814485	-3.04982719
C4orf32	-0.070512084	5.588486557	-2.550454871	0.012259074	0.311152677	-3.054523069
SNX6	-0.060539029	6.128062783	-2.549013705	0.012306706	0.311811914	-3.057813688
TEX9	0.032730697	5.196031631	2.548760728	0.012315084	0.311811914	-3.058391143
MCM3	-0.111831676	6.767024678	-2.547507339	0.01235667	0.312442428	-3.061251441
ARGFX	0.037850425	5.058230793	2.546705089	0.012383354	0.312442428	-3.063081572
CLEC4GP1	-0.050606886	5.302563443	-2.546436488	0.0123923	0.312442428	-3.063694207
ACP5	-0.271313784	6.716603862	-2.545823108	0.01241275	0.312442428	-3.065093011
LOC100129534	-0.043713755	5.328735432	-2.545320492	0.01242953	0.312442428	-3.066238998
OSBPL7	-0.052440408	5.476674962	-2.54529807	0.012430279	0.312442428	-3.066290117
OR10J1	0.044036542	5.384482568	2.544517893	0.012456367	0.312719572	-3.068068554
MFSD2A	0.256396701	5.508885897	2.544009126	0.012473406	0.312769141	-3.069228047
HOPX	0.24654456	6.071998531	2.543448074	0.01249222	0.312863055	-3.070506466
CDRT15P2	0.101955183	5.468084785	2.542866582	0.012511747	0.31297456	-3.071831198
FTH1P3	-0.248505784	7.712654429	-2.542147909	0.012535918	0.313034315	-3.073468088
DCPS	0.09487925	5.819996463	2.541899271	0.01254429	0.313034315	-3.074034303
ARHGEF5	0.142473883	5.5080848	2.539871246	0.012612766	0.313313999	-3.078650868
CD84	-0.08848412	5.766339788	-2.539736037	0.012617343	0.313313999	-3.078958541
FCGR1A	-0.268945307	6.315727591	-2.539670851	0.012619551	0.313313999	-3.079106871
APOBEC3F	-0.057157454	5.754760951	-2.539554769	0.012623482	0.313313999	-3.079371001
SERTAD2	0.173359439	7.280463696	2.538850246	0.012647367	0.313313999	-3.080973841
HIST1H4A	0.036370436	5.04594757	2.538414382	0.012662164	0.313313999	-3.081965266
PRKAB2	0.125682481	6.178639826	2.53815774	0.012670884	0.313313999	-3.08254896
ENOX1	-0.050306761	5.144119346	-2.538000661	0.012676224	0.313313999	-3.082906188
KISS1	0.822241168	6.408108286	2.536583552	0.012724489	0.313760372	-3.086128088
FAM223A	0.049481652	5.257149098	2.536275894	0.012734989	0.313760372	-3.086827363
ANO8	0.084628923	5.527717319	2.536140265	0.01273962	0.313760372	-3.08713561
ARL14EPL	0.048057447	5.279069716	2.535413426	0.012764466	0.313999808	-3.08878727
DBI	-0.130462162	7.492270679	-2.534396113	0.012799314	0.31437194	-3.091098304
HKR1	-0.07373364	5.385856927	-2.534088241	0.012809877	0.31437194	-3.09179754
ANXA2R	-0.158866909	6.009202132	-2.532209495	0.012874506	0.315575582	-3.096062911
C18orf54	0.070055396	5.407123087	2.531668314	0.012893176	0.315575582	-3.097291058
APLP2	-0.08698616	6.436201014	-2.531207684	0.012909087	0.315575582	-3.098336222
MLF1	0.059206327	5.346246159	2.529204115	0.0129785	0.315575582	-3.102880365
NAPG	0.079242019	5.654795181	2.528917839	0.012988445	0.315575582	-3.103529389
AVL9	0.056071735	5.416350705	2.528770888	0.012993552	0.315575582	-3.10386252
ATP9B	-0.061115481	5.490205314	-2.5283748	0.013007329	0.315575582	-3.104760351
AOC4P	-0.246957843	7.847327312	-2.527668471	0.013031927	0.315575582	-3.106361113
SNORD66	0.043919831	5.231603042	2.527625216	0.013033435	0.315575582	-3.10645913
CEP152	0.053658318	5.392648256	2.526890129	0.013059083	0.315575582	-3.108124626
NBPF6	0.036790217	5.264929296	2.526096812	0.013086813	0.315575582	-3.10992158
DHX9	0.048638184	5.605608905	2.525026726	0.013124301	0.315575582	-3.112344664
DONSON	0.066436011	5.304067103	2.525023796	0.013124403	0.315575582	-3.112351298
PLPP5	0.06664849	5.832721439	2.524752945	0.013133907	0.315575582	-3.112964467
SFRP1	0.430279155	6.203309559	2.524380244	0.013146995	0.315575582	-3.113808114
ZNF567	0.040414772	5.312232008	2.524172712	0.013154288	0.315575582	-3.114277837
ADGRF3	0.049555866	5.310548583	2.524059628	0.013158264	0.315575582	-3.114533773
DEF8	-0.094272821	6.273129942	-2.523736896	0.013169615	0.315575582	-3.115264143
FCGRT	-0.185648071	8.442050661	-2.523379725	0.013182188	0.315575582	-3.116072352
PGBD2	0.054217836	5.42761994	2.522717995	0.01320551	0.315575582	-3.117569459
ATL3	0.114495598	6.57473373	2.522331558	0.013219147	0.315575582	-3.118443581
ZMYND8	0.052764809	5.7478842	2.521973458	0.013231795	0.315575582	-3.119253499
BTK	-0.283328464	6.560361498	-2.521785218	0.013238448	0.315575582	-3.119679204
PDPK1	0.060938341	5.758172171	2.521189091	0.013259537	0.315575582	-3.121027158
SUCO	-0.033655384	5.252964484	-2.52117323	0.013260099	0.315575582	-3.121063018
C19orf66	-0.129677476	6.185377958	-2.521111647	0.013262279	0.315575582	-3.121202252
SLC7A1	0.228237686	6.949022687	2.520818987	0.013272645	0.315575582	-3.121863892
ST6GAL1	-0.085921551	5.779213316	-2.519555429	0.013317485	0.315575582	-3.124719746
CMAS	0.127557894	6.885698238	2.518292265	0.013362447	0.315575582	-3.127573455
LINC01118	0.267169064	5.443984379	2.517667411	0.013384738	0.315575582	-3.128984648
LRRFIP2	0.057718523	6.148259636	2.517654942	0.013385184	0.315575582	-3.129012805
C6orf1	-0.039744932	5.424542228	-2.517252506	0.013399559	0.315575582	-3.129921515
PLAG1	0.059065001	5.281157873	2.517207576	0.013401164	0.315575582	-3.13002296
CDC25C	0.032913601	5.211701912	2.516905258	0.013411973	0.315575582	-3.130705507
EXOC7	-0.05928271	6.208580141	-2.516741572	0.013417829	0.315575582	-3.131075031
CGN	0.176841913	5.543156912	2.516683622	0.013419903	0.315575582	-3.131205849
PLEKHO2	-0.176455754	6.762321312	-2.516644295	0.01342131	0.315575582	-3.131294627
MTFR1	0.115131993	5.670140351	2.516109997	0.013440444	0.315623853	-3.132500632
ANAPC1	-0.056012262	5.975127876	-2.515738381	0.013453767	0.315623853	-3.133339303
C11orf80	-0.044884199	5.458928315	-2.514999667	0.013480286	0.31588904	-3.135006126
GRK2	-0.128650427	6.478359538	-2.514000238	0.013516238	0.316374447	-3.13726054
CPN1	-0.052967424	5.304642804	-2.513272865	0.013542458	0.31659126	-3.138900785
OSGEP	-0.100557366	5.948173448	-2.511670796	0.013600369	0.31659126	-3.142512024
PCYOX1L	-0.064800601	5.459974248	-2.511409813	0.013609824	0.31659126	-3.143100117
RGS7	0.038357054	5.124650113	2.51024759	0.013652001	0.31659126	-3.145718394
EPM2AIP1	-0.125978959	6.078761814	-2.510175543	0.013654619	0.31659126	-3.145880667
TMED4	0.140367251	6.74149073	2.509950561	0.013662799	0.31659126	-3.146387377
PSG9	0.819207637	6.761982888	2.509757995	0.013669803	0.31659126	-3.146821043
COG3	0.096361768	5.765339321	2.509720282	0.013671175	0.31659126	-3.146905972
LCK	-0.040713598	5.245455829	-2.509452321	0.013680929	0.31659126	-3.147509379
ARMC10	0.099364427	6.443104545	2.509251457	0.013688244	0.31659126	-3.147961655
COPS5	0.092062655	7.526142337	2.509080928	0.013694457	0.31659126	-3.148345604
GCSH	0.069640044	5.643405714	2.508696179	0.013708484	0.31659126	-3.149211785
ETV6	-0.15102152	6.340044165	-2.507777496	0.01374203	0.317013352	-3.151279539
RFTN1	-0.250261054	8.217138644	-2.50653944	0.013787353	0.317093708	-3.154065083
MYO5A	-0.114203792	5.944166282	-2.506279867	0.013796873	0.317093708	-3.154648951
LTB	-0.449431385	6.573381002	-2.505727171	0.013817162	0.317093708	-3.155891979
EGFL7	-0.072931927	5.409885899	-2.505561518	0.013823249	0.317093708	-3.156264489
FAM43A	0.229781792	6.780991787	2.505537078	0.013824147	0.317093708	-3.156319446
STAB1	-0.188930559	6.378070661	-2.505183417	0.01383715	0.317093708	-3.157114659
C2orf69	-0.105326326	6.806884784	-2.504083023	0.013877677	0.317671806	-3.159588288
SNORA17B	-0.050108535	5.236970217	-2.503461459	0.013900616	0.317846463	-3.160985109
TSSK6	-0.056786019	5.3759437	-2.502222528	0.013946441	0.318543453	-3.163768413
HMGXB3	-0.134681462	6.351379362	-2.500032546	0.014027773	0.319229763	-3.168685336
MTSS1L	0.041902925	5.274249604	2.499975369	0.014029902	0.319229763	-3.168813659
DEPDC1B	0.233302683	5.467040398	2.499751863	0.014038228	0.319229763	-3.169315249
LINC00526	-0.053856061	5.211197686	-2.499636158	0.01404254	0.319229763	-3.169574897
TKT	-0.349703539	8.058377602	-2.499345752	0.014053367	0.319229763	-3.170226538
HES2	0.361058001	5.906652774	2.498697233	0.014077573	0.31924361	-3.171681512
TPD52L1	0.096673034	5.549645509	2.498505691	0.014084729	0.31924361	-3.172111177
RPL23	-0.193215548	8.381024335	-2.497884674	0.014107954	0.319273899	-3.173504045
RHOD	0.177205097	6.261241831	2.497462561	0.01412376	0.319273899	-3.17445062
SCCPDH	0.139749199	6.195620217	2.497237363	0.014132199	0.319273899	-3.174955562
C7orf34	0.053847044	5.237775411	2.496342404	0.014165781	0.319684715	-3.176961856
MIR31	0.046001468	5.189950349	2.494579989	0.014232121	0.320661596	-3.180910946
METTL18	-0.041787079	5.296698176	-2.493623714	0.014268233	0.320661596	-3.183052671
PSG6	0.536336512	5.93366232	2.493013493	0.01429132	0.320661596	-3.184418979
ABAT	-0.05569516	5.36749435	-2.492774646	0.014300366	0.320661596	-3.184953687
NEURL2	-0.075914349	5.453775044	-2.492308712	0.014318027	0.320661596	-3.185996647
PISD	-0.186318506	7.313616035	-2.492215946	0.014321545	0.320661596	-3.186204275
A2M	-0.311527284	7.79521369	-2.49221481	0.014321588	0.320661596	-3.186206818
ABCB10	0.127885188	6.21158039	2.491277454	0.014357184	0.320661596	-3.188304433
CYBA	-0.304588951	8.894394174	-2.491186451	0.014360644	0.320661596	-3.188508042
AGMAT	-0.046806692	5.119691339	-2.491110981	0.014363514	0.320661596	-3.188676893
MIR874	0.045693871	5.205206335	2.489591778	0.014421397	0.321420142	-3.192074892
ATP8B4	-0.153540429	6.593398617	-2.489406923	0.014428455	0.321420142	-3.192488234
IZUMO2	0.040107135	5.045914341	2.488242359	0.014472986	0.321957835	-3.195091611
SPG7	-0.052850336	5.876544205	-2.487472103	0.014502507	0.321957835	-3.196812926
XPO5	-0.076136228	5.780110636	-2.487395674	0.01450544	0.321957835	-3.196983699
C9orf84	0.044412066	5.321794255	2.487156478	0.01451462	0.321957835	-3.197518129
VASH2	-0.05763151	5.277817911	-2.484970377	0.014598762	0.323478648	-3.202400385
GORASP2	0.18294304	7.255509459	2.483830221	0.014642819	0.324108963	-3.204945219
ANKRD24	0.122171252	5.452509759	2.482184787	0.01470661	0.324908308	-3.208616027
TGFBI	-0.218528428	8.992132451	-2.482091596	0.014710231	0.324908308	-3.208823863
TRAF1	-0.038381761	5.38653655	-2.480959397	0.014754279	0.325106279	-3.211348367
WNT2	-0.221145797	5.757063897	-2.48077012	0.014761654	0.325106279	-3.211770305
HLA-DPB1	-0.209825163	5.869652279	-2.48012464	0.01478683	0.325106279	-3.213209007
FAM20C	-0.090241875	5.531946365	-2.479961615	0.014793195	0.325106279	-3.213572319
PIH1D1	-0.079413795	5.984432342	-2.479705776	0.014803188	0.325106279	-3.214142429
C1orf106	0.169181108	5.759636347	2.47944068	0.014813549	0.325106279	-3.214733115
ADGRG5	-0.100608216	5.407064132	-2.479050652	0.014828805	0.325106279	-3.215602073
PRR15L	0.05501703	5.337533904	2.47746085	0.014891135	0.325245535	-3.219142806
PPP1R12C	0.145456882	5.811400822	2.477441535	0.014891894	0.325245535	-3.219185811
RNASE11	-0.042069118	5.140763962	-2.477148058	0.014903426	0.325245535	-3.219839208
FOXA3	-0.035932451	5.104428004	-2.477047347	0.014907385	0.325245535	-3.220063414
LSM12	0.062776025	5.776677067	2.476402053	0.014932776	0.325245535	-3.221499803
MYO1A	-0.044419273	5.159049072	-2.476394649	0.014933068	0.325245535	-3.221516281
HNRNPC	-0.075489635	6.379937631	-2.476096449	0.014944815	0.325245535	-3.222179944
SIN3B	-0.152066698	6.085535497	-2.475316077	0.014975595	0.325285034	-3.223916381
TVP23B	0.103805548	6.340051231	2.475256057	0.014977964	0.325285034	-3.224049913
SAT2	-0.137303296	6.591481625	-2.472194446	0.015099287	0.327577224	-3.230857631
IFITM2	-0.214189363	10.49003532	-2.47147667	0.015127858	0.327776091	-3.232452588
ANKHD1-EIF4EBP3	-0.060948264	5.411641514	-2.471143696	0.015141128	0.327776091	-3.233192343
FCN1	-0.668797552	8.008390538	-2.470775443	0.015155816	0.327776091	-3.234010376
DTX3	-0.097599286	5.503196584	-2.470286445	0.01517534	0.327856818	-3.235096463
TAF1B	0.127020072	5.855290779	2.469333907	0.015213436	0.32810887	-3.237211555
LOC100130453	0.061269963	5.386824936	2.469204616	0.015218613	0.32810887	-3.237498586
GRK7	0.058139054	5.25990384	2.468599402	0.01524287	0.328290934	-3.238842017
OR2L13	0.093927795	5.268360755	2.467006726	0.015306869	0.32917802	-3.242375991
DTNB	-0.061635672	5.177899154	-2.466785735	0.015315768	0.32917802	-3.242866186
PSG7	0.646238257	6.006263378	2.46483413	0.015394558	0.330529271	-3.247193506
CPXM2	0.347926794	6.1801191	2.464182231	0.015420957	0.330621613	-3.248638299
RPUSD4	-0.094621449	6.763961549	-2.4639417	0.015430707	0.330621613	-3.249171299
C2orf80	0.051457383	5.242165584	2.463545233	0.015446791	0.330625028	-3.250049742
COG2	-0.091973871	6.428295057	-2.463130377	0.015463637	0.330644731	-3.250968796
LINC00094	-0.090677079	5.68745924	-2.462659783	0.015482766	0.330713163	-3.252011164
NPEPL1	-0.129886038	6.854716133	-2.46217355	0.015502553	0.330795493	-3.25308799
SNAP29	0.119214466	6.380361724	2.460657781	0.015564382	0.331773824	-3.256443651
PIP4K2C	0.084783232	5.984032316	2.46009218	0.01558751	0.331926027	-3.25769533
SNORD114-2	-0.051823861	5.363248299	-2.457698962	0.015685708	0.333674876	-3.262988742
TRIB2	-0.116376861	5.854686488	-2.457264038	0.015703613	0.333713842	-3.263950238
SLCO2B1	-0.238501554	7.666919449	-2.456795254	0.015722933	0.333782753	-3.264986418
VPS36	-0.117054206	6.439427631	-2.455385048	0.015781178	0.333996764	-3.268102431
HHEX	-0.190422683	6.038443917	-2.45527017	0.015785931	0.333996764	-3.268356198
CHIC2	0.151712793	7.672706474	2.454930854	0.015799978	0.333996764	-3.26910569
KIAA0907	-0.119160567	6.649467951	-2.454839212	0.015803774	0.333996764	-3.269308096
DNAH1	-0.082410614	5.69963036	-2.454425167	0.015820934	0.333996764	-3.270222498
BMP8B	-0.092882996	5.283863478	-2.454138396	0.015832828	0.333996764	-3.27085574
SRSF1	-0.085508117	8.011243012	-2.453391345	0.015863852	0.333996764	-3.272505057
GBP4	-0.204645426	6.447278751	-2.453202512	0.015871702	0.333996764	-3.272921888
SVIL	0.096713204	6.175372372	2.453055977	0.015877796	0.333996764	-3.273245329
NMS	0.045823335	5.227291344	2.451334233	0.015949559	0.334522118	-3.277044405
ZNF629	-0.073881168	5.622797321	-2.451309389	0.015950597	0.334522118	-3.277099206
SHISA8	0.054954267	5.34111996	2.450781708	0.01597265	0.334522118	-3.278263068
MOCOS	0.156907207	5.59710866	2.450331959	0.015991468	0.334522118	-3.279254868
AP1M1	-0.115845233	7.529167717	-2.450222051	0.01599607	0.334522118	-3.279497214
TMEM260	0.046525367	5.361189543	2.449747035	0.016015971	0.334522118	-3.280544519
GRHL3	0.032151026	5.213971114	2.449522495	0.016025386	0.334522118	-3.281039516
CHRNB2	0.0470122	5.072259889	2.449082602	0.016043845	0.334522118	-3.282009142
BTN3A3	-0.126813512	5.729050025	-2.448988871	0.016047781	0.334522118	-3.282215726
QTRT1	-0.075468716	5.740374401	-2.44821074	0.016080487	0.334867684	-3.283930476
ETS2	0.138829083	7.264317457	2.446473759	0.016153711	0.33550072	-3.287756483
TBX1	-0.038929706	5.310452988	-2.446436185	0.016155298	0.33550072	-3.28783922
GZMH	-0.345397921	6.370368224	-2.446339946	0.016159364	0.33550072	-3.288051132
RUNX3	-0.146288711	6.018118952	-2.445484088	0.016195564	0.335710733	-3.289935338
ECHDC2	-0.190741485	7.150883455	-2.445336387	0.016201818	0.335710733	-3.290260449
STON2	0.047918407	5.234100247	2.444576252	0.016234041	0.336001544	-3.291933343
RHOA	-0.110514303	9.151933568	-2.444242193	0.01624822	0.336001544	-3.292668389
CD3D	-0.244003703	6.037531804	-2.443494137	0.016280011	0.336323979	-3.29431405
TIGD1	-0.048337665	5.317814559	-2.442712183	0.016313303	0.336676729	-3.296033812
AQR	-0.043979858	5.713959748	-2.441844445	0.016350317	0.337105542	-3.29794167
IL10	-0.110625627	6.73556418	-2.439895904	0.016433707	0.33790541	-3.302223662
ZBED4	0.065046137	5.69867292	2.439799843	0.016437828	0.33790541	-3.302434683
SUV39H1	0.154244324	6.000307091	2.439240004	0.016461862	0.33790541	-3.30366435
SCN9A	-0.051838756	5.299126717	-2.439170819	0.016464835	0.33790541	-3.303816296
AP1S2	-0.25184922	7.698173158	-2.439039261	0.016470488	0.33790541	-3.304105215
FAM3B	0.109357391	5.267813646	2.437717438	0.016527386	0.338737996	-3.307007354
RNF220	-0.090798067	6.536923362	-2.436538694	0.016578273	0.338901353	-3.309594184
NOD1	-0.085925799	5.643598321	-2.436495693	0.016580132	0.338901353	-3.309688532
TRAPPC12	-0.087132896	6.518161938	-2.436398697	0.016584326	0.338901353	-3.309901342
CTNNAL1	0.143388274	6.5966792	2.435551103	0.016621015	0.338919152	-3.311760664
NEURL1	0.059035348	5.150649724	2.435066294	0.016642033	0.338919152	-3.312823909
SNORD99	-0.066742393	5.39298803	-2.434880974	0.016650074	0.338919152	-3.313230289
PIGQ	-0.120258812	6.620608127	-2.434464694	0.016668147	0.338919152	-3.314143028
PDCD6	0.096826166	8.028548762	2.434357902	0.016672787	0.338919152	-3.314377159
INSIG1	0.173613827	6.215706332	2.433751086	0.016699171	0.338919152	-3.315707373
BMP8A	0.033091239	5.180777123	2.43374433	0.016699465	0.338919152	-3.315722184
NDFIP2	0.242949954	7.452880495	2.433126794	0.016726354	0.339133359	-3.317075592
HEPHL1	-0.043256019	5.163366595	-2.432174386	0.0167679	0.339196343	-3.319162322
SPATA4	0.045658084	5.204496301	2.432124395	0.016770083	0.339196343	-3.319271833
HDLBP	0.041820545	5.276337788	2.431068749	0.016816245	0.339196343	-3.321583872
POLR2F	0.133168159	8.070049421	2.430755546	0.016829962	0.339196343	-3.322269669
PNPLA6	-0.101535469	6.882730511	-2.430630762	0.01683543	0.339196343	-3.322542876
USP17L2	0.041548789	5.076682599	2.430384667	0.016846219	0.339196343	-3.323081652
RPL23AP32	-0.101764547	5.721521432	-2.430172176	0.016855539	0.339196343	-3.323546821
C17orf64	-0.049061848	5.295225218	-2.429940066	0.016865725	0.339196343	-3.324054894
KIR2DS3	-0.048109657	5.245435119	-2.429378137	0.016890408	0.339196343	-3.325284747
TSPAN14	0.150786304	6.365403056	2.429322955	0.016892834	0.339196343	-3.325405506
AMY2A	-0.037214208	5.375508164	-2.427819374	0.016959046	0.339391993	-3.328694979
THAP2	0.035679202	5.336382571	2.427737807	0.016962645	0.339391993	-3.328873376
KLRG1	-0.09568534	5.379440953	-2.427341654	0.016980131	0.339391993	-3.329739737
PPL	0.10987942	5.609131234	2.426921315	0.016998703	0.339391993	-3.330658855
LEMD2	-0.110974579	6.353492941	-2.426921182	0.016998709	0.339391993	-3.330659146
C22orf23	0.05024304	5.284486587	2.426699725	0.017008501	0.339391993	-3.331143329
AK9	0.04779738	5.139544955	2.425980009	0.017040359	0.339391993	-3.332716616
OOEP	0.042325385	5.206665331	2.425949691	0.017041702	0.339391993	-3.332782882
MMP23B	-0.116330907	5.75500222	-2.424910601	0.017087794	0.339391993	-3.335053563
ZNF618	-0.046524883	5.456600951	-2.423691086	0.017142031	0.339391993	-3.33771742
HCST	-0.24783963	6.990500306	-2.423506713	0.017150244	0.339391993	-3.338120055
TSC22D2	0.127017196	6.15358519	2.423306245	0.017159178	0.339391993	-3.338557805
DENND4B	-0.190397543	6.463738987	-2.423001303	0.017172776	0.339391993	-3.339223629
ASB9	-0.049866583	5.295772967	-2.422479689	0.017196058	0.339391993	-3.340362373
SORCS1	0.048107702	5.346026424	2.422396202	0.017199787	0.339391993	-3.340544616
SYS1	0.082706095	6.169431179	2.421842252	0.017224548	0.339391993	-3.341753677
FRMD4A	0.125610343	5.746120572	2.42099771	0.017262359	0.339391993	-3.343596522
CERS2	-0.097777348	7.041838717	-2.420733764	0.017274191	0.339391993	-3.344172352
ENSA	0.106189411	6.163204667	2.420573965	0.017281359	0.339391993	-3.344520946
RAB3GAP1	0.138483177	7.599767151	2.420500588	0.01728465	0.339391993	-3.344681009
BRSK1	-0.165523934	6.363390315	-2.420483697	0.017285408	0.339391993	-3.344717853
BTBD16	0.084704924	5.130667032	2.420299733	0.017293664	0.339391993	-3.345119123
LAMP2	0.086663791	7.702486735	2.419953373	0.017309218	0.339391993	-3.345874546
COPS3	0.077754006	7.526482674	2.419224725	0.017341978	0.339391993	-3.34746344
UBE2E3	0.026187556	5.640238357	2.419076525	0.017348648	0.339391993	-3.347786553
TMEM35B	-0.141622683	6.743223049	-2.418940166	0.017354787	0.339391993	-3.348083835
DKK3	-0.178431747	6.276777521	-2.418886564	0.017357201	0.339391993	-3.348200692
FBXL12	-0.075848932	6.110343067	-2.418818024	0.017360288	0.339391993	-3.34835011
ACP1	0.121959789	7.440427505	2.418292343	0.01738398	0.339535449	-3.349495979
CHMP4A	-0.123392975	7.023779242	-2.416552917	0.017462578	0.340226388	-3.353285977
LEF1	-0.231228861	6.11059344	-2.416035531	0.017486018	0.340226388	-3.354412831
DGKQ	-0.129253139	6.054031279	-2.415761246	0.017498455	0.340226388	-3.355010132
NECTIN1	0.033646033	5.28560499	2.41552485	0.017509181	0.340226388	-3.355524875
ENDOG	0.178074662	5.832107753	2.415423706	0.017513772	0.340226388	-3.355745097
CD300LF	-0.288959722	5.91733884	-2.414479645	0.017556675	0.340226388	-3.35780023
HSF4	-0.043790126	5.375332143	-2.414354386	0.017562374	0.340226388	-3.358072855
HSPB3	0.07950888	5.454244951	2.414267743	0.017566317	0.340226388	-3.358261426
RBM15B	-0.07223685	5.453892054	-2.413957124	0.017580461	0.340226388	-3.358937406
CYP1A2	-0.051972729	5.088955677	-2.413896442	0.017583225	0.340226388	-3.359069455
PDXP	-0.119161171	6.428709187	-2.412188855	0.017661168	0.341204554	-3.362784115
SH3BGRL	-0.089784618	6.558912326	-2.411944907	0.017672328	0.341204554	-3.363314605
ZNF37A	-0.03682794	5.341948042	-2.411710017	0.01768308	0.341204554	-3.363825355
EXOC2	-0.088259632	5.954381444	-2.410090597	0.017757364	0.342216623	-3.367345448
PALB2	-0.061918516	5.580903136	-2.409579557	0.017780863	0.342216623	-3.368455849
UCHL5	0.088593123	5.885426845	2.409490113	0.017784979	0.342216623	-3.368650173
ELOVL7	0.047091961	5.287935676	2.407856881	0.017860282	0.343347382	-3.372197386
NOL7	0.103164016	7.825350792	2.407293455	0.017886325	0.34346601	-3.373420596
CD6	-0.260402105	5.893894889	-2.407007871	0.017899539	0.34346601	-3.374040509
PPP4R4	0.031533741	5.211425935	2.40661752	0.017917614	0.343495379	-3.374887732
YPEL4	0.108067433	5.265642379	2.405975507	0.017947377	0.343554711	-3.3762809
IQCF6	0.054862101	5.29656661	2.405837012	0.017953803	0.343554711	-3.376581391
YTHDF3	0.090803476	6.643997671	2.404699912	0.018006643	0.344248547	-3.379047966
PSG3	0.707504287	7.086644257	2.403354257	0.018069353	0.344830269	-3.381965598
DDIT4L	0.121868785	5.538416443	2.403334205	0.018070289	0.344830269	-3.382009064
TTLL1	-0.048895173	5.596117207	-2.402743089	0.018097898	0.344982238	-3.383290247
OSBPL9	0.060059594	6.10275867	2.402353017	0.018116138	0.344982238	-3.384135535
LHFPL2	-0.222391063	7.390578366	-2.40209738	0.0181281	0.344982238	-3.384689437
SIKE1	0.048943621	5.353756687	2.401272565	0.018166745	0.345401069	-3.386476248
ADAP2	-0.200729812	7.457361867	-2.400728289	0.018192286	0.34555146	-3.387655023
MAP7	0.119328649	5.960322115	2.400394997	0.018207942	0.34555146	-3.38837674
CD33	-0.182540605	6.025306672	-2.399573019	0.018246605	0.345708313	-3.390156288
GUCA2A	0.351576703	5.944692496	2.399511332	0.018249509	0.345708313	-3.390289815
CLDN8	0.145913455	5.355461606	2.399146686	0.018266687	0.345718273	-3.391079068
ZMAT4	-0.048329481	5.20035848	-2.398762525	0.018284799	0.345745891	-3.391910443
UFC1	0.100124055	7.737173568	2.397950299	0.018323145	0.345789817	-3.393667821
OR1I1	0.035280244	5.0640496	2.397676065	0.018336108	0.345789817	-3.39426105
OC90	0.037042643	5.026547885	2.397405864	0.018348889	0.345789817	-3.394845496
CDC42EP2	-0.108074981	5.812958786	-2.397016283	0.01836733	0.345789817	-3.395688058
USP42	0.060617124	5.795611572	2.396951541	0.018370396	0.345789817	-3.395828067
TUG1	-0.101647227	8.440490881	-2.396212383	0.018405435	0.346135553	-3.397426301
UBE2B	0.057176904	5.434078563	2.39409131	0.018506313	0.347141961	-3.402010137
TSC22D1	0.157081103	6.341547669	2.393863271	0.018517187	0.347141961	-3.402502737
NUP210	-0.146022737	5.540262996	-2.393610018	0.018529271	0.347141961	-3.403049753
HAUS7	-0.107590215	6.056661475	-2.393532241	0.018532984	0.347141961	-3.403217738
PLXNA2	-0.044035376	5.30206922	-2.393331872	0.018542551	0.347141961	-3.403650479
CALN1	0.04022859	5.592418425	2.391668797	0.018622127	0.348110101	-3.407241012
TNFAIP8	0.111334593	5.834875649	2.391428361	0.018633657	0.348110101	-3.407759923
GAB3	-0.087008899	5.516384592	-2.39120103	0.018644564	0.348110101	-3.408250508
ANKRD33	-0.205131059	7.056467813	-2.390748986	0.018666269	0.348202227	-3.409225906
KLF5	0.084851182	5.378385524	2.389671793	0.018718082	0.348855315	-3.411549562
PGM3	0.140880506	6.309992431	2.389296275	0.018736175	0.348879333	-3.412359388
ARFRP1	-0.05326865	5.245035835	-2.387125341	0.018841075	0.350290149	-3.417038921
CIDEB	-0.12774081	5.549361567	-2.387030189	0.018845684	0.350290149	-3.417243938
SLC7A5	0.342329245	6.632007057	2.38609696	0.018890948	0.350817407	-3.419254317
GAS6	-0.119735443	6.383691373	-2.384449661	0.018971081	0.350864659	-3.422801258
N4BP2L1	-0.05866023	5.515874791	-2.384432468	0.018971919	0.350864659	-3.422838266
PLCB2	-0.310486654	6.098468121	-2.384408214	0.018973101	0.350864659	-3.422890472
DIRAS1	0.047460066	5.130739385	2.384229896	0.018981794	0.350864659	-3.423274289
CCNC	0.134577013	5.978860772	2.384076965	0.018989253	0.350864659	-3.42360344
ATF3	0.092065076	5.531120199	2.383737353	0.019005825	0.350864659	-3.424334317
FCN3	0.184079332	5.388086043	2.383469415	0.019018908	0.350864659	-3.424910878
GUCY2D	0.055582471	5.352048246	2.383269258	0.019028687	0.350864659	-3.425341547
TJP2	0.116609559	5.529069426	2.382130426	0.019084412	0.351579911	-3.427791315
NKAIN1	0.059975361	5.164305256	2.381595544	0.019110634	0.351750877	-3.428941555
ARL5A	0.11842943	6.902579891	2.37981087	0.019198359	0.352288779	-3.432777754
GPR183	-0.105205316	5.789057783	-2.379644504	0.019206555	0.352288779	-3.433135231
KCNQ1OT1	-0.097118338	5.624495809	-2.379173713	0.019229764	0.352288779	-3.434146719
TMEM163	-0.082017194	5.380223494	-2.378706114	0.019252841	0.352288779	-3.435151174
CCL3	-0.166786382	6.105573721	-2.378668762	0.019254686	0.352288779	-3.435231401
IRX2	0.183928925	5.593635933	2.378601113	0.019258027	0.352288779	-3.435376702
LOC101929759	-0.049494777	5.342828125	-2.378392225	0.019268346	0.352288779	-3.435825343
FAM25G	-0.049972237	5.265194168	-2.378245404	0.019275602	0.352288779	-3.436140657
FAM198B	-0.114871994	6.247600973	-2.377867393	0.019294295	0.352320281	-3.436952398
ZNF781	0.032097872	5.204956231	2.376599161	0.019357128	0.35313094	-3.439674964
VIPR2	-0.129184278	5.78307683	-2.376233093	0.019375299	0.35313094	-3.440460577
ZNF266	-0.055663834	5.601956917	-2.375738434	0.019399876	0.35313094	-3.441521988
HMGB4	0.033004042	5.054908252	2.375600697	0.019406724	0.35313094	-3.441817502
OSBPL11	-0.092842055	5.723782818	-2.37486931	0.019443125	0.353483498	-3.443386428
PRR20C	-0.043461073	5.260351239	-2.373754586	0.01949872	0.353529449	-3.445776839
MKLN1	-0.0880091	7.405577555	-2.373427724	0.019515049	0.353529449	-3.446477571
DNAJC21	0.033382815	5.339879452	2.373426716	0.019515099	0.353529449	-3.446479732
CLDN19	0.206815161	5.672140692	2.372434865	0.019564722	0.353529449	-3.448605556
OPN1LW	-0.052597538	5.313631898	-2.372428484	0.019565042	0.353529449	-3.448619231
BMPR2	0.172427923	6.686814056	2.372086303	0.019582187	0.353529449	-3.449352439
ALG11	0.071865598	5.509634802	2.371779654	0.019597564	0.353529449	-3.450009431
SOWAHC	0.220503595	7.164453554	2.371774883	0.019597803	0.353529449	-3.450019651
PCGF1	0.106673754	6.113983581	2.371603353	0.019606409	0.353529449	-3.450387118
SLC8B1	-0.120184216	7.03650535	-2.370880083	0.019642734	0.353529449	-3.451936315
SAXO2	0.05527195	5.290175579	2.370870421	0.019643219	0.353529449	-3.451957007
LNP1	0.057433722	5.303832947	2.3705608	0.019658788	0.353529449	-3.452620065
DRC7	0.030072271	5.358330706	2.370397322	0.019667012	0.353529449	-3.452970124
FMO9P	-0.045181501	5.329775954	-2.369717199	0.019701262	0.353673974	-3.454426255
PDHA2	0.034645127	5.269416274	2.369362382	0.019719151	0.353673974	-3.455185765
RPS6KA5	0.109396321	5.634568498	2.369223501	0.019726157	0.353673974	-3.455483021
EPAS1	0.308518029	8.523462557	2.367723093	0.019801986	0.354727199	-3.458693462
LEXM	0.060879596	5.478345088	2.366666608	0.019855534	0.355379824	-3.460952948
TMEM59	0.161143988	9.477127114	2.366051303	0.01988678	0.355484292	-3.46226848
PPM1K	-0.058774705	5.620849154	-2.36587749	0.019895614	0.355484292	-3.462640038
COMTD1	0.114693773	5.982828873	2.364895224	0.019945605	0.356071074	-3.464739368
XRCC6	-0.088719965	7.368133476	-2.364374296	0.019972162	0.356180949	-3.465852398
MYCN	0.225899116	5.889379511	2.363883938	0.019997189	0.356180949	-3.46689991
CLSPN	0.043536805	5.081048433	2.363592192	0.020012093	0.356180949	-3.467523052
POU3F2	0.04090113	5.275367379	2.363288895	0.020027597	0.356180949	-3.468170795
CEP250	-0.047127061	5.370086862	-2.362763296	0.02005449	0.356180949	-3.469293125
ALDOB	-0.071406202	5.301496951	-2.362502883	0.020067826	0.356180949	-3.469849112
LINC01278	0.119177939	6.1711637	2.361896456	0.020098912	0.356180949	-3.471143633
CCDC125	-0.100477698	6.313358821	-2.361816794	0.020102999	0.356180949	-3.471313663
SHCBP1	-0.086513833	7.469884712	-2.36046448	0.020172487	0.356180949	-3.474199256
MIR297	-0.051265588	5.193290349	-2.360147877	0.020188786	0.356180949	-3.474874618
VGLL2	0.040993395	5.327462127	2.359906659	0.020201212	0.356180949	-3.475389118
IQCA1	0.041514512	5.305438103	2.359774478	0.020208024	0.356180949	-3.475671029
COPB2	0.123493129	7.666415723	2.359576278	0.020218242	0.356180949	-3.47609372
DRAM1	-0.143723145	7.045532255	-2.359275345	0.020233766	0.356180949	-3.476735441
GPS1	-0.058520373	6.337374344	-2.359223339	0.020236449	0.356180949	-3.476846334
CAPN6	0.414128135	6.083136207	2.359124757	0.020241538	0.356180949	-3.477056534
NDRG1	0.251654327	8.69019749	2.359088632	0.020243402	0.356180949	-3.477133558
TMED8	0.040727755	5.174810175	2.35859957	0.020268663	0.356323444	-3.478176225
SRSF6	-0.12786238	8.420743563	-2.357521122	0.020324466	0.356869329	-3.480474768
PLXND1	-0.13081577	6.043005731	-2.357195009	0.020341367	0.356869329	-3.481169643
RPL13	-0.079609809	6.437610294	-2.357003825	0.020351281	0.356869329	-3.481576972
ZNF713	0.042473382	5.396818479	2.356667815	0.020368715	0.356873636	-3.482292795
NABP1	-0.147163061	7.594815264	-2.35465276	0.020473546	0.358380225	-3.486583677
ZMIZ2	-0.052744142	5.43660553	-2.354336742	0.02049003	0.358380225	-3.487256311
SPATA22	0.063542514	5.329085197	2.353972107	0.020509065	0.358380225	-3.488032328
TM4SF1	-0.301325368	9.292009839	-2.353505952	0.020533421	0.358380225	-3.489024243
CTSV	0.230048308	5.653498376	2.353360795	0.020541011	0.358380225	-3.489333083
ATP2C2	0.106753793	5.468220525	2.352060267	0.020609121	0.359266643	-3.492099356
SVEP1	0.5284178	6.710460247	2.350719445	0.020679551	0.359920884	-3.494949909
OPRK1	-0.088934037	5.40331365	-2.350201472	0.020706815	0.359920884	-3.496050718
PSG10P	0.13910136	5.191844359	2.35004408	0.020715106	0.359920884	-3.496385169
HACD4	-0.163826055	6.458230215	-2.350027241	0.020715993	0.359920884	-3.49642095
COA6	0.054467062	5.419981859	2.348545459	0.020794197	0.360923861	-3.499568672
INTS10	-0.103967238	6.384705644	-2.34827517	0.02080849	0.360923861	-3.50014265
INPP4A	-0.029498078	5.196872211	-2.347237487	0.020863444	0.361137205	-3.502345703
CXCL16	-0.137731034	6.483059167	-2.347208677	0.020864971	0.361137205	-3.502406856
ITPKB	-0.143870572	6.038862976	-2.346777012	0.020887871	0.361137205	-3.503323035
RFESD	0.082969398	5.557524724	2.346729996	0.020890366	0.361137205	-3.503422814
HIST1H2BL	-0.039777121	5.054557456	-2.345745077	0.020942704	0.361740787	-3.50551264
SKIL	0.039719416	5.327902807	2.344789548	0.020993591	0.362012614	-3.507539358
OR2A14	0.067422119	5.435658693	2.344053152	0.021032883	0.362012614	-3.509100786
ZSWIM4	0.090878854	5.924734256	2.344030981	0.021034067	0.362012614	-3.509147789
PLA2G3	0.039891813	5.073209953	2.343671921	0.02105325	0.362012614	-3.509908961
KRT25	0.048627931	5.287881388	2.343654903	0.021054159	0.362012614	-3.509945036
LOC105371307	0.060004348	5.372578046	2.343402672	0.021067644	0.362012614	-3.510479674
CCDC14	-0.102606076	6.221143041	-2.343153921	0.021080951	0.362012614	-3.511006887
MYO7B	0.063505212	5.236180551	2.342475005	0.021117307	0.362012614	-3.512445555
IL21R	-0.027780789	5.296072614	-2.342379075	0.021122448	0.362012614	-3.512648808
CYP19A1	0.364945469	5.589497878	2.342185907	0.021132805	0.362012614	-3.513058061
ILF3	-0.055986245	5.950264716	-2.341670734	0.021160447	0.3621873	-3.514149379
LEAP2	-0.033879955	5.311544961	-2.341279513	0.021181459	0.36224832	-3.51497798
LGALS2	-0.208583242	5.639584472	-2.340178621	0.021240688	0.362699905	-3.517308991
ARRB1	-0.094113326	6.213184229	-2.339518152	0.021276292	0.362699905	-3.51870699
ECE1	0.118623204	5.712604946	2.339495696	0.021277503	0.362699905	-3.518754517
STX19	0.052195268	5.336420035	2.339491268	0.021277742	0.362699905	-3.518763888
ATP2B2	-0.027137356	5.129771169	-2.338379969	0.021337772	0.363290767	-3.521115328
ART5	0.029161417	5.052159271	2.338201964	0.021347401	0.363290767	-3.521491884
FBXO2	0.076273372	5.488231958	2.337870368	0.021365349	0.363298422	-3.522193281
FDX1	0.104877981	5.524944543	2.337404887	0.021390566	0.363429569	-3.523177723
CLDN17	0.035120253	5.081581356	2.336636398	0.021432256	0.36384015	-3.524802611
C2CD5	-0.105986605	6.823486738	-2.336210128	0.021455412	0.363935675	-3.525703709
RGS12	-0.036521488	5.452313373	-2.335775866	0.021479025	0.364038786	-3.52662155
ACBD3	0.107913102	7.076806818	2.335317676	0.021503964	0.364141955	-3.527589799
MYNN	0.045414657	5.619191827	2.33501981	0.02152019	0.364141955	-3.528219161
DDX55	-0.089726503	6.528055359	-2.333642683	0.021595349	0.365116156	-3.531127962
ARHGEF37	0.077745191	5.518619287	2.333162751	0.021621597	0.365262485	-3.532141327
FUOM	-0.055222258	5.26846044	-2.332420158	0.021662265	0.36565199	-3.533708926
SAT1	0.132306283	10.3428256	2.331695994	0.021701989	0.366024938	-3.535237195
FKBP15	-0.128258552	6.367734951	-2.331101588	0.021734643	0.366278139	-3.536491307
RN7SL1	-0.087831035	10.75187268	-2.329303463	0.021833689	0.367648872	-3.540283355
OR5M11	-0.044171668	5.266765276	-2.328955651	0.021852894	0.367674054	-3.541016552
FANK1	-0.043018326	5.205120709	-2.328418751	0.021882568	0.367875206	-3.542148159
SENP5	0.060051193	5.848238423	2.327643206	0.021925495	0.368298646	-3.543782338
VSNL1	-0.048667631	5.288127523	-2.32698664	0.021961894	0.368611845	-3.545165434
COCH	-0.040823239	5.220719184	-2.326043416	0.022014279	0.369192622	-3.547151781
RPL39L	0.078196249	6.016878625	2.325464662	0.022046477	0.369434181	-3.54837023
BLK	-0.065101276	5.141121387	-2.32337492	0.02216308	0.371088609	-3.552767505
KLHL15	0.04456552	5.135598916	2.322271446	0.022224872	0.371631168	-3.555088032
SCARNA15	0.043773102	5.267139939	2.322068021	0.022236279	0.371631168	-3.555515714
HAVCR2	-0.223025897	8.055219623	-2.321838027	0.022249183	0.371631168	-3.555999212
SRPX2	-0.266260367	6.404307083	-2.321063583	0.022292682	0.372058418	-3.557626955
LRP11	0.167901442	6.263687699	2.319391886	0.022386835	0.372769087	-3.561138906
IGF2	0.245942486	5.882150967	2.319372234	0.022387943	0.372769087	-3.561180176
TYROBP	-0.334632189	9.301770176	-2.319351263	0.022389127	0.372769087	-3.561224219
SNORD14A	-0.087916094	5.500326637	-2.318060775	0.022462055	0.373683647	-3.563933727
GSPT2	-0.131656764	6.17916882	-2.31761855	0.022487095	0.373800686	-3.564861913
RASA1	0.130404138	6.030025143	2.316347952	0.022559174	0.374698862	-3.567527888
HMGB3	0.358215017	5.978804791	2.315870439	0.022586316	0.374771991	-3.568529471
HNRNPA1P33	-0.178418927	6.846716913	-2.315589448	0.022602301	0.374771991	-3.569118762
HINFP	-0.041227698	5.490349433	-2.315129835	0.022628468	0.374771991	-3.57008252
SGMS1	0.069495491	5.577456985	2.314741435	0.022650602	0.374771991	-3.570896821
REEP3	0.104040615	5.424773407	2.314521904	0.022663121	0.374771991	-3.571357025
PUS1	-0.059793746	5.815136683	-2.314368335	0.022671882	0.374771991	-3.571678928
RAI1	-0.08589137	5.928923286	-2.313797915	0.022704451	0.375011778	-3.572874447
CLSTN2	0.140425075	5.601304438	2.312600555	0.022772949	0.375564744	-3.575383088
IL4R	-0.208699985	6.762622675	-2.312435737	0.022782392	0.375564744	-3.575728314
HOXB3	-0.044274551	5.340983452	-2.31138375	0.022842746	0.375564744	-3.57793128
POLR3F	-0.071668636	5.789886049	-2.311313823	0.022846763	0.375564744	-3.578077682
XPO4	-0.058587806	5.825522541	-2.311045263	0.022862196	0.375564744	-3.578639914
SRSF4	-0.086392288	7.87426932	-2.310411798	0.022898634	0.375564744	-3.579965847
NUCB2	0.1950836	7.095871042	2.310303092	0.022904892	0.375564744	-3.580193351
MMADHC	0.078637759	7.535768248	2.31023048	0.022909073	0.375564744	-3.580345311
EPHX2	-0.104829026	5.697915972	-2.309956188	0.022924873	0.375564744	-3.580919302
FBXW7	0.058945136	5.838983757	2.309862603	0.022930266	0.375564744	-3.581115128
ANKRD9	0.114584396	6.461274473	2.30942083	0.022955739	0.375564744	-3.582039432
CRIM1	0.312319161	6.836567038	2.308875636	0.022987209	0.375564744	-3.583179905
PKM	0.183819089	6.581701273	2.308749047	0.022994522	0.375564744	-3.583444676
RPSAP9	-0.064347173	7.759212278	-2.30866982	0.0229991	0.375564744	-3.58361038
MIR556	-0.04998515	5.141929125	-2.308493943	0.023009265	0.375564744	-3.58397821
FSCN1	-0.173746033	8.146459896	-2.307730497	0.023053435	0.375990114	-3.585574593
ABR	-0.055911744	6.062206697	-2.307024767	0.023094332	0.376361481	-3.587049871
RNF20	-0.087958084	6.467509062	-2.306608659	0.023118476	0.376442136	-3.587919525
DAB2IP	0.039184944	5.204514261	2.306314725	0.023135544	0.376442136	-3.588533755
MIR499A	-0.052063246	5.217610108	-2.304710773	0.023228878	0.377664815	-3.591884278
WAS	-0.402115518	7.890400399	-2.303952689	0.023273107	0.377870902	-3.593467127
LHX2	0.170166422	5.343157573	2.303765669	0.023284029	0.377870902	-3.593857547
SPN	-0.059194539	5.431900578	-2.303538487	0.023297303	0.377870902	-3.594331768
TAF5L	0.069862977	5.332768618	2.303146255	0.023320237	0.377870902	-3.595150419
FOSB	0.307215628	6.298192835	2.302935735	0.023332554	0.377870902	-3.595589756
SS18L2	-0.107894172	7.930428814	-2.302411023	0.02336328	0.37807359	-3.596684628
MGEA5	-0.103737935	8.135925935	-2.301793026	0.023399513	0.378365026	-3.597973862
MYO1G	-0.27081974	6.475675862	-2.301194143	0.023434673	0.378638667	-3.59922293
KPTN	-0.030843826	5.316907471	-2.299576711	0.023529864	0.379309515	-3.602594887
HSF2BP	0.064066956	5.239526382	2.298617535	0.023586476	0.379309515	-3.604593538
RNF5	0.047840834	5.625384053	2.298070676	0.023618805	0.379309515	-3.605732701
SYNE2	0.051008179	5.415399537	2.298004839	0.0236227	0.379309515	-3.60586983
HOOK1	0.104581413	5.399076234	2.297973463	0.023624556	0.379309515	-3.60593518
TRMT2B	-0.037538245	5.283881113	-2.297953953	0.023625711	0.379309515	-3.605975815
ACY1	-0.117774937	5.867251819	-2.297380698	0.023659651	0.379309515	-3.60716965
BRWD1	0.061159379	5.693887937	2.297170091	0.023672132	0.379309515	-3.607608186
PRRG2	0.136535386	5.729635501	2.297169159	0.023672187	0.379309515	-3.607610125
NOS2	0.044017748	5.342446467	2.296906981	0.023687731	0.379309515	-3.608155992
BUB3	-0.047970701	6.260618693	-2.296807499	0.023693632	0.379309515	-3.608363103
GPIHBP1	0.043212022	5.285152842	2.296777251	0.023695426	0.379309515	-3.608426076
ABHD12	0.116867962	6.264406542	2.296067095	0.023737588	0.379435547	-3.609904297
PIK3C2A	0.105735647	5.761600425	2.295920859	0.023746278	0.379435547	-3.610208643
BCL11A	-0.090967589	5.365212462	-2.294995727	0.02380132	0.379435547	-3.612133623
PVR	0.096228431	5.681752195	2.294945207	0.023804329	0.379435547	-3.612238723
TPCN2	-0.109549671	6.033111611	-2.29438827	0.023837523	0.379435547	-3.613397219
SNORD114-3	-0.090304946	5.335678963	-2.294362426	0.023839064	0.379435547	-3.613450972
MRI1	-0.094527352	5.95357878	-2.29426143	0.023845088	0.379435547	-3.613661027
SNORD54	0.062505573	5.286523508	2.294187418	0.023849503	0.379435547	-3.613814954
PNMAL2	0.045231302	5.219652172	2.293199119	0.023908532	0.379977409	-3.615869954
EIF4E1B	0.084076944	5.429161479	2.292712017	0.023937673	0.379977409	-3.616882508
SLC6A13	-0.0461225	5.278165012	-2.292698757	0.023938467	0.379977409	-3.61691007
FABP5	-0.123161381	5.804333732	-2.29186807	0.023988236	0.380476518	-3.61863639
TMEM8C	0.032590303	5.219563842	2.290550483	0.024067364	0.381440167	-3.621373432
CEP131	-0.047587869	5.556505205	-2.289605206	0.024124275	0.381447442	-3.6233362
TNFRSF9	-0.04972162	5.27774274	-2.28902998	0.024158964	0.381447442	-3.62453024
ABHD11	0.059862988	5.378681617	2.289006174	0.024160401	0.381447442	-3.62457965
SFXN5	-0.072619268	5.505646738	-2.288791807	0.02417334	0.381447442	-3.625024555
LOC645752	0.044859725	5.264295557	2.288788929	0.024173514	0.381447442	-3.625030528
SNX29	-0.052475127	5.37027719	-2.288474259	0.024192519	0.381447442	-3.625683538
ARL6IP1	0.074391138	6.83441173	2.288304503	0.024202777	0.381447442	-3.626035785
FOS	0.342719215	7.356858994	2.287889164	0.024227891	0.381447442	-3.626897524
ASB5	0.049998716	5.25431349	2.287545013	0.024248719	0.381447442	-3.627611459
NAIF1	-0.039313288	5.715383832	-2.287498296	0.024251547	0.381447442	-3.627708365
NOTCH1	-0.265369705	6.960439958	-2.286933237	0.024285781	0.381530913	-3.628880335
LMF1	-0.043490639	5.191779217	-2.286804164	0.024293607	0.381530913	-3.629148005
LYZ	-0.455046378	7.819094438	-2.284746273	0.024418679	0.382917591	-3.633413806
UGT2B11	0.115908864	5.579491722	2.28408997	0.024458685	0.382917591	-3.634773529
HLA-DRB3	-0.243886975	7.7601488	-2.284042083	0.024461607	0.382917591	-3.634872728
PKD1L2	0.066019326	5.236604573	2.283772437	0.024478062	0.382917591	-3.635431267
ZFP91	0.062982521	6.523057143	2.283748944	0.024479497	0.382917591	-3.635479929
FPR3	-0.255742377	6.828765897	-2.28353498	0.024492561	0.382917591	-3.635923082
TSPAN13	0.192145484	5.93981294	2.282710287	0.024542976	0.383048674	-3.637630809
CYGB	-0.18237501	6.025718965	-2.282545504	0.02455306	0.383048674	-3.637971967
MBLAC2	-0.040597675	5.437729539	-2.281958489	0.024589014	0.383048674	-3.639187107
PRR14	-0.123329812	7.649834517	-2.281947002	0.024589718	0.383048674	-3.639210884
AKR1D1	-0.074612267	7.604966759	-2.281819115	0.024597557	0.383048674	-3.639475575
RTN4	0.070907669	6.728729509	2.281589411	0.024611643	0.383048674	-3.639950969
IL6ST	0.191711499	6.625670705	2.280623118	0.024670975	0.383684488	-3.641950329
RNU6ATAC	0.050649017	5.382201796	2.279793346	0.024722025	0.3837551	-3.643666605
ACIN1	-0.129411369	6.484278774	-2.279043565	0.024768234	0.3837551	-3.645216951
MIR17HG	-0.047704852	5.276227488	-2.279023311	0.024769483	0.3837551	-3.645258825
PCDHB9	-0.065784469	5.440309667	-2.278856187	0.024779794	0.3837551	-3.645604327
ZFP2	0.05962235	5.2704026	2.278697318	0.024789599	0.3837551	-3.645932742
BTF3	0.06758526	8.30754869	2.278662765	0.024791732	0.3837551	-3.646004168
TRA2B	-0.106719377	7.167873436	-2.278449489	0.0248049	0.3837551	-3.646445014
HLA-DRA	-0.259640092	9.877667753	-2.277897118	0.024839036	0.383997067	-3.64758661
PCGF6	0.048576233	5.666361001	2.27665019	0.024916245	0.384638065	-3.650162743
PUF60	-0.096782296	7.995625481	-2.276629121	0.024917551	0.384638065	-3.650206261
LGMN	-0.155790196	7.336833913	-2.276133735	0.024948285	0.384826372	-3.651229363
CLIC4	0.129711586	6.923790962	2.275294122	0.025000451	0.385344741	-3.652962925
MIR548I2	-0.042230956	5.160730447	-2.274880538	0.025026183	0.385445495	-3.653816646
TPRKB	0.048210218	5.784001191	2.27452951	0.025048041	0.385445495	-3.654541131
IGFL4	0.052143414	5.294375496	2.274294514	0.025062683	0.385445495	-3.655026082
GSTA1	-0.481055456	6.555376118	-2.27311156	0.025136504	0.386127335	-3.657466609
ACP6	0.081713515	5.433843421	2.272686217	0.025163095	0.386127335	-3.658343847
PSEN2	-0.0944445	6.036638326	-2.272322486	0.025185852	0.386127335	-3.659093897
PYHIN1	-0.087829099	5.522368211	-2.271852548	0.025215282	0.386127335	-3.6600628
PSG1	0.511214409	5.609395509	2.271807274	0.025218119	0.386127335	-3.660156133
SKI	0.061980916	5.605726028	2.271509478	0.025236786	0.386127335	-3.660770015
CDK5RAP1	-0.048479096	5.636838294	-2.271502845	0.025237202	0.386127335	-3.660783688
ZNF600	-0.064712725	5.474156971	-2.270681683	0.025288739	0.386453257	-3.662476064
KLF12	-0.048464927	5.235794	-2.27057039	0.025295731	0.386453257	-3.662705391
KRTAP11-1	0.064271106	5.44083314	2.269998748	0.025331672	0.386671198	-3.663883142
LINC00893	-0.035516823	5.24746024	-2.269751272	0.025347245	0.386671198	-3.664392933
TTYH1	0.043692154	5.215915982	2.269180933	0.025383167	0.386739088	-3.66556762
ERVMER34-1	0.269571886	5.602700018	2.268912263	0.025400105	0.386739088	-3.666120888
GALNT11	-0.180013509	7.325137971	-2.268793786	0.025407577	0.386739088	-3.666364848
HHIPL2	-0.039344226	5.096522973	-2.26737244	0.02549737	0.387314861	-3.669290692
ANKS3	0.057284413	5.465759226	2.267318186	0.025500803	0.387314861	-3.66940234
TGM4	0.053401922	5.200157509	2.266773411	0.025535297	0.387314861	-3.6705233
KLHL12	-0.061112094	6.386132651	-2.266505876	0.025552251	0.387314861	-3.671073707
MIR933	-0.04668579	5.285959194	-2.266449432	0.02555583	0.387314861	-3.671189824
CSNK1G2	-0.121756864	8.176277392	-2.266425714	0.025557334	0.387314861	-3.671238616
DECR1	-0.152109321	8.073717341	-2.265500312	0.025616066	0.387439564	-3.673141959
CD8A	-0.237374515	6.036896995	-2.265462164	0.02561849	0.387439564	-3.673220405
FBXL6	-0.056230723	5.676313815	-2.264850833	0.025657357	0.387439564	-3.674477373
DEFA1	-0.923729241	7.935928338	-2.264821796	0.025659205	0.387439564	-3.674537069
FAM207A	0.048596111	5.598034858	2.264341927	0.025689752	0.387439564	-3.675523511
SFXN3	0.062360644	5.629904261	2.264130088	0.025703248	0.387439564	-3.675958918
AXIN2	0.173621652	6.077350276	2.263644379	0.025734214	0.387439564	-3.676957089
MYO3A	0.042085501	5.232074832	2.263376399	0.025751313	0.387439564	-3.677507728
NFKB2	-0.075140894	5.541576341	-2.262937356	0.025779348	0.387439564	-3.678409737
KRTAP10-8	-0.037298954	5.092145006	-2.26251241	0.025806509	0.387439564	-3.679282632
SMPD4	0.041164719	5.364418515	2.262325214	0.025818482	0.387439564	-3.679667112
KCNF1	0.095028937	5.345926848	2.261941352	0.025843048	0.387439564	-3.680455432
HSD3B7	-0.168459574	6.061375196	-2.261572785	0.025866655	0.387439564	-3.681212226
IK	-0.08163507	6.940323009	-2.261498154	0.025871438	0.387439564	-3.681365457
GEN1	-0.029476465	5.248307465	-2.261390385	0.025878345	0.387439564	-3.681586716
PTBP1	-0.102860769	8.521072046	-2.261093935	0.025897354	0.387439564	-3.682195306
ZNF268	0.029931481	5.236824719	2.260733625	0.025920474	0.387439564	-3.682934898
ZNF483	-0.049425865	5.665853257	-2.260526941	0.025933745	0.387439564	-3.683359101
CWF19L1	-0.092140314	6.947260446	-2.260098686	0.025961261	0.387439564	-3.684237954
FBP1	-0.275663326	6.739374638	-2.260046635	0.025964607	0.387439564	-3.68434476
FAM78B	-0.053987752	5.345178508	-2.259928673	0.025972192	0.387439564	-3.684586806
MLLT1	0.232702749	5.493402025	2.259645258	0.025990423	0.387439564	-3.685168301
HNRNPA2B1	-0.105901044	7.14107772	-2.259577779	0.025994765	0.387439564	-3.685306739
EVA1A	0.290402819	5.874202274	2.258622195	0.026056325	0.387557756	-3.687266812
RFX7	-0.046487836	5.824617997	-2.258036644	0.02609411	0.387557756	-3.688467514
PRAMEF20	0.036955784	5.22811674	2.258006385	0.026096064	0.387557756	-3.688529554
RASGRP3	-0.142829477	5.821402478	-2.257923	0.026101449	0.387557756	-3.688700514
ATP5J	0.114613896	8.239092243	2.257492582	0.026129261	0.387557756	-3.689582889
ANXA2P2	-0.07156304	11.06978794	-2.257454428	0.026131728	0.387557756	-3.689661099
SPHK2	-0.105849424	6.793826582	-2.257429157	0.026133362	0.387557756	-3.689712902
SYCP3	0.037557071	5.281700241	2.256080811	0.026220667	0.388574945	-3.69247602
CCL13	-0.345767073	7.635071484	-2.255493965	0.026258746	0.388776008	-3.693678158
SMG8	0.07573235	6.428782289	2.255294708	0.026271686	0.388776008	-3.694086269
EXPH5	0.253178973	5.391041794	2.254317412	0.026335234	0.389023712	-3.696087451
GALNT2	0.066648434	5.550359151	2.254137148	0.02634697	0.389023712	-3.696456487
OR5AN1	0.043689661	5.283442607	2.253965862	0.026358126	0.389023712	-3.696807121
MCMBP	-0.051549332	5.335009542	-2.253636507	0.026379589	0.389023712	-3.697481261
SPIN1	0.114674894	5.792504548	2.253597822	0.026382111	0.389023712	-3.697560439
NOL8	-0.06666362	6.066370747	-2.252973888	0.026422816	0.389197209	-3.698837277
HBEGF	-0.11040396	5.6037512	-2.252842903	0.026431368	0.389197209	-3.699105289
C22orf31	0.044903616	5.156422553	2.252182615	0.026474517	0.389318503	-3.700456108
AHCYL2	-0.078419744	5.475588335	-2.252142986	0.026477108	0.389318503	-3.70053717
CCND1	-0.31750229	7.241934749	-2.251638194	0.02651014	0.389528332	-3.701569617
DDX20	-0.044017745	5.18643405	-2.250815694	0.026564039	0.389736453	-3.703251426
CHRAC1	-0.062227591	5.524512004	-2.25072692	0.026569862	0.389736453	-3.703432915
AKT1	-0.075123507	6.95548144	-2.250288023	0.026598668	0.389736453	-3.704330093
LPCAT3	0.140925298	6.625295537	2.250257879	0.026600648	0.389736453	-3.704391706
TMEM117	0.063753982	5.461872399	2.249991241	0.026618163	0.389736453	-3.704936674
USP6NL	0.085182972	5.650121855	2.249511668	0.02664969	0.389923086	-3.705916704
FAM222B	0.063806207	6.109792708	2.248481151	0.026717547	0.39064064	-3.708021978
PRRG4	0.090965377	5.762859208	2.24802786	0.026747443	0.390802541	-3.708947745
FHL2	0.133386398	6.575718124	2.247266984	0.026797691	0.391261368	-3.710501322
ZNF738	-0.196559636	7.700114301	-2.24616898	0.026870349	0.392046516	-3.712742425
SH2D3C	-0.122610592	5.646067662	-2.245824935	0.026893151	0.392089163	-3.713444441
PPP1R27	0.056391906	5.315520229	2.245555168	0.026911042	0.392089163	-3.713994828
PEX13	0.035219878	5.452946778	2.245125729	0.026939544	0.392229181	-3.714870857
CD1D	-0.120283688	5.513621963	-2.243358583	0.027057108	0.393327281	-3.718474148
RAMP2-AS1	-0.184819045	9.443968469	-2.243112792	0.027073496	0.393327281	-3.718975123
ID1	0.132613966	5.889095386	2.242977762	0.027082502	0.393327281	-3.719250325
IL12RB1	-0.046996565	5.325697269	-2.242854239	0.027090743	0.393327281	-3.71950206
ERC2	-0.038344429	5.070541158	-2.241193841	0.027201736	0.394444912	-3.722884673
NOG	0.173279136	5.505671141	2.241134378	0.027205718	0.394444912	-3.723005771
VSTM5	0.048681575	5.294317292	2.24074382	0.027231887	0.3945488	-3.723801083
DLGAP2	0.041707602	5.232781036	2.239741251	0.027299163	0.395082569	-3.725842086
CEP95	-0.078337328	6.133346624	-2.239627793	0.027306786	0.395082569	-3.726073011
METTL7A	-0.143768472	6.047869475	-2.239027773	0.027347129	0.395110395	-3.727294065
CASQ1	0.139230253	5.427096935	2.238874425	0.027357448	0.395110395	-3.727606085
SNAI1	0.051576759	5.106147416	2.238750338	0.0273658	0.395110395	-3.727858554
ZNF223	-0.147999692	6.421055509	-2.236975637	0.027485502	0.396422524	-3.73146799
C17orf100	0.028238005	5.345685066	2.236837074	0.027494867	0.396422524	-3.731749694
MPP7	0.059470522	5.207872732	2.234862701	0.027628615	0.397891797	-3.735761976
KCNIP3	-0.039744496	5.215617684	-2.234283008	0.027667993	0.397891797	-3.736939411
ALS2CR11	0.03335489	5.061411419	2.234271355	0.027668785	0.397891797	-3.736963077
MAP3K11	-0.133026603	6.004419135	-2.2338979	0.027694179	0.397891797	-3.737721465
FGD6	0.05996335	5.271035463	2.23389063	0.027694674	0.397891797	-3.737736227
VIM	-0.165525013	10.32403029	-2.233639551	0.027711759	0.397891797	-3.738246036
VSIG10	0.06559432	5.51531217	2.233308326	0.027734312	0.397940414	-3.738918502
ZNF716	-0.029377688	5.303036396	-2.232489881	0.027790108	0.398465617	-3.740579753
LRCH4	-0.2333349	6.371680455	-2.231804943	0.027836877	0.398541698	-3.741969593
TCEB1	0.089644459	7.350093965	2.23161534	0.027849836	0.398541698	-3.742354259
PTCD1	-0.091530039	6.308342043	-2.231569049	0.027853001	0.398541698	-3.742448169
TTTY6	0.032247376	5.267424446	2.231215958	0.02787715	0.398555711	-3.743164425
PPIC	0.244025147	7.273506087	2.230815282	0.027904576	0.398555711	-3.743977085
BCL11B	-0.122345901	5.42859348	-2.230480992	0.027927476	0.398555711	-3.744655
STRADA	-0.049486433	5.877152703	-2.230332993	0.02793762	0.398555711	-3.7449551
LAG3	-0.151228366	5.809643645	-2.230152979	0.027949962	0.398555711	-3.745320095
PTPRD	0.100727443	5.468195163	2.229349127	0.028005135	0.399068368	-3.746949652
FABP7	0.095599724	5.233184474	2.228828192	0.02804094	0.39930453	-3.748005402
PLEK	-0.362719998	7.751804758	-2.228193402	0.028084626	0.399329364	-3.749291595
STK32B	-0.090579318	5.535601398	-2.227812041	0.028110899	0.399329364	-3.750064138
COG6	0.151494652	6.576375117	2.227810577	0.028111	0.399329364	-3.750067103
YY2	0.039067449	5.146440008	2.227676853	0.028120218	0.399329364	-3.750337968
COX7A2	0.110134926	9.236100058	2.227271578	0.02814817	0.399329364	-3.751158779
TRIM36	0.026879131	5.291580181	2.227127889	0.028158086	0.399329364	-3.751449763
ARG2	0.065024909	5.349287368	2.226334571	0.02821289	0.39958034	-3.753056004
SNORD15B	0.04069039	5.35465572	2.225912604	0.028242078	0.39958034	-3.753910156
NR3C1	-0.037951024	5.327255759	-2.225810591	0.028249138	0.39958034	-3.75411663
GZMK	-0.239503078	6.256006839	-2.225758178	0.028252767	0.39958034	-3.754222711
SNORD70	-0.043921264	5.216235699	-2.225113423	0.028297431	0.399727232	-3.75552747
PSME1	-0.085427107	7.072158701	-2.225052444	0.028301658	0.399727232	-3.755650853
SPRED2	0.121325268	5.749792684	2.224162193	0.028363439	0.400234145	-3.757451805
C21orf33	-0.083184598	6.663752611	-2.22359818	0.02840264	0.400234145	-3.758592452
KIAA1147	-0.122702007	6.670746273	-2.223441902	0.028413511	0.400234145	-3.758908457
IMPAD1	0.128375015	6.331785529	2.223399863	0.028416436	0.400234145	-3.75899346
NSFP1	-0.041571132	5.26187923	-2.222533302	0.028476784	0.400234145	-3.760745324
AIF1L	0.361927782	7.177336922	2.222501483	0.028479002	0.400234145	-3.760809638
PIK3C3	-0.06534243	5.759134613	-2.222472992	0.028480988	0.400234145	-3.760867224
MAB21L3	0.04811765	5.366478344	2.222041458	0.028511086	0.400234145	-3.761739373
CCDC97	-0.128333335	6.644208746	-2.221982746	0.028515183	0.400234145	-3.761858022
PDYN	-0.049561151	5.370966723	-2.22145571	0.028551984	0.400234145	-3.762922953
MYBL1	-0.070762278	5.387607577	-2.221235863	0.028567348	0.400234145	-3.763367109
CST6	0.422531796	5.964788039	2.221123022	0.028575236	0.400234145	-3.763595067
NPIPB3	-0.080806755	6.280716917	-2.220823446	0.028596188	0.400234145	-3.764200207
PDCD2	0.072872178	6.31141661	2.220662777	0.02860743	0.400234145	-3.764524728
NBPF7	0.035267333	5.312303252	2.220110231	0.028646123	0.400277908	-3.765640599
IFITM3	-0.197241063	10.08762109	-2.220067502	0.028649117	0.400277908	-3.765726882
WDR44	-0.045532483	5.655589238	-2.219359269	0.028698783	0.400570353	-3.767156775
ZRSR2	-0.07395853	5.960649182	-2.218529577	0.028757063	0.400570353	-3.768831365
FAT2	0.095552952	5.365132409	2.218325719	0.028771398	0.400570353	-3.769242731
NUPL2	-0.064631941	6.27872717	-2.218318513	0.028771905	0.400570353	-3.769257271
SLC10A3	0.117310541	6.762929552	2.218310476	0.02877247	0.400570353	-3.769273489
PROZ	0.036659468	5.058689384	2.218120878	0.028785809	0.400570353	-3.769656047
PRMT6	0.053239083	5.699200672	2.217627369	0.028820554	0.40078522	-3.770651675
UBXN1	-0.078881466	7.685077107	-2.216893867	0.028872262	0.400845226	-3.772131109
GNE	0.181862185	6.641987385	2.216759371	0.028881752	0.400845226	-3.772402333
KIF21A	0.207364562	6.382991896	2.216744686	0.028882789	0.400845226	-3.772431946
OVGP1	0.119784041	5.582652281	2.216171058	0.028923296	0.400927486	-3.773588545
BTBD18	0.049265407	5.294126261	2.215925362	0.028940662	0.400927486	-3.774083856
GLUD1	-0.10035234	7.875909563	-2.215840695	0.028946648	0.400927486	-3.77425453
NCCRP1	0.148358241	5.356320437	2.215446318	0.028974546	0.401046345	-3.775049444
LENG8	-0.05262277	5.347861866	-2.213819648	0.029089863	0.402210267	-3.778326842
MYLK3	0.060056818	5.171304265	2.213713803	0.029097381	0.402210267	-3.778540021
CECR1	-0.140485906	6.746742933	-2.21269269	0.029169991	0.402574254	-3.780596151
C2orf47	0.085314258	6.396210212	2.212689488	0.029170218	0.402574254	-3.780602598
C4BPA	0.204852671	5.446429874	2.21252566	0.029181883	0.402574254	-3.780932405
NLRP3	-0.122221054	5.757048084	-2.212232444	0.02920277	0.402594888	-3.78152263
MTX1	0.092107198	6.286293555	2.210603398	0.02931905	0.403915292	-3.784800516
PRSS42	-0.054312093	5.424722917	-2.209465229	0.029400532	0.403915292	-3.787089389
TDP1	-0.064010156	6.049701036	-2.209422379	0.029403603	0.403915292	-3.78717554
ATG4C	0.04779907	5.566823673	2.209068848	0.029428955	0.403915292	-3.787886267
TUSC1	0.112534248	5.726460993	2.207983012	0.02950694	0.403915292	-3.790068553
LYG2	0.040353753	5.086583039	2.207981484	0.02950705	0.403915292	-3.790071623
SRP19	0.126382672	7.173353282	2.207614993	0.029533412	0.403915292	-3.790807969
KIRREL3	-0.044339303	5.139701886	-2.207605573	0.02953409	0.403915292	-3.790826893
SPATA8	-0.036395898	5.072249317	-2.207290717	0.029556755	0.403915292	-3.791459403
PTN	0.154675621	5.62076451	2.207277318	0.02955772	0.403915292	-3.79148632
HSPA7	-0.218975275	6.14040143	-2.207251735	0.029559562	0.403915292	-3.791537709
MIR548K	0.0356957	5.244843949	2.206957233	0.029580777	0.403915292	-3.792129247
SNAPC1	-0.059315403	5.67542862	-2.206923757	0.02958319	0.403915292	-3.792196483
LOC153684	-0.061448072	5.483146377	-2.206850963	0.029588436	0.403915292	-3.792342685
RUNX1-IT1	-0.030933813	5.237879765	-2.206774121	0.029593975	0.403915292	-3.792497013
STOX1	0.042975533	5.392690032	2.206554377	0.02960982	0.403915292	-3.792938313
CAPZB	-0.12232472	7.358262482	-2.205797664	0.029664439	0.404394672	-3.794457674
MIEN1	0.067496245	5.566961479	2.205321888	0.029698826	0.404597781	-3.795412717
PRKAG2	0.108275254	5.889968042	2.204857947	0.02973239	0.404615652	-3.796343823
MIR24-2	0.047590686	5.177320941	2.204765065	0.029739114	0.404615652	-3.796530212
PRSS38	-0.039739666	5.055440806	-2.20421727	0.029778796	0.404890213	-3.79762934
LST1	-0.290191019	6.157480947	-2.203225024	0.029850791	0.405603478	-3.799619614
CST11	0.081715082	5.356949543	2.202753511	0.029885056	0.405716649	-3.800565102
GLS	-0.09974365	6.222262935	-2.202524692	0.029901696	0.405716649	-3.80102387
RPL13A	-0.120415091	9.009554357	-2.20230414	0.029917743	0.405716649	-3.801466023
NCKAP1L	-0.262185836	6.852841142	-2.20177164	0.029956519	0.40597731	-3.802533388
CCDC24	-0.113645158	5.708528525	-2.201315099	0.029989798	0.406163194	-3.803448313
PTGER2	-0.14929744	6.077712357	-2.200354741	0.030059907	0.406481264	-3.805372344
TCEA2	-0.060665639	5.752512519	-2.200261662	0.030066709	0.406481264	-3.805558783
MOB4	0.059231447	6.050868466	2.200092118	0.030079104	0.406481264	-3.805898366
LOC148709	0.048997858	5.278596418	2.199879629	0.030094644	0.406481264	-3.806323929
CMTM4	0.077712184	5.583986594	2.199312256	0.030136173	0.406481264	-3.807460056
FAM50B	-0.071101649	5.615753506	-2.199150325	0.030148035	0.406481264	-3.807784264
MIOX	0.042000241	5.091929936	2.199119006	0.03015033	0.406481264	-3.807846966
FOXD2-AS1	-0.051071114	5.385960318	-2.198644036	0.030185148	0.406686595	-3.808797783
NUBPL	-0.151240248	6.975479939	-2.198107325	0.030224535	0.406953168	-3.809871973
CD80	-0.070211942	5.517711247	-2.19697566	0.030307728	0.407760305	-3.812136145
MIR518E	-0.044177575	5.240005098	-2.196655112	0.03033133	0.407760305	-3.812777287
SLC6A16	-0.074291432	5.617570459	-2.196491258	0.0303434	0.407760305	-3.813104987
KLK3	0.047636638	5.282047428	2.195305124	0.030430902	0.408026612	-3.815476534
KRT23	0.266882919	6.013680178	2.195290233	0.030432002	0.408026612	-3.815506298
HARS2	-0.065401605	6.740483526	-2.19516486	0.030441264	0.408026612	-3.815756898
RHPN2	0.244595388	6.423857251	2.195068999	0.030448348	0.408026612	-3.815948501
DSCR4	0.071809841	5.279291217	2.194891328	0.03046148	0.408026612	-3.816303601
GZMM	-0.102100047	5.570100858	-2.193822316	0.0305406	0.408822649	-3.818439618
FAAH	-0.069631775	5.45730106	-2.193481841	0.030565836	0.40889684	-3.819119733
COQ10A	-0.240879058	6.32627821	-2.192413574	0.030645137	0.409693709	-3.821253022
DIAPH3	0.027331382	5.304964481	2.191388678	0.030721386	0.410251607	-3.823298818
GGPS1	0.073870281	7.043232481	2.190975604	0.030752164	0.410251607	-3.824123112
MIR199A1	0.04537556	5.243961803	2.190826863	0.030763254	0.410251607	-3.82441989
GRIPAP1	-0.063099758	5.707785288	-2.190026631	0.030822974	0.410251607	-3.826016263
RSPH6A	0.050751695	5.316331216	2.189750047	0.030843639	0.410251607	-3.826567896
LTA	-0.079700991	5.58687684	-2.189516175	0.030861122	0.410251607	-3.827034291
CPAMD8	-0.048081783	5.464324034	-2.189412607	0.030868867	0.410251607	-3.827240816
NUMA1	-0.07863249	6.111176709	-2.189323356	0.030875543	0.410251607	-3.827418783
LIMK1	0.049663539	5.243172943	2.189263367	0.03088003	0.410251607	-3.827538398
NDUFV1	-0.100092723	7.283393111	-2.189204092	0.030884465	0.410251607	-3.827656587
PITX3	0.047920599	5.265107752	2.188536642	0.03093444	0.410652715	-3.828987218
RSRP1	-0.163772455	6.523885051	-2.188123102	0.030965439	0.410692578	-3.829811471
RUNDC1	0.082739684	6.298901577	2.187799061	0.030989748	0.410692578	-3.830457238
SNORD57	-0.040374156	5.257778214	-2.18770529	0.030996786	0.410692578	-3.830644093
C1orf174	0.068571363	6.609251944	2.187322255	0.031025548	0.410811495	-3.831407285
ANKRD20A1	-0.042403125	5.40868687	-2.186704969	0.031071948	0.411163667	-3.832636967
CNBD1	0.029999125	5.194231886	2.186181617	0.031111335	0.411422641	-3.833679277
PTPRU	0.081936549	5.706161516	2.184859469	0.031211033	0.412275456	-3.836311469
RABAC1	0.123220134	7.830639205	2.184799799	0.031215539	0.412275456	-3.836430228
CSNK1A1	0.062830295	6.046237789	2.183981387	0.031277399	0.412732314	-3.838058798
NAMA	0.045653885	5.254730261	2.183420321	0.031319869	0.412732314	-3.839174954
DNM1L	0.088602529	6.171259158	2.183406904	0.031320885	0.412732314	-3.83920164
COPS4	0.10927158	6.848392502	2.18310064	0.03134409	0.412732314	-3.839810792
UBE2V2	0.055098837	6.194771493	2.183028918	0.031349526	0.412732314	-3.839953436
PHF19	-0.047508176	5.76223936	-2.181971675	0.031429757	0.413085618	-3.84205561
HCG26	-0.04452771	5.330545925	-2.181943927	0.031431865	0.413085618	-3.842110771
GGCX	0.114680323	5.709683955	2.181888842	0.03143605	0.413085618	-3.842220272
CBLN3	-0.073225727	5.63215765	-2.181039305	0.03150066	0.413522199	-3.84390873
ATP2B1	-0.036717768	5.405832529	-2.180928321	0.031509109	0.413522199	-3.844129267
IGSF5	0.215145102	5.315116238	2.180565272	0.031536761	0.41362365	-3.844850611
BEX4	0.109943954	5.844786878	2.179952394	0.031583491	0.41397502	-3.846068099
DMC1	-0.109897377	6.824446975	-2.17886085	0.031666865	0.414523305	-3.848235691
SDHAP2	-0.152077594	6.751832261	-2.178671995	0.03168131	0.414523305	-3.84861062
NR1H3	-0.222751773	6.737751307	-2.178330983	0.031707407	0.414523305	-3.84928755
EDDM3B	0.036575543	5.126478039	2.178172966	0.031719506	0.414523305	-3.849601189
SNORD91B	-0.044624648	5.215990778	-2.177854666	0.031743889	0.414523305	-3.850232906
SMUG1	0.095538424	6.569501152	2.17780452	0.031747732	0.414523305	-3.850332421
RSPH10B2	-0.04011121	5.287012568	-2.177386095	0.031779815	0.414523305	-3.851162706
EIF2AK4	-0.11352626	6.530824526	-2.177317915	0.031785045	0.414523305	-3.851297983
1-Dec	0.043348469	5.284669151	2.176668214	0.031834923	0.414913162	-3.852586867
ARF4	0.170622258	8.474247331	2.176049476	0.031882487	0.414987537	-3.853814006
PSMD12	0.030353259	5.610169044	2.175797891	0.031901845	0.414987537	-3.85431288
LINC00341	0.041100097	5.214485163	2.175708992	0.031908687	0.414987537	-3.854489149
IGDCC4	0.159655815	5.505838371	2.175554513	0.031920581	0.414987537	-3.854795432
DOCK2	-0.277437251	7.475869758	-2.17526311	0.031943026	0.415019472	-3.855373142
CHURC1	-0.321749148	7.494079348	-2.174338745	0.032014318	0.415579811	-3.857205238
CYP3A7	0.237789877	5.59542111	2.174025082	0.03203854	0.415579811	-3.857826759
RNA28S5	0.573253719	9.089989067	2.173670057	0.032065976	0.415579811	-3.858530141
AMELX	0.058707264	5.299989187	2.173666908	0.03206622	0.415579811	-3.858536379
OR11H1	0.045942929	5.505857786	2.173116487	0.032108797	0.415688996	-3.859626676
SLC22A3	-0.056683372	5.204730172	-2.172860891	0.032128584	0.415688996	-3.860132886
PALM2-AKAP2	0.030632362	5.165684729	2.172276183	0.032173891	0.415688996	-3.861290703
GDF3	0.035013981	5.082251173	2.172254436	0.032175578	0.415688996	-3.86133376
ELMOD2	0.085391091	5.91171991	2.172070239	0.032189863	0.415688996	-3.861698438
TNFRSF1B	-0.236959778	8.137005426	-2.171909163	0.032202359	0.415688996	-3.862017317
WDR74	-0.087910365	5.741546866	-2.171490346	0.032234871	0.415688996	-3.862846343
HNRNPLL	0.063218621	5.826310664	2.171408012	0.032241266	0.415688996	-3.863009301
SPATA31E1	0.044025479	5.192409236	2.171233295	0.032254839	0.415688996	-3.863355089
LOC102467216	0.047090083	5.283816132	2.169773858	0.032368416	0.416556995	-3.866242522
PEX11B	-0.08089765	7.202171864	-2.169632657	0.032379423	0.416556995	-3.86652179
TNIK	-0.050958053	5.16867447	-2.169484005	0.032391015	0.416556995	-3.866815774
TBX5	-0.027743899	5.197163789	-2.168886985	0.032437605	0.416556995	-3.867996303
LOC100134868	-0.137816284	6.255813156	-2.168759505	0.032447561	0.416556995	-3.868248341
RBM25	-0.094121211	7.079177621	-2.168457019	0.032471195	0.416556995	-3.868846322
PELP1	-0.085220577	6.007360264	-2.168326988	0.032481359	0.416556995	-3.869103355
LIMS1	0.076035035	6.409012374	2.167850816	0.032518603	0.416556995	-3.870044492
SYT1	-0.034769204	5.188990257	-2.167146509	0.03257376	0.416556995	-3.871436186
KLRC4	-0.031852798	5.139677428	-2.167138959	0.032574352	0.416556995	-3.871451102
SNRPB	-0.145370026	7.50128018	-2.167097399	0.032577609	0.416556995	-3.871533209
C8orf37	-0.077954762	7.131364609	-2.166919473	0.032591557	0.416556995	-3.871884715
FAM71D	0.038772028	5.066498022	2.16616778	0.032650543	0.416556995	-3.873369448
INSL3	-0.041911504	5.116619401	-2.166098098	0.032656016	0.416556995	-3.87350706
PIWIL4	-0.034820266	5.317525463	-2.165738247	0.03268429	0.416556995	-3.874217647
CLPX	0.071251255	5.824294472	2.165633681	0.03269251	0.416556995	-3.87442411
IVD	-0.085672534	5.766324234	-2.165244062	0.032723154	0.416556995	-3.875193325
OR2M7	0.038604949	5.093165871	2.165108996	0.032733783	0.416556995	-3.875459953
DCLRE1A	-0.060207217	5.497891045	-2.164920422	0.032748628	0.416556995	-3.875832182
CD34	-0.104369063	6.10896213	-2.164894477	0.032750671	0.416556995	-3.875883393
USP49	-0.170120335	7.155264227	-2.164139908	0.032810133	0.416556995	-3.877372544
UGP2	0.063353522	6.327619968	2.164138742	0.032810225	0.416556995	-3.877374845
ASB15	-0.03144441	5.039548944	-2.163582536	0.032854116	0.416556995	-3.878472222
SNORD35B	-0.052135205	5.508333182	-2.163528038	0.032858419	0.416556995	-3.878579731
TBCB	-0.115440892	7.630056141	-2.163493753	0.032861127	0.416556995	-3.878647365
IL1B	-0.235052637	7.865982193	-2.163363344	0.032871427	0.416556995	-3.878904611
MDFI	-0.041539434	5.129283662	-2.163325416	0.032874423	0.416556995	-3.878979426
WLS	-0.153976067	6.84465359	-2.163204628	0.032883967	0.416556995	-3.879217678
MPC2	0.096404168	6.791631808	2.162603732	0.032931479	0.416731757	-3.880402751
C14orf159	-0.136840174	6.94092367	-2.162210562	0.032962599	0.416731757	-3.881177991
GCM1	0.430712304	6.708859981	2.162058885	0.032974611	0.416731757	-3.881477029
DEFB121	-0.04387043	5.051352002	-2.162015467	0.03297805	0.416731757	-3.881562625
NRROS	-0.151663676	6.158279809	-2.161260501	0.033037903	0.417234145	-3.883050763
NSMCE4A	-0.101373956	6.921912692	-2.160897584	0.033066708	0.417344063	-3.883765952
DLX6	0.042714293	5.075639916	2.160442501	0.033102859	0.417546508	-3.884662615
FCGR1B	-0.227250597	6.301786856	-2.159864967	0.033148787	0.417734562	-3.885800303
ACKR4	0.022772203	5.251289715	2.159640978	0.033166614	0.417734562	-3.886241466
TUBGCP2	-0.04949985	5.971034849	-2.159443486	0.033182339	0.417734562	-3.886630405
ZFYVE26	-0.079506863	6.630740742	-2.159243775	0.033198248	0.417734562	-3.887023684
EXOC3	-0.095403076	6.160287149	-2.158963839	0.033220559	0.417762105	-3.887574887
JADE2	-0.100091852	6.293020365	-2.15845079	0.033261482	0.417945239	-3.888584932
FNDC8	-0.033274894	5.116814908	-2.158276646	0.033275382	0.417945239	-3.888927721
DPPA2	-0.040263621	5.119988229	-2.157492147	0.033338064	0.418438254	-3.890471637
ZNF84	-0.068984483	5.606838827	-2.157281131	0.033354942	0.418438254	-3.890886835
CLINT1	0.110424442	7.260048248	2.15672343	0.033399585	0.418570429	-3.891983997
CSK	-0.190914125	7.557933	-2.156487985	0.033418448	0.418570429	-3.89244711
FAM104B	-0.069710073	5.53523082	-2.155704034	0.03348132	0.418570429	-3.893988787
KREMEN2	0.034709011	5.291852839	2.155630814	0.033487197	0.418570429	-3.894132753
LIFR	0.165267992	5.649692201	2.15491114	0.033545014	0.418570429	-3.895547534
TNN	0.052262401	5.35238739	2.154768408	0.033556491	0.418570429	-3.895828075
CEP72	0.049333307	5.442778888	2.154757991	0.033557329	0.418570429	-3.89584855
ZNF135	-0.098173003	5.533219188	-2.154665967	0.03356473	0.418570429	-3.896029414
KPNA7	0.033566482	5.22010822	2.154442137	0.033582739	0.418570429	-3.8964693
ZNF799	0.030405277	5.280675166	2.153914191	0.033625249	0.418570429	-3.897506693
SERP1	0.124146155	7.188438438	2.153907406	0.033625796	0.418570429	-3.897520025
ENTHD1	-0.051604464	5.120112638	-2.153895177	0.033626781	0.418570429	-3.897544052
TOX3	0.051785778	5.116547746	2.153885461	0.033627564	0.418570429	-3.89756314
DRAXIN	0.036549237	5.276127536	2.153379386	0.033668359	0.418676929	-3.898557329
TLR7	-0.155507294	6.041037465	-2.152881938	0.033708501	0.418676929	-3.899534364
DPF2	-0.088819228	7.016366635	-2.152867245	0.033709687	0.418676929	-3.899563219
VKORC1L1	0.148384701	6.36411348	2.15205064	0.033775676	0.418676929	-3.901166654
IPO7	0.102037616	5.587765251	2.151479371	0.033821905	0.418676929	-3.902288033
CCNA2	0.0771131	5.503222626	2.15120719	0.033843951	0.418676929	-3.902822221
RUBCN	-0.054617949	5.397621263	-2.150767768	0.033879569	0.418676929	-3.903684507
PTGES3L-AARSD1	-0.07218771	6.105982068	-2.150767621	0.033879581	0.418676929	-3.903684794
KDF1	0.071198802	5.456678289	2.150759641	0.033880228	0.418676929	-3.903700453
RIMBP3	0.030535126	5.318888082	2.150659007	0.033888389	0.418676929	-3.903897906
XAGE3	0.283248664	5.76923499	2.150596974	0.033893421	0.418676929	-3.904019616
IRF2BPL	0.286206721	7.199833749	2.150221067	0.033923927	0.418676929	-3.904757085
DEFA3	-0.830467685	7.455313009	-2.150188132	0.033926601	0.418676929	-3.904821694
CDC37	-0.086438506	9.056243645	-2.149985093	0.03394309	0.418676929	-3.905219969
STK31	-0.022454543	5.11922893	-2.149889088	0.033950888	0.418676929	-3.905408277
ZG16	0.027038515	5.257439806	2.149792102	0.033958768	0.418676929	-3.905598502
TMEM133	-0.067491048	5.17158557	-2.149177335	0.034008754	0.419044368	-3.906804108
BCO1	0.054728785	5.307760835	2.148521699	0.034062134	0.419082581	-3.908089514
GXYLT1	0.081252527	5.934406187	2.148414338	0.034070882	0.419082581	-3.908299966
AANAT	0.038874225	5.04268151	2.148395574	0.034072411	0.419082581	-3.908336748
SEMA7A	0.156615679	5.749053837	2.148118327	0.034095011	0.419112268	-3.908880167
KPNA1	0.08668235	6.426113485	2.14693171	0.034191887	0.419720022	-3.911205287
KRT7	0.391132986	6.691354832	2.146817609	0.034201215	0.419720022	-3.911428802
BTD	0.100660667	5.80159885	2.146770097	0.0342051	0.419720022	-3.911521869
SH2D1A	-0.160677134	6.080329051	-2.146460712	0.034230406	0.419782446	-3.912127862
PLA2G2D	-0.055142829	5.524195469	-2.145605137	0.034300471	0.420105226	-3.913803262
SLC19A2	0.089709652	6.143471264	2.145261171	0.034328675	0.420105226	-3.914476651
LOC105379362	-0.050861099	5.432638105	-2.145114575	0.034340701	0.420105226	-3.914763615
FOXR1	0.02934652	5.237520393	2.144965049	0.034352972	0.420105226	-3.915056295
DCSTAMP	-0.035595739	5.08841129	-2.144905033	0.034357898	0.420105226	-3.915173766
LINC00202-2	-0.043329957	5.363696494	-2.144491354	0.034391869	0.420273094	-3.915983381
DLK2	0.041209705	5.319922869	2.143138385	0.034503179	0.421385291	-3.9186303
GOLGA7	-0.033349083	6.265047094	-2.142224748	0.034578521	0.421631406	-3.920416862
MIR1289-1	-0.043566449	5.257713414	-2.141807637	0.034612965	0.421631406	-3.921232266
EIF4ENIF1	-0.06190753	6.063647502	-2.14178198	0.034615084	0.421631406	-3.921282417
FBXL22	0.042027635	5.277887593	2.141578585	0.034631892	0.421631406	-3.921679976
RGS2	-0.24464157	8.94232853	-2.141480362	0.034640011	0.421631406	-3.921871951
ZNF827	-0.07822226	5.568773983	-2.141417867	0.034645178	0.421631406	-3.921994092
MAP3K12	-0.083073982	5.815668312	-2.140100549	0.034754242	0.422515221	-3.924567927
HPGD	0.535904374	6.940510619	2.139641269	0.034792336	0.422515221	-3.92546495
KLHL3	-0.137275025	5.840457114	-2.139378863	0.034814118	0.422515221	-3.92597738
FAM167B	-0.047937383	5.221718622	-2.139365252	0.034815248	0.422515221	-3.926003957
ZNF727	-0.024592537	5.187190932	-2.139150072	0.034833119	0.422515221	-3.926424119
FYN	-0.105477592	6.570957044	-2.138907457	0.034853277	0.422515221	-3.926897802
CREBL2	-0.055772795	5.615233116	-2.138299105	0.034903869	0.422515221	-3.92808534
FOXP4	-0.03041	5.237971821	-2.138284842	0.034905056	0.422515221	-3.928113178
RHPN1	0.050209287	5.438460936	2.138070254	0.034922917	0.422515221	-3.928531991
COL9A2	0.084187973	5.194338812	2.13793443	0.034934227	0.422515221	-3.92879706
H1F0	0.149631302	7.627696646	2.137687093	0.03495483	0.422515221	-3.929279713
TBX21	-0.064172539	5.545243811	-2.137460467	0.034973717	0.422515221	-3.929721907
TMEM132D	0.040583693	5.291453513	2.137356841	0.034982356	0.422515221	-3.929924087
DEFB125	-0.048383493	5.341733697	-2.136554757	0.035049286	0.423077486	-3.931488706
BANK1	-0.055893632	5.305484992	-2.136187842	0.03507994	0.423201467	-3.932204266
GNB1	-0.086245086	8.947248018	-2.135448957	0.035141742	0.423700843	-3.933644905
OR5B17	0.035935968	5.044503461	2.134907294	0.035187108	0.423830031	-3.934700722
TLN2	0.143419806	5.972804468	2.13483359	0.035193285	0.423830031	-3.934844368
ZNF652	-0.080917075	6.661004473	-2.133744301	0.035284683	0.424036154	-3.936966826
FYB	-0.197910952	6.158758976	-2.133639557	0.035293482	0.424036154	-3.937170865
ARL6IP4	-0.056447934	6.145172516	-2.13355723	0.0353004	0.424036154	-3.937331229
ACO2	-0.090685468	6.395531101	-2.133290841	0.035322791	0.424036154	-3.937850092
MDGA2	-0.033077582	5.033526901	-2.133196403	0.035330732	0.424036154	-3.93803402
ITGAX	-0.20254461	6.119835148	-2.133170125	0.035332942	0.424036154	-3.938085197
CBX3	0.056531014	5.819965502	2.132878375	0.035357486	0.424085569	-3.93865336
FABP2	-0.040584885	5.14315811	-2.131709723	0.035455947	0.424667912	-3.940928519
EHD3	0.06122709	5.479150175	2.13150646	0.035473097	0.424667912	-3.94132412
GJC1	-0.078035393	7.580153976	-2.131465086	0.035476588	0.424667912	-3.941404641
TEAD1	0.03705711	5.154244793	2.131331615	0.035487854	0.424667912	-3.941664384
KRT77	0.04499613	5.096262708	2.130993547	0.035516404	0.424669211	-3.942322225
RRBP1	0.139348424	7.069744334	2.130639519	0.035546322	0.424669211	-3.943011021
NKX3-1	0.060281376	5.405958048	2.130603997	0.035549325	0.424669211	-3.943080126
PCBP1	0.084012706	9.632964297	2.130247874	0.035579445	0.424699626	-3.943772883
PLEKHG6	0.180766174	5.56405949	2.13009026	0.035592782	0.424699626	-3.944079453
LNPEP	0.091674454	5.595263844	2.129264213	0.035662755	0.425022085	-3.945685825
HSP90AB1	-0.127419956	8.126621694	-2.12913002	0.035674133	0.425022085	-3.945946729
DNAJA4	-0.170007492	6.405529868	-2.129046454	0.03568122	0.425022085	-3.946109195
BNIPL	0.034107077	5.2440409	2.128374148	0.035738283	0.425032378	-3.947416056
TMEM33	0.064323232	6.383257166	2.128374077	0.035738289	0.425032378	-3.947416193
SH3TC1	-0.105234043	5.690937794	-2.127913756	0.035777405	0.425032378	-3.948310771
MLKL	-0.230601172	7.183241224	-2.127652817	0.035799594	0.425032378	-3.948817795
GIMAP4	-0.254926099	8.321778646	-2.127479545	0.035814336	0.425032378	-3.949154445
KLHL5	0.129201829	6.223421293	2.12741082	0.035820184	0.425032378	-3.949287963
CALHM2	0.089543618	6.276402397	2.127054379	0.035850529	0.425032378	-3.949980392
LAMP5	-0.050736446	5.168074405	-2.126642671	0.035885607	0.425032378	-3.950780054
SHROOM3	0.196412177	5.94340709	2.126575584	0.035891326	0.425032378	-3.950910345
TBC1D8B	0.022806416	5.285955664	2.125922864	0.035947008	0.425032378	-3.952177797
SLC25A22	-0.087040183	5.66497236	-2.125867607	0.035951725	0.425032378	-3.95228508
SLC10A5	0.036015517	5.058724156	2.125769776	0.035960078	0.425032378	-3.952475014
B3GAT3	-0.090143374	5.619383681	-2.125748875	0.035961863	0.425032378	-3.952515591
PLEKHB2	0.089332011	6.299305002	2.125407458	0.035991028	0.425032378	-3.953178365
MSMO1	0.056069655	5.909028381	2.125298912	0.036000305	0.425032378	-3.953389058
REG3A	0.035314984	5.244365555	2.125043428	0.036022147	0.425032378	-3.95388493
SLC20A1	-0.219142743	7.251626447	-2.124950416	0.036030102	0.425032378	-3.954065443
SURF6	0.082291894	6.669397132	2.124675094	0.036053659	0.425068745	-3.954599736
PTMA	-0.149326584	6.150165624	-2.124282564	0.036087266	0.425223507	-3.955361376
RTP1	-0.050775637	5.294333865	-2.12398928	0.036112394	0.425278233	-3.955930361
ITGAL	-0.270076753	5.924707286	-2.122081209	0.036276243	0.426075276	-3.959630363
MIR411	0.046619606	5.209252853	2.122031146	0.036280551	0.426075276	-3.959727402
DQX1	-0.044779761	5.300322224	-2.121853546	0.036295836	0.426075276	-3.960071629
HLA-DPA1	-0.275636409	9.111057225	-2.121639316	0.036314281	0.426075276	-3.960486821
PIGB	-0.09841686	6.462571638	-2.121561465	0.036320986	0.426075276	-3.960637692
DCAF10	0.054747444	5.88393367	2.120899932	0.036378003	0.426075276	-3.961919501
MIR146A	-0.045979927	5.16527558	-2.120885557	0.036379243	0.426075276	-3.961947349
CCDC183	0.065504944	5.195384481	2.120875737	0.03638009	0.426075276	-3.961966374
CNTROB	-0.059051462	5.27760759	-2.120868162	0.036380744	0.426075276	-3.961981049
GLI1	0.04698906	5.282308304	2.120580636	0.036405551	0.426075276	-3.962538048
FAM168B	0.103601497	6.208171223	2.120577574	0.036405815	0.426075276	-3.962543979
TDP2	-0.055041099	5.385105329	-2.120325921	0.03642754	0.426089345	-3.963031427
DACH1	-0.040756331	5.317459997	-2.119773022	0.03647531	0.426407877	-3.964102201
MRM1	-0.042169506	5.34437096	-2.118874857	0.036553026	0.426837886	-3.96584109
AMY1A	-0.080150303	5.577145267	-2.118872727	0.036553211	0.426837886	-3.965845213
HGS	-0.095371469	7.977149752	-2.118603527	0.036576532	0.426870127	-3.966366266
MRPS14	0.049837416	5.532215116	2.118208917	0.036610741	0.426901427	-3.967129948
MED7	0.038724883	5.804160271	2.118098279	0.036620337	0.426901427	-3.967344043
SMC1B	0.0438404	5.262731646	2.11757666	0.036665609	0.427019306	-3.968353276
SHANK1	0.038878426	5.062592046	2.117507864	0.036671584	0.427019306	-3.968486367
HAUS2	-0.145908441	6.445443748	-2.116996441	0.036716024	0.427128147	-3.969475626
KPNA4	0.092107269	7.597662793	2.116702921	0.036741551	0.427128147	-3.97004329
IL17RD	-0.058844525	5.862785495	-2.116690303	0.036742649	0.427128147	-3.970067692
OR10A6	0.043368892	5.297720228	2.115809244	0.036819366	0.427689345	-3.971771212
FZD5	0.042179141	5.39354415	2.115662886	0.036832124	0.427689345	-3.972054132
PTP4A3	-0.041115419	5.430422195	-2.114384981	0.036943675	0.428744879	-3.974523646
PROSER2	0.073724429	5.738130927	2.113742156	0.0369999	0.429005546	-3.975765374
HMGB1	-0.058657181	5.553161723	-2.113640265	0.037008818	0.429005546	-3.975962163
VN1R2	0.042326146	5.371381091	2.113419764	0.037028125	0.429005546	-3.976388
SLC37A1	-0.062067476	5.641067559	-2.113016182	0.037063485	0.42917573	-3.977167304
SPATC1	0.032644436	5.096247079	2.11194185	0.037157756	0.430027498	-3.979241146
INTS6	0.058029605	5.986759561	2.110441983	0.037289713	0.430571211	-3.982134814
TINF2	-0.090660116	7.791233188	-2.110421381	0.037291528	0.430571211	-3.982174547
CALM3	-0.104528482	8.998264758	-2.110313385	0.037301046	0.430571211	-3.982382828
NAGA	-0.0688675	5.530668765	-2.110255413	0.037306156	0.430571211	-3.982494629
ZMYM1	-0.071054768	5.786235013	-2.110021038	0.03732682	0.430571211	-3.982946598
GPR182	0.067684662	5.361944015	2.109945825	0.037333454	0.430571211	-3.983091631
CLDN7	0.240660016	6.26593066	2.109759331	0.037349906	0.430571211	-3.983451222
PITPNB	-0.053326391	5.982821527	-2.108362443	0.037473339	0.431754417	-3.986143736
HTATSF1P2	0.092824099	5.40489218	2.107593293	0.037541453	0.432299307	-3.987625586
MAPK13	0.186244916	6.185975613	2.106057085	0.037677817	0.433397767	-3.99058378
NFAT5	0.087734962	5.73457464	2.106048343	0.037678594	0.433397767	-3.99060061
PARL	-0.064747719	7.012604254	-2.105543428	0.037723508	0.433674123	-3.991572465
EIF4EBP3	-0.034700523	5.416551317	-2.104330074	0.037831628	0.434589921	-3.993907047
ADD1	-0.073310289	7.638000808	-2.103828779	0.037876376	0.434589921	-3.994871219
FAM175A	-0.09463265	6.314308819	-2.103675863	0.037890035	0.434589921	-3.995165289
IGSF22	-0.036325606	5.057181264	-2.103492524	0.037906417	0.434589921	-3.99551784
POLR2M	0.026824323	5.230577065	2.102750185	0.03797281	0.434589921	-3.996945033
ENPP2	-0.347687308	8.26535816	-2.102622993	0.037984196	0.434589921	-3.997189521
TSPAN2	0.053766203	5.346306572	2.102511398	0.037994188	0.434589921	-3.997404018
COX11	-0.041583455	5.146277977	-2.102098513	0.038031178	0.434589921	-3.998197535
PRRT2	-0.074955317	5.469209005	-2.101993033	0.038040632	0.434589921	-3.998400232
SERPINB9	0.067066078	5.446113132	2.101831794	0.038055089	0.434589921	-3.998710061
OR7E24	-0.032221428	5.283114625	-2.101755219	0.038061956	0.434589921	-3.998857198
GPSM2	0.089689954	5.399817419	2.101499316	0.038084913	0.434589921	-3.999348867
TDRP	0.06783156	5.415011053	2.101201495	0.038111646	0.434589921	-3.999921007
ARRDC3	0.103426114	5.830120122	2.101183791	0.038113236	0.434589921	-3.999955016
NTNG1	-0.037758375	5.16112048	-2.100777194	0.03814976	0.434589921	-4.000735998
GRAMD1A	-0.157140896	7.226330079	-2.10077346	0.038150095	0.434589921	-4.000743171
CDRT15P1	0.055636204	5.132507667	2.100674237	0.038159013	0.434589921	-4.000933734
TKFC	-0.053591332	5.350652272	-2.10037367	0.038186038	0.434659272	-4.001510942
ITGA4	-0.106277478	5.654790969	-2.099977986	0.038221639	0.434694118	-4.002270697
LINC01102	-0.055862872	5.495406828	-2.099874306	0.038230973	0.434694118	-4.002469752
SPAG11B	0.023566798	5.133969385	2.099471729	0.038267232	0.434756152	-4.003242575
KLF4	0.131333877	6.466447855	2.099348814	0.038278309	0.434756152	-4.003478507
ZNF606	-0.053108754	5.348485378	-2.099093212	0.038301351	0.43478002	-4.003969086
USO1	0.118245438	7.638037476	2.098572293	0.03834835	0.434855234	-4.004968724
SPAG1	0.029938264	5.371766008	2.098555485	0.038349867	0.434855234	-4.005000974
GPC4	0.281166307	5.908184982	2.098310859	0.038371955	0.434864466	-4.005470328
DLX3	0.181920094	5.621905633	2.09762657	0.038433801	0.434864466	-4.006782976
LINC00863	-0.044580642	5.31237717	-2.096878257	0.038501532	0.434864466	-4.008217994
FOXD4L3	0.029706734	5.204601282	2.096737715	0.038514265	0.434864466	-4.008487455
RFC4	0.067845053	5.971556964	2.096603002	0.038526472	0.434864466	-4.008745724
RGS13	0.03569744	5.278890585	2.09610783	0.038571372	0.434864466	-4.009694929
LSM11	0.040974281	5.425599658	2.096090186	0.038572973	0.434864466	-4.009728748
RLN1	0.037157887	5.039759312	2.095803322	0.038599007	0.434864466	-4.010278546
BATF	-0.098050883	5.475974178	-2.095492867	0.038627198	0.434864466	-4.010873482
GMPR2	-0.057580376	6.515290394	-2.095234735	0.038650652	0.434864466	-4.011368086
SNORD50B	-0.039419334	5.181185429	-2.094984474	0.038673402	0.434864466	-4.011847558
DEFA1B	-0.739469717	7.267557404	-2.094890343	0.038681962	0.434864466	-4.012027888
PPP1R15B	0.034637897	5.236991537	2.094834821	0.038687012	0.434864466	-4.01213425
TWF2	-0.174417829	6.744847899	-2.094421474	0.038724624	0.434864466	-4.012926008
CCDC115	0.11117853	7.099752091	2.09396078	0.038766582	0.434864466	-4.013808291
YWHAE	0.119017091	6.405349236	2.09392488	0.038769853	0.434864466	-4.013877037
SPINK9	-0.033110107	5.234452964	-2.093796461	0.038781557	0.434864466	-4.014122938
CHMP2B	0.123639404	6.77808571	2.093661273	0.038793881	0.434864466	-4.014381787
TLX1	-0.033607189	5.128626647	-2.093561576	0.038802971	0.434864466	-4.014572671
RRAGC	0.092920151	6.895495685	2.093283194	0.038828364	0.434864466	-4.015105625
CPT1B	-0.102558107	5.326246487	-2.093086282	0.038846335	0.434864466	-4.015482569
MIR92A2	0.03960425	5.185445808	2.093051275	0.03884953	0.434864466	-4.01554958
LYSMD1	0.084828309	5.48339057	2.092791477	0.038873252	0.434864466	-4.016046847
TATDN2	-0.087948592	6.0483514	-2.092608362	0.03888998	0.434864466	-4.016397307
FTL	-0.093241525	11.16357029	-2.092380057	0.038910845	0.434864466	-4.016834215
GSDMD	-0.165164151	6.928686701	-2.092176286	0.038929475	0.434864466	-4.017224134
AKNAD1	0.0313843	5.283603049	2.091865045	0.038957947	0.434864466	-4.017819634
LTBP4	-0.107346025	6.06966741	-2.091778028	0.03896591	0.434864466	-4.01798611
C2	-0.154094035	6.768392627	-2.091574008	0.038984586	0.434864466	-4.018376404
BTBD10	0.099766981	6.563948704	2.091545407	0.038987205	0.434864466	-4.018431115
LPAR6	-0.130704987	6.521839894	-2.091405879	0.038999982	0.434864466	-4.018698011
RPSAP58	0.055728192	5.400774075	2.091160371	0.039022474	0.434881702	-4.019167592
MVP	-0.110464002	7.135391239	-2.090112724	0.039118578	0.435400028	-4.021170851
IFITM5	-0.035349853	5.089048703	-2.089813268	0.039146086	0.435400028	-4.021743287
RASA3	-0.093336338	5.711827185	-2.089701031	0.0391564	0.435400028	-4.021957818
OAZ3	0.0468327	5.24831831	2.089464397	0.039178154	0.435400028	-4.022410091
CRLF2	0.030483665	5.206498366	2.089442865	0.039180134	0.435400028	-4.022451241
LRRC69	0.069778075	5.265454661	2.089283284	0.03919481	0.435400028	-4.022756215
MADD	-0.039472652	5.454445026	-2.088976373	0.03922305	0.435480733	-4.02334269
DGAT2L6	0.043453486	5.08199048	2.088415997	0.039274658	0.435490584	-4.024413305
APOC1	-0.294164502	7.203087846	-2.088221294	0.039292602	0.435490584	-4.024785231
RSPH3	0.09984974	5.919362725	2.088196305	0.039294906	0.435490584	-4.024832962
SRRM2-AS1	-0.029724194	5.26952464	-2.087973577	0.039315443	0.435490584	-4.025258378
CALHM3	0.046931013	5.211308854	2.086897776	0.039414771	0.435490584	-4.027312597
PLCG2	-0.248116633	6.978246879	-2.086844283	0.039419716	0.435490584	-4.027414715
RPUSD1	-0.066363343	5.63581851	-2.086592571	0.03944299	0.435490584	-4.027895202
ARL2	-0.143164548	7.842607043	-2.086352554	0.039465193	0.435490584	-4.028353317
CPSF2	-0.066481495	5.958469822	-2.086240441	0.039475569	0.435490584	-4.028567288
LOC100506136	0.052107754	5.442575457	2.086062868	0.039492006	0.435490584	-4.02890617
ZCCHC4	-0.05446372	5.283445264	-2.085797794	0.039516555	0.435490584	-4.02941199
SLC18B1	-0.150576559	6.045581309	-2.085781902	0.039518027	0.435490584	-4.029442312
SLC25A12	-0.059836616	5.553898309	-2.085333238	0.039559609	0.435490584	-4.030298324
PITPNA	-0.094625607	5.955402579	-2.085268987	0.039565567	0.435490584	-4.030420895
RBBP8	0.057649972	5.808554453	2.084648397	0.039623153	0.435490584	-4.031604614
HLA-DRB4	-0.178794273	6.906791016	-2.084448591	0.039641709	0.435490584	-4.031985659
SLC25A3P1	0.03883881	5.191187493	2.084357526	0.039650168	0.435490584	-4.032159315
APOC2	-0.066054119	5.501558074	-2.083951315	0.039687923	0.435490584	-4.032933853
ITGA10	0.092360352	5.461868153	2.083935323	0.03968941	0.435490584	-4.032964342
LOC100129148	-0.042483162	5.277201982	-2.083905248	0.039692206	0.435490584	-4.033021682
GAS2	-0.028623816	5.191739952	-2.083681408	0.039713026	0.435490584	-4.03344842
SNHG15	-0.081892056	6.174527872	-2.083356454	0.039743267	0.435490584	-4.034067849
FUT8	0.080384622	5.49009502	2.083312957	0.039747316	0.435490584	-4.034150757
TP53BP1	-0.103362441	6.207908209	-2.083305767	0.039747986	0.435490584	-4.034164461
PAQR4	-0.083344049	5.895701291	-2.083302157	0.039748322	0.435490584	-4.034171341
DEFB126	-0.035422014	5.02584303	-2.082743631	0.039800351	0.435817626	-4.035235776
ARFGAP3	0.067008118	6.069877225	2.082531221	0.039820154	0.435817626	-4.035640518
HRCT1	0.066522608	5.207540331	2.082092874	0.039861047	0.436035331	-4.036475657
LOC100129138	-0.052962047	5.333486555	-2.080769446	0.039984728	0.436381597	-4.038996076
FGL2	-0.312501016	7.785821922	-2.08073097	0.039988328	0.436381597	-4.039069332
TEX15	0.05269787	5.296182329	2.080688882	0.039992267	0.436381597	-4.03914946
OR8G1	-0.041590566	5.272287158	-2.08065618	0.039995328	0.436381597	-4.039211719
SCARNA1	0.044121497	5.18561111	2.080629848	0.039997793	0.436381597	-4.039261851
NAA35	0.040125185	5.529584616	2.080293145	0.040029321	0.436398695	-4.039902816
EDARADD	0.047350217	5.289446159	2.080164226	0.040041398	0.436398695	-4.040148208
ZBED9	0.033487041	5.230770636	2.079642021	0.040090351	0.436702978	-4.041142061
FES	-0.164081673	6.832090485	-2.07919893	0.040131929	0.43672209	-4.041985168
KDM5B	0.10896574	6.776647229	2.079174998	0.040134175	0.43672209	-4.042030702
ANP32C	-0.035044147	5.251976189	-2.078520016	0.040195706	0.437092394	-4.043276675
ABHD13	0.033997688	5.310180027	2.078364676	0.040210311	0.437092394	-4.043572128
CD27	-0.137008604	5.490329563	-2.078036752	0.040241157	0.437198797	-4.044195762
CD52	-0.389543645	7.622958341	-2.076382706	0.040397055	0.438635423	-4.047339995
ST18	0.059540071	5.306305219	2.076185868	0.040415642	0.438635423	-4.047714019
THSD7A	0.040062485	5.387261124	2.075232688	0.040505753	0.439383727	-4.049524757
SH3GL1	0.09471769	6.088768607	2.07389098	0.040632888	0.440334753	-4.052072287
LDHB	-0.158423239	7.252271385	-2.07355773	0.040664519	0.440334753	-4.052704802
XPR1	0.048852911	5.992676257	2.07355558	0.040664723	0.440334753	-4.052708881
PHF11	-0.073400255	7.178667164	-2.073413014	0.040678261	0.440334753	-4.052979448
MVD	-0.059338623	5.576724548	-2.072950416	0.040722217	0.440391032	-4.053857257
PURB	0.105421838	7.25374089	2.072911849	0.040725883	0.440391032	-4.053930433
PRELID3A	-0.037184057	5.380680274	-2.072510224	0.040764081	0.440574622	-4.054692385
ILVBL	0.197181656	6.796944998	2.071964247	0.040816058	0.440906862	-4.055727981
ERP29	0.074070546	6.905879451	2.071592983	0.040851434	0.441025785	-4.056432043
SLC6A4	0.133864966	5.23895679	2.071402965	0.040869551	0.441025785	-4.056792348
PARP15	-0.041603375	5.192284124	-2.070325286	0.040972428	0.441086983	-4.058835226
SMAD5	-0.062724721	5.757447905	-2.070075114	0.040996342	0.441086983	-4.059309321
PGPEP1	0.062147149	5.225348243	2.069901315	0.041012962	0.441086983	-4.059638652
WNK2	0.041436332	5.102789209	2.069822245	0.041020525	0.441086983	-4.059788472
NARS	-0.102385674	7.64955732	-2.069821997	0.041020549	0.441086983	-4.059788942
HM13	0.044728733	5.772378633	2.069812791	0.04102143	0.441086983	-4.059806386
THEG	0.031694078	5.323986062	2.069586885	0.041043046	0.441086983	-4.0602344
CNTNAP1	-0.165614392	6.197801537	-2.069564572	0.041045181	0.441086983	-4.060276673
BTNL9	0.047744621	5.070611231	2.068845229	0.04111408	0.441598824	-4.06163928
SLC25A41	0.044264547	5.253574015	2.068552816	0.041142116	0.441671461	-4.062193057
PIGZ	-0.066254221	5.352952111	-2.067950449	0.041199921	0.441972462	-4.063333604
COQ8A	-0.11181596	6.393882369	-2.06765121	0.041228663	0.441972462	-4.063900081
MIR624	0.044999453	5.252849924	2.067595485	0.041234017	0.441972462	-4.064005565
OR1D5	-0.039699899	5.211390424	-2.066809367	0.041309614	0.442384953	-4.065493343
SOX9	0.040985916	5.3009782	2.06675221	0.041315115	0.442384953	-4.065601496
ABI3	-0.130800168	5.862899675	-2.066016106	0.041386019	0.442646394	-4.066994116
CPA3	-0.15966557	5.824875974	-2.065763423	0.041410382	0.442646394	-4.067472056
SNUPN	0.060366055	6.336574479	2.06548734	0.041437016	0.442646394	-4.067994197
CAMK4	0.031048253	5.253913041	2.064887513	0.041494931	0.442646394	-4.069128395
WWC3	0.145159709	6.296557467	2.064820736	0.041501383	0.442646394	-4.069254643
SLC35E3	0.127656065	6.701176499	2.064479089	0.041534406	0.442646394	-4.069900501
BRINP3	0.039946463	5.361082148	2.063970755	0.041583582	0.442646394	-4.07086129
STXBP6	-0.100908386	5.491723682	-2.063862321	0.041594079	0.442646394	-4.071066209
U2AF1L4	-0.0540621	5.434319046	-2.063730506	0.041606841	0.442646394	-4.071315301
BHMT	0.037933037	5.304273794	2.063672044	0.041612503	0.442646394	-4.071425774
ARNT2	0.122420108	5.616928428	2.063589444	0.041620503	0.442646394	-4.071581852
CYTH4	-0.295018398	7.097529086	-2.063382642	0.041640539	0.442646394	-4.071972594
MAP6D1	-0.046904042	5.350859011	-2.063330278	0.041645613	0.442646394	-4.072071528
NMT1	-0.105205826	6.253332908	-2.063048391	0.04167294	0.442646394	-4.072604069
F11R	0.094987214	5.469151439	2.062733314	0.041703502	0.442646394	-4.073199235
ANKRD6	0.082502638	5.614609073	2.062245033	0.041750902	0.442646394	-4.074121411
PLS1	0.059304546	5.36980327	2.062066166	0.041768277	0.442646394	-4.074459172
NLRP8	-0.093934178	6.413966375	-2.062058755	0.041768997	0.442646394	-4.074473165
SLC25A1	-0.10534487	6.556938656	-2.061981514	0.041776503	0.442646394	-4.074619014
NF1	0.044496547	5.405267611	2.061864379	0.041787887	0.442646394	-4.074840181
GNA15	-0.154152753	6.521934247	-2.061653981	0.041808341	0.442646394	-4.075237414
DDX27	0.06837624	5.8505182	2.06164249	0.041809459	0.442646394	-4.075259109
SH3GL3	0.043540107	5.113958254	2.061421365	0.041830966	0.442646394	-4.07567655
ARID1B	0.028985223	5.274696792	2.061152469	0.041857132	0.442646394	-4.076184122
ACKR2	0.24968544	7.456642464	2.060994275	0.041872532	0.442646394	-4.076482703
SNRPN	-0.10013071	6.414335783	-2.060638875	0.041907149	0.442786881	-4.077153418
DGCR11	0.080347293	6.095196455	2.060305015	0.04193969	0.442833894	-4.077783388
SCAMP1	0.050214672	6.091686828	2.059612674	0.04200724	0.442833894	-4.079089488
SIRPA	-0.21309763	7.382314009	-2.059492217	0.042019002	0.442833894	-4.079316687
GGTLC1	0.028391879	5.266010088	2.059457715	0.042022372	0.442833894	-4.079381762
C11orf31	-0.03682985	5.168351734	-2.059316724	0.042036144	0.442833894	-4.079647672
UCK2	0.214325598	5.971710075	2.059281629	0.042039573	0.442833894	-4.07971386
NDUFV2	0.094588861	7.898017983	2.05887445	0.04207937	0.443028339	-4.080481701
ZNF430	-0.078270916	7.444208096	-2.058260935	0.042139396	0.443435451	-4.08163838
CYP26A1	0.093058104	5.412021964	2.05692538	0.042270321	0.444587841	-4.084155253
PSG4	0.620212275	7.131265618	2.056692632	0.042293173	0.444602963	-4.084593718
TELO2	-0.09694183	5.55879455	-2.056242032	0.042337444	0.444843126	-4.085442455
SLC1A1	0.161182528	5.771123509	2.05574489	0.042386335	0.444959605	-4.08637866
TPRG1	-0.032584758	5.134471788	-2.055693485	0.042391393	0.444959605	-4.086475452
ZNF383	-0.049877232	5.48426147	-2.055465114	0.04241387	0.444970576	-4.086905435
SRI	0.076801301	6.106514503	2.054887594	0.042470758	0.445342359	-4.087992609
DCUN1D5	0.055073573	5.968026388	2.05396924	0.042561354	0.445867666	-4.089720825
MTMR6	-0.103435065	6.090639431	-2.053895148	0.04256867	0.445867666	-4.089860225
PIGW	0.037663488	5.424597969	2.053726983	0.04258528	0.445867666	-4.090176601
CD3G	-0.132753322	5.634378493	-2.052957142	0.042661389	0.446439397	-4.091624633
FLT1	0.081381379	5.106350877	2.052242844	0.042732112	0.446731971	-4.092967748
ZNF786	-0.149142626	6.824518508	-2.052240128	0.042732381	0.446731971	-4.092972855
VSIG1	0.079342378	5.345522727	2.051521487	0.042803635	0.447026901	-4.094323702
PSG8	0.169943365	5.103083714	2.051432575	0.042812458	0.447026901	-4.094490802
PI3	-0.437639621	6.194410455	-2.051126766	0.042842816	0.447026901	-4.095065485
MIR122	-0.04050903	5.246206091	-2.050754606	0.042879785	0.447026901	-4.095764749
CIB1	-0.087497432	8.616291841	-2.050686005	0.042886603	0.447026901	-4.095893632
TTC4	-0.099121703	7.046927573	-2.050654053	0.042889779	0.447026901	-4.095953661
GRM6	0.033960153	5.046535395	2.049930664	0.042961731	0.447336056	-4.097312471
IQCF5	0.054212515	5.429720791	2.049922614	0.042962532	0.447336056	-4.097327589
SLC25A15	0.093829762	5.630679821	2.049154794	0.043039018	0.447907818	-4.098769371
MALL	-0.131740483	5.799049488	-2.048665882	0.043087782	0.448190645	-4.099687173
LOC100130370	-0.043372822	5.211754241	-2.047384097	0.043215851	0.449297693	-4.102092429
CARNS1	-0.043035564	5.340043758	-2.046535968	0.043300771	0.449955254	-4.103683177
PWP2	-0.046967781	5.245827903	-2.046066263	0.043347862	0.450219262	-4.104563893
[truncated: 18,763 more rows]
