# Supplementary material for: Development and validation of preeclampsia predictive models using key genes from bioinformatics and machine learning approaches
Source: Front Immunol. 2024 Oct 31;15:1416297. doi: 10.3389/fimmu.2024.1416297 (PMC11560445; doi:10.3389/fimmu.2024.1416297)
Supplement: Supplementary file 2 [file DataSheet2.zip › Table S3-WGCNA_blue.csv]

	GSM1319964	GSM1319965	GSM1319966	GSM1319967	GSM1319968	GSM1319969	GSM1319970	GSM1319971	GSM1319972	GSM1319973	GSM1319974	GSM1319975	GSM1319976	GSM1319977	GSM1319978	GSM1319979	GSM1319980	GSM1319981	GSM1319982	GSM1319983	GSM1319984	GSM1319985	GSM1319986	GSM1319987	GSM1480091	GSM1480092	GSM1480093	GSM1480094	GSM1480095	GSM1480096	GSM1480097	GSM1480098	GSM1480099	GSM1480100	GSM1480101	GSM1480102	GSM1480103	GSM1480104	GSM1480105	GSM1480106	GSM1480107	GSM1480108	GSM1480109	GSM1480110	GSM1480111	GSM1480112	GSM1480113	GSM1480114	GSM1480115
AADACL2	6.57382462416707	6.92281220852448	6.93497370810807	6.75083530612367	6.17995933871109	6.73329684533818	6.42346816547043	6.51672777779753	6.81445930464033	6.46480010497235	6.68488008351423	6.65418677504135	6.2877612732916	6.67825238797397	6.48952393147301	6.74404272063163	6.17246698818432	6.58286933921164	6.6694436103111	6.73541358090215	6.60578341495994	6.48912310413954	6.2197402599343	6.8591734620262	6.42745085175259	5.51118436090894	6.31632721323043	7.24357512317309	7.66702974064358	6.97524287595624	7.07880297537855	6.33629906234884	7.36570237482022	6.71138827347855	6.74056694436956	7.04048314004176	7.17852073405506	6.01910389270908	6.95142776134095	5.57132832178143	5.26925745608813	5.28012420605295	6.34068515673087	7.39621083776718	7.0987008444104	5.18461776380397	7.95356016440352	6.77780574569147	6.54407213545737
AADACL4	6.25197265992195	5.90448312615745	6.18984937091632	5.92991409044868	6.13911312293859	6.46266434589838	5.47122279029913	5.64831477799988	5.81956920344287	5.59606570591062	6.10650516521642	6.37896326900929	6.03721587283532	5.79551529734593	6.14376538107948	6.44802227554889	6.26635418849244	6.4134684637408	5.67345675406053	6.12604076960378	6.03449938346785	5.88351266592968	5.99006217417385	6.31787115706422	7.31998294918698	6.46183677289583	6.37889212401302	5.86942974961777	6.34024754242368	6.60453802244955	6.29202185902775	5.84754931206507	6.49753018209608	5.53945805114364	6.26857859936712	6.72013488810524	5.87819324674676	6.13797066031724	6.78909766176351	5.01650473554706	5.47967360922377	4.97907217632884	6.39075713627545	6.30403442990963	6.2707121670786	5.24622195262225	6.68277007592613	6.34730437099181	5.70238411197895
AAMDC	7.80323875037053	7.15244277639129	6.5062999324361	6.85608475913258	7.00040200003184	6.92373700195202	6.84099965122546	6.69516424916751	6.73272379089495	6.79269291102546	6.69952689323608	7.17364035772841	6.68917846773975	7.35614485468984	7.67370045328566	7.77870199344355	6.85466251767764	6.73948569446142	7.39522859524046	7.30427632719399	6.61770774279972	7.04788012999287	7.00302085240349	7.28986840288959	7.06170528370127	6.85765734951148	7.06782088644651	6.99012012266175	7.55452141499415	7.29159340342253	7.34943228370461	7.18154687918724	7.48201424150458	6.93998533813607	7.44833361297745	7.30315050053433	7.22578726767751	6.65027796599337	6.4398922688713	6.64935500006611	6.69339801877649	5.53868564474479	7.09121444948901	7.07330814771856	6.97210226405918	6.81012651121238	7.00337250223084	7.39084370534968	7.02645046432094
ABCA3	5.43644389770439	5.81141582350994	6.00943427469692	5.92217880564	6.23963906763535	5.86952294189059	5.66534049222308	6.37133638422759	5.71542297987737	5.98662437528837	5.79865169458092	6.22861966406232	5.82458681145824	5.60906512810787	5.47204700150649	6.30047947716604	5.93849014124178	5.83988070328559	6.02951068547129	5.97310448176569	5.73515068256152	6.03659056108454	5.71487074353543	5.87288135552804	6.09968792497673	6.04717746061992	6.33180249449042	5.84214690891329	6.36107684069942	6.18111976040255	6.21442461207655	5.9701112217253	6.12364599494417	5.7211460896627	6.09811412648596	6.36340082902101	5.93384420267664	6.37854863949468	6.29036886065956	5.75443493979702	5.86048090831713	5.61268012358293	5.62365059093336	5.93258855244537	5.88155399480717	5.80834600950925	5.96298771276708	5.62040510217967	5.6090355376043
ABCA8	6.00125316786174	5.92290204213601	5.87593662881903	5.90617787481057	6.04309141340881	6.29252777757415	5.97679302962703	6.18385547400068	6.19828389456347	5.84743813476466	5.4165785720393	6.01272139502232	5.62765864468765	5.48536053640975	6.29908449802435	6.69906278838797	5.66779587914778	5.98628552321006	6.02348017060914	5.94082278050136	6.22091439219643	6.49203512805619	6.01837728022846	5.69455176414513	6.2574364606342	5.96453661762375	6.19145212569996	5.84609630843903	6.23954656439693	6.41462263306765	6.17576683721623	6.03892442635257	6.33734995110931	6.01330943348171	6.10135023168378	6.17224088104682	5.61307210136265	5.87255396187521	6.57869454612061	5.52726281940276	6.14663769014466	5.16412473985912	5.88627209821569	6.24082967443422	6.20008125313613	5.27291481527558	6.29122974573681	6.27534099131266	6.11056190429508
ABHD14A	6.34047255645449	6.36485259918374	6.21901646191383	6.06742843334673	6.70837811075156	6.13904032866363	6.06383476435429	5.98939169860308	6.25187353921106	6.41879441921879	6.39160635294069	6.87587581763044	6.06313857001861	6.49653278496143	6.46689479752809	6.85214224107003	6.37237812843136	6.62663824545604	6.71648380194558	6.32072713914595	6.23141868658648	6.36246898225094	6.2025232865804	6.73308967459304	6.76603408207034	6.42238028100359	6.76712605476214	6.63455272346815	6.45612868252778	6.64434965211787	6.60169732955163	6.45417172547961	6.89143906568527	6.17771207634734	6.68950538513237	6.56638149417216	6.55119569430007	6.47179648232199	5.93139610451544	6.34172936380139	6.33385109375641	5.49748127927201	6.5992714500986	6.66661599348166	6.42057278129562	6.10356442166033	6.44891549764666	6.49218433174121	6.15080508457053
ABI3BP	9.81474306207311	10.4851558801681	8.90619525597548	10.5229615740544	8.82753573149158	9.20258117268272	8.96296914075502	8.95872184921716	9.01319276329016	9.68242913247025	8.60926878428419	9.64897935715281	9.65017851197945	8.41494919742819	7.68988614032262	9.79074706468413	8.69380668308558	12.4490362984774	10.007022989151	10.4272415404698	7.8587573269048	8.9401369492394	9.1571094026734	10.5119954032477	10.3721632717114	10.3602639703613	10.3844651774067	9.17588422875162	9.88961375289438	9.00353131677545	9.68488992146955	9.24551661069356	10.3602639703613	8.92779770983846	9.84997109130428	10.1666437946446	9.10214356113902	10.1666437946446	10.9976363767996	7.94827759494345	7.37088749812347	6.42332326636868	8.64543722480891	9.48240001819339	9.7576695026997	8.25833458127499	10.3721632717114	10.1014658807319	8.86848385731605
ABLIM2	7.28955144236261	7.1286592722982	6.49607396857282	7.72470603475174	6.30480563744436	6.68700558053083	5.96974305758086	6.45016630784017	6.51761335662014	6.61264379229611	6.45556795384334	6.70897615140236	6.72549007306999	6.24597199889518	6.5789941638376	6.62501853093781	6.6881941475766	7.31227772246416	7.15892710195233	7.40572116875708	7.23914563671977	6.12895209961693	6.55705970343605	7.26721855962377	7.61031981815164	7.58125537933828	8.45594685603415	6.82757765697439	7.05435550641754	7.10077595202253	7.64042071370619	7.26959116555642	7.31931694229215	6.17735150527223	7.45971968173698	7.5346919101328	6.24685633148578	8.46463879030014	7.23898690122612	5.30828531395397	5.84808052903555	5.19525116205958	6.79068406912135	7.5511080475498	7.05704137818774	6.7990500210252	7.68600716454989	6.97811556883558	6.0424969670567
ABTB2	6.16654618575641	6.57127332905034	5.67381522713934	5.72977073548763	5.681845736577	6.20321308665285	6.32233878440594	5.97872337069404	5.6213648241727	6.03028330215186	5.77745439871715	6.07416511219278	6.3157546924392	6.10966356859935	6.35564895382421	6.21888508020748	6.39435599589344	6.45079371942803	6.19853930869336	6.44513696435802	6.38788295626635	6.36876126945592	5.72659924330084	6.42529195476814	6.99481288556025	6.30494668280366	6.51749073930641	5.85904655765394	6.31677606209951	6.5291528269403	6.0674454985329	6.18222802538673	6.67701820934213	5.70535849601826	6.26646774175978	6.76668468134909	5.86499563503237	6.47224020354618	6.42356111811418	5.59652411714475	5.60006140639679	5.18658612292474	5.99824065557822	6.24935845173328	6.09915842124918	5.57621119179198	6.96636215025192	6.31722682018864	5.98136464448033
ACACB	6.85996892314127	6.30978062720996	5.95517248888268	6.35141878368749	6.96918051836609	6.66838726688314	5.93465275641831	6.35554910349475	5.74028643516425	6.60522974659094	6.26761519688704	7.2778554073319	6.04015695741778	6.16619736818929	6.41915699551145	6.80223243707191	6.43607919048669	6.61131535753797	6.80210061861056	6.39655012939069	6.80832904090914	6.18286691913204	7.0368253507615	6.68641892588962	7.03244509223324	6.80747917569498	6.7026937328994	6.30922155932441	7.27260327680797	6.87825277541735	6.85580869655421	6.43832920748251	6.93981608016245	6.38502498737819	7.29359157403628	7.06167472066775	6.98066953628462	6.6685417311322	7.18804460233672	5.55848300600413	6.59130120926946	4.98566843956494	6.45111261476506	7.12400235749071	7.05711208798296	5.81348399627166	6.76240320531875	6.73006952900816	6.09693813580903
ACAT1	7.15525504334287	7.87011497369163	7.33049138262974	7.62572468097129	8.19045466182057	8.19395881744148	7.97688128909351	8.13322557819862	7.90502972430578	7.9161807989686	7.94949883560843	8.57029111551552	7.23285407833125	7.59656159143462	7.29677616569767	8.08274281287488	7.71393443017628	7.7899942566209	7.73386645932717	7.32703635068575	7.33566993414304	7.80208287202218	7.71044664911434	7.93659568313515	8.07108526579706	7.8862067761832	8.10521650670557	7.59434989584467	8.14973405358887	8.13426956183645	8.07583630910788	7.74117610841213	8.15150249229516	7.63727846503204	8.09632383976495	8.2376820996729	8.17656721340927	7.78036029839369	7.8158926437529	7.22004096286449	7.8258545992136	6.42515206639874	7.83334616170352	7.99220934766401	7.93195344404893	7.44030878984493	7.97986112158113	7.68384392375756	7.15163453836207
ACCS	6.08198048950089	6.13668553686488	5.85647028983511	5.87464898788812	6.01942644107734	6.06915176267766	6.00408378798252	5.98873413230756	5.87970395947036	6.11144734674552	6.07052515966733	6.39737759045405	6.79725903827777	5.99139600404367	5.76191445015491	6.14634820618166	5.82538583657729	6.49837580386644	7.253820261066	5.8718409532505	6.11464752587119	6.08179141983701	5.77967999597945	6.70280212600109	6.83881146832152	7.02383419004298	6.69280017824139	6.32163313903409	6.21240943505994	6.58405021517907	6.44105265338968	6.67233966686783	6.25876668195572	5.81043083429687	6.3476652965102	6.36748503083368	6.1453321573668	6.40545696921925	6.57533366551338	5.75402122048301	6.06628018160535	5.39184582153064	6.51489017614644	6.03062740316168	6.21196825203946	5.66713175812235	6.28016051954801	5.95701872935137	5.97670162616047
ACOT13	6.81720322146117	6.67969938650663	6.61091141150772	6.53243584746999	6.67979482410396	6.80422550784313	6.82201655186411	6.59147935044504	6.84969320168099	6.55542506859773	7.25478574524975	7.38145554154978	6.87528305951938	6.54096580008278	6.7098740938744	6.95287516417936	6.48975562028953	7.46404376131154	6.58611766594557	6.87398428932132	7.02250090238131	7.15561385931565	6.84458641692364	6.87928504558784	7.24719268619684	6.58018443640033	7.41456485237193	6.66041267283131	6.97090750056512	7.17605461199018	7.13543042737278	6.97737835215884	7.12396965294748	6.98716017756293	6.91068681817712	7.18075642003724	6.77742763018619	6.48437641645852	6.26447538800595	6.34493636862768	6.18021072913776	6.10240659853224	6.78744032281176	6.90765645127414	6.87993736894319	6.58181927664344	7.2217935378963	7.06929259932874	6.44892891311609
ADAM23	5.55802595991962	5.82822159710118	5.20715228448054	5.56161210495505	5.50297283102192	5.35000900118454	5.31176804372519	5.64495296533148	5.5918041899491	5.55971871859992	5.49299767072091	5.53027683347554	5.5454264492879	5.55545661884489	5.45821917419853	5.88826778972949	5.46452854746143	5.84874629609974	5.39823338767879	5.34895929574326	5.60348037766431	5.58578335509761	5.42705702576586	5.48603427705879	6.14043847699952	5.63549394242938	5.65635846795789	5.28384951609389	5.86065095313812	5.97282434460106	5.4644904035441	5.55236624248106	5.67661694681721	5.54353633741108	5.54429830420343	5.62935922805975	5.74326073422107	5.79118389778988	5.43342053471628	5.13934961385813	5.45687537610041	5.00058256043646	5.55840350677371	5.57697006667754	5.82933235459002	5.11623816798334	5.9956118849819	5.51501130773629	5.22851829048298
ADAMTS2	6.53005145889827	6.78356014461406	6.14349557932836	6.14440317524337	6.19780153893813	6.37482263668893	6.17167075545133	6.43454444261218	6.52550350574179	6.19332340085203	6.22417187994847	6.40873300530081	6.57924116277494	6.01153512272005	6.25708469884405	6.56797101569857	6.45741405652182	6.86984159802789	6.53490859308074	6.5216538948571	6.31439270648035	6.41537521900088	5.98520486760359	6.7756112001717	7.04272538320129	6.3512120824526	6.91107578592651	5.97582261699391	6.09147818734695	6.20901349961401	6.86070880578025	6.64467473915049	6.56158606821553	6.19641144287686	6.71988202670535	6.61672238367666	6.02851100425242	7.17199842314494	6.73238212505466	5.39872238460826	5.7026529236069	5.24649387708942	6.08193117466729	6.80011261865024	6.66639929091611	6.24281038794723	6.84376193137942	6.55530126049956	5.66071187732128
ADAMTS5	6.9777051910106	7.59249187052945	6.82142692036845	6.64646496085413	7.09380914489797	7.71043899934515	6.68572577843454	6.72326880332622	7.16357540537179	7.53261116006811	6.57755846430913	7.44969941135171	6.69856850212125	6.81626833679555	7.04761648064148	7.81905584235241	7.04036222249208	8.49246767476749	7.63031974822849	6.72891273927801	7.7051192100356	8.67674200834175	6.96307302764111	8.65643182069235	8.80195071248786	7.11487455693105	7.85111238722605	6.75071640166702	7.82582606963375	8.12603593931125	7.9820701590234	7.03051609545813	8.0794347675088	7.12637383747629	7.54821082031367	8.12197977867863	7.39134034356611	7.72482692529006	8.5310442299966	5.76360996916068	6.79721891513376	4.7820656330152	6.32287429069707	7.98783981018487	7.92273554674022	6.40007909209143	8.10542007010227	7.85768433541949	6.61335514543817
ADAMTS8	6.41153058515891	5.62973851062302	6.12590093172055	6.1649905736684	6.37039296652586	6.22603732295899	5.93953428894668	6.83583573734547	6.19097240040987	6.90674915613196	6.67482991732445	6.63182240693536	6.3460309482185	6.03591461702238	5.70976987778185	6.43941868506339	6.1465053580229	6.03555844716408	5.90952697838534	6.44371129627697	5.94498368777859	6.37390123963006	6.17816885842531	6.69709053346787	6.72766486501615	6.34590853505734	5.797865671277	6.20905654987555	6.28314611195912	6.31194015171236	6.1683162746115	6.15931098033967	6.65374380890417	5.93376340993459	6.19110461258169	6.29844943329068	6.57830619904788	7.27764322003923	6.2336072182558	5.26560371757644	6.12336521200211	5.27117931019444	5.68678206613757	7.26791269840902	7.17949547387912	5.57238513087167	6.25333451957079	6.56609184353808	5.81034349192471
ADCY1	6.03255859403901	5.988175365419	5.77300455992544	5.95132526583185	5.67912401375567	5.85101208126864	6.06086979310391	6.0024257628627	6.0748925652949	5.74498739978399	5.97518674895793	5.87915258108431	5.84462688121145	5.75166679628705	5.72677115743106	5.71890580252213	5.93952260777664	6.00064216018149	6.13829864550626	5.97181862708526	5.906657249672	6.04868762835883	5.90501596199949	6.6143139653814	6.1139804064463	6.18898017103591	6.25572911652091	5.85028383786276	5.75173272276383	5.43975231063722	6.24343529855505	5.94039238391107	6.11842686947961	5.92937256558638	5.90559557228348	6.01334232764948	6.28063246664941	6.4175916066445	6.07304109654882	5.28020939128886	6.06443881325748	5.05950938202335	5.79520424623379	5.95227066627969	6.24771276163596	5.64383971743903	6.48189469567554	6.07325188220374	5.61029508403018
ADCY3	8.29007043038545	8.32233557269194	8.3049467314074	8.15174749094748	8.64709764647389	9.13166669026975	8.17820221812157	9.12251093302197	8.46326092375073	9.14472606494875	8.04623152886714	9.4255096878994	8.43383001414805	7.60518190485755	7.80296518803954	9.26105386439921	7.8688180311899	7.57673281418455	8.21523926714327	8.05988236073269	9.41168618066951	9.39468770112809	8.71987760605899	8.29706852168257	8.52377713053268	8.83656212042419	8.6725544931086	8.27325972240843	8.4916856420612	9.14768837809353	8.86424149610842	8.20166129304269	8.78784691722269	8.15357146636607	8.46699619824626	9.10812493304159	8.63125474232987	8.30344539268008	9.45669908179129	7.14501247501373	8.28852542195886	6.61073884858348	8.00091351316416	8.84090432128753	8.76496369105845	8.19672148888453	8.63801321420738	8.55934601894567	8.25707176008089
ADCY9	6.15674346720143	6.25100457821831	5.81125696904071	5.71464955052887	6.19401587953386	6.33920557540574	5.64648098526538	5.92036914524474	5.80489338047992	6.33602989901868	6.3928700280476	6.64257847658858	6.43167161476954	5.97007793080796	6.19891234274624	6.56776141923989	6.07058530277761	6.03591285941705	6.29981604548194	5.82217683872256	5.5723632983602	6.30659453601574	6.04984126462349	6.63578141484784	7.17458841068946	6.61358585099861	6.86874517282702	5.57884661928209	6.23952931293664	6.14352196691812	6.6392479698069	6.51000245049398	6.53231705356883	5.76109756887172	5.97759875300888	6.59482414982519	6.02675017225101	6.57113132192172	6.47243908613254	5.21275274496362	5.77993640602679	4.88007454963225	5.73161396625002	6.1714972358265	6.38174854675229	5.72247195840165	6.80370374136658	6.29508301865507	5.63375535667209
AEBP1	8.48235305353544	8.32871365599541	8.02603063810997	7.39131223774662	8.91872704685239	8.55789342548779	8.11962888564517	8.06305917020901	7.57290238779977	8.98900322459965	8.06121762042823	9.11095987662038	8.16143278080326	7.68583005037896	6.11781728111569	8.36468283012747	7.15841646316215	7.3193573850671	8.15090439239307	7.27126253336669	7.5482437938917	8.0787050724904	8.15804293860922	7.63618690626529	8.98586400184772	8.98429520550749	8.59848443117166	7.25803677587419	7.85822104581812	4.34222402999279	8.58563769070017	8.65479468359855	7.79233533920966	7.72473592360736	8.06122591002142	8.79047125909984	7.85679248752976	9.0158104354437	8.66246196535436	6.67708194760246	8.04960017552153	5.78080746922672	6.90258566992718	8.12289699571107	8.31214357210574	6.83552196368302	8.77123527298522	8.47315555405757	7.58294122936323
AGA	6.09589357566083	6.84058018715284	6.18327402969334	6.51693060289542	5.86605782010243	6.25555853729336	6.08338145416575	6.20875995300008	6.26311455871571	6.26622904783245	6.12305605968402	6.07161282422969	5.90702012261608	6.66274285858697	7.15613209970673	6.8179269417204	6.38040764952596	6.6566086691527	6.86651297194154	6.44986075682927	6.1096514928026	6.23339149953639	6.13139747401407	6.58711493807831	6.87348362195227	6.61911872794081	6.75521854914084	6.19274988555583	6.76074939307908	6.90950127996266	6.52535550191564	5.92133739029169	7.02041428499373	6.06414972222415	6.61874596835961	6.65217228501748	6.16990653507879	6.55484986725512	6.22965781454567	6.22405317556344	5.79791896357475	5.32543862568757	6.41607166439427	6.09391088503038	6.28944788371517	6.01904770508017	6.22294435772293	6.43505212814537	6.37161677302068
AGO2	7.02057701018312	6.32994733312266	6.48345582485951	6.83563419462737	6.50426911572028	6.58853350027803	6.6906713864529	7.37185039252733	7.5453188846636	7.21095117016399	7.32420171070135	7.14065266420718	7.73338029900625	6.77417046543772	6.84528739381299	7.511419564086	7.03660424902683	6.05168883888943	7.15130998509141	6.36597086029189	7.1037604375404	6.83416217018072	6.85579530334316	6.29340846589274	6.66267695772211	7.16490194093602	6.71489370211872	6.55094510142393	6.24857028929511	6.30575479805917	6.46573813647139	6.37977905694424	6.25462052742373	6.8043743915338	6.61362099862637	6.56731739805618	6.65862220332561	6.57720722869034	6.47773483995821	7.24110733208745	6.98657176712228	7.50161125941742	6.18158544201082	6.32733667817525	6.53083698505657	6.95030365988234	6.58805291126489	7.18051450664353	7.81127872678861
AHI1	5.61874832761719	5.81904422380226	5.60740642395648	5.29610944081037	5.97955027966656	5.9011863485633	5.91853743438546	5.77761869995329	5.77459970840706	5.86664648829244	5.48302721847921	5.6278576570116	6.11223982746465	5.73991742924377	5.33149332022319	5.79091200143912	5.65812872816064	5.88706892041654	5.81236956500965	5.146344736525	5.60811693265599	5.82361774318996	6.16994518207098	5.85261021583241	6.1260665259788	6.56592040922054	6.11177690889052	5.76012664796528	5.6335390250845	5.99117220402105	5.72758903743018	5.83220781178959	5.92674315305803	5.67178649766666	5.94186128927074	6.0343103707575	5.96554234830769	5.80925614882153	6.28703395203024	5.04020057135971	5.79647582052197	5.02085006770105	5.60178598288505	5.80589812153509	5.92554432516018	5.3824883791544	6.1256279532143	5.88908948368581	5.31570468806127
AHNAK2	6.28661870846072	6.63075079673406	5.9094691153148	6.2048826971654	5.97280965995188	6.17012713272208	7.39111970894806	6.0954004418343	6.11476134433135	5.99882098027094	6.11579514817544	6.27486374904826	6.32505675359679	6.70336396592068	6.61763587272115	6.48113446033386	6.09315633007706	6.58737467774682	6.72982225222948	6.79773531916354	5.99737282651274	6.25441033377097	6.2681187446069	6.66398005459119	6.75147421098263	6.82163914615139	6.97352308493445	6.26646619292806	6.3318596154868	6.56908442846623	6.88130238844949	6.43695815311973	6.59047925237222	6.05222995027306	6.26755605167267	6.6199061501825	6.22359280107236	6.69270392217053	6.63643788867147	5.86514362148607	5.91609202682655	5.36273629562842	6.10135852400058	6.43809118868008	6.39976773170965	6.19113854421985	6.72184068126844	6.45959253121392	5.91252377141129
AIG1	5.98937288675684	5.89359934533024	5.51394199543872	5.61987722269048	5.88974456117643	5.70812651386852	5.94932988887635	6.2103864061063	5.86089080979294	6.27749598405479	6.24690239357661	6.25507416966412	6.20731713362969	5.49103253125676	5.631856450711	6.42245111836151	5.71103591029746	6.25731460906688	6.07166047037025	5.88704638384009	6.08646291104859	5.98320844077007	6.17386147894336	5.83677247770423	6.17563251048528	6.03449734741686	6.13613658010616	5.85089705636635	6.19462701923162	6.17184671232633	6.04405442252843	6.0492047032443	6.23640848163196	6.12154981529106	6.09772881744466	6.07715143296946	6.27168562565035	5.90148166266727	5.74132445432214	5.52861425252195	5.94408067515912	5.40185790598751	5.92831363767997	5.98211527035725	5.85021623939119	5.80271572449239	6.23396057903507	6.02477220451644	5.63887431829004
AIMP2	7.31902313232889	7.3259900103597	7.04833918827725	7.04472250705284	6.79250103663057	7.31389308803895	7.48246634340648	6.85651116425833	6.74114929328823	7.03443392534429	7.04855721515957	7.26099234920612	7.25845013437539	7.59652289598986	6.95801193344207	7.53501082204623	7.8800476187843	7.49303707755098	7.45894509033709	7.31729458528825	7.34652016972299	7.48945602875153	7.08727622443792	7.39466847829132	7.91916868150159	7.2866907817639	7.33292169536165	7.5280414866571	7.36848320556429	7.46031971277815	7.35096189173195	7.13066679400203	7.48796778910967	7.18497269830507	7.41746533701444	7.58724826504125	7.42065275831908	7.45951668027892	6.75465466649514	7.11951842211033	7.35423294245663	6.62686701200801	7.23347110958704	7.43974307411146	7.21605243186111	6.88417573077943	7.21772311959324	7.15595614055474	7.17131164247495
ALDH1A1	7.89649831485624	8.29679331380659	7.27040146482477	8.8921991502651	7.45181165773867	8.00827139713731	7.74691145349501	7.14050480534758	8.36081718975712	7.72029593656998	7.32004615347221	8.50688060985554	7.84118397710759	7.30308959098614	7.3625947141401	9.18112313683179	8.05269215275171	10.5723212856635	8.76997888136205	8.4408435029112	7.31150093868802	8.33402437037264	7.32712213344501	9.41819913304962	8.83468957423958	8.46628458318821	8.05475700202833	8.50192617177109	8.86082942806553	6.57818149849083	7.88883223769202	8.35467966040787	9.17630938382368	8.14572063007852	8.86090039368432	8.59261614822654	8.2418407527311	8.75382552799378	9.2420118043064	7.56343598543267	8.11596918785482	6.52877002714349	8.31558168880933	8.76681938384777	8.17584579052489	7.5319731996538	8.06328717151513	8.90246990888386	8.1804192438564
ALDH1A2	8.66694968530463	9.31952149710902	7.61247989054177	8.87453941893201	7.62012580991256	8.40951309671444	7.84357377905886	7.65645074688885	8.24979858967791	7.58525387041533	7.80915302067981	8.40682785155627	8.77388901958883	7.76562710500779	7.82325413718356	8.75743878381278	8.14960889254444	11.0264734914969	8.98812613687453	8.77490347726278	7.63975087718469	7.9461285174261	7.72171713713865	9.92330915878941	9.28818286709765	8.63875711933901	9.71313567700424	8.4619062777375	8.7823695379742	9.11565720261104	9.33418486349271	8.27941669023243	8.76154681131894	7.57786165143611	9.1294335166652	9.32350855277011	8.7272177080451	9.47548808142454	10.0234748576806	6.87495930167168	8.12685308920417	5.95253983725641	8.42294309007212	9.10492148664294	8.82878974729763	7.32523300342336	8.43772121418652	8.58014695363745	8.47411952097186
ALDH1A3	7.43689624206798	7.46546714264538	7.70258313850909	7.05371094361522	6.74242103982383	7.16909888332653	6.84922963406723	7.21614233024855	7.19318696143733	6.89620105901066	7.07432232439609	7.39303922199801	6.8237142112899	6.84448054836959	6.41571406748789	7.31236369363977	7.41450831906931	8.30815702936742	6.37066322871944	7.92956367774993	8.33397581752783	6.04860058283955	7.75880611397455	7.49811928875534	7.05835694361577	7.15286527120922	7.57760703709067	7.50541701643103	7.69942354663003	6.99549305627244	7.23454791245983	7.46754851345194	7.21519032794288	7.06410715794766	7.52495342061333	7.00750006160095	8.21721320045073	8.06505616381792	8.30395923673498	5.77432502373997	8.00448230656569	5.21118727197198	7.1583152392595	7.32780260510491	7.90716930873017	6.30371803425465	7.83219359073726	6.96722199920539	7.40287793086897
ALKBH3	6.39152477538353	5.79051558764925	5.91122646849458	5.77218290518378	6.23449890763221	5.94617170066926	5.74552942007316	5.64099244095908	5.75099983826878	6.48071293650249	5.88955954353386	6.48357462346898	5.93230351239236	6.27245490967591	5.79179277206268	6.60461112712295	5.85333497676332	6.573090557579	6.08619858295322	6.21282283033697	6.11531386657285	6.48427322933641	6.01458798584762	6.27044306166183	6.445620112031	6.31268153355269	6.38208305788864	6.0347674384308	6.07026418235655	6.30347528746674	6.33697870827236	6.12084030499934	6.29998047517839	6.02274590015443	6.18900695074373	6.3230052340773	6.36990655823016	6.48811995543624	6.02172854499365	5.80463631110158	6.05126264443404	5.21852808929859	6.20840214832636	6.22698788924844	6.35085497066872	5.99132242684403	6.28031674203298	5.93498193328553	5.68033129534057
ALPK2	6.3445686144195	6.6310356145752	6.02442262420355	6.30507955578328	6.22205359296791	6.14908246672908	6.32306935053874	5.92832212789024	5.92932661497434	6.35035251585539	5.84398758137013	6.60122503014371	6.5471185745078	5.93162097875596	6.24017672902646	7.27214763097171	6.32986770479425	7.7712742676751	6.37512446346177	6.50090593296992	6.26971812524913	6.35020670321415	6.05249965834473	7.0342237690111	6.47671847112047	7.20089388997203	6.79390334488682	5.9971853462102	6.23656052214439	6.92834391342245	6.34136045891208	6.98204195705379	6.73886981749942	6.28207732495078	6.87840168405186	6.72617898096598	6.2292836320142	6.63792108668934	7.35283041796733	5.67960113661483	5.70200135154844	4.927786441204	6.18923782358664	6.66912819975378	6.66176901090472	5.23873625180392	6.31479667697429	5.99207066787554	6.12119642255564
ANG	6.76368787515627	7.22804659606856	7.27577867234525	6.82864649159074	6.45878163184522	6.79371213362736	6.97274654431763	6.52911210751323	7.12534051472283	6.64570357251695	6.72340900079645	6.59852310942334	6.55501262759124	7.22071463615524	7.43966401751557	7.20597642390828	6.9574604980935	7.28597455683517	7.47895695062771	8.01796550886453	6.71962569130151	6.60476353594651	7.13084530893594	7.11375566064277	7.35212704455504	6.9430305962302	7.45672338283895	7.0796581254111	7.0388191768885	7.45596910146782	7.4900087422021	6.91207085967842	7.62682507597465	6.8273271133831	7.04945969769664	7.25892785093913	7.02622455198161	7.43673961148147	6.46002488048505	6.22732298702077	6.6079656932374	6.04288010938093	6.76158001369435	7.02714655554583	7.28642773163639	7.01344721295377	6.88271619640457	6.94309337492817	6.42667721092168
ANKRD13A	7.54440697648225	7.62218804607967	8.7465726226046	8.12905343041029	7.37643181848036	7.79286390492861	8.00631795739363	7.70357620590525	8.22490650113036	7.40486475401725	7.52083705304698	7.28171054422341	7.61187308760085	7.05985083266035	7.48776651249048	6.72262612748679	7.77442847276504	7.60047687734204	7.15661486150927	7.59560463159228	7.50039113598365	7.46559529594069	7.64064184938687	7.68427122280051	7.12844814544212	8.15563333795769	7.19741721450679	7.97560994417884	7.64521971461139	7.47199261537197	7.13898457482748	7.68900640568841	6.9188494393403	8.05142632250425	7.13987071943104	7.16180893902997	7.14452722982649	7.26511752855805	7.27986928547121	8.17471851203131	7.90194657603627	8.49154638346586	7.88711640760702	7.06494898816273	7.36342100709504	8.00522115575014	7.13682873049346	7.84452100474437	8.23015545390904
ANOS1	5.72180992827383	6.08127956292849	5.63848178520982	5.54564853813053	5.6755614132299	5.92507177831747	5.78208616334926	5.95187574402347	5.86929711518291	6.01669090848326	5.69272479316119	5.8856946675226	5.82508458080933	6.75348940113567	6.27088726737556	6.24012577801294	5.69681543322364	5.98136708030733	6.06110890879605	5.84475090945462	5.48959605952337	5.82960483147195	5.4318017290866	6.15184777368615	6.44083918961278	5.43219982466249	6.12008814386158	5.80808677975087	5.65761771388396	6.09928476997069	5.89235205821949	5.58542656867626	5.99678703925281	5.63818017115071	6.34699915598803	6.18658646763876	5.91921061690926	6.28209616016846	6.41326333728104	5.17455482407857	5.30253877837069	5.04658852338645	5.38959239650195	5.79591229971101	5.97259789070991	5.19963315657919	6.79401060718957	5.75775729529702	5.50754353117487
ANP32B	9.19624504364518	8.84924601878799	8.79473739249129	8.64881778380156	8.58420989216502	9.02621739769756	9.017011925527	8.95392547288955	8.997715839631	9.0653728413881	9.17150191868908	8.88777381664871	8.8363303939554	8.79901825892026	8.63129198101529	8.62713121083443	8.92935937624442	8.61053138818306	9.23263240829142	8.95974387180042	8.70988389947264	8.81326843308054	9.12365599427808	8.65824856473154	8.4518474882378	8.7473937682438	8.68855245329675	8.70676758012748	8.33628948869977	8.9472839692598	8.83136391250125	8.93079212253292	8.74148952245906	9.26624983169793	8.72656846145118	8.64383417659504	8.80689932253598	8.75054656626226	8.13557506956677	9.21540371315024	9.00898712668118	9.01423835970125	8.71901297278734	8.67659333843916	8.91528353714653	8.98860994755944	8.8231572821695	8.65783278690671	9.31613327096936
ANTXR1	7.37671848756413	7.72299143566091	6.77247583854627	7.91407143421549	7.09592495288523	8.3139267084107	7.01793253080931	7.252885958403	6.93228154860501	7.34413192431871	6.97721132973838	7.62067393366457	7.22072646575519	7.29293134387812	7.42212199406627	8.6084080351841	7.13774321966466	8.09041211391005	8.57588965968116	7.72870485071451	6.75961224051837	7.65992730385803	7.22981102731861	7.85808929764443	8.30558512451842	7.82059374419112	7.91408045713163	7.32193717837518	7.96778876707567	8.03571926095172	7.76215883730848	7.74389541181638	7.62774698757838	7.16367920078452	7.91245303250431	7.92496771592285	7.34649315541472	8.10482946104458	8.40054146548708	6.25063439897621	7.04857812203388	5.18003440323685	7.61731898754597	7.60647388635364	7.42187518153156	6.94947196602421	7.45163726875735	8.24551337231597	7.71086316671065
ANTXR2	8.17278348377739	8.17846288836472	7.89026082684368	8.16240242165676	8.31631134850749	8.51089235244171	8.28540765429018	8.23189640097623	7.87296446951615	8.82829633687326	7.99341889446238	8.88296075581269	8.50056354603792	8.36301053230258	9.09239680511256	9.11147580946797	7.74948652263084	8.84852352256251	8.81683301626493	7.99487249078694	8.49687637487318	8.82914722252666	8.43817209835309	8.85562605419715	8.78894796033181	9.13998702440406	8.29351861821357	8.17883910164487	8.55880449413026	8.78347991593227	8.3083337716156	8.63773435975957	8.76937736106471	8.50980568253595	8.47042982453811	8.54858387724682	8.58506719818273	8.79198703983431	9.05184318310062	7.24336100861983	7.95547106828311	7.86619798817304	7.85796191989634	8.6305748516344	8.43766274327119	7.60132204797242	8.63699302741323	8.78347991593227	8.61463429060066
AOX1	7.24194291391794	6.02284633064135	7.17982240891165	8.21554290828934	7.04950579236645	6.60826738895399	6.91225615664376	5.92663874719066	7.24208818237235	6.50357241386366	5.74740281424233	7.18182711358245	6.04170588992557	5.99417033774162	6.82163398088303	6.97678440409086	7.28506940412871	7.54661072944108	6.65639482789866	7.58449674235014	6.36510252312397	5.94784794153392	6.37214432926032	7.4350590833028	6.70786456638236	6.57208401466137	6.22988212045983	7.38240810715793	7.07189831960297	7.03610773866807	7.01376568831591	6.77895153923026	7.43094029304615	6.85690256226429	6.91649328649408	6.5511031020724	7.28146835213736	7.38673626167739	7.41651844541836	5.63023033734461	6.44298583982894	4.9133145591748	7.16669318712833	7.16555231647205	7.65686657023691	5.78519389492727	7.25154120628329	7.51181597377743	6.88080907386294
AP1G2	6.15175412607659	5.71973655306432	6.593497361384	6.07034132809848	5.7560868227565	5.91931331410329	6.58291153530597	6.05125984256583	6.20109140316287	5.76227820955803	6.37271789185603	5.99348199072574	5.91200209386288	6.30045633216025	5.98232672685377	5.65509722830162	5.75432217811913	6.37021980187697	6.5573168806499	5.86632705726613	6.13308305700902	5.73239803847238	6.18694398492244	5.87804223785755	5.85948217730478	6.11246044740011	6.02221320962077	6.0435483181015	6.21706986521227	6.08301768787484	5.98978163724925	6.08641314192467	5.64782833542576	6.07155524690083	5.9495667586027	6.0809409131566	5.75098933599852	5.75039002431992	6.27337418081348	6.74699596796679	6.15919029904389	6.75920779058739	6.33402665271287	6.0900332168298	5.84389039172784	6.32299408958264	6.00662239223717	5.96392119308878	6.30275497596487
AP3M2	5.65107650655407	6.3579209108333	5.88244537555787	5.80053146984772	6.39746903482061	5.98505557266817	6.23670060651732	6.25106031671085	6.08335441401549	6.72403663760901	6.26061313725627	6.4277265537846	6.45576967365587	5.85211008380619	5.39625122689717	6.55168779785933	6.17998115616205	5.95203556899389	5.95096068687482	5.6551030470325	6.10289568505155	6.55932548317607	5.52134121546979	6.14000449860151	6.36831674205206	6.64139726396485	6.58883903200092	6.00331449802243	6.36820927882358	6.37281567559053	6.47210782616194	6.31816336287693	6.34621997874627	6.25793361179124	6.33613876614974	6.23913529190391	6.33034543318348	6.44968867317069	6.57846060128597	5.83754714332968	6.13756511451606	5.08888277900176	6.0414513583511	6.10033636687494	6.24613879636211	5.58203540706841	6.30551852299186	6.00786571096935	5.98416764874541
APCDD1	7.7243975533579	8.51261114507418	6.98137115082406	8.10571114355763	7.8208197228981	8.34591263682767	7.46721996981393	7.72063701104868	7.48165610124065	8.16884082024256	6.94932884404052	8.81834945058643	8.28032069845069	7.49645667117041	8.35800934575823	8.34364387989731	7.42811425350114	8.35513455101771	8.0851454447158	8.13313823932531	8.35273444704977	8.46250498784462	6.9670748742766	9.16526724832777	8.43928351637267	8.25202954873777	8.66087356475518	8.25202954873777	7.95486543980066	8.14283556265508	8.3101740410308	8.14092144098196	8.80286258553718	7.6447383589646	8.23289583101404	8.16206301797299	8.22213006832263	8.94980845029935	8.61601075218131	6.19376289016305	7.23551376831482	6.07603878301012	8.05399294564451	8.42694108734717	8.98741784783568	6.82870667021891	8.952793055298	8.4027277293949	7.8135616408321
APOA1	6.35361802119888	6.30274338387845	6.01781895367133	6.08460004397164	6.4976218127175	6.46658474089433	6.43001854832915	6.37207582947517	6.39877593298398	6.78018249242152	6.31078013558895	6.49998294759706	6.58834872333171	5.95652587540862	6.48427942251567	6.712969760725	6.25789378737636	6.66221844951777	6.81567985867226	6.44989199128378	6.43634928880699	6.69940388827249	5.9636787899745	6.33702804334934	6.16439522625267	6.62715561260321	6.30743150061014	6.18786298311032	7.52209626100567	7.29396899672249	6.94504630609177	6.04439242931921	7.1931365347884	6.00302013700545	7.01623479832727	6.99733392028993	6.15359009467234	5.74376827868595	6.00665641703938	5.5712371156295	5.33798924309888	5.15635024953218	5.84113761677819	7.09743671869798	5.87910512129344	5.29868741733869	5.65634384702722	6.35438923758005	5.99946256433156
APOD	9.82746932105774	9.59490835550152	8.75477401063247	8.41447503461443	10.0283454812393	10.5591856756017	8.98773057204849	9.23941607547245	9.93385988260137	9.80768952806799	8.00104027401678	10.0141039808074	8.19731768180743	8.56933845135356	9.75409860195716	11.6173798758122	9.69739240792967	10.199193393709	9.60388348604985	9.88265489401992	10.8312320034345	10.1918254702996	9.77602944743454	10.8769974499853	9.83609336117104	9.21017362309092	10.4720001860908	10.22543146489	8.73079345478928	9.97987918770025	9.8276681273239	9.68919622431553	10.2414142364773	9.59459351085432	10.4522033656817	9.40390346542807	10.3890884857803	9.85609518670423	10.0721324470873	7.3553406563178	10.1677659072426	6.60110105968046	9.46318713328814	10.6252000386241	10.7743112308206	8.43264163029947	10.3890884857803	10.340498457304	9.56513951882875
APOO	7.91590110508951	8.65365940979824	7.88053760278138	7.85808930085571	7.60908221547336	7.35776422526561	8.02118116169927	7.37939241080827	7.89507396345584	7.91990632463445	7.49565507698701	7.89766468445448	7.99781738102048	7.88549644602749	8.02539304298991	7.96217092707054	7.22730536747627	8.76387923718009	8.12218898412776	8.8004030249351	8.22174729853047	7.80138997105238	7.57621720726231	8.50252912563598	8.84781656214265	8.0203326952098	8.63805319435096	7.83877476364264	8.63917840381425	8.66563011010797	8.29701446078511	7.85841208259268	8.76268313987908	7.52588576286254	8.71464449427814	8.6305025932248	7.84264336746567	8.30012549784078	8.11934834280714	6.61933364975823	6.99899993294372	5.99922068792161	8.04735536175097	8.50225842291072	7.76019856451372	7.10085924109061	8.63179119944183	8.16927162142002	7.63158303794113
ARHGEF17	5.83321829242091	5.52497986355906	6.34896099325785	5.85745648070002	6.30671272433618	5.84990433701978	5.7823944510328	5.59559370318131	5.85843878621709	5.89305515025105	6.16461689059587	6.57044191410926	6.34611476081724	5.68880938366451	5.59582376801751	6.43581421471723	5.88259721328875	6.11872229182826	5.968014733014	6.53330509591983	6.37015478874313	6.55041511758359	6.29311219580029	6.07051461804456	6.4637447174587	6.70602587274937	6.73100287721503	5.71964245505896	6.49903731368812	6.33440810685089	6.2880848193107	6.49929096810859	6.68184071935277	5.82543319628928	6.22894028360972	6.42451532974407	6.02797578303605	6.28652170904435	6.18620840570546	5.24349098810244	5.5252551855282	5.02792123447716	5.91366749484536	6.09042063418563	5.93895150539926	5.26597918406616	6.44043471861243	6.24767139896917	5.61334253299935
ARHGEF19	6.08748346055494	6.13045942390237	6.39757993019707	6.05282510874817	6.35996873015597	5.73739826530807	5.47086238065574	6.01342565427162	5.69671547690169	5.92621386103527	6.40605694401125	6.38349742651793	6.20934268347805	6.06967596785141	6.16294031456157	6.17024181245686	6.21154988464816	6.45184657441117	6.67265533504616	5.8242208518323	6.3275738132677	6.21854187696808	6.62685478252623	6.41238461355205	7.02618620614804	6.27412127443818	7.52137636154233	6.07754402533907	6.27632650828389	6.43767036791404	6.96019889587597	6.21101149128995	6.30497030469255	6.25333333221563	6.45973109838157	6.66567196620316	6.58723557471583	7.28517949886844	6.46781353684865	5.40662237469545	6.07699481488024	5.48964733098395	6.16571235156116	6.11301332354502	6.65891453293471	6.01713646954174	6.68780076519955	6.21449697294546	5.98756209242356
ARID3B	6.02524856034316	6.35800508916408	6.20814314846237	5.80228362205269	6.70445164100115	5.72270595905193	6.19104710964131	6.09842686512275	5.84447104446172	6.22718454410037	6.63611878476099	6.18248556999644	6.62838234146483	6.05515531967995	6.05224625620599	6.28820260218449	5.98893347103372	6.07439850352939	5.80412359888818	5.87784699750658	6.56080533902639	6.2956107762486	6.22507353650644	6.15077497125861	5.76606197514248	5.7946641691065	6.00015021284798	6.57398044995848	6.11645978508259	5.96526041148011	5.97726250315066	6.07971942865017	5.7779384635281	6.24550646080323	6.14734051567461	5.87340068164939	5.87575551064305	5.9789046498017	5.99605461536474	6.85574955541065	6.3201222552059	7.21295506339366	6.17861573362076	5.7493120793018	6.01080509298837	6.75916714206678	5.89095071693478	5.77097166799097	6.56166481527298
ARL2BP	7.52575057988003	7.95039704714818	7.45192909902209	7.46295115939106	7.80897530682464	7.65986444785693	7.62896773437881	7.57588129830848	7.41034655017804	7.75667512076742	7.14009360771155	8.46855036597287	7.96057595750052	7.79933512333314	7.98634614496981	8.22720207305726	7.82855741548704	7.7310915342323	7.89805452127287	7.65508736629837	7.8805677385739	8.01881669921234	7.44582838132778	7.94933415361194	8.32017044045213	7.8738993642038	8.10945176542853	7.66675054908625	7.87816380797767	8.08954883175251	7.75853726605888	7.76788591315794	7.90011943462893	7.60660786843344	7.92968254285693	7.88699104659059	8.04274159665962	8.36322428738122	8.1893674982211	7.33813802713121	7.86642741118664	6.76265458688577	7.73743810461049	7.99889151944302	7.98951746073903	7.40266373904752	7.73062308863905	7.51581596873492	7.66303951359731
ARMCX1	5.91063081624344	6.556112761306	6.23495922121639	6.06536472627697	6.35995347810126	6.51724353312786	6.59879873937573	6.4199759145017	6.40146181689429	6.92507700210538	5.69035373368515	6.10560305285909	6.28110422751887	5.94240329277062	5.8626222744355	5.97395911357481	6.02931297261126	6.0234734692294	5.72903183402394	5.62309414227375	6.40949671826889	6.8252885049701	6.29907888294049	6.15185957800851	6.90113215215969	6.03236999747731	6.45643848046685	5.92868169574572	6.48932811714068	6.43450080568422	6.39317294358695	5.91503298139961	6.41948779034294	6.21177272614507	6.46291772177841	6.63114934473659	6.58690416026741	6.55085001079747	6.85355322452706	5.44473133249079	5.87191584092401	5.28395155009021	6.04141479017247	6.31646167372852	6.38567309104312	5.88440085881152	6.17199836079074	6.22812722490391	5.78701115923534
ARMCX2	6.20872515820127	7.87792070577139	7.16495858031918	6.65772681942533	7.49032864078483	7.57187028574425	6.97779680992132	7.32673862583013	6.76232910751176	7.68964961840314	7.30853980399311	7.52651374103949	6.13059363578046	6.9965067440745	6.45209232176565	6.87458924586116	7.42583980215862	6.59902888689323	5.72937696955084	6.68347392935541	7.09732913729885	7.7577562022767	6.6800638068168	7.79109268611356	7.39578388008277	6.74165847276632	7.19906294169697	7.1415262902097	7.45937781721652	7.32575454958427	7.21129189057472	6.76652661739613	7.168848353931	7.00166519049549	7.33060378107092	7.7296690648823	7.60626888468244	7.76194906605925	7.81806781360305	5.26508449992738	7.25042414887579	4.71300185834502	6.24597721424716	7.4522202381099	7.6058000311118	6.05708877724507	7.3439330234088	7.35693614783968	6.59933589180625
ASIP	5.87809882378312	5.82608833700664	5.56357399548655	5.52870160370355	5.61623208436142	5.33419155835956	5.3163138155828	5.6152116204488	5.33260198957261	5.63267725279932	5.44423859062868	5.68373362119691	5.534182860926	5.48311434083809	5.85621164673478	5.69592639107541	5.84585001316054	5.88865062457232	5.59252592269914	5.64599608073619	5.68071755391625	5.53694988807367	5.8185526034981	5.87860297989427	6.07191029847311	6.08633636693862	5.71235758337231	5.55757528208327	5.6800526497266	5.85507410833629	6.14933530006582	5.62894699220221	6.07258824486002	5.55998472765533	5.60282055216738	5.81701173122971	6.01763192605188	5.44368770846935	5.27326719654287	5.05749661570639	5.74539796364567	5.01786225621157	5.77895955577874	5.80433571041411	5.73674139514313	5.07777101511009	5.80269509870627	5.63596109415043	5.34142723998897
ASNS	6.37226204321192	6.53867071707875	6.01151375857733	6.29134570664504	6.24683605852264	6.1137431179329	6.44604952741277	6.30270213282533	6.09015309681862	6.22109642360449	6.78173630756775	6.44240782632858	6.13168045089627	6.46741500024689	6.37101676344241	6.75280737875706	7.40300654301547	6.65053821173846	6.67626520427422	6.52856753220057	6.05981169605368	6.46617628184304	6.10636745805607	6.6146476227465	7.11997269222764	6.57166075561809	6.98910331471081	6.32947127174567	6.46674817469339	6.6548710619497	6.45051967730367	6.24391278754066	6.54472808681826	6.01488283507912	6.6439707800096	6.68834324465168	6.30192218870242	6.79344397935455	6.69133311115661	6.15692630040727	5.89208160390105	5.94766279162705	6.22746618154242	6.41522773865756	6.46040196305589	5.9516982689291	6.92415796618891	6.29966247118742	5.94767823708645
ASS1	6.8811663461063	6.61110145092263	6.12286557380905	6.5079653712242	7.13654001799369	6.47780103269742	6.90475251397379	6.74841432005101	6.40759309323752	6.7459345791529	6.70423488127894	7.27504216623786	7.1943140168579	6.49019756521534	6.19123683128935	7.18605995923257	6.45835733972251	6.85822106518468	7.10798115479056	6.60627410452062	6.51813315952517	6.7654245497997	6.56843493213041	6.64095524098908	7.03083914594031	7.01055196939416	6.9036208793973	6.54493687400813	6.79721273621348	6.71350617235427	6.95427878457266	6.68871027793794	6.94443000559056	6.67791924675254	7.04446356931451	6.79458631089026	6.7556942350382	7.18717243680135	6.66682329491785	6.00441715217909	6.60246544716086	5.55263534291252	6.75836394961421	6.92101083580527	6.68724539490156	6.42584529573362	6.65704403152419	6.76294313101267	6.23550908674742
ATL1	6.34367972663037	6.13697287024782	6.24302884662636	5.99950927929736	6.21093820623134	6.18582838004826	6.22173441489791	6.28966310257215	6.17490001440178	6.2121936975405	5.94463871783049	6.32417831525245	6.26375016858807	6.10832022041097	6.20454066770768	6.41233527769411	6.13297258012513	6.46846323955062	6.15829398157989	6.01448368171343	6.08580079513797	6.1968228241847	6.15429051757692	6.48601978603572	6.4889134694311	6.32746921998538	6.34649587165252	5.88778317371021	6.31431067465992	6.18458685151115	6.36915431147106	6.04372937340201	6.3905728996182	5.95154244170346	6.10697361896023	6.45400078402129	6.27326658232001	6.52864499560114	6.59215207859811	5.56917186203781	5.97669308990595	5.34424044503101	5.9761134580917	6.32119238405834	6.37602073693031	5.71008653913141	6.28176630509685	6.29745897385155	5.96777653242449
ATOH8	6.72910856444839	7.10381944861639	6.75162544797306	6.86267485950075	6.60386070607819	6.44193352669815	6.54870813702594	6.5820096017305	6.41846028796657	6.70391777166328	6.66076683854132	6.9200029970208	6.49784945310752	6.91120530347994	6.78458340186691	7.13450857288329	6.77177808220115	7.53112781320076	7.06782930773847	7.21093756975488	6.42412821634322	6.44099841393567	6.98693035330669	7.26391457033932	7.61384296167303	7.32758670777173	7.63466721917607	6.84011285126771	7.11940076328422	7.26712385535061	7.20349247763603	6.82474183653463	7.40731508521193	6.27452041013301	7.087248540463	7.93653122204715	6.99641407802842	7.95733041357219	6.98088616884043	5.52872958150533	6.23789066094484	5.10083476960544	6.80064786145655	6.89270962844371	7.44188292561698	6.30850059260933	8.27465269791458	6.95653874887365	6.55302477824454
ATP13A3	5.76162550389365	5.60473531374653	5.67624187610327	5.53035489633784	5.5107845609135	5.79096601053888	5.59093210636563	5.5105903815181	5.52149355456992	5.58511643347334	5.80944894134896	5.68072742013705	5.85302574530932	5.87381941092468	5.59325931147828	6.02017536887125	5.53163648034749	5.72415564191868	5.83460782965545	5.64252262409173	5.94508619666935	5.52008575395325	5.55107383782722	5.8282649247634	6.30137410837131	5.54374565881732	5.60441521963749	5.28182720676209	5.4555907481589	5.59985566683479	5.45743748533537	5.28850115997935	5.52370849086941	5.32478738841897	5.78941968925844	5.86995431566719	5.38120309847093	5.63983583351511	6.38031852753541	5.29147839162934	5.37960964401195	5.29594377521657	5.66484309493419	5.75527662227456	5.78384236670814	5.55710794577243	5.6056278222447	5.81433138979875	5.60838238776942
ATP2B4	7.15969513232562	7.82006156231815	7.31128618560286	7.6269130258291	7.64966550534036	7.69904435852245	7.42612030937426	7.37338056191378	7.33248968152663	7.822139969372	7.61543568618451	8.03403278223611	7.70142784987294	7.24051306833227	7.50641810698069	8.18547093144773	7.59967149159299	8.39710081720842	7.14547420551499	7.82035878426114	7.35396968271406	7.92698500976081	7.41226734073283	7.9536456782712	8.15917861437322	8.03916755279424	7.66090921923773	7.17678530495698	7.83447447138164	7.63696681552574	7.95387314756817	7.75554545482633	7.79321181929552	7.28434691344836	7.78489829902347	8.01666565360441	7.56388126120772	8.24643980253233	8.88567534132351	6.83778864644535	6.99564512527833	6.68901940729652	7.29646281855318	7.881793210887	7.68285220018611	7.04868018710954	7.97507722492372	7.86716497139545	7.4551393342721
ATP6AP2	8.92254485265984	9.60513332070541	9.1388365931258	9.26852244938834	9.0570051272279	9.51549309233796	9.40254646170078	9.07434834553048	9.21956544206399	9.52977320492042	8.97317003023552	9.32900800177693	9.01216586133451	9.82018347534614	9.56174651339292	9.44836362050012	9.12927337573673	9.82018347534614	9.64546656416107	9.29673753588059	9.0515835739111	9.67365288909727	9.07632335103517	9.63537609689971	9.76157043100817	9.32978113998603	9.40118995324596	9.18854788503028	9.39649900771133	9.5911026006282	9.14615699709961	8.95526754037613	9.3480711177864	9.05369733026382	9.52640899835549	9.45701408902187	9.19841959370556	9.77114071346435	10.0553846961116	8.72361489730507	9.06861321832422	8.86532384051282	9.04544578751616	9.5812629184887	9.36983785863261	9.18854788503028	9.3163290530021	9.35034405986974	9.10716751566001
AVPI1	8.0287875727798	8.42206509233946	7.93200294407212	8.29873941724358	8.31294873347725	7.87077287865762	7.96938304745791	8.44032090111202	9.25853512481489	8.17634183183257	8.7522320188317	8.25214598655725	9.52054971431405	8.1522261645701	7.69772613745362	9.78034796765083	9.18473658857914	8.26737490246085	8.66506074606211	9.39664854846821	8.05085019185073	7.94396234329247	8.6256154203432	7.90790868351901	8.95150987135821	8.5135687860894	9.65747182685305	8.4624273970292	8.80384732533123	9.27398422264913	9.43314667324373	8.17800476340898	9.11439142413622	7.74137712612512	8.95308563553632	9.3907158621136	8.86278258590982	9.42734211064925	8.75653705960454	6.6579599053594	7.76265741060629	6.10513552960281	8.26596283696	8.76709785353047	9.11183734191388	7.71217227878377	9.59644083725795	8.53716884188727	7.57918450342024
AXL	8.19100030909668	9.05818808360883	7.82969929333791	7.88632907271567	8.49772370540119	8.73558193511811	8.05701953006646	7.75402924249398	8.04848436076282	8.88148563851276	7.79735938883773	9.13391098738258	7.95204023671436	7.3582093050236	8.11552879253208	9.17589964324931	7.91344755861487	8.91235016186585	8.4003421928165	8.62769650969521	8.87956974790799	8.90442698953119	8.13091347631541	9.21084262900568	9.03379330930141	8.6195005945106	8.87322840722142	8.57147699683195	8.47967142414545	8.64735943017081	8.53959006808462	8.50530011384754	8.6895182065492	8.02331338137174	9.01296506367506	8.8379390223947	8.76773451356515	9.55041108265779	9.14379048113581	6.97371174991675	8.01450306664597	6.37835903094951	8.0340833089507	8.86789904522726	9.10119343178263	7.96625893075399	8.90493404608153	8.19460335580084	7.92505426249345
B4GAT1	6.00613049169114	6.55531583568185	6.72402409789471	6.64852565802223	6.55842427532469	6.70750692325666	6.56309613811585	6.63443444053333	6.55139279015017	6.49952847969177	6.57881729556433	6.73322567755032	6.39646320643292	6.4474744592856	6.41404173732374	6.5413288585392	6.63245369190904	6.54154663358134	7.08814528579692	6.80219488118932	6.51565730417563	7.12912121826945	6.65078104005934	6.86639745808604	7.07245285718924	6.82769413947196	7.35731976502463	6.60973333686364	7.06838599638047	6.80787846581094	6.86206396530926	6.67598105544533	7.13872564832301	6.28047222542392	6.67020926109507	6.97164819724269	6.75020463142777	7.02842127697704	6.80866175091019	6.03159325164807	6.13504817321084	5.5084386660648	6.61980832404136	6.62727437288314	7.00751216146138	6.11692257528265	6.9330856835297	6.94611319586817	6.37291797509071
B9D1	6.13184865691219	5.92329311238419	5.80661323917176	5.96377388472319	6.04310636522887	6.11766576505554	6.32517672109365	5.86248859514869	5.95490715924257	5.92528810084385	6.06835965722134	6.33094159172787	6.10419306218729	5.80737564793872	5.95995139693267	6.24536401154394	5.85777817820395	6.21094054059908	6.13728995783805	5.99659923752544	6.17636079615596	6.11328974761229	5.99413446397745	6.18014131520493	6.57602248851536	6.11983680552613	6.51840985239202	5.69846923618413	6.19717409136922	6.29067980562773	6.49725068269265	6.01186002391194	6.52749175210814	5.6360907544898	6.29294680994391	6.41622621775358	6.10423107914142	6.11388956333967	5.77465566680486	5.31449913996238	5.62590427438937	5.02319672068201	5.97265181637871	6.1550195648972	5.97623441434071	5.56342769003836	6.34565385048534	6.14455404752332	5.57359519745519
BAIAP2L2	6.6997644012268	6.69003063957104	6.27924396486377	6.46295334643939	6.43926217943324	6.70585595201175	6.15708582694358	6.9984665414911	6.29618933664235	6.4418560010578	6.5093670333879	7.04184717264729	6.44879250888711	6.358217973266	6.22088297831124	6.51894359373308	6.47010600607074	7.42394460817386	6.53436897233366	6.38433304098596	5.95537689530665	6.69147203209375	6.66053574367362	7.02779730551427	7.17795018718726	6.95391394932855	6.80086116092005	6.63013994630208	6.79666940748383	6.76840567529897	6.99482991428561	6.45126892433954	6.92286066087463	6.49017340407466	7.17041059527654	6.76348871142312	6.82093706321811	6.66495839381597	6.4216734757975	5.17224346429034	6.42095382963235	5.13626672030702	6.63902794739339	7.07607388586376	6.5575141085033	5.91253865201498	6.82503051447197	6.56893756399607	5.4950029146046
BANP	6.59483218822612	6.44750426076885	6.70603783234604	6.75585478589691	6.11646939328587	6.17630446205294	6.43176198679943	6.87761224658649	6.99003580033869	6.61648808750626	6.85166680411	6.19786342142102	6.8453336145639	6.57064322586243	6.70645267940786	6.42603356673307	6.53922518082977	6.45528484981121	6.37498972506322	6.40711845797438	6.31257730859295	6.18890433823895	6.46140163733969	6.15310848467763	6.2199172011368	6.25271472206753	6.47551469226208	6.72904695654367	6.31208501794439	6.33450238082458	6.35112371315951	6.47927866849211	6.10231584878929	6.60743172825166	6.32654824035592	6.32572935279605	6.37531659613479	6.24677652354312	6.18372281329107	6.82117117517098	6.83228555185158	7.23318029730574	6.5466065800549	6.34912009244012	6.47063390757366	6.9371691886426	6.47698407730874	6.5946407172037	6.7737906947974
BBS2	6.45420809962025	6.7348344713511	6.93498922671707	6.38741985993845	6.8195504230191	6.56962182001144	6.93141119685302	6.99785781664189	6.35453816993696	6.81620120046168	6.57692392459262	7.26305005814461	6.3982736382233	6.85763929845659	6.22041507382697	6.88785500568654	6.45463248196673	6.5861729941855	6.68825437960014	6.4284172776669	6.92486758197806	7.00739209983455	6.62954175927212	7.13677377408179	7.29211892719178	6.82627753657782	7.04836483075581	6.6072025589856	6.62714115913036	6.81931097014739	6.82948992633223	6.38889094467466	6.83545986660486	6.59237984846136	6.78447580069184	7.08580983315648	6.95025979394292	6.99211108066039	7.31535172270896	6.26287055876922	6.74415217545828	6.02763686804535	6.31753727987509	6.65687446278561	6.97506465970808	6.50666485682318	6.88540243013535	6.77646632949684	6.33723840999725
BBS4	5.71067273955642	5.91254041053974	5.99959453916268	5.63959588593428	6.04319644798618	5.73696111435463	5.989232581347	6.30262075948817	5.69741992250938	6.39343514515472	6.06697834538416	6.37605476211532	5.9631948903517	6.04418283157312	5.67868584693429	6.07947875039363	5.69038442440329	6.21583438755051	6.15356417027949	5.96459908027682	5.91745345244788	5.99915965994213	5.94541341322765	5.97598012492881	6.26668217094918	6.16863066156644	6.27580374102432	5.64586730863107	6.06298329052322	6.32152924088607	6.03070531366507	5.92752671437726	6.2325600850831	5.80318708093931	6.26422833881105	6.15238662895337	6.15101498534191	6.13686063169578	6.06481712854427	5.59915952893321	5.73569269124936	5.09023959885933	5.9323568793889	6.09121823345515	6.21343457378727	5.46737996609013	6.07999017734363	6.3838199751324	5.65105975936173
BICC1	6.0538011916642	6.14036202568539	5.73658906093209	5.99182564753677	5.9120009855692	6.51463293964136	6.00538968548672	5.94900262728508	6.0957035877674	6.06961038197544	5.79458447482069	6.37172872171244	5.79452479401051	6.14078776689665	5.90201317379379	6.09981908614286	5.96769085131657	6.37723497471132	6.22687918541267	5.90647872605405	6.13727485181741	6.21193093843975	5.93176775400254	6.25457420129114	6.43214834001991	6.01198724971515	6.25431195985611	5.90041621211338	6.07163023704195	6.15744132503041	6.10286563280122	5.98576203576685	6.1771741977293	5.77548066543994	6.1833981529651	6.17654688024769	6.16529649145268	6.56589512024711	6.39177992609196	5.54530901262414	5.95447045539228	5.12529372371778	5.86971851705264	6.38179903100142	6.38019846596875	5.75234839134733	6.14044849708282	6.17768125227403	5.71968934244326
BLCAP	7.19608295394606	7.44328862676268	7.23046801532036	6.43409542280386	7.50614284729422	6.96300680171971	6.99837999559413	7.15926142547487	7.18571203249035	6.93674648684103	7.75395111187738	8.03510774400238	7.45586343603697	6.9839128367372	7.17008197724185	8.19707245245164	7.06596046305501	7.27091566617617	7.76171575880473	7.67280208731669	7.44099950579566	7.37267405689835	7.37510061107529	7.57684199144157	7.67940619681829	7.6624005929457	7.56730333832543	6.94247307947414	7.51009455360485	7.53074934538756	7.57432996610979	7.82543970917428	7.77241390314853	6.94537107817084	7.42383299226481	7.74261964260266	7.17401502289936	7.34887032604433	7.35080264868503	6.74741136880564	6.80354092561237	6.50207627150316	7.44091429737597	7.36092041037729	6.86502391872554	6.58629875204555	8.05180582304508	7.54567898837193	7.15573220325822
BNIP3	7.52614049796128	8.54717682799874	7.9621494314682	8.04114346492503	8.01260266274345	8.0629012174124	7.82496068421667	8.01607218957085	7.60300681054606	7.80326176505309	7.59729322355332	8.01493991148279	7.99514001666746	8.26553175797177	8.09826606130973	8.72492910712324	7.93399067506246	7.33577524285653	7.83370159158292	8.36288936436032	8.83817752975438	8.28654193285544	7.81537502860994	8.39555275504472	9.11918545806381	8.68264369273652	9.32715685778231	7.61643650291775	7.89402037766821	8.65129505921933	8.49259892550899	7.91087492086559	8.51068242647668	7.6785972611974	8.27809938379759	8.24780891633642	8.11012016348536	9.19933596751146	8.03508412330843	6.55826859047713	7.32481707647175	6.42252259337628	8.02209652729467	8.10680550472571	8.43125035608811	8.09285627710316	8.10342494264151	7.95277736846771	7.3920607446836
BPGM	6.5819533098718	5.39734530867078	5.60049021898235	5.69365615439289	5.44888921910834	6.39710614040189	6.12273999519953	6.02152853351441	6.2275650940885	5.78787504680962	5.6813157314416	5.75272949618342	5.85507166731456	5.58205548574669	5.56730103466331	4.78475009300251	5.48882290538772	5.98310627292366	5.03335426313885	5.74396938796178	6.59310152874558	6.0174557866658	5.87018381280022	5.62812195510161	5.48583467183284	5.5224466833105	6.21909819751043	5.61049097897649	5.45739359792897	5.56328433231845	5.46688713690262	5.69507831478526	5.6171280975715	5.73153890544149	5.65903790887126	5.55973542690938	5.3896551237548	5.55212130645385	5.51381344607385	6.43952640601966	5.7429970572383	5.97660820036159	5.6669664445356	5.4425836128325	5.60289164696636	6.11830111809888	5.37949353283442	5.31689886575738	6.39141155592104
BRE	7.22211422540516	7.50242755794137	6.85451280413969	7.15891752764844	6.77276930909499	6.751700724413	7.23201640300074	6.96880496710942	7.02137632014431	6.68840916293553	6.74362672065457	7.29481933766475	7.29391788408785	6.83084711453084	6.81576788856784	7.36069322728439	6.89564316630735	8.51289587133447	7.23556311016958	7.75595419506359	7.10867108046122	7.06207192465902	7.19748510786185	7.23354711107534	8.33750762515274	7.19152535279676	7.91457380252288	6.76860769402299	7.52394251378346	7.70643151664916	7.43197576774188	7.31187023497315	7.53123862975336	6.56871705668954	7.72903791278188	7.44251118264338	6.85784368091343	7.79170456120403	7.45974900264641	6.48898697140423	6.20899821021576	6.01744843347452	6.91417347605667	7.48056121075177	7.00962539814863	6.92426718250584	7.47403598638059	7.28835462193467	6.82173051794685
BRF2	6.36032340757628	6.05042775209685	6.57346803301228	6.42481134987457	6.71212770692631	6.21244304267273	6.70527298209274	6.56768296314416	6.34573853521955	6.09407928807664	6.1225097260094	6.42973353782735	6.27956979381403	6.16880802410218	5.8922900760568	6.42930010855219	6.41088717388733	6.88809164416864	6.7488789424798	6.61315936741005	6.86086697711021	6.67161050206666	6.46648477338084	6.41706468494217	6.92777955514932	6.77946133074996	6.74170909574486	6.12163928653544	6.48430664409531	6.89105315547474	6.27819782752421	6.35041551366122	6.79362495881067	6.11833755424213	6.61752509562414	6.69606970057561	6.13317105837933	6.64743501572544	6.63101043912206	6.1000518993342	6.05225899739186	5.95068448269788	6.26519457057507	6.60307371047618	6.34002636168001	6.11737805252588	6.79049980472999	6.36069068393904	6.18415918512164
BTBD3	6.89860893099904	7.21265231169243	7.07009366862393	6.89839097359864	7.17572687838968	7.47631030019678	7.40923805906137	7.30354252152621	7.12373958509342	7.45932501890632	6.98646217965617	7.54050748052199	6.81702352377089	6.92443507157734	6.41343596709086	7.13796125460955	6.91709160012833	7.35633770114357	6.23886809259806	6.48110801848966	7.40298769977461	7.55221712988458	6.92303364572829	7.55937067245017	7.43907770966401	7.14162387089422	7.36054824093308	7.03247703215337	7.17731136188045	7.55723564221247	7.24600831186498	7.09816800246609	7.4659803098466	6.94291215497401	7.14892988566224	7.49767922269258	7.36043996219115	7.56920386579971	7.83848687406477	5.93639777498436	6.72367726141663	5.558358727116	7.03445809752656	7.37264310086504	7.6323266385955	6.33952233150405	7.53957438373701	7.25030523550309	6.93608343787876
C10orf107	5.67591841684384	5.30013137582399	5.42430919292653	5.57767466063869	5.84048985755791	5.80610874105538	5.68580275515616	5.66864011876453	5.66043109203058	5.41267112416447	5.41196773096595	5.56695266653719	5.79948195303432	5.62718942506572	5.32555888266885	5.85562350548242	6.01076131821741	5.82815235617635	5.70454763026068	5.52644735548711	5.89793443012251	5.41663602823325	5.47877543379626	5.88446143978229	5.69272293788524	5.7278704698625	5.94751768692274	5.11997233146446	5.55252867621161	5.86599433253961	5.37759111216732	5.43569516874512	5.74615094071507	5.32252203006107	5.43095964213549	5.60724185041137	5.90664960906461	5.73000684656492	5.6258968144397	5.07077619444708	5.69338364420774	5.01844843955795	5.71018193983614	5.59789717702313	5.65943300357137	5.25584458876968	5.51027320800259	5.52267329965858	5.348238467148
C11orf70	6.13893915383	6.42452737982166	6.06206748204286	6.03606803618505	6.18729872799824	6.25650624867053	6.22438750710288	5.937677836612	5.86089932569574	6.02322700200531	6.13270653482519	6.23055477891044	6.16073473426605	5.94843205989893	6.09583954238549	6.40222008753393	6.03991905918532	6.80391363261995	6.18573614013164	6.22057437898829	6.11961347034438	6.32095543725872	6.43559655064441	6.35176119129834	6.80224231358309	6.32529764618853	6.59742599871103	5.99088058389503	6.54911995813282	6.57588494213901	6.47414575873765	5.95528134374819	6.72944274307901	6.00559615954408	6.62344371463002	6.76086923452068	6.4466214614054	6.26256835864262	5.86185708138162	5.2744446019242	5.84859110390049	5.15217430890066	6.00155590846628	6.47411379252685	6.20041631600474	5.66728570543108	6.34664597893894	6.25455503185753	5.92037980089789
C11orf74	6.30985813714198	6.5457276000976	6.04583210349112	5.8568990472075	6.49610472564265	6.18068001679896	6.22586428001846	6.15806511851308	6.18723681952346	6.63967138529776	6.2381346278415	6.76591171381117	6.22949177041465	6.34111589285471	5.62958137497422	6.43090096521572	6.36125681233481	6.67270494174837	6.34780259735319	6.1765128244585	6.9820518386755	6.60690254945937	6.39574073777475	6.36368525778833	6.48809052422273	6.10870596261251	6.49526021799032	6.00570098667651	6.58924722482116	6.55672734122801	6.64601621801082	6.44694222676316	6.85496895463818	6.38015743984474	6.42489997106133	6.55096661713116	6.6261019664686	6.22207310789918	5.90986382713345	5.84346390201717	6.1684712457349	5.18571161498414	6.53782687199385	6.4056887963235	6.42747103563706	6.05710256575736	6.39548714250494	6.27139831062315	5.77502608672421
C11orf96	6.75400125249353	7.06295587163274	6.4532817094998	6.84370273972888	6.68861725566579	6.49073584040459	6.52375746808423	6.28513297247934	6.48060764255344	6.75276852934892	6.36270590892192	6.69341888735174	6.92140324934401	6.15320619090949	6.28076820129511	6.8198277653219	6.53011693671118	7.14958515196011	6.56728659304414	6.55498362666494	6.42299476855308	6.50871643953222	6.44663945402096	7.1629373949587	6.93635167414424	6.81746373429966	6.98590045688664	6.401104922822	6.69741308315634	6.63995931421219	6.76330447171247	6.56164202023031	6.82944309803867	6.37557636164582	6.74843015551278	6.78711403660726	6.74823684332777	7.14358485931027	6.70035849230479	6.00643681070717	6.6031505297769	5.72562074564338	6.48026326671811	6.6550912748738	6.6977675413879	6.50982773220713	6.79946488770995	6.62227266837804	6.28573034521756
C15orf52	6.64764145746969	7.39623288628651	6.41003417563854	7.02911843746824	7.36217641454371	7.2942409229924	7.57610360368849	6.73733570304999	6.80954160427054	7.19864944501172	6.6619883461237	7.38655016253099	6.89476208734021	6.40108665061728	6.4428991233128	7.21884394641461	7.11189868644119	7.48146901188244	7.53405649309905	7.55196987774055	6.27985438002219	7.70121252872358	6.64496927755178	7.62076570823622	7.58600992190399	8.02242798206015	7.95007409908174	7.04677826557182	7.47055311318375	7.72514897725899	7.27950033185321	7.47186306731825	7.28078967154496	6.25946584609229	7.28953113228943	7.68951503893212	6.72839288245904	7.24606932783979	7.90869529036958	6.42466624217898	6.32811100341665	6.33361693367011	7.13505586855146	7.14316671475192	7.14639193802156	6.45124575503969	6.94813253491101	7.27563418681819	6.86610298212369
C19orf53	7.2269693632771	7.68128649073959	7.34344109597362	7.6049604540794	7.57550325767094	6.97364875043483	7.50252332400999	7.34184694681468	7.48855215461509	7.33759692025641	7.65323314379343	7.27992857222044	7.51911111423366	7.39054027089171	7.42921868423353	7.48550735946887	7.26050214485524	7.74188108581097	8.42079865183215	7.81933306234294	7.90608554734853	7.8803633716862	7.60941663864236	7.58968890342415	7.83068352747212	7.68890251173903	8.25632338159477	7.38682422249097	7.70189834800585	7.98968496255818	8.0368669640825	7.67288898236789	8.12949881316184	7.16119478275195	7.71221824046499	8.03231467619134	7.87812862913987	7.30176703590431	6.81663565148215	7.48767022658247	7.18102279605327	6.81209179028597	7.73100696138474	7.69633111151864	7.71721807948983	7.50693926911641	7.48373683262304	7.46145290588311	7.01345702996342
C19orf70	8.2087449712341	7.53376794069867	7.83089119209381	7.71353666223853	7.93106466965664	7.35669834394628	7.51841777756685	7.36057873589865	7.95289870606469	7.47485901156631	8.15137877531483	8.26829607790787	8.28638013698537	7.59082609842083	7.51726261154916	8.66052370329425	7.74985385170824	8.22006444554215	8.30214764512985	8.28579883174936	7.60384105392675	7.97638600805808	7.76972036543622	8.03973552657255	8.32448543777007	8.05666081404043	8.19748569588488	7.69045391142409	8.16211686008677	7.8247864704825	8.21212958515719	8.04916821784423	8.34131045252182	7.82436007794187	8.0195381907415	8.11764440173051	8.20448855519406	7.46065291341295	7.02826062319845	7.36183856935757	7.6253330870205	6.74003911993104	8.04183823698503	8.17017104645843	7.85595472522071	7.55400357123263	7.96175585613917	7.87522747896956	7.3456432163177
C1orf123	6.87353882485674	7.2625718158878	7.29268614492011	6.85539974481672	7.37874710624673	7.03199826892487	7.59493565920036	7.19675897170206	7.22856461245437	7.19479824749568	7.32494080648305	6.95996172424999	7.24335236448416	7.43472639467987	6.92522248086828	7.65916060247951	7.40076545403658	7.63367254850566	7.34682172661158	7.29638308292756	7.14681289020065	7.915252138137	7.10694120292658	7.54479636272342	7.54739679614468	7.40469094030867	7.63857217397765	7.368571033705	7.5855760804541	7.74361828741632	7.42352222075304	7.53798209541963	7.8316792322682	6.93701960419218	7.42921275486058	7.68151564822588	7.49911979669776	7.33083425254312	6.94358668912064	7.09918244556016	7.16045269029472	6.45600083237059	7.39198518114236	7.47032045171964	7.44536928698	6.82214822978329	7.23359348124833	7.10932619605695	6.8444941689855
C1QTNF1	6.92074122484826	6.33933518036269	6.80816499438632	6.47688793445566	6.82716476232693	6.65835668729906	6.83972068432973	6.83597958196083	7.14305562182865	6.86603065915935	6.65109982401637	6.60565643347655	6.99229286410958	6.40248156511873	6.2090078886881	6.76360269952991	6.58954279647588	6.96725965166226	6.99429789936611	6.59289267245326	7.38822008523867	6.63896652926943	6.84808231214594	6.25679252466466	7.31271138317469	6.85030214796861	7.0420720782255	6.79020805213767	6.69916327622854	7.22353369014951	6.79028243790994	6.61759121847713	7.03833078382109	6.54280283321592	7.00712657223576	7.24528378002019	6.55850876914904	7.36386275947534	7.16418686138915	5.91696278734307	6.17883448926751	5.57742923976281	6.52286186731496	7.21328302079015	6.81143744160247	6.42014689355901	6.99299203574182	6.76402178077331	6.70902373022421
C1R	6.56287828287568	6.61274447004443	6.29900184224138	6.15882893819602	6.69193644984364	6.17636377926812	6.31326539236643	6.30747845955075	6.28847245045197	6.3814268522748	6.30949006014617	6.84192135731283	6.54965920659258	6.13003296920161	6.02648034992459	7.19485917223942	6.33713342516654	6.58599066659738	6.41895104638378	6.52167919091762	6.1684342465339	6.19339936165611	6.33153301332591	6.76914469891922	6.63586634144334	6.2326614128891	5.91259325809651	6.52837205573796	6.49598278668549	6.29925428475335	6.51898964341316	6.25819854346914	6.45902380081866	6.38898815058151	6.9503197621642	6.35136149546097	6.84154838785847	6.93047882269728	6.83574892499774	5.49728673729194	6.74350079823988	5.1754170126639	5.78562633014549	6.99208332104446	6.7942766156529	6.19335641781623	5.79805699956015	6.87344821844862	6.09911178129483
C1S	7.36245655344438	7.78732229604601	6.89044197835445	6.88419325003124	7.0160533476688	7.25672328976769	6.85191325450108	7.05258962802858	7.45343018423741	7.17685566382234	6.84625698135861	7.82256102626218	7.04750186562333	7.06806122729042	6.60935164197902	7.84951590209101	7.09988535186548	8.01348870068433	7.38494173159103	7.17683348998769	6.53775246249159	6.7853028349573	6.87837988392726	8.33883232616843	7.70984615132788	7.457310477577	6.83319643209222	7.30554151951004	7.1448563333676	7.2984054589502	7.21174669908192	6.96784276239668	7.24741953982183	7.04779033270507	7.95308689749511	7.15962468142902	7.79620502968908	7.98848923858633	8.1741653276174	5.83024622947178	7.23007491579593	5.3384144406376	6.63667657179934	7.63276028075123	7.71744625869885	6.4201271452779	6.92546992518577	7.64425045289767	6.75286876313954
C20orf27	6.83093182789141	7.29885143800845	6.6020912108192	7.18801758521212	7.08300709482461	6.76552140520998	6.82046001041852	6.91378389109458	7.30645142197874	6.99349270076593	6.86070922831051	7.33675839228636	6.7780944193373	7.08276984059465	7.12675830714066	7.63895298036772	6.51115893609127	7.21774183056749	7.63148775322963	7.00555513426922	6.79714185242422	7.23699235208511	6.65221243833222	7.79391386927195	6.93213736920941	6.63228441976289	7.69235159200812	7.37667483723944	7.51369136268689	7.59142994533211	7.51731222989942	7.10092928964125	7.96036945159605	7.15215495355481	7.73778871859015	7.53875854618428	8.01228813568965	7.39487151381063	6.93117478936311	6.75913229648518	7.20814874554422	6.25601363676259	6.81158077258721	7.30560249312281	7.24861720658241	6.84258386513678	6.69754024457571	6.84877441013668	6.3294047536485
C7orf50	7.80430328915751	7.84295736158906	8.22815461769311	7.97371387370509	8.45317827884585	7.69764093331006	8.07049531248635	7.91657237668129	8.00544646872107	7.94156737473	8.03757952229646	8.41688769333039	8.12852565760642	7.59159561413313	7.25360515638789	8.48162874461834	8.02558622576098	7.72579414857323	8.72387451107534	7.86855740262443	7.68455855939861	8.01071706540482	7.79275223909639	7.63532005396874	8.42140552175334	8.36390897158159	8.59408165575341	8.02612490389135	7.92247700438764	8.24158905818009	7.32065693424089	7.95455879009157	8.21914477683578	7.6245275129627	8.12383846346476	8.35770011281578	8.08253757797119	8.13099393890473	7.53388517994526	7.89363454094269	7.82557469530399	7.27491641654552	7.97933080183764	8.05094803293783	7.98699177058161	7.67838716187233	7.91553357108269	7.83538069743161	7.62116323730274
C9orf3	6.13830227927668	5.80985340579442	6.05526511746105	5.52430935607829	5.89618520686816	5.5463438075362	5.58691716028954	5.57166323994493	5.41536244049552	5.65885444109837	5.53395979547998	5.96195159453664	5.43436498582277	5.21740203526729	5.6112151947763	6.20822905187683	5.53717660861387	5.45477171409917	5.5853865798468	5.51774601960348	5.93748493678076	6.03230309810651	5.44342207098563	5.87325575498186	6.07475720491603	6.05555449577881	5.94485267198225	5.47521797878897	5.87947649522021	5.89030353442721	5.86293782256272	5.71249856225185	5.92246849946528	5.59156402812794	5.79854048457851	5.88847877387339	5.9057655793698	5.83128838561036	5.67199400475549	5.01888353044407	5.54835935667993	4.73330375673409	5.91333330381027	5.68466384325229	5.85743980572233	5.30039129686198	6.16859850702922	5.61464601490457	5.35347075213953
CAB39L	6.28358110313414	6.56576149684304	6.36690549001093	6.44006955876523	6.24453452095154	6.4074685147561	6.4311380037936	6.70379703621845	6.50256073962553	6.60126201740665	6.37310547779501	6.48896028916218	6.38742914314144	6.50498336064945	6.28073759636863	6.41213079322567	6.2642862131545	6.97527665825926	6.51802911231898	6.49008372975725	6.39268122792342	6.41316997577611	6.32229085537899	6.8099693961976	6.97536832677115	6.20400751071896	6.79315529872579	6.48172263313037	6.49119478184673	6.62651277823271	6.30159513092573	5.89449475023423	6.58532626443577	6.10860688603668	6.74617236779629	6.74372599232031	6.68893883987743	7.06702629305694	7.51691511319115	5.60987876407157	5.94432284174945	5.35031191096587	6.27167668672218	6.72217216602951	6.73335850472261	6.16415768266495	6.36853027091875	6.57884207406677	6.02914378691176
CAPN5	6.88225738868971	7.137210114532	6.56155377567145	6.86894415332892	7.13335932689212	6.90199417745064	6.58901722271372	7.14723388509929	6.83157390321237	7.25361774928648	6.89597657071005	7.78324997383424	6.76852276518746	6.7330102366952	6.20377394290924	6.63240507957085	6.87346487030768	7.59931559887318	6.97621846963445	7.04640986009273	6.33458906592124	6.80033317612337	6.67266050271856	7.60304610922557	7.34408681347227	6.9288637824523	7.64633310604316	7.2607744414086	7.37471532290105	7.16031389741449	7.30187836035484	6.97990943868179	6.85656514085316	6.32946618658502	7.31948582511404	7.53663835886031	7.71934207096451	8.18391676725446	7.72541143045063	6.0210101434002	7.00595803621893	5.61676179365689	6.71373157930702	7.26732354805998	7.50399230805824	6.15634626087525	6.84037367402555	6.9800647056907	6.39643554378244
CBR3	5.88619491722261	5.64131577732082	5.99350108576966	5.86802413414346	6.09047406064699	5.81640773615879	5.59593156790298	5.70427833277331	6.08402524520485	6.00923898240294	5.78305640820163	5.98756884210712	5.81624110010086	5.72946625196924	5.34225404414214	6.30345160629566	5.77609102097988	5.66889404490932	5.96154774262151	5.78610584806187	5.79054581996705	5.85750018804594	5.67092700481614	6.08491762715364	6.0132042483684	6.07363350443179	5.85920578646768	5.88153908877116	6.15626718988552	6.0867393193817	6.15601598109105	5.96944629118528	6.21073280520001	5.68358936031761	5.93785375023079	5.87128341969749	5.99485946934061	6.01186228912064	5.53355794287373	5.36802535524647	5.68766286500704	5.06154408896703	5.92500194566041	6.17914399969227	5.8153647155942	5.56257209170362	6.00683811323134	5.99314676700214	5.21621493128416
CCDC106	6.31197181844735	6.87472949418042	6.38593115295007	6.54145709881825	7.12839953157161	6.76012632709635	6.05713920724522	6.92996199602735	6.39250356457849	6.96726572125989	6.61833230637806	6.68708577922653	6.71274954128028	6.19041181645793	6.16476330792151	6.8927989068937	6.13510667056652	6.64232834075243	6.49859592168423	6.26319099763734	6.3604736930546	6.56186458667571	6.19188849549635	5.94341966776933	6.52889675123616	6.36659997761633	7.20487202127413	6.87570572371047	6.89207782794647	7.34283792537619	6.92686668644111	6.51388277899698	6.88278328675014	6.47738461171348	6.99111713533039	6.84549241005011	6.95519650017173	7.19752432224058	6.54657854929076	5.93012448524231	6.50606280772586	5.3075048000094	6.14282956682363	6.74193624254783	7.1702927510506	6.35715546436822	6.35482484279343	6.52863965629026	5.96454633138665
CCDC107	6.26695416010317	5.96033080920701	5.66277903520133	6.0090568946029	5.88224959362545	5.90290303722948	5.81662523618991	5.70108990912699	5.84212759064889	5.62060892632756	5.59901403455979	5.90983651195799	5.89305938361414	5.8647562241974	6.08941027448509	6.3057819049192	5.83147009178704	6.14181861549265	6.10070578793312	6.26783561075707	5.98939958612716	5.94406409253211	6.15332110703204	5.91459427787206	6.26553982649594	6.17446075673242	6.30962522495667	5.96488189184478	6.22968538890898	6.03900518220834	6.21000548697803	5.91785566871933	6.51187341938024	5.75024540376714	6.05909337700072	6.18418724134461	6.21537467761354	5.99361399063273	5.79665407231405	5.67712935980203	5.6856253855175	5.11988586823138	5.92815413535834	5.91144853996685	5.89437929421361	5.67518741106707	6.3424374622026	5.77396359181266	5.75145726162234
CCDC115	6.80151026300177	7.22622732808766	7.26748901298564	6.95703195903758	6.92532183548808	6.89627159396768	6.96664981486695	6.52854936743787	7.04974331719847	6.96938114747909	7.20477443407579	7.32700819791722	6.87538883249136	7.56513797322822	7.4728693147433	6.99870982581918	7.46549736846975	7.59487767734975	7.08262537971357	7.45040874462209	6.70311599448379	6.77646420812636	7.06864534704249	7.30648342663763	7.21036154283399	6.83728915471117	7.27578053489718	7.07796178937326	7.00672501700448	7.1929281031041	7.14716484997534	7.01093648722407	7.12531145140112	6.85383746546152	7.23886288551048	7.40680805413695	7.10274919150281	7.19153312466953	6.93000215077853	6.75558246267855	6.66080163852408	6.61870020378607	7.02873004366941	7.20367095333122	7.20367095333122	6.97414108798551	7.05589705914761	7.10241750505437	6.99492456084462
CCDC151	6.20885247300367	6.72605949050475	6.03623122177151	6.26496496586236	6.53131805712124	6.52500581134713	6.38286004817673	6.49722191050329	6.193923510776	6.05662715547016	6.52274505995187	6.50646347362976	6.26688505637457	5.85947832065859	6.30276830444289	6.85994559544687	6.44993380591936	6.35022036156384	6.56763851891673	6.52179321336689	6.86923361422878	6.56901118188666	6.55722194520382	6.61046523733658	7.1789621496868	6.48382897121367	6.9112252638368	6.48087171486197	6.9675581707518	6.49363722022593	6.78112266584602	6.15092216248454	6.6358630864601	6.00257836212135	6.54545129856968	7.3413744646369	6.84764981276998	6.24549598054589	5.95719916609599	5.56095971456208	6.00602911236439	5.39315371989814	6.85560271010061	6.6716462590152	6.91891079405447	6.32521215716872	6.91508980754929	6.5507458161307	5.77982773068183
CCDC28A	6.97536320059876	7.14634653362858	7.65154761108956	6.57794831145917	6.85114704237812	7.14102653158255	7.44261151721573	7.02755999926571	7.13024556566154	7.00783145843062	7.05766995492661	6.90024904846963	6.78816927779017	7.20587689632319	6.99953422299794	6.84299863790295	7.16479013375797	7.12585016237179	6.78586578652507	6.97502632953799	7.42993448025339	6.93028058583898	6.96880533612136	7.31975084886379	6.48213726235641	6.85565849361405	6.96946897909144	7.26323423715145	7.03263477293623	7.14499770506748	6.97649593708242	7.14671790438367	6.97901346189865	7.33496355046792	6.95140313856049	6.8069017113617	7.17132068970169	6.69642575168296	6.44959588836404	7.57637422378419	7.01590218056811	7.73320093529917	6.94460104322522	6.93760875156033	7.01409297311736	7.32718986107443	7.04275546629871	6.72802738716	7.28296312440693
CCDC53	7.79520404352876	7.3883841314315	7.42070450453179	7.42662210670616	7.40560843915121	7.56059828997825	7.78469728048448	7.20089261495081	7.59933443074208	7.23582458288826	7.1948392909276	8.43457694645698	7.65630644759425	7.55457515780288	7.66459425128953	8.10150033974779	7.54293620046503	8.21995819616886	7.96503318756346	7.26921690805284	7.19043113967827	7.21846427038693	7.64167863878778	7.72944634042491	7.68622505845594	7.65731049471522	7.91825426782242	7.43753520853961	7.98204978825057	8.07769330200168	8.17413308601072	7.79037213760295	8.12882549613467	7.73246225629819	7.59797897052074	8.07546787687047	7.83874273877775	7.3449312311386	7.2749796401787	7.24032310400027	7.30580694273472	6.82196759327849	7.86768453345888	7.32657663829478	7.84621152843753	7.35572595152191	8.28948992263302	7.52311360331119	7.32033324095408
CCDC86	6.78423433298707	6.2118714947578	6.20501835790256	6.46672151846833	6.80516288207193	6.28735783673074	6.78298247192218	6.55987836085724	5.74209209546607	6.17138414371906	6.62244982504074	6.62545108169632	7.12037507841143	6.45275845274454	5.88054559958303	6.9196279220054	6.10838431339339	6.54045292529031	6.67504957882731	6.36662078177946	6.42841689954274	6.7526007668473	6.31956364534019	6.54523567653823	7.43572445361785	6.56353980613567	6.86639481020681	6.13046646973557	6.46103739633196	6.86573047392535	6.58389095278582	6.40774078423115	6.95999979226356	6.20926610956495	6.91584575735441	7.00058044652641	6.48928478788237	7.02946129675646	6.54901516937933	5.81846327436335	6.04488592141085	5.67268075935032	6.24571477929414	6.87307279336277	6.65541751386064	5.9195967771533	6.80488101328386	6.13409412010627	5.86126992301152
CCL8	7.38431196396829	8.67112649203263	8.42877231296385	7.77441862067005	7.60102629911656	8.10909425229641	7.70879397053184	6.96589925077326	8.77135107990679	7.22144259664906	6.89978770435575	9.13326556865956	7.06427385152539	8.1464749106475	8.25514949923025	7.44263969379657	8.13327278788095	9.20312410247432	7.8295953372397	8.14109818744032	6.83762229541348	6.78498223182124	6.97485453390373	8.85679834813413	8.90196057559314	7.67914818968931	8.39773249739089	7.48025361516044	8.04811717089404	8.55817612745379	8.23318417963226	8.26214582295756	8.44110185089316	8.07284594404871	8.75747423940359	7.93957225116218	7.4088085016593	7.86138094148288	6.82457461963328	6.98972302127433	6.96057432648568	6.3339509747654	8.1136108195613	8.86185940045051	7.68229957957183	7.3333052259533	8.69975224671356	8.65160311114784	7.16917563761263
CD248	10.8582635914992	10.9879504588589	8.93591406265616	10.516816327156	10.0327808229927	9.96006948978607	9.56882855286738	9.27507436549138	10.0012849495938	10.1226543980418	9.58846041292362	10.5865786836813	11.1629209681697	8.73952625842769	8.18530922246901	11.5100676823299	9.40322656131286	12.2885093585097	10.580347615619	10.9531043874615	9.0807127289147	10.5456921243473	8.99364981019888	10.9505466015645	10.7052506671535	10.1915814987743	10.9083576914222	10.3549129289202	10.7174538092611	10.4074372864082	11.0919621780839	10.6030649970567	10.6261610080006	9.70764673330757	10.5293337688933	10.5862387414968	10.1377282895135	11.2534729150725	11.0178388457551	8.97358080037547	8.92116595826538	7.10799807183671	9.66437153617179	10.5293337688933	10.7727668976218	9.11084463713637	10.4328634325799	10.5583172092146	9.71801060375614
CD36	5.7698957417667	6.35263090291044	6.12399420944685	5.39009473904043	6.50472504774784	7.00935421991851	5.59949308690749	6.79872177634419	5.54420901337866	6.02465423197321	5.45178891799144	6.79646281717121	5.2857805526737	5.53146266093151	5.24579330934062	6.33541268681473	5.70355218563867	5.62921471146149	5.25807062968371	5.76234577131456	6.47919982692676	6.53725283559624	6.35021168468949	5.84109790731331	5.1724927424391	5.47483451888472	5.79369835528247	6.43737301600647	5.92658594308823	5.69244506850865	5.53986928862719	6.04380912400105	5.50618876345072	6.68476873106366	5.93495489493738	5.42057190971172	5.44964088080016	5.52874364021421	5.50333034376645	6.94318868929814	6.28052073256491	6.85635624426992	6.10928670720217	5.45736897699056	5.72001616664866	6.81218043614243	6.11533414671211	5.53941534920224	5.95991997388572
CD59	7.06390100837227	6.48262117688753	6.93961002993284	6.94499005556109	6.59586170495984	6.40430528109935	7.56346389945024	6.88234806966431	7.40732852500303	6.58426102469892	6.6463909911112	6.54555372099075	6.84309069515815	6.44972201448749	6.17983425157928	6.87660886618871	7.38273614648717	6.73382404965217	6.77457943129837	6.58549124078229	6.67179343030404	7.57733427802308	6.86524493136959	7.09929133036231	6.92434606298851	6.45053101935655	6.88423692588978	6.82185416137818	7.34794469591593	7.21345753100062	7.45727439518707	7.22200114219795	7.31787621374254	6.62493168763991	7.14209672643172	7.15389902322439	6.77249863291773	7.39385200394365	7.84233505975444	6.09602018038624	6.39893062902255	5.31464545485426	6.75098549058261	7.16564033108424	7.19192890685947	6.19738707075879	7.0979468379606	6.92697515513885	6.58720205721259
CD81	10.7657048225557	11.1469116970518	10.2031782336792	11.0693794885954	11.4161238195731	11.0462714743011	10.8675343656582	11.2332181755528	10.8627411873649	11.0681849676153	10.4500906548549	11.1993562063562	10.9284179282342	10.6715966815135	9.70249506706756	11.28981847242	10.5169911859268	11.2361336515053	11.3413706347017	10.7942179102445	10.4762019527688	11.0618620515688	10.4545523899683	10.7780791769486	11.1478023982176	11.0997888103467	11.1590299102102	10.8792092759547	11.1100264984924	10.9321729338996	11.0085795379979	10.7800177065888	11.0792373669008	10.5941656807087	11.1883243222175	11.1979943592233	11.129264832685	11.319142712713	11.0001018536376	10.0940269929045	10.819928240835	9.263296648626	10.6661157003973	11.0394466384228	11.0299496541933	10.3691514312139	10.8792092759547	10.9205118391268	10.5366646170025
CD82	7.28741987050658	7.47791946662299	7.57828526028831	7.53661866087625	7.41900686011779	7.28629063769943	7.24851361795646	7.29614005718403	7.78665578572046	7.24093311994548	7.74070657905038	7.54538067099101	7.5272459158552	7.52709337303074	7.20503199408718	7.46269144037966	7.10402839300301	7.53896077336516	7.50090760621431	7.22275467564388	7.50300923393873	6.93037318625996	7.48734019587525	7.2058580069739	7.63846662290775	7.3699668992146	7.82673418749041	7.03761063570848	7.55602862081804	7.24045795707507	7.37121349895993	6.89805948582092	7.69918398949416	7.02771141211832	7.83338919771215	7.66991897305251	6.69534126665513	7.87150858910811	7.5938319663246	6.34949451726356	6.6126589421209	7.07185742381243	6.9651028602464	7.94037096264231	7.61241435406516	7.31300043742985	7.43249401027168	7.6143851292379	6.74448941021526
CDH11	7.56676406499292	9.11559743246058	8.37948687014424	7.82654300477805	8.50720023580365	8.91206179699348	8.25781983058819	8.6524402981308	7.91478078919821	10.0745537516438	8.04536555053517	9.01293084460518	7.83598000988632	8.53376496078559	7.72957593893777	8.59863320111211	8.2974528527499	9.45000448008624	8.05937420390886	8.4621976117884	8.2920921542622	10.1674303953518	8.21454661298912	9.06242194474171	9.46021057078796	8.72534153457086	8.77748131478848	8.66171323268983	8.82903126573824	9.28534967332827	8.914033364831	8.49367481899102	9.13734385270979	8.33906723097783	8.73983743412554	8.97055084284728	8.74073908396178	9.43174661252022	9.66200825710525	6.68551281192923	7.99143519739766	5.74239084009851	8.51583286371657	8.70545639880749	9.43174661252022	7.89755090819937	8.96435951397178	8.53027898468654	8.05807463404429
CDH2	5.94759465241021	6.44619082789367	5.54667481254203	5.80886213550584	5.64158656597741	6.17537660903313	6.14075620915262	6.08612233054791	6.08796547517332	5.8347788417969	5.89512130397478	6.58269104694343	5.86371621241575	5.94292018792694	5.93032536632001	6.30132482510245	6.08074132729157	7.11628141599807	6.03962900737208	6.07613346572806	5.88909017009216	5.83582329041796	5.76534856280775	6.4437793803421	6.18065872682331	6.11605756513651	6.27932300141116	6.11665883339033	6.50820828474495	6.20037019497616	6.35808726663085	6.66072405769841	6.39934308619393	5.94365022495885	6.52651272890288	6.08628868946796	6.65576007704433	6.74780383472808	6.48518655814005	5.48235553219199	6.18710571076804	5.5205262171422	5.73390891009995	6.23298594919443	6.48971154730772	5.71560727999002	6.53044582997668	5.92435711194049	5.54311645638866
CDK19	6.54481110545653	7.00720845584134	6.80463642171927	6.58054564037909	6.91347190685376	6.30484227276605	6.32470796258332	6.71069686568247	6.86624376690132	6.82439531375341	7.24665527040523	6.78819285073184	6.45353043582171	7.0185043480805	7.61883969415692	6.59937650018819	6.89852718198702	6.3068486365098	7.21780847465289	6.73256891924349	6.5512058275072	6.3195167823245	6.68986493638813	7.11455568337216	6.29836191783817	6.94065586573481	6.75221869941879	7.13220351010354	6.66018846560506	6.94099477980835	6.73558178411992	6.92317543096402	6.69153895883546	6.85742421784136	6.37501486699302	6.40521587665733	6.68688265603622	6.59414540980797	6.58914077865536	7.39115928084334	7.07210274772918	7.70804393960291	6.68999501694489	6.21222973033202	6.53957082968827	6.97395888059999	6.58207065451013	6.74364229050227	6.88868433398549
CEBPA	7.44804085683263	6.89209364316892	7.21215874446361	7.78422761587347	7.12433131979184	6.55968275854041	6.23344003993185	6.28167803044655	7.90995217695317	6.02986544384592	7.7037274072786	6.63296828713679	8.35530222512589	6.38163365932254	6.30864935264338	6.73057692260809	7.50082195349359	6.34276366102075	7.04258841835239	7.95790588987177	7.13103469177072	6.44226023369822	7.155640117975	6.97472076836315	6.14822206180316	7.10788278701366	6.37249706898842	6.97920437380504	6.76320197400864	6.92393662126122	6.27418822313861	7.51518361204942	6.4023356664038	6.75898865575485	6.52944508734716	6.72608956671961	6.58756477034387	6.4635483689088	6.82903842018315	7.4470989147631	6.69914116786115	7.86767016157412	7.47687628321203	6.47783002533308	6.45221239979229	7.28455322948726	7.4273238720052	7.23954324222888	7.77900105112965
CEP44	6.65428579524069	7.61366534363891	7.34334399758615	6.77151502748042	6.92212190386565	7.29986073429767	7.34052197999136	7.17884347843851	7.09985089713969	7.59651869364779	6.63368790179713	7.07454140773927	6.46975691622669	7.09205887988659	7.19455766519	6.81246080236407	7.09081626117269	7.27406800428628	6.70982394831467	6.95507742527248	7.37781780000158	7.3468213665271	6.67450447483006	7.33407613301165	7.80066150992237	7.57849053365624	7.18645909305934	6.71257582540151	7.23157982299425	7.54783886708324	7.12940418270589	7.05201986541495	7.55872609143507	7.00156366836533	7.67065902664262	7.33721517295633	7.04713935338533	7.66541026203388	7.76656784709085	6.42628601525788	6.48647340324639	6.06730594285084	7.03306557886784	6.8113579482519	7.15263858973589	6.677767099967	7.73487575044621	7.16568498617188	6.54563900686346
CERS6	7.93926304741208	8.04343382958011	7.05780921708451	7.5095824958429	7.66588120858511	8.36009168229627	8.0605544091216	7.80879016246669	7.73926724516918	7.52216523320874	7.31536814266927	7.94047905462117	7.85504175502084	7.72174976981057	8.30035772185748	9.27463225394705	7.71940808448961	7.89076123859757	8.51552931413802	7.38024737890656	8.0276914354647	8.13727437056941	7.66098502021068	8.67171990806891	8.04442654892096	8.59096931883685	7.95124309048459	7.75200066528218	8.02046600894259	8.06190573392594	7.91503925390033	7.43635640325383	7.80122882165135	7.84480972547133	7.66159249309356	7.82553153319236	8.26086475387287	8.16821208788825	8.84632977600093	6.92113797074072	7.90395990931364	6.72037994351982	7.81963499775957	8.12809555265964	8.32406981290911	7.10670111618651	7.88036808052051	8.31527571939595	7.84258039717396
CFH	6.95193869329623	7.07285452695485	6.52499057115901	6.93176409454663	7.19314625685049	6.88391639570954	6.83206099738713	7.05526346960612	6.76148361282178	7.20594007366452	6.23281913243678	7.5448884643425	7.01765865531401	6.29530387640963	6.45897649840987	7.71687934623451	6.59787029129327	7.27048774746648	6.5046652031047	6.770697109807	6.863029938303	6.96782526826969	7.09796882612464	7.59687253610987	7.37014906499687	7.01113363197494	7.59911842402	6.85075016036791	7.06528937668825	7.59481236884045	7.82721918063537	7.42981812229028	7.75453387104494	7.30323181463863	7.45083053729306	7.68511006238722	7.16722383222163	7.90751853295341	7.58967071675004	5.63057203751633	6.84613961785784	5.19352115034374	6.40202183542027	7.7378235598594	7.16809731572399	6.23406918066945	6.98552880424207	7.38194829770412	6.38174065487689
CFI	6.72698465411646	6.85396902999805	6.66016528087404	6.88714195131356	7.15298345898207	7.31369125412541	6.56800092727351	7.14268522958064	6.7704558048334	7.27848639517016	6.49271514719882	7.78770594932802	6.38363337340073	6.5015048168374	6.22045089694016	6.83720187760558	6.75665153182791	6.96931227798742	6.33051051889501	6.60925908561167	6.47002151002376	6.91376898230318	6.90233530321073	7.64199139101127	6.7987412233706	6.82742013076315	6.56420032045126	6.8052248811247	7.37907689387705	7.00709707770952	7.2353634731249	6.80273758756707	7.23325415064711	7.14040550799097	7.0659939757254	7.23481761910886	7.48023152135458	7.380813872636	6.86132779440899	6.17220304334844	7.26726123100378	5.60648069143978	6.52432108890142	7.21289998594593	6.58106927291258	5.97669164046943	6.84125124618331	7.39026877699286	6.45201794122013
CHD9	7.38502126064175	7.50849761966779	7.51229629220181	7.29421434308348	7.5639403263968	7.71539451291006	7.72338920866158	7.54861848404201	7.36445438926509	8.01235851971181	8.12057661249242	8.50945577939556	7.57609925731113	7.49702213192904	7.65937962119685	8.37324830447099	7.56930816826678	7.81204175378788	8.03529360116198	7.60923396494233	7.54860259001467	8.06979953451493	7.90554631662318	8.14905870948389	8.16097304879545	8.32454570318868	8.16185306055767	7.41764209217535	8.09107951885555	7.90315394321708	7.92399992397162	7.80108568535821	7.89631138367449	7.80450836940359	7.91638875841118	8.33411723537687	7.91099728209351	8.39166064279852	8.88712130766692	7.0527358531453	7.4774416999661	6.65429461269575	7.56652135868776	7.89976683411528	7.96233005331247	7.10713649515658	8.23456918141574	8.49542058284285	7.48023246067159
CHEK2	5.82741687983799	5.76328274456851	5.84100805841084	5.92660013116733	5.91372805742825	5.71743723452959	5.60119021864418	6.0425594079045	5.58172479469579	5.87076154361096	5.82289405561555	6.01444870529874	5.68079388390573	5.67075378983805	5.51375956643265	5.81304718152195	6.0195878251883	5.95933179946271	5.96083562321927	5.59803741311365	5.56211678961657	5.82024442903917	5.80034144022567	6.03594746015639	6.07251986983369	5.66452307738385	5.98074457516308	5.79732470706325	5.89133031675287	6.1270730654328	6.03099295300952	5.74998038523115	6.01731895358114	5.65769211810617	5.92315412418043	6.13149280636214	5.98253285413596	6.22070292899491	5.93557140304879	5.38956457581821	5.70409351231079	5.14529613821213	5.69604765087969	6.00765146727163	6.17474573919825	5.6268592520322	5.83771354369577	5.86376362311786	5.63753998284548
CHI3L2	6.00474148299135	6.08903771564113	5.66459096437734	5.89251634937276	5.75705821905512	5.9421796947616	5.70278199296183	5.73815496977523	5.94858941721857	5.58194605005546	5.75326965563517	6.24058238534701	5.74723722057867	5.69201878239379	5.6726664904107	6.20645581084351	6.05613447369533	6.39812394792789	6.94459510341399	6.50238152393708	5.5993500761166	5.72074370108985	5.74583148053538	6.3588544392706	6.24454675322677	6.27616353738331	5.7737855802586	6.23586382387925	6.36677198818035	6.49820785992512	6.51585193012704	5.83150387612735	6.27439258697911	5.81274790139202	6.20010211194256	6.25888005942212	5.93633783204516	5.88918545372616	5.86830640979282	5.74005561259211	5.53407506240349	4.97456347724682	6.09836614236446	6.0707026919385	6.17934781597762	5.64399591094962	5.63943248904152	5.92972195299664	6.01085097043663
CHRD	5.88040101298921	6.06556990630166	6.36874570515431	5.87445214623985	6.13070336925845	6.01267477878522	5.82680629570592	5.87990012778096	6.12493317165935	6.09329726190596	6.18448005474142	6.42536576909546	5.70296743681692	5.92255716164067	5.75994978763273	5.91536280052542	6.03852210505589	6.2211448519857	6.0975046976553	6.3506336960238	6.09552119223061	6.2902052549752	5.81428581502424	6.42638757492031	6.49365986517329	5.98526264182126	6.37014756328547	5.95265477875777	6.0236831101749	6.30494110470519	6.42233311875242	6.23260512244871	6.26265977639638	5.69152126188625	6.01894368679259	6.2175648209095	6.11014654062066	6.3960503563116	6.16090952766919	5.1086491064994	6.25488801173387	4.9996368081782	5.94003423366189	6.71720421263015	6.58212137868754	5.6129713895675	6.73482089215193	6.18962965489208	5.53618235112174
CHRDL1	6.62888673533453	6.79184201844853	6.43086851878529	6.62165518785161	6.23941559737103	6.34828436079851	6.327008446079	6.23349480839276	6.36055616909603	6.45814675144206	6.28395510091957	6.32781810854062	6.36551406159687	6.31130545831056	6.33382084615527	6.83956643588148	6.63436747006966	7.35605837990746	6.54634397134332	6.65368686109565	6.33369750352332	6.22666234083478	6.31252444427667	7.2758921263712	6.84400934592333	6.36715605105595	5.64581824024178	6.72922424398476	6.81263280047858	6.94206458106935	6.59755601113394	5.84139112853092	6.85395067719112	6.0866373347402	7.11940089125035	7.21858129803031	6.63832611910452	7.10693000745737	7.95503947086356	5.03528946189265	6.15802970643056	4.94833267896637	6.47603052916438	7.51524831094429	7.41347028570079	5.79462705068323	6.10286110581429	6.90625448895999	6.2238453015122
CHST10	6.06854134037433	5.59035262507157	5.25821126902809	5.44624537064723	5.55902242942351	5.60856576448304	5.3899513644635	5.64916705965265	5.25212570830893	5.73942993173157	5.63351090024276	6.00558844105081	5.6991094609552	5.49577392547553	5.7799238707379	6.09418504154625	5.59707763027804	5.59270268183603	5.93192766318005	5.78061854160538	5.51021810592513	5.96503538111959	5.60266455768034	5.63501848382751	6.24052247285618	5.97494667802908	5.92139486801334	5.61891152865902	5.92358000376045	5.74041598307206	5.95602983375366	5.87036950367422	5.95884681598186	5.41444807592275	5.7104625108278	5.75173562561054	5.62425589681158	5.98836307302715	5.78004836554899	5.18495522835514	5.37783858992902	5.04584745575907	5.73104923508897	5.74082687133431	5.75004035893583	5.1361450876908	6.02796066633771	5.77148552938336	5.53350412522156
CHST2	6.33711811812084	6.86940094552992	6.54535631436847	7.42638605129047	6.5598913807217	6.44008154824025	6.46200413527879	6.76305750894348	6.04795370330372	6.53724150406577	6.45453416806593	6.79450495758375	6.94427136483622	6.48355153953536	6.20685494673069	6.59502392203533	6.31459770862153	8.16234377351058	7.05388430002893	6.41984690610989	7.25173676125017	6.38773153843324	6.68550057084641	7.06585819809738	7.26383931479449	6.47261445722374	6.78480017312258	6.7131332404289	7.3136495344036	7.25461140526623	7.0413364340054	6.69614757014514	7.0440652331661	6.05839628052681	7.20536894132128	7.19006867816639	6.93935003285557	7.11903906060567	7.17215523496785	5.87291407701807	6.12834772632132	5.39004258461306	6.92055863636179	6.92200528531401	7.41967508470724	6.24651140392846	6.73966265782894	6.84145260047909	6.33416761451515
CHST3	7.66710878480285	7.90678402131006	7.17684346490217	7.60647562034265	7.57385972842895	7.45081202917555	7.13928076270807	7.75700949000056	7.23754393290359	7.48944426184146	6.51136287510714	7.73420091571152	7.39707015150355	6.45965692955734	6.59229538343598	7.66958218994304	7.21064666848484	8.56210177637939	7.10835478551298	7.37868678505037	7.54774595443178	7.96719844926125	7.40543994268922	8.08382598651507	8.13880818712033	7.84075351189168	8.44248854318526	7.4891601272872	7.49816289676888	7.65013001898481	7.91996294872061	7.67906675892275	7.64487957022023	6.67571486743506	7.62494373293774	7.62541884021261	7.25606260405434	8.33414074918584	7.98120418311074	6.17216276133267	6.74661412731268	5.8825106709536	7.14773161149096	7.92977965443744	7.52804238395166	6.23085391109616	8.38016268275702	7.90595895177571	7.51405145479035
CHST7	7.86379253725502	8.91295747404622	7.63064275949774	8.43163975500324	8.18410668584078	8.29041249581232	7.99007565670495	8.4118282623173	8.47960438854202	8.22990212833151	7.69745952340287	8.86734543905777	7.57341613634803	7.74681024978382	8.01270880327201	8.84311805804787	8.21991695603272	9.13551542392027	8.79742137344298	8.81328255069534	7.765782389694	8.04814529357858	7.9279604289523	9.92102153961838	9.33464709053816	8.53549277441645	8.50949505183065	8.39430353181343	8.33850694663457	8.74771711782058	8.49298131504467	8.18188488695979	8.98308502756682	8.32138955485983	8.97811713565159	9.1065551098282	8.6808830784568	9.20052910020179	8.62992139245345	6.9716896272565	8.11136100647728	6.91794924188306	8.0482913218949	8.74902440815559	8.91027669023625	7.7040797016225	8.79732529615384	8.4202437185331	7.77497709362931
CHSY1	9.42491228468391	8.87210735392884	8.98195306574807	8.76722345186363	9.05721299479453	9.28037768526081	9.20869412787326	8.7014804225472	9.15382234941699	9.42869201623183	9.98690925719324	8.77743894253368	10.2277622900012	9.34638339862303	8.23276357356474	8.25001410916341	8.90977332738512	9.26687769409385	8.3920678037095	9.04533288857667	9.36366312133791	9.49729633286026	8.61232742618948	9.33498582974688	9.45627987623569	9.3384981158148	9.79004426801152	8.49229842083092	9.34806741921693	9.25009521784001	9.32928640266667	8.85682122061164	9.31604427094529	8.87739207048581	9.39920941272614	9.59546435438475	9.01107718693933	9.97274277493603	9.93399316578148	8.05239183140153	8.63726645082475	8.28248892649219	8.35182003057861	9.33128043884615	9.11473695540863	8.86209567685797	10.0285268545582	9.1663748701385	8.75943151493794
CHSY3	6.29363019477759	6.49327067138354	6.17944389734081	6.3927833230227	6.25657428879158	6.35878427741003	6.19145848705375	6.42765160681999	6.17551449444716	6.45102209298163	5.91004210149722	6.7965319185129	6.29839616615699	6.16725143240636	5.92217714508975	6.57045848417622	6.2138967024931	7.06579973122534	5.98987129601825	6.02626289754427	5.79218875623335	6.67896567995863	6.26065681526367	6.90492427161146	6.4357399245546	6.58635584171666	6.19378349010291	6.41872665205301	6.60074304765851	7.16775713841698	6.46415231241628	6.42229955067035	7.34746957601567	6.31288289548113	6.89798055027298	6.81595890261689	6.85953916873456	6.96766274837845	6.74384743049697	4.97338101826509	5.97381769432226	5.09062760326394	5.7463320098175	6.30719911833539	6.74244389121159	5.34660179350167	6.52175961698723	6.36456878662522	5.95734467305353
CILP	6.8561146972913	7.62005188656766	6.38863842853017	6.92309737495146	6.35067682304291	6.99247633821505	6.49695649017833	6.65411905937858	7.05980821751929	6.26611929187934	6.38520526561075	7.15846724586302	6.76341929846688	6.64100956156776	7.60851825427627	8.07787939679708	6.73202203739246	7.34536893438272	7.89726810046743	7.46993515499289	6.43236216562029	6.66164359510176	6.35058940942101	7.61815953315021	6.90357291486461	7.03948586560504	6.18666899964138	7.108522327543	6.9251778136193	6.85030688749197	6.94264456462486	6.89282143484029	7.28413782058847	6.65620149827151	7.04584693481504	7.09627746896328	7.27697110676616	6.98774610024136	7.3212444491165	5.8730858097714	7.10174504776361	5.13242829698493	6.60375849676519	7.20433813453563	7.29226661030931	5.88889523471737	6.86052894391392	7.202137291965	6.43801978387926
CISD1	7.55626907646847	7.54170418044836	7.30509855725296	7.93068072486112	8.16740615892319	7.63979517948139	7.78843119365346	7.99946820419096	7.5026222298179	7.91394178534943	8.00746037522701	8.52129058104516	8.22841948231527	7.77964580794256	7.27453284564317	8.47534407794015	7.45109208778429	8.22817419038185	7.5019579182881	7.50103355234645	7.88987156425319	8.2465256621218	7.56590726385057	7.84883016315113	8.23516916458079	8.10020264560414	8.39772891168424	7.6752404154198	8.21098929902961	8.32493260759732	8.00491576132888	7.71932027881888	8.29426970395313	7.64554933277338	8.06111353203154	8.21423810555819	8.00298058221576	7.21562691317131	7.27992178170831	7.04815775394463	7.56038499619139	6.70393236235681	7.54671038868286	8.06359268642014	8.19185848316156	7.21047677905928	7.97963854202404	7.93486848354769	7.48565586379202
CITED2	9.15705521153614	9.83311670295938	8.26861756436357	9.42296600240402	8.17616102887353	8.7917893548791	8.05638501271466	7.82258948145735	8.19491498409992	7.79440755599027	8.3852433693122	8.42868908794542	8.66319728000958	10.0974511522439	10.4412774419594	10.0721575730239	9.15451814783415	9.59375730945666	9.48004251414505	9.57027803741492	8.47148766398539	8.14672128526135	8.52776209733775	9.57439144270023	9.53611116662369	9.76370959227996	9.5043660463502	8.71113927966665	8.6342868760123	9.44700409966299	9.01679479164526	8.89804598804704	9.25817875131458	8.50107899377836	9.38395936077358	9.09582082001766	8.93852890648989	9.55960151644295	9.406033342472	7.4753186437675	8.46359527331963	7.05506336306637	8.92936677520824	9.06752136159247	9.17931148703181	8.66895229332842	8.98590122421616	9.01337222275544	8.5851960572916
CKMT2	5.94448922347088	5.92604594592079	6.4199524073439	6.75948147596965	5.96714979359471	5.88765709186047	5.72225661471259	5.99412924430833	6.00916400853722	5.7475735674586	5.44632492911267	5.82878981481515	5.91774469094833	6.10803526148467	5.78319761511625	5.82182578646882	6.00111134328474	6.55871677574973	6.0403900573203	5.92548575638822	6.05314792215876	5.90242079663812	5.67426785697712	5.98249859429946	6.72353709782355	6.16754412004777	6.96896573312838	5.82143513965064	5.74195188088104	6.22976491383772	6.27449808815169	5.96326572531557	6.09187732303016	5.59628994721641	6.03056831191133	6.27459205759025	5.97370935846188	6.33944771722166	5.8177945216995	5.41844208526108	5.57413269791759	5.20921959551423	5.61786942402669	5.901219844936	5.86431683690793	5.89108603181978	6.01776706928683	5.92091062907038	5.7120184279442
CLCF1	6.11963326470929	5.99204386810723	6.02001752722489	5.66382067538389	6.44028294373141	5.89963074861858	6.40947324544053	5.45762759792876	5.69363117594565	5.91036257867179	5.92913536281036	6.0954626147761	5.62680700292666	6.31053429003155	6.43480437016717	5.96985494587364	5.6866540135001	6.08782464563914	6.37579528025855	6.11597555720513	6.14839650291495	6.28976338738458	6.32479505519235	6.20883972626913	6.67849020269851	6.25005840172772	6.25780981806525	6.02419058642311	6.11765848552371	6.29412154586605	6.2848181623907	6.29108964382044	6.44068561784685	5.71983851134666	6.10729894116916	6.35206913621262	6.29044509568424	6.68633236093619	6.16940288473655	5.41293911468113	5.87524477343394	5.10971710368093	6.1043961358475	6.13117435123027	6.32459772755129	5.26877549337884	6.53847545074897	6.29108964382044	5.8423700120372
CLIP3	7.55367244086183	8.39313551617327	7.04126326798017	7.27902309750403	7.94849646928618	7.62452196358032	6.98681094496522	8.05392983370041	7.289591009443	7.91871321751422	7.99421302492284	8.24168833405433	8.04633706392302	6.51724785358007	7.39260440195895	8.15763237317614	6.78771374302676	8.39145367684624	7.09993505037977	8.30558189994451	8.81274961239919	8.46514771342907	7.54259834427103	8.37373721403232	8.1965825176085	8.63707930942055	8.30192086112485	7.52719577536117	7.92130357318738	8.39390798419694	8.01801812391573	8.0212760011912	7.8828568820229	7.51191132960681	8.3846419642387	7.84163094576803	8.4651428496971	8.77860860296346	8.98377167158275	6.57814293860555	7.576459366943	4.63832615285497	7.31945444977609	8.22632315107817	7.78711922706295	7.08636244529397	7.80440327094994	8.20678430088173	7.60937374312436
CLMP	6.25386355909287	6.25820227853036	6.35902474662195	6.71594209475945	5.9793281430963	5.97576400589575	5.89113511769361	6.20383004610909	5.86357116532198	6.7028286244967	5.91933806012607	6.6960100448716	6.22680323480392	5.71226943689857	6.30104940618042	6.46354717428816	6.20654165943328	6.6242624133997	6.23538428252046	5.85996805730172	6.45798789506774	6.60704243723197	6.34697641325923	6.52074747209682	7.42992953297126	6.36962976548427	6.39034325412507	6.16511885980902	6.24964945269749	6.74183976227042	6.73218262243108	6.32705317288169	6.46186621409581	6.06998100110163	6.81832954291372	6.5529771716788	6.20031434677921	7.47370584519454	7.22768445507153	4.90427663275485	5.8269742196775	4.98138622214264	6.3312313147626	7.00682470197418	6.77422105774055	6.05176994387386	6.88012577373998	6.6829393743956	6.07749107891289
CLSTN1	6.73596530253473	6.60921863307873	6.28497776622021	6.32844759776995	6.74845158140625	6.49009022855404	6.39826624516224	6.67784870062802	6.42703978219487	6.67568820914256	6.78491797216227	6.72376182492788	6.82862500612864	6.42073587016292	6.0775210594565	6.91201131073914	6.5311314136016	6.61571867909514	6.6400927190527	6.77883888150692	6.72363997718361	6.76228739364118	6.45864042421861	6.80043141532143	7.0616753180627	6.8052941199506	6.65818924478485	6.28404893118652	6.52963387604631	6.39099847274415	6.674362094733	6.44327190439031	6.60524544235915	6.37291673890341	6.65757680345807	6.82049177248008	6.51551395916473	7.03084476765011	7.36557508594698	6.00659380359614	6.43576399948592	5.7477197803163	6.26800866843506	6.64382769703079	6.64217624295234	6.51758300095613	6.6443648610473	6.80477771140647	6.5601038388492
CLSTN2	5.93778257547409	5.6634290843934	5.47222454369261	5.71895430350977	5.51748532697269	5.43977206652479	6.19340959813888	5.68858047890104	5.32369821794091	5.52189458997682	5.52297831034379	5.55656744601458	5.23715068411686	5.31158564403121	5.84453956228828	5.91636615516828	5.52397039451972	5.74266983952487	5.74947555046173	5.51129376338283	5.44670090838843	5.68462788956519	5.29175970788047	5.77303076478192	5.80977451342608	5.67612910588113	5.62461246457408	5.34296630321742	5.53748471079698	5.55364782284052	5.39281567867853	5.6325347873409	6.07432557986465	5.36870963721166	5.87115986987515	5.88439402669382	5.56181836215182	5.72127267032539	5.92176888162898	5.25755545859516	5.60886523232583	5.04100291519547	5.35848873557634	5.73467074373005	5.47283413595526	5.12128644900837	5.52410068738541	5.64532777437675	5.34115853744065
CMC1	6.38055952527098	6.51659805370308	6.80624880833398	6.70092807586596	6.67899950117011	6.72481964189685	6.6811921214012	6.36144437453835	6.53085708299223	6.67901824151396	6.51045122091847	6.33239921394719	6.78332699541378	6.35370698491092	6.30020330320341	6.45568956378775	6.98115243753753	6.9628806022784	6.19967772637751	6.36643167838881	6.42231301138107	6.81998310799517	6.08648842187508	6.7031019557532	7.03279604895488	6.4766676515435	7.53275140913148	6.22754327393928	6.61773058293794	6.67568547555047	6.94783740750743	6.5667656172609	7.0428851779447	6.20287042976694	6.55892563940223	6.83722023442371	6.21736774633104	6.33809727383964	6.1828919105288	6.22109124807977	6.00832954062202	5.83696206156202	6.38672111566269	6.55854845833687	6.27565058208661	6.22320754972239	6.90989076268991	6.68851334784251	6.14388339882036
CNIH1	6.86858389184198	7.59144383202718	7.00397588108161	6.91609964193458	7.1752572762744	7.30053329601757	6.93168428148655	7.12272900748089	6.82637728818917	7.22990478569408	6.89572603318742	7.3328001465136	7.01673326098001	7.62833306829065	7.73058161204797	7.30538828363391	7.44034679183637	7.15084888938796	7.06232101672277	7.1977130059624	7.25905879367199	7.47920454662859	7.28168309931889	7.33115291857234	7.37912159460904	6.95371906988775	7.43783049216481	7.13717809706587	7.34084875454452	7.4681899980961	7.27348355899478	7.16470856485735	7.28098821592196	7.05151784803594	7.46668492343945	7.39585476039549	7.39111510923482	7.72146973678621	7.71731045747958	6.70288951112878	6.84792785879227	6.6101442683241	7.02677498567213	7.36708853057622	7.27765037152179	6.98246395558259	7.00302745005207	7.03356335889411	6.94565193250494
CNR1	7.03547734843288	7.50007238430959	7.19377733086046	7.36645889913334	6.65385044156404	7.22189203697393	7.1568159559832	6.93267925447681	7.22868648620813	6.83106698420785	6.82793469874559	7.54524585693034	7.01256210691189	7.00893305747259	7.14160108862804	7.58763852122228	7.19018781051032	8.19778540236835	7.30988335948566	7.33674920837815	6.92078896831697	6.86052028065232	6.73540840186292	9.20461381129421	7.75012900841344	7.8406443913909	7.585232661643	7.37514272312367	7.54959507782312	7.47153188809981	7.48063217963033	7.53565970080795	7.91952450188605	7.56067825035654	7.50988879810866	7.73833278475958	7.61862347939967	8.08405870852052	8.81623588125574	5.47692858679608	7.16590807164381	5.07090960556527	7.08207496957323	7.50568815968393	8.15601698287672	6.3311572787422	8.31180180896512	7.96542833746752	6.89282820776863
CNTNAP1	5.47009217918007	6.49797473294506	5.70313140396036	6.13236534040922	6.48054779705467	6.58784488436537	6.36638223736549	6.60212887559495	6.19439690466721	6.76396345707902	6.11055946018109	6.72542449967309	6.11060761994391	5.85498238731907	5.72110795888014	6.21662826548516	5.84806832773454	5.93749523027292	5.83111245964002	6.0145528042359	6.26081746388476	6.83523145587341	6.06978930223539	6.31577786609116	7.09912511360904	6.76248923578269	6.19026080616898	5.95492543612015	6.48990944462094	6.23725279062005	6.47920355078994	6.57320816932072	6.19927343045139	5.70388883934811	6.52645928731593	6.43950088524923	6.62074173721388	6.91460097069043	6.56817998474658	5.22656985744746	6.32856263261314	5.15680602570252	5.83483470489858	6.77817638321364	6.75592077663581	5.76832318966464	6.0484710697234	6.48458559490943	5.7626389100714
COL18A1	6.09685548526062	6.53464859053765	6.24491175811105	6.67744217240587	6.72658947299057	6.4216976442462	6.19113711864777	6.54050730183172	6.40857395428026	6.51549321504202	6.53889982454541	6.7279056259178	6.5467535688636	5.49818177918114	6.3626622345274	6.51410757392345	6.03183497646946	5.71124405149164	6.18616041808578	6.32587382556262	5.77004005724755	6.4749033613331	6.17063849228944	6.76702278252164	6.48247332376488	6.56938616425559	6.10522138232143	6.1173728374691	6.5109207011572	6.43464979781531	6.57191944329203	6.58096619600114	6.38281454068261	6.49280130752884	6.68262401960139	6.44210654372674	6.85368389834978	6.95659424062636	6.80102633752391	5.48605447235018	6.65229715815249	5.17236420584598	5.9294244318111	6.58146136685702	6.61294754942571	5.59505701651614	6.27532292659969	6.61799245554102	6.16027807418572
COL4A5	6.08946657706076	6.87440056464735	6.27657855872425	6.82653248985324	6.4908692419535	6.53107562456818	7.51711596214125	6.99214614804812	6.66591362855841	7.53050253294409	6.53263464487102	7.4031273303371	6.51075852814923	6.69538143215038	5.90845952919778	6.50756161902665	6.80455860111529	6.88186779763441	6.5703174895887	6.04115848207192	5.72206315736221	7.231579862431	6.56748173214395	7.05887233289842	7.13675396072768	7.11577964801924	7.36962769521532	6.53293333260944	6.99975918326104	6.78690932339423	6.88887192776001	6.83307680663391	7.02010080789341	6.07921677889399	6.7784036523627	7.07059072233722	6.49730690137491	7.51874430756161	7.7185443900372	5.6483688528525	5.91037576428287	4.92334206104147	5.97632060812263	7.00335472616445	6.91152403551462	5.60060465237197	7.18890386121996	6.75707409701599	6.33133266673514
COL5A1	8.44150593951667	8.94503561869822	8.20940864071905	8.43092088855258	9.02223060148166	8.44949857821121	8.70436419028561	8.94323069687631	7.71121660606361	9.26700170447818	8.36992516315189	9.37136960415022	8.96899243716683	9.16802747265686	9.62512896865445	9.38582652160994	8.11753478001576	7.57413214544966	8.53868978855682	8.35127106349976	7.62730772786561	9.28449424418162	8.45317029280779	8.08993390313982	9.43018570641709	8.78603479539129	9.11107152771163	8.19255902891591	8.89430889916471	8.92385554622587	9.3372110605225	9.34689023227556	8.40595798706051	8.44473701674237	8.94972397577884	9.11462317070876	8.95108417947986	9.77489816310712	9.5873666899296	7.2235961970148	8.37457412041706	6.22273469915284	8.01444129885256	8.6760887745687	9.11278406195466	8.45887557854581	8.87669898416595	8.61637488750779	8.15665437413836
COL6A3	8.34999689249087	9.29683177989899	8.06227781047794	8.45561554836913	8.99022694035002	9.60504160335952	8.99981877260626	8.69738229429418	8.45245720112757	9.56645642817871	8.25183037166563	10.1554492983025	9.47945659520898	8.30713028825926	8.60212038888033	10.0208372994997	8.03294779622158	7.81174812984708	7.9600654763094	8.20206902854963	9.07770867542209	10.1854233709468	7.98855339021799	8.91820195822727	9.738977048463	9.04386654148313	9.2109419136441	8.65131082514426	9.04560138486986	8.42777388476023	9.28591132199778	9.43844292376671	8.7498669935435	9.07792492997119	8.63951910412471	9.29163914917952	8.90721160070828	10.2507994556318	9.75233818654633	6.5098357906025	8.63277122695165	6.34181952660474	7.62385314736336	8.5777766915925	9.70731189064695	8.72993857263967	9.62654782098106	9.18269003649139	8.37916414186532
COLEC11	5.79924735448364	6.35899291820806	5.98777315277445	5.91443352042675	5.89309012082809	5.93819571630954	6.12360745403684	6.1664067717715	5.93013998558839	5.98964195145539	5.73670071311268	6.31975371372758	6.29178382595507	5.66217870738494	5.90872304679457	6.19434846357126	6.03777065570189	5.98705203494377	6.0428812363424	5.82220190022652	6.11143940271367	6.21780103446109	5.89385892430263	6.18217612543568	6.21513653015317	5.98841013680767	6.04665397769756	5.93625230867213	5.90724835458558	5.9984513466528	6.23223531316693	5.87671346618612	6.49412001035254	5.76249420171993	6.29877606972719	6.25761369568836	6.10257065000756	6.25476827909628	5.92277229444529	5.32791077567867	5.5739731384152	5.2157372921485	5.90983835777786	6.43565971742892	6.03237711076937	5.47492159560464	6.15146809208062	5.76933717815797	5.73301900063421
COMMD3	7.70121507707555	8.05180998983059	8.16472130069671	7.9513773142502	8.00050550003259	8.02901872240471	8.11731392412674	8.40996482084343	7.96103574720455	8.23332193102591	7.84048672876158	8.22447703685991	7.69171504348263	8.15343673040678	8.64157312500649	8.30832495867388	8.22698326119174	8.42168146347314	8.39373340985663	8.29306360535464	8.06124535569781	8.29911360013489	8.34224333726937	8.62160205991198	8.31672068004162	8.20571929103204	8.39646943495853	8.149714001646	8.18821591896691	8.13270858505579	8.16850067610651	8.01540924489673	8.48198783397819	8.01312528911842	8.40934514081006	8.30918495385448	8.29427569269203	7.99663300378903	7.89126467680909	8.06135203974289	7.92121693574725	7.61978883674823	8.22327293288798	8.34955254435476	8.35129965670677	8.04463970551791	8.46951523493968	8.23581856539614	7.81911899062926
COMT	7.72678990946814	7.87580872425357	8.03600330469254	7.65595004492331	7.83945323882553	7.63790040352168	7.90367535351561	7.62248840765529	8.23207383352199	7.79278276410883	7.54581985743971	7.25818118777787	7.81557284310276	7.17908813665074	7.07753292133536	7.39789955725326	7.49566528791279	8.13836191128181	7.24558313002047	7.63584066946572	7.50866917860792	7.47690243180883	7.65806509541987	7.40614454596542	8.1505398649498	7.11322185700139	8.13487452129344	7.75015813102975	7.76002876490332	7.6828665963617	7.91806779134654	7.60724610101147	7.94931062338193	7.31791530692571	8.05932272129306	7.85200202472366	7.44518816294471	8.04876419929043	7.46436584843394	7.0436021574835	7.07155976292429	6.81712246803708	7.37348423716623	7.96798641223352	7.68859120884874	7.7196387030866	7.54292715899893	7.72411792028565	7.51427418838421
COPS7A	8.10907768575776	7.90804516838944	7.87290127762355	7.66751505731594	8.44025955022671	7.80136072469065	8.31596090749759	8.26375595278992	7.95906863747848	8.40423646814349	8.3125325791821	8.56066650705417	8.28043682589178	7.75051547005783	7.82459327902514	8.33854661958209	7.6318602851089	7.8596540030448	8.02910691877156	7.24872296617098	7.97655741611519	8.27983089674064	7.96175900549309	7.90322149710785	8.30742510993789	7.92206763518905	8.24256946254108	7.92642989087807	7.91983720820738	8.23106218239234	8.31412117720688	7.9115195343689	8.1821650964596	7.87850442871631	8.17618506326027	8.19037747117019	8.22649028571233	8.37721641463833	7.69862384307207	7.23765489364488	7.91983720820738	7.13801511524693	8.01586714104832	8.34957922262651	8.26730039862315	7.53131884509225	8.33509293442329	8.06286979994385	7.56426598494411
COPS8	6.56415749997531	6.75333222230961	6.60903762846487	6.38743158633347	6.38292353836941	6.68079733931782	6.59520273703213	6.40794795409263	6.41682233102823	6.74239914957573	6.51474360296971	6.44082263723764	6.39468163534255	6.38515718789382	6.65211244241467	6.77442171434401	6.50276832206069	6.95946994189657	6.12884246493664	6.25593877893152	6.55957853866048	6.40557702945926	6.34450759456136	6.93728098311402	6.76863496267599	6.56252363885885	6.75146726278701	6.55357664988672	6.85352328451147	6.85248224461755	6.6692961264	6.55094629529029	6.71156073352013	6.29929436034964	6.78862125404422	6.75884974587149	6.64471989417091	6.95399588362695	6.95861900627769	6.02895611593987	6.19004781374574	5.64876847072489	6.48555739183126	6.68489063731614	6.88252168799086	6.3723215877965	6.64380941066524	6.65913939759284	6.14949749573302
COPZ2	6.21424334537267	6.2020394005852	5.86148023943111	5.82343788997837	6.09345255952716	5.9973935183813	6.12361651554556	6.1610177965818	5.6577453491875	6.54591189980321	5.87902526977739	6.38170725941966	6.32280322064024	6.1478353789481	6.02247276307967	6.88805686177706	6.37300222513247	6.31107164205441	6.05451608833562	6.00200918441618	6.28405232188506	5.91970614843457	5.94379005006522	6.51746193172396	6.37704322651525	6.40496271622152	6.71933253046762	6.13226821179805	6.17103164437236	6.48057726198494	6.44660349416653	6.23199814096513	6.62711001815487	5.84765180994828	6.25126972856149	6.2489150278251	6.33667079510244	6.23021088297458	5.60874254795728	5.76091333311987	5.79607518418736	5.26433093347199	6.48530252945554	6.28435313391358	6.35293997593346	5.98721472660203	6.01390226824171	6.07650949566863	5.82735919872703
CORO2B	6.03548265527043	5.65017891390402	5.72973534615798	5.65098627816577	5.4348657494718	5.87916451320703	5.578585460198	5.86561676345217	5.83584187924962	5.9769443102262	5.73843891034234	5.75364574929441	5.96583639752608	5.44498418153315	5.57930830156493	5.82471622228001	5.78068801599566	5.81947698909863	5.78943174240112	5.47229261227673	5.54185482235576	5.79046091003148	5.47389846866548	5.60045059866108	6.03331032172875	5.76672133114206	6.20456053047178	5.57978407682287	5.69420802698078	5.73099471916792	5.88929909985527	5.62747790964684	5.77617825225167	5.45432821593718	5.71339887742431	5.72974562157834	5.52898216516624	6.0851862803996	5.66100288818784	5.19193671467871	5.38525959051809	5.27511460269555	5.6759273464171	5.84262344684062	5.81329362982764	5.46913954307651	6.11713626932243	5.9055923046046	5.61907408534961
COX6C	9.99123170674241	9.38703527481416	9.64363184765665	9.04627349040888	9.31633944218105	9.34939125862308	9.81928896788108	9.51960636821949	9.24365685744975	10.0616456873885	9.541614467023	9.9164227635077	9.99716497896538	9.16321130560322	9.33223976075504	9.57878203324322	9.8603533410007	10.0655224043106	9.5075304141657	9.69568758601282	9.74939851125471	9.8667900472661	9.77795066030414	9.36323238271969	10.0522636117024	9.61233174135612	10.0452927240729	9.43933520162405	10.1471761464119	9.93292361820308	9.95617699352633	9.54545184712846	10.1545542360055	9.30301292941242	9.615455176102	9.92567598232793	9.78232877737488	8.98923073667135	9.41823338084383	8.89449710991864	9.0347991523569	8.22980280071357	9.36868146768254	9.99276180706837	9.57501545517819	9.04237758158968	10.0522636117024	9.54545184712846	9.21555675652766
COX7A1	8.05793446676421	8.01121257914122	7.7026952154156	8.43730224533543	8.24096454970184	8.47337985177026	8.06824516649062	8.23177589671035	7.56508301984144	7.84647414561035	7.74945727123364	9.37973052591745	8.11866145559406	7.34606630723126	8.05923314683764	9.39777957062476	7.27099531554672	9.53176785850096	8.20387635627416	9.22760221657163	7.99926961787963	8.54149112113948	8.34376297090562	9.21378891149698	9.0423074768809	8.65672735017298	9.5148048540015	8.2102275141526	8.98092590614642	8.78030813655774	9.09503759463712	8.36246717727055	8.98092590614642	8.15357251305197	8.39318847177644	9.07296963059494	8.49784608225673	7.66418527677504	7.66543943705921	7.08818400398645	7.29596907430093	5.94878501827105	8.83685612098743	8.32625705403595	8.54763230281897	7.90345296194754	8.95569062414106	8.65316951523509	7.7569696692357
CPT1C	5.98298594418088	6.29211931177496	6.10235883799781	5.83578280365221	5.61778654181732	5.66977447417002	5.58784149278216	5.70546984059237	5.75411246251542	5.54124222263505	5.8076279477659	6.12270194196191	5.89409110054752	5.92024737131117	5.49658640884454	6.15587520373713	6.20798023377943	6.4918795513229	6.17412070764805	6.19689550246388	5.89170417634907	5.9987902756161	5.73238558723734	6.25249998663242	6.42741610628889	6.29903050534649	6.50948538872905	5.89447933143885	6.58923155188553	6.06174391986472	6.24592625000252	6.15678713038302	6.49465166271416	5.56329202261555	5.94658251495693	6.29323805814574	6.38119747602245	6.64923259667684	5.91510643501864	5.00690914080983	5.48914479091653	4.9814376310986	5.81171320624999	6.23498609795729	6.31467736962888	5.31214673274857	6.35027496275369	6.01069297820081	5.58441780137999
CPXM1	8.97240787968442	9.10064113954473	8.67322967557175	8.29717296453387	8.49936981041187	8.38422640540746	7.44340488762669	8.3106006144654	8.3957743510407	9.25643235204472	8.05801134445507	9.4341720825364	8.21861420096891	7.49697365244037	7.64695947012918	9.76199102482674	8.18868948584705	9.57566496666426	8.69831219655904	8.74577093722815	7.54393005986521	8.28023379446689	8.20944829287822	10.4778253066703	9.20081073392079	9.33808000419347	8.42508059248749	8.33949419897239	8.80365484976523	8.8949368689506	9.32207407623902	8.75535369210414	8.95774451307996	8.33723190020945	9.04215706347917	9.35518283270945	9.0007047314799	9.54953691005004	9.85636411203522	6.7276621606486	8.020281122383	5.81562546919595	8.14455273091193	8.78818564304363	8.74512502399349	6.76758596312284	9.09495466895112	9.09833920301911	7.98138572283044
CRADD	6.99908813850505	7.31431036882864	7.38141830738312	7.00208105152911	7.17759754413121	7.28640473046286	7.46190019228811	7.02604195237017	7.57519014313377	7.20045010535584	6.73714013095402	6.62592941981911	6.85195808447699	7.30713794560621	6.87520927798567	6.69025427687997	6.86773164526442	7.5552541925585	6.74858744234319	6.96225121193225	7.17811258516048	7.04437359789344	6.71131177711583	7.1093049635856	7.11124727040482	6.87228457844022	7.63777455913067	7.0627149945142	6.94076135817501	6.87834043649428	7.44859653497987	6.78070956961065	7.11888973913103	6.35309896156652	7.13610107631705	7.00053730981188	6.8030242414162	7.08943206995188	6.43913150947584	6.39642763721291	6.280301476116	6.47507302238481	7.44755674331644	7.05989641639797	7.7973658685298	7.03881278365109	6.91740039600813	6.84499561758765	6.57869383195814
CREG1	8.40961054592765	9.34591907702167	8.8333596942356	8.75571924612782	8.32402458133632	8.83281965307231	7.86438626204254	8.84926245801743	8.74649799251028	8.93690837132672	8.57099824948479	8.25792282915378	8.15378453371654	8.72255161944881	8.6409874594973	8.88424480142417	8.94959965760606	9.46177893080727	7.86822414268969	9.27960834686266	8.29707358560971	8.7273698972721	8.41777730198719	9.44856092653371	8.83097708150229	8.57761283058531	8.98352104684654	8.27009726597732	9.08267519687547	8.92404592433599	8.80977631782715	8.86548975287281	9.07421092295016	8.42244369978802	8.87855641610383	8.89802138335619	8.33862734849657	9.03853119329209	9.14049468068698	8.13614702976888	7.60108468110401	7.57301420965116	8.65804156378941	9.30312134256953	8.46655907561292	8.33509659161679	8.9064627550747	8.8333226491808	8.67766207519619
CRELD2	7.20138147860745	7.72907730856186	7.73924529623605	7.72124849890314	7.58572329993566	7.44416922684911	7.43705704398126	7.66479562961472	7.33510674203527	7.72528974777206	7.12272991592713	7.54038812240055	7.39816989963157	7.52345950462385	8.1180569221404	7.5281497739826	7.50755850262272	7.39629205239546	7.34470683678085	7.24358293963976	7.25656174150421	8.15410299391464	6.93498721798017	7.25154696190053	8.07053399736637	7.59852134804815	7.64298705512714	7.4147400408247	7.64349800294649	7.72833615735166	7.51386486397876	7.53881709535681	7.55232409558136	7.25394476207445	7.62873161096721	7.90330172229195	7.31511657044694	7.58199975568942	7.24651614850087	7.41280600870849	7.42668486540156	6.99958074460577	7.63983242544247	8.01266821062503	7.47117233507286	7.074638033069	7.2304449471829	7.51046800717973	7.46670343405285
CRISPLD2	9.88789941212796	10.1923057951418	9.98624825720512	9.83044901684041	9.43441868938833	9.80789519794525	9.78916134712514	9.50295138416063	9.29092094916658	9.76577367576902	8.64760790429983	9.9181453738836	9.29422605101221	9.35943495112595	10.7303852682621	10.8076366324545	9.58200317720632	9.67965930303994	10.1427776024392	9.76181257447655	10.8017378408197	9.72337055298711	9.67965930303994	10.0612133026546	10.7180960577278	9.95669552947655	10.3882706126764	9.66977160876155	9.75436007312709	10.2269038746761	10.0558975488383	9.70848037302823	10.0409794076846	9.45084278739191	9.90801908919667	10.1861795773176	9.61785753043683	10.7425861009061	10.6889479145169	8.3368367777645	9.27146974302948	8.37339933771748	9.45593238448099	10.2144233628632	10.2594786121592	9.3927852814763	10.3322041977536	9.95669552947655	9.49959443413044
CRLF1	7.08841743249559	8.43500634876956	6.73113475060656	7.46523022275766	6.8122141552048	7.44668430612093	7.32628849843369	6.93968076679069	6.92665357917308	6.9336475265076	7.28311859408551	6.81936608621138	6.91126305220891	7.02597574469541	7.22174862763912	7.29556508692844	6.8551812450893	8.30025757773371	8.06572550179084	7.93743695268452	7.98765844679031	7.27992477613089	6.89918162804553	7.4611376107185	8.06602521208462	8.24192875177943	8.96412785219587	7.47331463206941	6.89658186719025	8.13597676428761	7.68555923198219	7.49518795006601	8.21496276624571	6.33332745441135	7.38098578547605	8.51665157438747	6.14267958876525	8.60435182010464	7.84934227862665	6.01796817057171	5.60512425953571	5.88440792928743	6.72157676055102	7.9769949513172	7.6003111145014	6.80682580616512	8.70124893890827	7.18880557171554	6.01876822149517
CRY2	6.67639712938209	6.60596288602097	6.7639930195686	6.55842614242757	6.66107270588876	6.36507502126413	6.43888050014477	6.49693189879862	6.1421905907829	6.48146425639414	6.52513968049385	6.3520715612752	6.49978434211241	6.37047519135831	7.41279855690839	6.96118793420903	6.35745420535268	6.62826923143298	7.06695510009522	6.31827189824319	6.62556635083218	6.20020618470896	6.51733424983604	6.47761487180972	7.01935141899663	7.02321983890059	6.8712941774631	6.37149489996199	6.41150142309449	6.93187135592961	6.72581173631582	6.49275642064203	6.54815433694179	6.22256408252633	6.67131418685495	6.83441645301622	6.8308647402575	6.8353235175893	6.80844551028721	6.30426208734954	6.41323135215369	5.73253392875005	6.32984838877225	6.69599629416208	6.4961033740984	6.02178036381545	6.62908592960991	6.49409501066074	6.33976294901091
CRYAB	9.84200556386716	8.6169197478882	8.82678032262621	8.67365301965717	9.26197275102655	10.0280882232314	9.56607977396464	9.2521773005087	9.67539020363933	9.39455123824048	8.93434487547358	9.40841996015745	9.57108565088543	7.74853915426754	8.6937692287648	8.95357056208852	9.05175122955104	9.63729977714697	9.13325682316508	9.513126219084	10.3253662412343	9.3378179664715	8.94741577632232	8.54886145209781	10.1808503108867	9.58173359588123	9.70161076231697	9.10218179637536	9.2309032595956	9.59280584529085	9.33446648673353	8.9477676134885	9.52148979440601	8.6555551233532	9.60352739845391	9.83403891607889	9.83403891607889	9.46735973498285	9.06854590049357	7.39942493118541	8.91069601961917	6.6067576449454	9.16106219586535	9.0610528157178	9.29431270419471	8.41688569838883	9.80637704636483	9.35007246970475	8.8587329629387
CSDC2	5.95729720108702	5.68181594751808	5.65026632393238	5.89066398895561	5.73966460805868	5.62761484893768	5.68172394862998	5.71420809898065	5.89900142148763	5.6045881094486	5.65288299887432	6.24473748967091	6.06359027533575	5.62639851035481	5.94217510424126	6.00378056237709	5.81655601649277	6.16240568167625	6.1690983471019	5.95774432014582	5.77670924902246	5.79646514483412	5.74566281610145	6.22939256018995	6.13550749831566	6.26789329953455	5.98146218108808	5.74437075628118	6.03113635592889	5.80644024697099	6.07837346357293	5.94439608930484	6.02168168730738	5.47761828184055	6.17827463635102	6.13670233949562	6.23595963596134	6.00446705481729	6.16289221755212	5.321380254516	5.6343589600814	5.10530075294763	5.88108251436934	5.96569789625111	5.90484089991577	5.47553892370622	5.84075523087409	5.78873690028132	5.50412684615266
CSF2RA	6.87646330686169	7.21857968428332	7.51176365994514	7.18111338183143	6.92005343987704	7.35962419206023	6.89272985878305	7.74696561827659	7.55146222594869	7.26816496545667	7.08119376024903	6.5664100154322	7.16607132307039	7.5073424737122	7.98289631789231	6.51282073920276	7.17971550677248	6.96026537687962	6.81069816164678	6.65013622971841	7.34601116459669	7.12393595537802	7.38345173302311	6.74042107872885	6.68948273647628	7.45768510303515	6.58752979453215	7.50549899392577	6.91148468432086	7.30393845455352	6.60950889623944	7.36958472469856	6.64977153985598	7.36536927591382	6.80280497732213	6.6083826259436	6.55164459748263	6.46130149660177	6.77047414719835	7.38932133762462	7.2158698679895	7.95724278365711	7.64268516781874	7.06222069869288	6.84211456905072	7.56554406802295	6.95694177630682	7.29441377974987	7.50965109292841
CSF2RB	5.2868340047566	5.89252168982434	6.11667380518667	5.88583618772405	5.3333821261215	5.76064079686382	5.52846357504777	5.48152734401038	5.548745435352	5.30931932642722	5.2031637934838	4.95514919309686	5.34308486793371	6.12661442066912	6.09397564917953	5.33915369254141	5.71938721689395	6.15290572106349	5.62927193255992	5.87690966525682	5.63583223799166	5.93462660714031	5.41919064505759	6.07043867549314	5.12921696177134	5.42172132030923	5.65008133122582	6.04401892162453	5.57377021487263	5.59983614782161	5.28015632321751	5.71985144032651	5.2702295732768	5.80915028467946	5.56069010514551	5.3358244092565	5.44191291826499	5.23993884298184	5.53843087079702	6.04709323312876	5.6203696534075	6.66056599850905	5.69639981502285	5.38925152411536	5.38618673650055	6.12698056995853	5.3360225061564	5.75192694749845	6.19383636889722
CSPG4	5.61136882164347	6.6868339612077	5.70237715123767	5.96618096090333	6.88724364852701	6.49943791568799	5.71722063620022	6.00711423454225	5.92509733952491	6.77227708126165	6.39511423645192	7.06080877138261	5.75830054082943	6.03763808144119	6.19528836870782	6.87174539305035	6.16349788974854	5.87689131895124	7.05264306353197	6.70649260903567	5.94723316753153	7.36321158874962	6.16165588397467	6.0753833204453	7.0390715859329	7.2921343504635	7.13160942059428	5.94447542092364	6.75136833939109	6.67825538907482	6.91067149009749	6.57028662402132	6.42980542602718	5.57948738655631	6.36480209341851	7.05028761227059	6.08013503831351	7.62573717189942	7.19841780318451	5.37607379504023	5.24610364276338	4.98139793136004	5.43345247668946	6.4477042567053	6.63864727469735	6.08265630366639	6.44283305595113	6.14482660658409	5.73186244086047
CSRNP1	8.06792421157307	6.90569807295631	6.96047268869855	7.58744427501723	7.62756986094512	6.7996461504395	7.58949131516545	6.86065332639748	7.21027598311543	6.80814400657982	7.07042943373559	6.63869279617518	7.9728057541266	7.13758527006026	6.96285784155034	6.98519665947791	7.24718244431562	6.52140080719191	7.51466463549832	7.29746242528689	7.09138989700006	7.04532887986715	7.71160406593054	6.62350692349566	7.03820612414805	7.45236688211459	7.46628736002121	7.16113958128873	7.06760793327242	7.20220762122759	6.96228667816886	7.20132198999836	6.74851481009773	7.07517596773996	6.812601610755	6.85134558602103	7.18041210277937	6.94685221080664	6.8108093073818	7.71119595627699	7.27601628089693	7.80571939650142	7.12326976038936	6.88502252645715	6.70468658470793	7.43759520356648	6.66305330928692	7.14066964046872	7.44322938668898
CTIF	6.33935289402923	6.26190122775504	6.26835803348759	6.28436641022756	6.23429968006255	6.25374043283464	6.24034853946342	6.37605399676611	6.015105895913	6.24372464703599	6.24485188451353	6.5692536208935	6.33556884012496	6.28819266547648	6.70864466229626	7.16704786679108	6.3269334998718	6.64182586658901	7.37023327420066	6.86780000011348	6.10025414231637	6.54379027466364	6.19982304976428	6.65727155873355	6.74257245554479	6.93795601874391	7.11567804142884	6.06907728290884	6.64376745254645	6.62230303452503	6.55853242971775	6.77214263480214	6.52454332755199	5.97050718849379	6.23120854556292	6.66940928103721	6.21006771647353	6.72224956116113	6.82300930546311	5.95565323008367	6.1251685468804	5.5136430132464	6.4387516940239	6.26963921242826	6.35054870973708	6.10721643671297	6.89981875175571	6.55229272943674	6.49145046295305
CTSK	9.12578231100193	10.2504633818901	8.30916862593335	9.42898597571205	9.42620737715505	9.23906382310374	8.7101732486663	8.16632153941814	8.74131310809936	8.92990255005201	8.35224086552063	9.61145702886113	9.19297804873262	8.40254254461461	7.88313395083542	10.1846136310894	8.97487063558284	10.7670562992298	9.32816095757157	9.18770533466005	7.85569915859242	9.21218552801147	8.73290510026178	10.451411360431	10.7162001479349	8.99842271028074	9.76316200484467	8.65093535148304	9.65406932992246	9.8235863462549	10.1887480736251	9.11693070304067	9.34327374254274	8.63250171335999	9.59378389072913	10.2675619423193	9.42998438997357	10.0332939682257	10.1487170178305	7.25892303066551	8.56541194259535	5.24141431803088	8.98006040032313	9.33161064896527	9.24449643428263	8.55329929386992	9.95050261577999	9.69173529391576	8.42735252427769
CTTN	6.69699159127074	6.61439641744798	6.78629152047201	6.98893387676054	6.80924899447859	6.70219553640013	6.90242526554534	7.14677247787083	6.88281885255784	6.7694437005722	6.57770005320222	6.6865370229917	6.95448914850653	7.04226209850317	6.99510898066408	7.00931991778652	6.77930406363161	7.01397633571654	7.11178633033426	6.80379070215711	6.82372475733852	7.15890890858926	6.89154925100582	6.92434876432135	7.33927670562612	7.07187078143535	6.96615658606137	6.7643438177075	6.72649162244482	6.87405731604222	6.80563523374461	6.8459379048042	6.71940179403872	6.54457928395953	6.90138325168701	6.95215298164641	6.95496052146028	7.17387981773062	6.82714276164089	6.4592527620606	7.00266080266977	6.3373386466257	6.80405634129463	7.04234605053338	7.0246369770883	6.75452424728984	6.81726368055373	6.91829141070517	6.7433585579263
CTXN1	7.38865295656914	7.43283378435597	6.57229051739217	7.39949610727113	7.47822457746998	6.93193925318136	7.13966273765759	7.00185750271685	7.0221523259128	7.93358410477093	6.85695258532769	7.54817038711928	7.31697071449949	6.82169055275105	6.96063614650174	8.58130790882651	6.81329822463402	7.59430146460332	7.37769482112971	7.2741635468143	6.88491727037704	8.3356496758128	7.11353331756801	8.13276464017989	7.62294616196531	7.79327556992159	7.57691533837585	7.51804950690232	8.08070824956346	7.80794827313917	7.89315347344305	6.92974309127344	7.71132962562715	7.09561045579835	7.69413218596352	7.94903281726211	8.29527081662641	7.44790987072319	7.41597269944076	5.8201763492884	7.61388150165	5.19536086684372	7.17687959943044	7.16524924086834	7.43493801318663	6.00165760749806	7.50563715032596	7.61165746205944	6.90430022730945
CYB5D1	6.13657941008702	5.83882133065373	6.20435325846303	6.24542443007026	6.01739953716466	5.93191331981056	5.96632673304116	6.15866697335005	5.7984582532518	5.94765801867423	6.03159642455028	6.55587990175931	6.35953934094793	5.75927311401393	5.38843297344487	6.13430017748961	6.01607664995609	6.54025516250602	6.16013647857733	5.92024391620586	6.20102771076899	6.01326093060621	6.24747873839819	6.04852572456655	6.21811593400649	6.21106300418861	6.40655635336421	6.08753339962658	6.39597977680327	6.26437612698488	6.40905606650292	6.37025461922965	6.33979024602853	6.19718071904627	6.27967594956664	6.34711653793712	6.38041034968531	6.43877644391078	6.32727852889422	5.52696638739896	5.96602442000304	5.19473562955378	6.20669202890323	6.39090426004701	6.0613949110567	5.74063690652343	6.33538451336392	6.32965518212268	5.82934431403976
CYB5R3	8.69463488056044	8.5710132494289	8.20980337983282	8.28979479283043	8.48405267387434	8.57224611122658	8.49461299698632	8.45564037597784	8.47433336171628	8.64217140342533	8.68048339689344	8.84280718121398	8.70929621584973	8.2499204693559	8.80083466546268	8.9141387395308	8.62908635632875	8.84277250034989	8.9488456142576	8.79137545978521	8.64549209616087	8.83584668887305	8.4733172553191	9.17399209273389	8.87853997961672	8.80353157834779	8.7763515887213	8.57884611858583	8.68680829407827	7.24240163388244	8.8503482145152	8.84002213934237	8.86206728687588	8.34218013734227	8.87081255025171	8.84326485410757	8.72381522873767	9.25687549921884	8.88952923143669	7.98493671099155	8.52886413049471	7.61229435085647	8.42652101391633	9.0036366263735	8.80000597656585	8.45269202431507	8.74133791233306	8.81004264014494	8.63431294572145
CYBRD1	7.87289816874015	8.66158512818789	8.06191691802527	7.9265184038882	8.29305954753586	8.71314389469129	8.07961257545735	8.72113977895335	8.3292952311281	8.41288226400637	7.88057673361947	8.75924584174707	7.9074083435899	7.81758796135464	8.56001891046602	9.02858075851326	8.12720123317072	8.50075076642719	8.32247793096247	8.03923109995998	8.01659299053641	8.64809837763073	8.02392491303443	9.71943753479318	8.91177941377493	8.55692232795825	8.37997536970838	8.31397248069243	8.474697022915	8.34434560776052	8.84251938061314	8.38098543139715	8.80939414024358	8.39468925813459	8.51479609681997	8.34156254549366	8.81216969973096	8.87607884434564	9.37814843544814	7.01568120151971	8.62667051071058	6.79983420731202	8.12003032012785	8.49930238825058	8.55463913837487	7.57388424414354	8.76956469747651	8.86780562318739	7.92026178236601
CYP26B1	6.87539598694044	8.1614473978969	7.29024648364329	7.62741026430743	7.38057656257485	7.14853519700438	8.66166976444444	7.27002336088741	7.32814745524247	8.00657012321848	7.17203146951814	6.91420120652801	6.61163589210197	7.08158685602929	7.89260878370317	6.90687987138276	7.24740198075885	9.42136053205074	7.28354161616544	6.95052876549992	7.30411989401539	7.46804158233793	6.65240793710459	8.60865065719231	7.95734513658924	7.68719785503628	8.44569213443614	7.59404893966958	7.47381060694214	7.84870526611814	7.26827419145071	8.05464428840971	7.97853655246197	6.83737861958157	7.79239299162396	7.14647528703768	6.62152211249125	7.97728357989705	8.34629811031682	6.73666201331039	6.26423209412039	5.50172397543037	7.17839504533	7.56909108074135	7.45451746331867	6.5653716332532	6.63188923759483	8.12280900608555	7.18182472849193
CYP51A1	5.926821977208	5.97485256751338	5.45798360472648	5.3965188334557	5.20320244050152	5.4129119312	5.78607915789649	5.78431576304846	5.63982199367886	5.72903781776992	5.58899786432554	5.55335636676152	5.93788055506853	5.3195421651319	5.39602568065922	5.48785621224132	5.66697578226645	6.05015550513396	5.3748196136777	5.56723936518374	5.69033279525805	5.61740595747507	5.51486056058756	5.48897751078425	6.20912083195661	6.0719464852415	5.94209059672716	5.55721429872766	5.75462475236196	5.91735779723826	5.73736638283675	5.48668875340089	5.83567463332962	5.71201157547407	5.73636478103395	6.21465313159535	5.80885406723113	5.95622671222731	6.14040023697054	5.29565904821203	5.68654777579514	5.03020356403463	5.66783210383452	5.73487835134161	5.92746777415961	5.75720768233935	5.7059155224754	5.38154875177465	5.34195635330703
DAD1	8.97223802043317	9.04350787752215	9.17539785180073	8.94751126134787	8.98687931607522	8.79911579135658	9.32006492165069	8.71801188701214	9.11248388565897	8.85012369910348	8.9037352662969	9.17125687929591	9.01107442685339	9.05369762772152	9.22392117604473	9.18178601836467	9.43218251466223	9.62797656820272	8.57563637878386	9.53402085990582	9.24551262737637	9.42398854233419	9.01531968611433	9.4583445873802	9.44439632935031	9.00042830835707	9.54850128302349	9.09803921899552	9.41451827816199	9.63663109767783	9.33391861996706	9.29945139488957	9.26452628665616	9.08416451318062	9.2603649091447	9.23791453132751	9.21176159936658	9.06718522793895	8.7405481202786	8.67385701552406	8.79187334327309	8.36689760102628	9.24464362731702	9.18876777911794	8.95106624764092	8.54169802159168	9.41451827816199	9.0653348910789	9.05705256516418
DBNDD2	6.48080628138178	6.98297945113425	6.97411810081967	6.63577977452819	7.31586818510871	7.3062260990836	6.95168100066758	7.22603803548068	7.00482307803137	7.35187311362624	6.64887661607242	6.98278426720661	6.57560060890263	6.59910471452578	6.61179166982198	7.08217446855267	6.79763929958404	6.61658668831086	6.8416363022676	6.62671022802413	7.10798428991679	7.18676052310982	6.69153731652226	6.87200437601255	7.01024493756284	6.94860226931242	7.05876368289543	6.88920814184397	6.86967507091842	6.89199959749605	7.16695560634649	6.82871062532569	7.11281978024238	6.8968103737533	7.25157534308573	7.16468855710303	7.22167705915489	7.23562152386504	6.83328885937459	6.33295768794976	6.896695051801	6.15817611669756	6.82275327360849	6.98038224682715	7.05487216022506	6.76147175764491	6.94124064740234	6.94687101630004	6.54517285983524
DCBLD1	5.87156964752006	5.75141907471684	5.71400692150668	6.10561883131449	6.31669191692457	5.85411848590735	5.72460733708497	6.17525907567464	5.80970626000535	6.21994581423122	6.01155903102668	6.43244575464097	6.10065045776863	6.09250104803482	6.03120629387604	6.45298744992447	5.69630085528615	6.16265863932725	6.13733711324883	5.9623428336695	5.80025518146903	6.03898315072149	5.90236181864336	6.02024539573952	6.78721056295707	5.93593279160753	6.03549642357453	5.5038420987398	5.90291000041764	6.12144137706508	6.07817304371166	5.72048796916668	5.68380174975683	5.86575912846647	6.22170245156914	6.03644335021062	5.7716340643683	6.2117870816705	6.5634919574402	5.16075972731465	5.49615817397969	5.01128907358955	5.8207777946264	6.35892519818719	6.38436051943594	5.7685428729108	6.28471619930308	6.04471713328665	6.09183716724703
DCBLD2	6.55164675636065	7.08822758367106	6.36413764763541	6.38146060425521	7.13281023694264	7.32540548537862	7.09696603190342	7.01002151750383	7.18802816644663	7.12994720418653	6.63237808175657	7.31917621192127	6.67515123398848	7.05165957821597	7.05389531727832	7.4552231110782	6.29614061967791	7.63153630250308	6.61917733516125	6.37614469231199	6.83566603954776	7.04137011773782	6.98509406663652	6.96880051505262	7.33492214026641	7.29722969121055	7.34151747683361	6.53051842381401	7.22505849351848	7.29660893714114	7.12089530576819	7.14875439288497	7.24559530222641	6.4872761433493	7.17037553311733	7.3666727519525	7.14670408008449	7.51024704019122	7.62999503772041	5.86936107653275	6.54787942289326	5.17781250816506	6.61931151626757	7.04686231365541	7.11941616155757	6.19459036572667	6.91865437841307	6.96298941057796	6.43598043254621
DCN	8.84705971829479	9.82561157190842	8.96879774401365	8.84201138875021	8.87855708074097	9.54023357854095	8.93372972111874	9.21649725981923	9.03514900731131	9.54525996186786	8.14469623281951	9.40146516286678	8.75252843888354	8.53204455157899	7.67478001484789	8.87556868519573	8.67029458811431	9.61316767569975	7.96290941967475	8.56869240558237	8.27124325381578	9.71378914058884	8.99178062866045	9.84471117534944	9.38878234012994	8.70177678604396	9.39419306168233	9.20603017902125	9.36884427004474	7.42339620807136	9.18395438764582	8.89979045540507	9.17748571703058	8.97759857643664	9.46535555469935	9.23713056055279	9.05808976066325	9.53660534037446	9.69006441006594	7.683972857585	8.67149334993226	6.99186424112477	8.5138762557738	9.36266190985974	9.26927869118985	8.77571437908033	8.84353626746681	9.32465070142301	8.86978716230755
DCTD	7.09386251099097	6.9187459177309	6.6653487630292	7.22107126101772	6.82364581558206	7.02456661240503	7.04753834364707	6.9882854392634	6.56968521768782	7.13361571245424	6.83363553926769	7.19668330769712	6.74394144612842	7.2827530624071	7.78456013814674	7.32599349222266	6.99420923504606	7.40628417532417	7.45927064955134	7.04136333898439	6.75169259707452	7.14512822741545	7.29872743832549	7.35407431084732	7.54220676235489	7.20024357227925	7.33808794431703	7.11269570248609	7.31563295041012	6.95520807924281	7.38460370374703	7.28048475889424	7.16903285289412	6.77303418096024	7.33415000293682	7.32550689732649	7.157191343036	7.46372713817332	7.53968970830778	6.55379989965509	7.01908372205705	5.96462765309292	7.35939609256936	7.30989121414604	7.18856254573285	6.90047857744876	7.35511184509542	7.1905821953635	6.80550014262278
DCUN1D3	7.03199051606244	6.59989730229969	6.64455801837452	6.49753426180573	6.45523897204506	6.60307782913537	6.77750934074021	6.74600910183571	6.59557211183306	6.47395232151825	6.52664014292827	6.2331190488775	6.54946798858471	6.18502811810794	6.47696995489827	6.72018060406011	6.50622866736859	6.70832265292243	6.24482416866739	6.04503460353724	6.61039675256817	6.48439579695019	6.72002274165839	6.3154951453334	6.68971664016651	6.51814844941648	6.97243669338148	6.4550917349211	6.76620573638254	6.59528411370449	6.88787342675422	6.59992671504102	7.07704916823233	6.24062053374929	6.92697633363024	6.52503771152839	6.24368170235563	6.76549292540563	6.76620573638254	6.22385827980797	5.91158456101106	5.86423954396485	6.24265447083	6.76084379307848	6.35063227185063	6.31296338391638	6.29440417455421	6.47203592360129	6.14728148171782
DDAH1	6.53614193086201	6.23989853615822	5.92944809311642	6.25246329559595	6.43406472462699	6.28978617308548	6.33019255275802	6.07784920888863	6.19289733466834	6.37594452351565	6.51536680224616	6.67502703009623	6.47530962839132	6.30843477872212	6.08500741408013	7.81504839409038	6.35063612402862	6.60021495878293	6.14229764650512	6.2156337452524	6.37242010194239	6.8539818674626	6.44487837078109	6.84594182349063	6.48614575770827	6.62423682565936	6.28852127811119	6.69560406688014	6.81940537060561	6.64920691751483	6.41688726223056	6.5822298136305	6.68405671558444	6.6921103599203	6.3796175764459	6.51426047040867	7.18637361147408	6.8013875943376	6.8095636085344	5.457443047468	6.69684578895736	5.11721024970459	6.26264621844696	6.51504591416722	6.73500431629004	5.91489004574507	6.36937550366683	6.7395101832624	6.05874862342078
DDR2	5.93571697907737	5.90595856958704	5.88574735655723	5.69427626109054	6.26533822756883	5.73416439548841	5.89482183252205	5.83373476765104	5.92654234251825	6.23901059016627	5.96478815290723	6.12806967105978	5.85558603138017	5.84907775239192	5.78079375915802	6.0054866652977	5.92900610559097	5.88566053034373	5.94388829050278	5.97281475397683	5.66913156158198	5.98455190048878	5.94148013826282	6.21041951087958	6.20296003682919	6.25925665022876	5.73511490286126	5.67580695655999	5.79572528544219	5.90023338499755	5.74412802175425	5.65814217152138	5.87859586770865	5.79367163992248	6.14125091213558	6.04935700306799	6.08910149341635	6.0989943483928	6.06993057793107	5.25961476577895	6.12766511439109	5.11132494820533	5.71804356848231	6.03517450669305	6.10492746300205	5.70969767558511	6.26669543128886	6.13703319008991	5.85893311664928
DDX24	8.05612075424055	8.04051188220928	7.66747138345802	7.71536773391692	7.49650120666554	7.5010539639347	7.62117283653418	7.80519830932505	7.63792227932882	7.5827011976177	7.57668503555207	7.77687195665632	7.81863818318233	7.77137840821716	7.58537055403234	8.0486112247228	7.82019875000374	8.51781220240842	7.94176422755738	8.33336673355951	7.99940448656281	7.73363098103501	7.7455234508842	8.19602802258039	8.37551923008541	7.9706909903648	8.37551923008541	7.80683354121434	8.19501680719325	8.07144390976861	7.95190180122943	8.09925429941095	7.93996719356369	7.30285891003618	7.8806358108006	8.29397463465014	7.89688685380824	8.16305987650661	8.24651811650306	7.53659239022444	7.55464972700081	7.09538716762344	7.86681649661339	7.86441277234751	7.91074164043122	7.25080217706105	8.63230886003791	7.83997413107346	7.98457098108688
DEPTOR	7.04667445404478	7.44143636733041	6.70388372376068	6.93110824340551	6.71048434596084	7.02209974272888	6.87401971064539	6.80879234722718	6.73529711334761	6.79189036619545	6.58319845183262	7.5161493495725	7.12948134269643	6.88018255624491	7.70442423362201	7.87432216443585	6.91772216742047	8.01678126661083	7.19864578728671	7.14095466987688	6.78315553959509	6.91711701547547	7.16739720574884	8.02479276899586	7.81413495217949	7.27626578066867	7.56599032212203	6.75361543976159	7.12179648654771	7.49637694629414	7.39625570355136	6.72296483673955	7.6028748200127	7.03865107684814	7.2865748611372	7.44793035878585	7.57333263027876	7.72644197940488	7.93430387636919	5.54111823842865	6.69513455041449	5.05909886952108	6.89064210262572	7.40719012624829	7.47719916470545	6.34047391403855	7.42089744191931	7.37390378709781	6.49395242430173
DERL1	7.98152162824902	7.51575767498286	7.60218017282201	7.59732157687677	7.71296407215498	7.84629960630054	7.97958174928187	7.33739282588246	7.92490919710686	7.17207598436109	7.56829458058854	7.72190096008805	7.75886267634097	7.66137317690211	8.06340864357966	8.07066707546406	7.84518115830298	7.81362698024104	7.40850985664135	7.51848062435877	7.94865046813598	7.41632276367417	7.80919551360967	7.76529017955506	8.05324416770434	7.84380374805343	7.86269838102337	7.35419860778125	8.01685884887059	7.82211146186475	7.87783456938627	7.71950694819225	7.96583263335858	7.33884363455765	7.78331950956328	7.91405882532257	7.69883969235093	8.01842013487653	8.65602345791941	7.26306959280239	7.35743476172082	6.79340366683507	7.48523491235145	7.63439218938416	7.54900837174738	7.17698380161255	8.16443249591158	7.7313055036802	7.28065803360397
DHRS3	9.27769433562707	8.38723750737609	8.40199159452742	9.09093218853958	8.06436638491297	8.1892943595882	8.04855843439369	8.31396639601692	8.25394134961657	8.08520276921648	7.59340739787077	8.02558170987691	8.61385074496314	8.73246809152619	9.43715641529375	10.0075248283158	8.11936049443367	9.3863903113404	8.92213589047104	9.33515749646697	8.164694177542	8.54394949328598	7.82691340982699	9.51943303394886	9.55708486689134	9.00671933468827	8.47875918674788	8.42765139422615	8.89124665930438	9.00345389808345	8.80721214622895	8.74115490881921	8.89269201649012	7.85352152269363	8.78304960582948	8.9877221383574	8.55130973122859	9.21936340184426	8.9851394663231	6.68691541665034	8.46479867046064	6.15357955426473	8.54905482375428	9.08833646673959	9.05323560590974	7.72910434968984	9.2290526481635	8.74719930053295	8.09952056438427
DIP2B	6.96256599660673	6.38427046356892	6.10137128032886	6.45285637915061	6.97937835456707	6.98942223237295	6.89410664198529	6.91627505978365	7.9325038838133	6.80231957116954	6.44326812080165	6.42481047035798	6.43911492742813	6.78789361557755	6.78291217618189	6.28963124605108	6.39245642647825	6.77674106375983	6.16753029403492	6.96891628825028	6.82987948587479	6.70456894790656	6.74082812567771	6.58061207487099	6.34892913950379	6.76116130884955	6.4185324279433	6.75165264154471	6.63372095101175	6.49538048502814	6.38416872141981	6.6489052322732	6.37074302609141	6.75896380877052	6.5132392620534	6.5180219127475	6.59778076642669	6.46797544738409	6.93756231996994	6.88829115567862	6.64061615065985	7.6005150409892	6.33808127141762	6.4101608363292	6.42344104065037	6.87734466617144	6.55237731944842	6.64164142285846	6.95748970571211
DIRAS2	5.81220802364582	5.98270080618897	5.83188246758355	6.3156028371745	5.94055349422508	5.90054338806637	5.78545824615674	5.86309179024709	6.06072701279483	5.67312254604471	5.9038930213309	5.97188442578386	6.06262680070359	5.90816038412092	6.0694036895422	5.66647806170053	5.62652398665299	6.62481957267452	5.86779829999088	5.92712007651681	5.91240990249139	5.77649392029585	5.82037872672904	6.24814604640441	6.1156030615285	6.40244745248263	6.53121698714248	6.09371806605189	6.19445087355932	6.37302701506644	5.7674019588988	6.13831336289204	6.24835569507239	5.6602783687978	6.25073970577842	6.1652082157577	5.72724929571663	5.99792595362915	6.28865550221752	5.54772716242234	5.17788336446957	5.22986974434557	5.8485966475125	6.21292463564834	6.2004912028657	5.42641833727924	6.06057029102484	6.15397607185885	5.81806265057845
DISP1	6.05781998503557	5.87373679813719	6.27723517049016	5.89491321710441	6.79066062025593	6.29592588808249	6.37583981951355	7.04874500616062	6.13593057178572	6.56463712657109	5.78056828330146	6.70345568582257	5.96744665445525	5.95961464804867	6.06714551516448	6.46135700048885	6.01173130932689	5.9900525300557	6.02740786509541	6.00652737181913	6.34187253434532	6.47139132553476	6.15706800957457	5.9663127854349	6.44875377265943	6.44996024017408	6.38679549094816	6.12804335810824	6.40414297384982	6.65637163234081	6.49136107541517	6.31182350964377	6.36313257809576	5.86840014926144	6.3623830482776	6.43137779052513	6.24175149640284	6.35520029168051	6.70617499133554	5.58128368015965	6.03358645145496	5.24696393205339	6.02394801097962	6.16599198630345	6.47560764959192	5.89911282229198	6.23164566851237	6.1173190968697	5.68902977898813
DKK1	8.45005271952688	9.3120877731223	7.31929987609572	8.89101520695435	7.72102850431458	8.18606978894823	7.77293957374875	7.13285092120716	8.35860904602402	7.45971150786874	7.31034233740947	8.71451330538354	8.24079181933204	7.08080754132139	7.98078851510825	9.2553908988515	8.19120536434308	9.79895132819353	8.61195383303909	8.85414853701847	8.09797452871618	8.10090918900958	7.37473850957444	9.67201447402002	9.42508837043756	8.52407498389641	8.55879249838462	8.52797294763573	8.49627598987897	9.21119850227791	8.77927903679805	8.11705836415886	8.96268329269689	8.55528287035315	8.94674037420084	9.21835375139031	8.78880812014013	9.35734821779952	9.16719870664846	6.91644423085343	8.33894814937133	6.0794609050904	8.38472240245701	8.78266375269523	9.31647122552758	8.18296512901927	8.625613942422	8.45070471901154	7.54834550495888
DLST	6.65837221107147	6.25310519154213	6.39304397497366	6.5244283419602	6.97157854904483	6.75097974284308	6.53299027260724	6.48914769357572	6.11116674080041	6.17965942040361	6.96964031738815	6.99038119301457	6.57451025588889	6.47684858211304	6.68289054334749	7.32601813008379	6.30269213290152	6.33032433171994	7.26020169249691	7.18535498191013	7.00295748668609	6.70085755308043	6.98415893032665	6.67189883506621	6.9293880124084	7.05876866326767	7.07374855385603	6.35884455823536	6.50026568292039	6.84554615010663	6.64353539823453	6.5502475925582	6.9844427069922	6.41769201685512	6.79461728119666	7.05465269148845	6.78866651424079	6.86093103576353	6.99819874386982	6.38584028791297	6.3265848780563	5.97571035489912	6.54800681692355	6.93736572548586	6.51622800680153	6.05324473926009	7.13533145361994	6.63758561666812	6.41209106315795
DNAJC12	5.65017919216567	5.63425921867172	5.66514814552444	5.59613828031273	5.56570970207789	5.63835326140071	5.6099305970323	5.5754180837016	5.72728527151646	5.62845788856406	5.64574148991017	5.69509706249586	5.80149551397481	5.73045861700968	5.617490655305	5.76297027029052	5.7829222867836	6.0601190716241	5.94209774466357	5.83256087309699	5.54663659835699	5.68090639688827	5.77372434063308	5.80309712251594	6.00456438599329	5.55324832012895	6.12846161057372	5.72612765666409	5.84477940353565	6.0668358753059	5.77816876204404	5.52212102956972	6.02599054225843	5.50450917660787	5.87856730267182	6.00669806112263	5.87738836146379	5.930625547865	5.55994373339032	5.23112336494535	5.57724359542738	5.0957345904445	5.58599717599219	5.77139899905226	5.87124559136987	5.30065495487987	6.01506205836487	5.70713859654647	5.47078311977083
DPYSL2	8.83555972201646	9.61945981380997	8.76716367104956	8.87179517156236	9.63120269385258	9.69215117456448	9.09357308543553	9.61802198832782	8.6975764043292	9.7066794282579	9.1140029179198	10.4153835248479	8.94851513986278	8.9224685974882	8.88872374543122	9.84693673347978	9.25044216999713	9.11564524225036	9.56229525676949	9.00902049340474	9.63712629101066	9.565018427027	9.40616820523847	9.76889729093088	9.62850091822248	9.7175034738295	9.69986751841005	8.95771564129422	9.38471881678848	9.42985557776438	9.42784769626351	9.43254281766779	9.55077854275774	9.21887139032002	9.46452172736102	9.50116650830507	9.3044129922874	10.025439653744	10.245298903875	8.59616393011868	8.96550373053675	7.91355498632609	8.92630192004977	9.87385781017571	9.74587140490253	9.04806181685294	9.68459516409945	9.37482566005139	8.74042757400622
DSC2	6.01926542277471	5.81613023766436	6.04554772784959	5.65702853890481	5.9151378882207	6.29802429344592	6.27586917884271	5.71136498079071	6.18110454913629	5.18502684065159	6.05800151935771	5.94845177243815	5.83483499829092	6.6829020939808	6.39019287110695	5.73407660540094	6.14022211269001	6.13782310333549	5.62998667287442	6.10589898198768	6.15365506906102	5.80512187616013	6.13576251222847	5.34187842601874	5.3389799645904	5.72303406567447	5.79069519929038	6.31830655791789	5.79816896017139	6.14081753372548	5.7687928299853	5.9642550398641	5.75704190830603	6.44485097165376	5.66274807592513	5.69500945819121	5.60400473804472	5.60285326699978	5.93528793548557	6.14429354868252	6.15357387934734	7.18268234157049	5.75866814983483	5.81263091053845	5.76864114762497	6.59401437166641	5.75413975045214	5.67982666440899	6.41739928206399
DTNA	5.90903551826664	6.05973905856703	6.05164960540442	5.90132611733859	6.21851999028379	6.15460536648268	6.0525736630496	6.08253509104792	6.07990701174714	6.00611557606501	5.89509684121256	6.34012930255664	5.96770060331329	6.08330571426169	5.93390900479059	6.48494897672845	5.97072197454284	5.94802913866607	5.97034192230828	6.00143144526406	6.17564324058314	5.77224961753103	5.95681367577473	6.29811313297967	6.60117139068474	6.03092038681779	6.18183750823181	6.32330720659729	6.15602697418041	6.18076770878151	6.29618059055315	6.07396297353993	6.3322663907286	5.95998607040652	6.05359135922417	6.33236372950008	6.25481315773629	6.45894523100952	6.23921145223476	5.45929088053957	5.88151062580774	5.25983168632106	6.11936672074728	5.95175800860317	6.28699860878935	5.66666634348073	5.92137687846008	6.14438525711204	5.90468899587368
DYRK4	6.65315721631592	6.35369898434686	6.43897631584666	6.18240217051484	6.89155566767619	6.20157943905204	6.44790350118881	6.51658746030318	6.28191376595094	6.70821640637457	6.47165895816531	7.30222375957403	6.89240984127578	6.3782039646629	6.11156177313265	6.930609604877	6.56580009111656	6.52984078285852	6.48660736724225	6.59543011303012	6.67344734001759	7.0096136614159	6.39427923175022	6.78297022810021	6.95792030937648	6.87430681566862	6.73752608710169	6.43562380796398	6.65534987726422	6.66944054401989	6.8443050484173	6.834378069407	7.10251597407654	6.56498784976962	6.53406501288107	6.81159103307438	6.89898034606356	6.45700753430626	6.13271929936444	6.55289786706204	6.54299259358622	5.98810287284879	6.82927255020881	6.62891253626273	6.66443883389966	6.35676005143254	7.13735335692333	6.65037364755404	5.98311154363636
ECM1	8.24915546728957	6.88481312376059	7.55671359789376	7.00656065990183	7.40129332209069	7.27106208572245	7.38404694667139	7.91618096318625	7.36890361329824	7.69649890781412	7.2511287128201	8.07461273797378	7.78953348214156	6.75488947517461	5.860359825523	6.43555352424366	7.69908382185493	7.62502669837254	7.33886015549605	6.63627504248988	8.41427288072954	8.44820768163754	8.45004150923329	6.16912788648285	8.03526580040865	7.52401800810208	8.28992290726362	6.61075453756272	7.33090231690778	7.58298367469164	7.68081219803614	7.30688853340583	7.74002003309517	6.55582799604844	7.5075496098889	8.23670096793322	6.87640769482386	8.17578334809661	7.58333043732496	6.20177675140535	6.20471669547041	5.93447505820132	6.54633254209215	7.87287016896985	7.70503187185163	6.58846938463364	8.27534709804233	7.53378389922077	6.63950521171053
EDNRA	5.9384616052816	6.97683628102409	6.55714420202451	6.06960206995572	7.4094017007186	6.89313951676217	6.46597509059818	6.57539363982056	6.23411842543376	7.81323643230057	6.90268321756047	7.30047162242926	6.79167816165762	6.19694569624998	6.15979786349561	6.3814976390677	6.43744404534882	5.9188717082614	6.0272741589838	6.30267085250369	6.78848387584688	7.75917599699469	6.80568530646825	6.81857653134731	6.87811206538896	6.55078240294129	6.66897297360403	6.89962936372175	6.70361836867259	6.75438053121774	6.91218441983612	6.79494106270051	7.06338891629829	6.77515985125029	6.39129049499247	7.32103853568675	7.75777088926781	6.98992944414078	7.19475942125301	5.08309436391904	6.45712796138488	4.75637072962854	6.48509102420729	6.2656268337261	7.32574067328563	5.60723897478765	7.11033394970425	7.00666072228373	6.35516914332342
EFEMP2	7.26989564792617	7.99892406673694	6.49904783042911	6.8233970687507	8.03824377704015	6.94055072823852	6.92972675194542	7.58200238314702	7.06311452817285	8.0274352195167	7.46669897601699	8.68653951797243	7.82785466518913	7.34092807199582	7.18152883137172	7.96270722453314	7.07381330660871	7.0109509827526	7.65766228581121	7.3366416540336	7.22041681612478	8.12053375065312	7.47763088369763	7.46363064085698	8.00470984354025	7.66360764855815	8.07800754498394	7.53514653158559	7.64798198418866	7.92554993900127	7.88321659874782	7.79437951075975	7.82337636241649	7.37926313326456	7.78238501746449	7.76905134227511	7.91644293943987	8.25126185802805	7.7957515157395	6.02751749977603	7.50003051896313	5.21303419907813	7.48861183637023	7.64469404880999	7.91710221456001	7.23571465052702	7.2469148251498	7.60285586824847	6.79398812860233
EHBP1	6.9104021916356	7.39487954863905	6.88077927367217	7.31549255986329	7.15451849386905	7.48779430745559	7.17355195730488	7.105852643182	7.09803462512014	7.4814585646303	6.57903788193244	7.4242889387308	7.02239923561567	8.46624972515263	8.9022354069008	8.15442463950849	7.27097183284661	7.60645138306804	7.22914383741586	7.55656560674381	6.58432787455234	7.38539925881323	7.10131034692036	7.84356295099775	8.01010201426196	8.05778548757064	7.98144090046166	6.83086938329294	7.43877296336592	7.82598682083523	7.2024129140887	7.47316307499372	7.62494547405885	6.96282603524043	7.49978868724802	7.58145915561552	7.47701781790283	7.40574396297693	8.15280338266475	6.19720523169724	6.98658809709055	5.57751452314703	7.40808962715366	7.57781403332229	7.37757322862644	6.3582849216076	7.55772839458134	7.65278233303926	7.2974346032211
EHD2	6.79231432195283	6.13946271648423	6.41632416777438	6.15754623605887	6.54421296055642	6.56214557454351	6.26589275525329	6.36987928054028	6.04790963403856	6.83099645422793	6.61221219587879	7.14218004388574	6.51273657008679	5.9805214063981	5.9366078804213	6.95764396857854	5.86512893378552	5.76666303790971	6.18290725756689	6.23934963997613	5.97866912028476	6.73050590838583	6.23917358345732	6.09671870881093	6.94765016392444	6.90747190282815	6.38408445916235	6.11456623898924	6.38635783816666	6.7605847727142	6.50816354313507	6.58783462442182	6.65766201269995	6.13546552260801	6.41442283525506	6.79355257628174	6.7298808281384	6.6969120725696	6.11980986191878	5.91132634640411	6.339778320611	5.28354815678409	6.23545992675239	6.70162352679587	6.82164042140033	6.07270579166991	6.81103131938021	6.3290416504223	6.1552947568127
EIF2B3	5.74472263598625	5.92146445320902	5.86939883100253	5.56380454856677	6.03701109659158	5.95100683632422	6.1047857947917	6.09681402488449	5.91706819826336	5.78313074063112	5.98261554847153	6.20054966990553	6.33422329743372	5.58824740188521	5.84719803797049	6.2130494640463	5.75975768680073	6.03065132375802	5.97754521004107	6.31360519349774	6.02940567640437	6.3753570439954	5.77407463385835	6.29733926592971	6.15203199520218	6.10533866721097	6.47731514296471	6.093924282658	6.031138111828	6.49710615984765	6.31265561351878	6.07683045859739	6.27954044527808	5.85641608694166	6.14081046887335	6.20640013974191	6.18002560162747	6.24044102745843	6.06438404735238	5.67281882065808	5.77100623526358	5.23603633696602	5.8368612037868	6.22928911824464	6.0501191241696	5.99253071767284	6.27259002303483	6.1101112026793	5.62037173218504
EIF3M	7.39802293135329	7.55953825875929	7.53065697124381	7.31852029422555	7.35868323888792	7.96957476186498	7.51759467963811	7.30035751897505	7.28806487069548	7.35920615913541	7.55818671104269	7.8473374731266	7.52144015468892	7.85788437227222	7.43251690817939	7.52229291693868	7.75226252720518	7.5565133662507	7.2544531661719	7.76684797964684	7.68533945010752	7.7419998701553	7.61649634110179	7.71466858387375	8.08539428645573	7.42424145714333	7.81978569109538	7.67949528078213	7.78776710531672	7.92570645479366	7.78275016789742	7.45847076984447	7.99346434618624	7.57772933649254	7.95564622752884	7.82331836348611	7.91504949737768	8.01100468207542	7.63142296304142	7.37088977756447	7.46472732350257	7.30794674275528	7.5952542356512	7.86790385124794	7.989828294479	7.56608676722178	7.53354192926627	7.48085356132009	7.17993508212214
EMILIN1	6.11648254026818	6.15700419805826	5.71795998497204	5.66040150468689	6.46981574417334	5.68855420560952	5.59337655812367	5.91133356139513	5.43394451545419	6.16899434577761	6.29562283037822	6.53276706763328	6.32661222431204	6.04508676332617	5.72526611871597	6.41666073501602	5.6146680760821	5.66919195454133	5.93541246718777	5.92902973588589	5.60038582864551	6.4090082608463	5.99386136511251	6.13546512205471	6.78811446853879	6.75326703280378	5.97202145913713	5.51697819419297	5.96474943017087	5.93902122901259	6.0337911925252	6.21024744723711	5.90570986106899	5.55747936849599	5.99079530958285	6.16944728163649	6.17150378115528	6.19172960808996	6.09417715681408	5.21927069047934	6.02945581871004	4.91137599264788	5.61788869147999	5.98905461962215	6.16944728163649	5.62567274304339	6.31041700671477	5.90082976248351	5.74970834850398
EMILIN2	9.136672537503	9.86161264435741	8.60055532150325	9.09666967384719	9.37879061988993	9.07453669205871	8.9953036419151	9.06654814933023	8.82475010101255	9.10306896023222	9.06768197257514	10.1148826831573	9.65011796559686	8.38959132485711	8.56940123576246	10.3367264431579	8.90023030034373	10.3119744338019	10.4302256273882	9.71162744690521	8.90442627525203	9.31600239730449	8.33513629707471	10.4795368870573	9.97085901209243	9.56123227169923	9.63963752039428	9.58919312832805	9.95023082143338	9.5504674563657	10.1012463473435	9.33795178210082	9.69391660963736	9.17789514677717	9.75342882045065	9.98896317072912	9.46862051925918	10.2889156640548	10.3685953295231	8.37368760593366	9.10807217930105	7.66173982666993	8.97284854686421	9.92552945740488	9.7193667889106	8.88348102454817	9.22684381616348	9.5479796727246	9.15016513510277
EMP1	8.45491323083975	8.6253890474304	7.73997500760907	9.00573358925975	8.33964053062985	8.80496309459472	9.62692705366235	8.43471677879016	7.53614604239868	8.44182244958306	7.61588283845585	8.96428604014494	8.37019886995813	7.24466097601182	7.49309579250948	9.00009878861428	8.42516469121036	8.00254206731637	7.70962196440944	8.13624468917465	7.85741728028927	8.83102600954383	8.24362073482992	8.41870499048954	8.82993659949675	7.89601323844708	7.6835531355016	8.57864250711621	8.82620670095338	8.52896014474442	8.53268151022045	8.15881938677918	8.62433897892464	8.64393564211547	8.70167416816874	8.90703286285551	8.55878226695664	9.36436734719089	9.2492306696591	6.46498750681324	8.27354552896037	6.65528818201204	8.22711616147985	8.74838702310845	8.79602524179457	7.50130957210288	8.57415221746158	8.59791017315541	7.87904665623217
ENPP2	8.36942341859791	8.48726239688357	7.95447807787942	8.24127177657263	8.71122389588381	8.83028522542544	8.37207416308163	8.9777769387216	7.7039333309611	9.54179560818848	7.9626295002224	9.68825649800928	8.0195864356374	7.84322342067566	6.5734402018642	8.3691706019275	7.94191385547106	8.16857549216232	7.24863349088263	7.16125428279471	7.61195402959845	9.06299147887292	8.6563814271668	8.66700738843533	8.84646507698671	8.43449064808406	8.92386815561306	8.0113132901409	9.03945069257355	8.88806456444762	9.09461349675374	8.64365983586982	8.78162993696868	8.04068022794229	8.5149155107777	9.19252689955612	8.65084607180755	8.25244481020868	10.2331628174301	6.20869525808549	7.2632289434766	5.45836779260564	8.15966731453959	8.76320699855784	8.47340233320012	6.48661073701518	9.16304456919334	9.04344017930008	8.25876091118136
ENPP4	5.90020513243824	6.1681360557088	5.72979633619706	5.72217208050793	5.83395108360123	5.85916977549604	5.92914431448905	5.68032966248037	5.76694560571792	6.09555835693445	5.89084041009219	6.30744366987483	6.07017471720021	6.20295837736588	5.5505713448894	5.76458135335279	5.73584442364277	6.21492625949329	6.27183261467011	6.07279620451927	6.10353083584014	6.38231101201162	5.60467423622187	6.15838580564482	6.25678537856211	5.70787165904949	5.74095741471024	5.74154507694332	6.06873997289239	6.17538207129101	5.96477117974711	5.66590588072109	6.13161890198707	5.97251307176081	6.27793099065477	6.30246960826725	5.99162697186093	6.35040778299295	7.01952167530388	5.45196149375693	5.332751606209	5.1105371750976	6.06446547402295	6.41451968696274	5.79550678955813	5.81704758590563	6.1355372701045	5.81499355762576	5.86413216264087
ENTPD3	6.03848273073261	7.00857278561651	6.53682666302555	6.77230575193	6.11373145742005	6.40108954708925	6.12865763868944	6.21721188749224	6.28449162717923	6.50513407399406	6.57787142303688	6.55273777527253	6.17780569447089	6.98540899980732	7.09462889130344	6.76162800839296	6.7022592515878	6.98602682014781	6.89966160794241	6.74849728402639	6.39149094701679	6.41371457143828	6.3974499757794	6.8697064716951	6.85679426805146	6.77449096076466	6.75641396127215	6.27723712004936	6.62427465044159	6.34000820239279	7.53887011776304	6.98010822056732	6.73909738339355	6.25318285298704	7.25336158569494	6.8678929798447	6.84620048737883	7.36018174210295	7.22244770138106	5.81092508610623	5.71007800889929	5.98217864187412	6.56126483107984	6.76199705680587	6.73398664277913	5.77228738445692	6.85956789890758	6.18328363241823	6.00566236003886
EP300	5.98095636494606	5.98450414579813	6.42796417170392	6.33129361841155	5.66134150509207	6.95767023361323	6.70770469874802	6.19085021072339	6.79308871249825	6.44044506648699	5.90108856589783	5.89325317661206	5.77024446873758	6.3139356108258	6.7409195897669	5.53224292142779	6.3674795679515	6.17363996188529	5.69136651232251	5.63900565902136	5.73871118102473	5.84021334467602	5.66317649285395	5.91668265224143	5.77390242617236	6.1504840418094	5.55078970632545	5.70810288188525	5.84156707355248	5.50518023573469	5.87246770614223	6.26240068413462	5.2876190969597	6.25154753326164	5.34275846485288	5.67302525490679	5.58063991133224	5.50179795397888	5.58315808569175	6.25795941927707	6.08039818261589	7.26181170863703	5.9418757781261	5.85781685554624	5.88529908307868	6.09586275810873	6.56582976240382	6.36200783616867	6.59987977651605
EPDR1	8.7861215433596	9.84232127319079	8.33162030112531	9.20601813941963	8.01551783326909	8.93790595046708	8.14868376570249	8.48248826074203	8.50215112353841	8.47439102937408	7.66786652152237	8.97861229604938	8.61555104373126	7.75380290220291	7.57450338086103	9.00331559175626	8.19927956424533	11.0064659001802	8.61335911804248	9.25715447637072	7.86432653546563	8.53789240594597	7.68800645049806	10.0790363538981	9.76081978604674	9.19480724314242	9.39831699737495	8.16847006503373	9.13412999942208	9.10238553641619	8.58366624956792	8.50151858191742	9.2653025774588	7.71610173079998	8.95079406563059	9.11011671282496	8.7042969187971	9.43970192104832	9.43748297178049	6.95242887270052	7.45812703088291	6.2234821906856	8.38975896029624	8.78479177320873	9.53410035441256	8.05129795500155	9.0728552732148	8.94618518641504	8.1521879548454
EPYC	10.1505818265706	9.99325541321994	7.96738333292336	11.3778301082858	7.79418578247861	8.14400130725756	8.13170921226655	8.01336373295411	8.11943146044357	8.10847328007819	7.91663720447743	7.92059591885026	9.42653870504689	8.05381526339685	7.90316896970899	8.07764981200857	8.21171920010158	12.7378492997057	8.80664132649831	11.7610652145455	8.09761550188894	8.07620115203881	7.87357901408887	8.14664424680615	9.4404030005903	8.68590591750526	10.9899169221277	6.53145689210953	9.00983690887218	10.6171915116861	10.3420992191609	9.52355380830413	8.60661592863157	5.91961979732322	10.6417451135923	10.4070557532192	8.32682715442804	10.6128954321568	10.7071830723521	7.8308852840485	4.63774126711046	7.02602891607775	6.75964372158105	8.41379261696951	7.60709628335827	7.11195615939965	9.01332087863079	10.021670097884	9.007108521522
ERMP1	7.54421853148261	7.48796116252108	6.46158003287689	7.26419737076787	7.65214342069617	7.69388490594904	7.3453632442569	7.48124739143433	7.33231678691433	7.70192453853428	7.27911017138916	7.73566439594555	7.35670486879681	7.37093784982378	6.93602602905714	8.32260929796715	6.87822322424223	8.37763264699918	7.52000990568463	7.51906090196357	7.58971064890136	7.84651230580958	7.21606724890708	7.15952063668362	8.15117105910231	7.44999169613617	7.82941522420031	7.63760062380035	7.5231009741693	7.35696805979363	7.93469291960723	7.82161718661388	7.93225457869824	7.10965049178662	7.6478332796379	7.80449296038279	7.53290273235767	8.21717936723636	8.56381558605477	6.2880394238635	6.84886434758305	5.87255078629353	6.92210019598398	7.63323487677589	7.94662217677192	6.72823254976523	8.01210279815199	7.46939884230991	6.91320676631745
ESR1	6.370363717403	6.23944989881601	6.12461876079772	6.26376769889337	6.24105394679725	6.23181003143307	6.19038748644888	6.22438688727698	6.07415575519359	6.22923644136009	5.80004878553911	6.53565786102543	6.10181747162428	5.72774315967914	5.97081611595998	6.22584000276037	6.02347842167106	6.53180622962369	6.38900911487053	6.10077366093784	5.98066615662403	6.02481985842036	5.82988142148715	7.0630862592476	6.72623306217677	6.53785020955476	6.41386194849486	6.10905510538159	6.27149825838885	6.37220861574664	6.49788879888471	6.05439838252048	6.6725387597489	6.20485646635728	6.46952767554686	6.47538139053427	6.65435152908373	6.42083367366608	6.34581332698199	5.11171548740905	6.23072815368585	5.09715899481582	5.90743221715778	6.1713245459193	6.21177135934416	5.55724627235874	6.21067664103918	6.26492529018319	5.95010946089935
ESYT3	5.94783571247741	5.75777248027487	5.82507786680296	5.69700103590973	5.74127447896608	5.96986608384098	5.53240034557406	5.73957835238691	5.70775670486174	5.57582504083403	5.65687222297975	5.76698553146629	5.52397753517521	6.11326519193699	6.3001282281311	5.49944152227422	5.72417760950784	6.09464634789743	5.89718320509029	5.93509480446114	5.74250802556911	5.49560596330541	5.75314668051349	5.59700666440121	6.45156598259041	5.86063054643034	6.50678176326405	5.71039588526302	5.77078727534903	5.81393777039058	5.94294937047643	5.66697533421663	6.09495656418412	5.44514613488619	6.00856369937771	6.05613067733005	5.3438278036679	5.95536545050656	6.14007818965275	5.18789783768371	5.23887902883815	5.27536814242695	5.47555295618727	5.70963675876144	5.68555258887267	5.3680873707557	5.76422612086715	5.62727895756002	5.51808352885345
EVA1C	7.21091970963978	7.36068322043175	7.09224970250954	7.56903007101614	7.35404411950398	7.36151262511861	6.75788053530361	7.895313246819	6.8979949680939	7.13694952304856	6.75558376679323	7.47969018899129	7.32614539450022	6.78662415536788	6.577656497012	8.11876641984305	7.54387795009232	7.75465159469254	7.02104659334649	7.40733786507729	7.13994068776575	7.0956187753525	7.58165316236983	7.96002609291644	7.95257868258092	7.80236146515273	7.61908733830862	7.2974419748664	7.68243310077149	7.55122908663751	7.47797591168082	7.25847647264406	7.80046934071528	6.8219307613056	7.4128894318906	8.03149151104642	7.57843778031548	7.71189339466368	7.70411404161326	5.8316836750063	7.13392415369743	5.02717409994392	7.22110492502882	8.08923985482489	7.62782808006437	6.07993746067337	7.95222756670593	7.64198139378727	6.86144337265591
EXOSC7	6.68999977610323	6.5221535533522	6.71299001059851	6.35198553405745	6.49284195660342	6.89428025729711	6.93138169330001	6.60621946792664	6.26066862345398	6.54579131487564	6.46757615812133	6.93609466912674	6.99968293133072	7.35704397524671	6.80320615237724	6.81444285112975	6.824548699382	6.98119638049674	7.19138428321131	6.72818926189212	6.81108502490254	6.864950153964	7.22680101855501	7.21281007594164	6.84696513502725	6.83661222556548	7.05668240334176	6.89400877083801	7.11574134855359	6.58042764544661	6.84681487233251	6.87254307917334	7.13224171408379	6.47178010891055	6.58791700444087	6.69797491804214	7.27490663244404	6.7433000431605	6.56802621798184	6.41940500052559	6.53730605617456	5.88833384097079	6.85469225144989	6.83063500381578	6.68656256147946	6.5375333522761	6.91510546297382	6.95770588796285	6.47111629017049
F10	6.07646973904765	5.74451315766392	5.62895374462809	5.64719712697564	6.17520709834092	5.69123571259221	5.77011045441832	5.67387391380978	5.80908004629682	6.08913575598323	5.74947881203071	6.27765531654464	5.92778797206522	5.76637283177859	5.43743421298144	6.5853953371396	6.12807397449577	5.80240980894048	5.72162335833681	5.77123053713741	5.70219253690154	6.18776516626852	5.46292817036456	6.00225940570243	6.5163880255284	6.05898728971818	6.13692755397113	5.67595810769946	5.86593819973856	6.32749297035972	5.7585660777346	5.71967225180313	6.14423712911449	5.36273234396889	6.22222299097178	6.09945469828077	5.74074672007449	6.5004558503496	5.81569987596206	5.10547717427365	5.35409950773657	4.88185814756145	5.67508337814697	5.9214239702666	6.23914807724898	5.68409495366426	5.76932152897673	5.5317691771695	5.44387467672195
F2R	9.72555170569678	9.8950165180057	9.32525706916475	10.0751387671046	9.51114330202177	9.9007325267341	9.37235953686842	9.35424096730931	9.9121026087787	9.41404983769861	9.38836022492843	9.82764358459657	9.72258524969218	9.59586022432318	9.61948792646226	9.51314226159361	9.47456335750424	10.5804277718347	9.934650872749	10.1951083247678	9.53126882699101	9.54572530261452	9.55133140090098	10.6745387884767	10.4523977955588	9.80444209637698	10.3330895128371	9.71611574628606	10.1918828388866	9.98154822493399	9.9797845804077	9.87855260122817	10.0879709997437	9.79327999063805	9.8334909922505	10.072609183306	9.87118591091845	10.4996493372462	10.1458221900937	8.86421648036312	9.68007731518061	8.61984946981929	9.48294734035965	9.49127610367177	10.3443653266205	9.67449017916472	10.2983879701401	9.81571837809479	9.37956286321755
F3	8.52816876074337	7.97232472060405	7.39661223360727	7.23371311111389	7.54990480288418	7.83342337094551	7.54737308570302	7.42793510815295	6.91981946989326	7.70907386206399	6.1760207462243	7.07564112937925	6.99408317387409	6.46753954057811	7.33700717210539	7.7815906811898	7.34630701321754	7.43357530445227	7.22169298751803	7.04823951042179	7.85820888214911	8.45198095170486	7.89795974793598	7.92534448877891	8.37227910911755	7.69987678201046	7.72248016040603	7.52743893581158	7.22425623156154	7.62673393127834	7.64882680995334	7.81580548226651	8.46267582380591	7.41392647646332	8.06167642675344	8.24879930604772	7.85927028708607	8.42312189481642	8.5305214233242	5.8561664438405	7.28626421544515	5.50032060708177	7.32979154948095	8.35400471235612	7.88178733783237	7.26552738081767	8.17392290279099	7.42554804459936	6.6710485896687
F5	5.71479249571283	5.4198732541748	5.28563699399984	5.27740276320939	6.65458050440229	6.45131089305229	6.41379939722913	6.40632149578536	4.92884431590982	6.07925784878874	5.96812663849352	6.97785071402986	6.19981918642134	5.28782059001686	4.63529134673998	6.60390643817484	5.30420365957475	6.19414712454602	4.18063941027813	5.33833607105871	6.01926385319255	5.92821155894083	5.96141726525686	5.66735153572418	5.09866647244817	5.25798246556405	5.92643273223944	6.07172276949228	5.36612582180681	5.23168630449022	5.42462888473102	5.78542848328345	5.62616595511402	6.30242878708974	5.324755410027	5.3905449813677	5.20985637590752	5.65362020511726	5.34091423536101	6.34589006016831	6.26801932039178	7.51642391058981	5.21338601710456	5.57333113124494	5.36588141062303	6.36633753799275	5.7197286566743	5.10501543483937	6.03669177279181
FADS1	6.90698629490673	7.38226551728328	6.14253620903729	6.64720369535768	6.52271054363734	6.49341143828338	6.35976700897513	6.65027863881974	5.92541388335821	7.0518579737636	6.61313781064637	6.93376920016653	7.17607360873863	7.10811459167984	6.76639064002166	6.97899434644412	6.84520837635526	6.83228743597271	7.33859808587492	7.42733166205002	6.43435924858904	7.1796879798997	6.64477665385339	7.19499918538742	7.77821264049104	7.22351617179814	8.00800619861121	6.75432699155373	7.16444926842287	7.39654154482523	7.29835356845521	6.92254993489844	7.31737227087026	6.37431354478295	6.82087521194877	6.99597660618897	6.64181092802304	8.10279408458329	7.09288523914535	5.94362673103172	5.99489178269364	4.88234101950388	7.06138431941846	6.62493160833029	7.57652270706052	6.86763786931008	7.91484055363196	6.80187607705861	6.61659956987086
FAM105A	6.85366564262711	7.09607395031589	6.43452447147893	6.75140377890435	6.8005102493212	6.97281733885775	6.38234080163205	6.96930848564795	6.36188493398343	6.94166693456437	6.15181915462343	6.57355344786083	6.66555004953365	7.00139090598975	6.87733054808795	6.72450998192597	6.9693446242811	6.76452465021546	7.0172565914776	7.17897993945381	6.62889373195893	6.85825701438035	6.61648090734242	7.19174619262138	7.41218886203617	6.23926092211874	7.28522670300812	6.55438754029602	6.79545684799538	7.1157895827631	6.83192660993983	6.58085018539609	7.20801301593594	6.40721695190415	7.33819194734237	7.27723587618718	6.66300796427226	7.30160232299561	7.7380408423058	6.04709082873402	6.3158409180407	6.4678719733047	6.49054362149437	6.80208551759313	6.6341973169191	6.62359274639497	6.99072292219026	6.69599056655867	6.33458405276537
FAM107B	7.21896717927834	6.84421825203989	6.79845924478148	7.34322337114174	6.43341789874478	6.76871859690521	7.65731409545947	6.67792785183366	7.15411243509917	7.17577327100929	7.47256922477745	6.55523675517002	7.86144093840557	8.25825609682768	7.86921608344195	5.87109119807809	7.85681319101066	7.30857979283721	7.23737495861575	7.72909877964404	6.69391795166386	6.63349561991458	7.04815836364194	6.15887490750433	6.6258374122373	7.05223304679672	6.78641493110519	7.05242922831919	6.74898349661713	4.53746646825573	6.57918740800818	6.79588755591785	6.38202792064453	7.39091788447319	6.62829654762151	6.83204479141745	7.13289994611523	7.00895442203131	6.85280668194088	7.65902053399392	7.40557951055529	8.01578055624354	7.40581198565942	7.20833370332176	6.77863437192387	7.87218156723817	6.89806674008327	7.21909327892185	7.62795028537209
FAM117B	5.85183913771268	6.00854742102253	6.12593875334262	5.786635943459	6.13126120022915	6.222733400521	5.94791507720236	6.21950355207854	5.79365365905537	6.24326945181181	5.96892955368489	6.49729097973606	6.0240896868613	6.12820446792166	6.2530758721321	6.18873161293776	5.77242300342243	5.54887249829108	6.21136465538152	5.77198110873503	6.18102657647928	6.34006849169905	6.33370156646049	6.25305980323438	5.56737358052357	5.8702534745346	5.98350801289375	5.98690573325073	6.03451826041199	5.87531613868209	5.91880302962854	5.98399734450512	5.64850485525161	6.06584250072357	5.57540965931913	5.89553124154121	6.10708810319001	5.85517448234591	6.03601385616874	6.98563997268292	6.32044931667921	6.7212628979285	5.86621906170814	5.62065412088119	5.85180857322179	5.86839859897142	5.88143371944875	5.85706818632567	6.38755324115199
FAM127A	7.40103589500363	8.07805079733612	8.30255188616092	7.70497827024786	8.28013049761519	7.55423940525109	7.63863394030085	8.30810457940095	7.38590445985588	8.13184969916249	7.72228950397632	7.97278469087607	7.73330985865629	7.93156833271251	7.74012752236179	8.11424782562328	7.31666531808282	7.67880252229119	8.0903245362	7.89264076305869	7.40762978571027	7.77330916261229	7.5747534700387	7.80319636129695	8.2762183281513	7.96986472761002	8.33917994347329	7.82906593515609	8.07196399070297	8.4380588967247	8.11498052121201	7.96817922748498	8.29825354474182	7.63506133605092	8.26062373124387	8.40260758283648	8.31096921069616	8.42421770364492	7.73500535422681	6.93661687364109	7.6332316568313	6.23627482830903	7.69274134557271	8.059564588569	8.08740882738958	7.36098989988019	8.19245678551364	7.68404781126332	7.41296599838282
FAM134B	6.8342389271777	7.2210099115551	6.46017268723663	6.33638394553954	7.05007378796555	6.98917761279645	6.65382129684113	7.22062175852161	6.37333454964027	6.90928452610292	6.7995592182477	7.31396688420335	6.56982936913889	6.65707302373002	6.64695381502965	7.29199898832488	6.47641832191958	7.59491529690596	6.48643012012131	6.63628559870559	6.79009372325427	7.2671688707987	6.76325608913091	7.15321370875184	7.63458313865597	6.9326950005046	7.38400597924402	6.61737231876888	6.88914513813139	7.13750926773699	7.17660798577675	6.67100716793806	7.28489903484297	6.50399681359284	7.32246665585466	7.49499750688727	6.83045556289178	7.45052136797463	7.22942773636626	5.7641991589769	6.39649453963393	5.59028617080103	6.56436737480907	7.37301050999204	6.90733465753754	6.34518296916714	6.87501129159734	6.9045062778536	6.35095183555852
FAM150B	6.7931566468809	7.92050609569113	6.67947614321358	7.55311720306058	7.61358354468942	7.3063016981683	6.67326251612422	8.04650054477433	7.35635281260924	7.38662116693142	6.90035011143411	7.44080158807952	6.60763384935318	6.99907193515058	6.3972152830349	7.59085713911862	8.07823795478956	7.1119543390075	6.73801357431328	6.85851743569316	6.90251033289779	7.35245842452671	6.76702674102195	7.7838551260723	7.43803195431703	6.88698573997847	6.33557638557696	7.43429175115893	7.55010181341514	7.97367284654793	7.10848536947113	6.7651529463067	7.43979418330374	7.32306301930012	7.72683850180479	7.90026694237372	7.91863364612158	6.81842433812949	6.75382678908045	5.36482674251499	8.31839924398734	4.86876207256206	7.58929304213086	7.82101034496999	7.72870627854349	6.31075638998037	8.41739094617004	8.03314551752531	6.68333530477135
FAM171A1	6.04559196209833	6.35213920783669	6.73283215718257	6.46396482305212	6.36614044075195	6.24799345228678	5.89124074502101	6.39388134319503	5.87026527923778	6.3477248699211	6.62459823131358	7.08650254195467	6.46576737287801	6.25874222414065	5.72781217460519	6.57319153605799	6.85104444909041	5.98795496879592	6.14323366956744	6.75278888926026	6.66203033945618	6.36002803851873	6.4086528071169	7.44042107980888	6.79712251452805	6.40729166420781	6.11639684053526	6.16755808329021	6.60719900869385	6.43699268278597	6.75568038024208	6.67493767447541	6.63723497262879	6.57412481520529	6.48355388279392	6.52127935712939	7.24944297195072	6.73442795502601	6.55199470031492	5.75778991898479	6.99413016210095	5.50911149421899	6.3180671551995	6.6443295517582	6.58280018460213	5.8892953489516	6.16957534626054	6.67416340985463	6.20153179008821
FAM173A	6.97696765963597	6.53147827316634	7.27461990367743	6.85996647288205	6.8013377924574	6.14462929343351	6.50413754033877	6.78684297040702	6.65228646571169	6.56816573774226	6.52688166617371	6.70997044469921	6.9614576360412	6.74271069450562	6.68098080059844	6.95942723295243	6.7938796723469	7.20396469619254	7.02712143593286	6.70502133717033	6.58570616442579	6.53429748621986	6.63480323035039	6.75502001323128	7.03264295020839	6.92671958034111	7.14774038411473	6.72383278655625	6.81154857281817	6.7838094328572	6.88564097773976	6.81761933943911	7.15356401884403	6.39157527724476	6.85355533489046	6.89943037134319	6.85926766594336	6.66096979068101	6.19580625924015	6.83127667783326	6.33631583166963	6.42433062865542	6.77393547620896	6.80367525259054	6.74939207231259	6.70852853105207	7.04044175356793	6.77520131971507	6.53037567796555
FAM20A	5.56966446888748	5.98674047302227	5.61373946611663	5.67610334286551	5.87946157675828	5.78096118574457	6.07960466437392	5.89367973174667	5.96484828652995	5.78859916615957	5.68784809890079	6.02405924087475	5.54172594989497	5.55328897346356	5.82136497446468	6.41940923501563	6.04409532799187	6.12786421706464	5.61536790363137	6.03703291840245	5.8791504573931	6.03215896118507	5.7281225007224	5.93075454325943	5.75762263502314	6.35090942277692	5.58051046181373	5.84414661261031	6.07599450454121	6.05001387827362	6.08549611390965	6.04221162944429	6.10685013034764	5.76465534441364	6.09954934753509	6.00379652059982	5.81809756200772	6.29317146919235	6.23451119306476	5.64858798854059	5.80821633817798	5.22904745910601	5.92407654640671	6.19326912813317	5.79608742180946	5.27237599759528	5.89376269136233	5.94737456381443	5.8231572135191
FAM69A	6.48372972478515	6.28017614579693	6.54801779920959	5.98793174827836	6.31065021293719	5.96584737110524	6.16155550235655	6.09346493745007	6.22151750552485	6.65895012750015	6.24657865924218	6.60671744441646	6.44231926598258	6.12187816332175	6.41914640434901	6.40014115706832	6.23609597049483	6.91514220040021	5.97024003563322	6.53488245285409	6.38434462365897	6.4390354293937	6.1359773370397	6.4116831393743	6.73112788977577	6.51587792929295	6.62368900218171	6.25861393909021	6.4963610548046	4.94415995130154	6.51070231498818	6.3623062546639	6.61745886287531	6.23878877578007	6.56844980176468	6.67074712207969	6.30436334728781	6.77036545450909	6.74124731877194	5.75792490863977	6.06018041091996	5.57926337445184	6.20101243476639	6.5665128524804	6.60756796870922	5.99092456305757	6.53378386642808	6.43124868333075	6.05609010385924
FAM89A	7.8529684109065	7.84528067421878	8.20747761703534	7.60815225319033	8.14024162137918	7.42985602933742	7.47467998903355	7.47538943299997	8.28772857250596	7.84378433628674	7.80522933756943	7.59013882593403	7.78354609404762	7.24313688297993	7.57965195421232	8.08319587698892	7.93737940004048	8.0355341975391	6.71553624802737	7.80943440544308	8.07882312235957	7.67617497447622	7.4777371036917	7.61376331001561	8.61261711018609	8.03075280688212	8.1299986898902	7.37873926894986	7.85755207911675	7.9137108096029	7.83559002183298	7.62562606097818	8.24901184722729	6.97811807593515	8.1448645091059	8.26087283042192	7.63087980721121	8.21116792478555	8.31109333684544	6.39621634749905	7.04853887474527	5.85283714266066	7.67741811365214	7.98836621571764	7.77468572273426	6.93792688632266	8.61647808476674	7.9870260248294	7.39199178660241
FAP	6.88948880363558	7.2748659492731	7.00092122126969	6.84176595361251	6.79112909766137	7.24124236838202	6.75263496727362	7.04178770320853	7.12111004673612	7.31243189232034	6.6048200842338	6.85256108634086	6.11743622832195	6.68002131290224	6.48054841270725	7.08784936751903	6.63131557047416	7.09716566474982	6.46860627238038	6.4082100824144	7.09895449561289	7.39932176977067	7.47776703351021	7.62629128363254	8.2258858481977	7.32300084762098	6.32368202524316	6.72492198264322	7.43572894222082	7.14885766716129	7.5700543885862	7.42821888212665	6.99404068469006	6.95431595443593	7.28838109815407	7.47655762805783	7.20438374986123	7.84888641170096	7.60961915223523	5.51283269486565	6.96019565721182	5.24389070011514	6.68905970187157	6.78120046641018	7.25082521745283	6.21070282027484	7.02610096847533	7.0502596459993	6.67856049835417
FAR2	5.84083571300489	5.32797744461872	5.83245248159879	5.66160569121991	5.65357194305346	5.62689097493604	5.87991990096388	6.03880644363838	6.20707643268258	6.19622361532119	6.29320832947698	5.50233019740056	5.58204274709422	5.93408757658988	6.33834827067744	5.79666274756733	5.74191329843462	5.72256297897794	5.34180058995359	5.81819093962066	6.59140338059616	6.58510453288916	5.86436808387409	5.5126698153347	5.52338614859233	5.56650186195278	5.43912800985371	6.0310650481398	5.53737433127781	5.71301099439975	5.61026356340943	5.54762400907093	5.6059032647316	5.94032476967326	5.8175492882695	5.67348571675005	5.56102572166457	5.50291050343059	5.90325376290293	6.3299247874138	5.85857896815973	6.34789245032639	5.82475870897764	5.76227109491046	5.83873721393883	6.24532308946296	5.58258285251547	5.58715025449306	5.88582321368831
FBLN2	7.6564117674609	8.44548191936175	7.25915011873882	7.69206098835449	8.14745091677634	8.03140889685486	7.61893291252632	8.0937326152371	7.47943457633476	8.39037515969229	7.78420569418984	8.60701226806613	7.38510871913892	7.5224854092221	7.50847478941749	8.1663840257169	7.74511183373971	7.95121275901521	8.04555658354825	8.05971014062421	7.06495622354413	8.44889080233861	7.43192591175257	8.09519854595661	8.44449804263354	7.68642794655139	7.52686334232081	7.85326438569751	7.68989150814896	7.68965166822108	8.43099223122259	7.87660642659568	7.99874141931303	7.74603887299877	8.24163628112501	8.2006050371631	8.17320805704441	8.502599497866	8.46845814451016	6.03383000520045	7.6791554910927	5.41814446594059	7.63265477979748	8.44211732883455	8.63008977797687	6.8469739264811	8.19139059191322	8.25358639085628	7.20098572709202
FBLN5	7.9722129588818	7.78536860719706	7.32990597828495	7.56780759707824	7.70340723476086	8.00396019824778	7.17040870255555	7.32419959396835	7.25383843705893	7.96739736639371	6.99912990234748	7.63327209091896	7.38892634552554	6.86315832455225	7.82214222256071	8.72803398188737	6.90315854902409	8.16227384350031	7.39158546056947	7.64296813235964	7.61212986805465	8.33352021547613	7.08327305796021	8.21874760995163	8.20839867650358	8.2088994622212	7.90916494882438	7.33942276796664	7.87061707341811	7.92449853055896	7.79175524636332	8.08287026030308	8.14574294859613	7.25815052973137	8.12811444967944	7.91498032881502	7.88601471457687	8.36254856288232	8.31658428946756	6.36304492234128	7.45319370809859	5.51423838068509	7.38486053837669	8.18988784084633	7.46553753831269	6.42637304040926	7.67075728097325	8.0019122405573	7.36086630952573
FBXL2	5.90227513634389	6.37471633865592	6.19238535500614	6.04836627565148	6.34918560499613	6.43377492160025	6.01582993663487	6.26601088178136	6.56957588697864	6.31424178019948	6.16421137000142	6.61292376118535	6.05063903825158	6.0666044261357	5.96834070676778	6.39448627425058	6.00102791830045	6.27808613784476	5.67538446092932	6.07669182423363	6.10937834470493	6.37116232372366	6.1649186666961	6.1369299260638	6.27611990935454	6.14137509547328	6.58859892247025	6.07998608891492	6.53567189358378	6.33475919318828	6.36073501919851	6.1326517728038	6.23706189946506	6.07017911788044	6.24908843622905	6.65746332933461	6.15108406213366	6.59351407517488	6.37340185120659	5.60246397632261	5.84792106480696	5.35001217565283	6.0121791959158	6.22623661631498	6.45772481467826	5.66753794734695	6.4837006406885	6.36722104201364	6.13767893050739
FBXO32	6.38062578840875	7.38435254467085	6.77721529904485	7.33161501410492	6.55054284176595	6.90514108268973	6.6860318336261	6.64746485000238	7.03927022008323	6.55038635057733	6.57119195109883	6.40911024966854	6.15146872578596	6.82556568008145	7.60291137645036	7.09391262615205	6.5910123695751	6.78083618137471	6.76355972696905	7.17987252361952	7.15675193275598	6.36722150866602	7.05445293031007	7.36015576916101	7.21549647026877	7.15505643399744	7.04980753969334	6.41953000145412	6.9927587271332	6.90725861382344	6.98840201161896	6.75468565713818	7.14733779933432	6.6671900278351	7.15187688898637	7.07638740121348	6.9277016635441	7.52326638896906	7.37859568808736	5.51042485255831	6.42239093728769	5.46860350112825	6.63200117175856	6.94901699161959	6.71251046870571	6.38554419118577	6.62506627826202	7.13763798920839	6.79149125215259
FERMT2	9.1838397835883	9.90966129997193	8.97734546496992	8.80495641750368	9.35096995305655	9.55920638831479	9.49188139984422	9.74411837547406	8.8047276470503	9.84220212518463	9.43643794746285	10.0828070205314	9.12198175821635	9.33878928478089	10.3438024872154	10.4629956477018	9.00963648922372	8.82292740346801	9.24019301220697	9.83473174691435	9.46831103298995	9.70530104579111	9.73324296828422	9.97210574699114	10.1769657946641	9.87417064720671	10.2901681577889	9.62455356725973	10.059367989649	10.1973484607554	9.90732544774091	9.44099998821194	10.3460941890757	9.28131626821937	10.133661451679	10.4910536895094	9.64828598169214	10.7810321258895	10.7224816452508	7.69476419800759	8.98316359150146	6.44306809088422	9.01358250109777	9.94023600546565	10.1064269854045	8.58020288912913	10.3341643672874	9.88719723993781	9.04608165363396
FGD5	6.62075722728064	6.82736743011253	6.96989700630174	6.70417024338122	7.32290781542266	6.89542391003568	6.26640995249968	7.06429405404552	6.0142353293618	7.1235341258468	6.75005284702103	7.65672843533034	6.64082337900301	6.02657822898897	5.65294348897038	7.00243340272827	6.81162897827655	6.19062650668941	6.64399802390237	6.65667036781155	6.65912251139461	7.3445912390749	6.84136881209792	7.13807831226738	7.23727700414524	6.96077970788414	7.32100510495858	6.53182479767278	7.1765846295972	6.13133948977561	6.95460365305266	6.87580117674213	7.42893762875314	6.71199950101969	6.93296585340573	7.21769193948566	6.88914160549284	6.96613185032026	7.32245188385126	5.50797601452706	6.37443028561794	4.92466013060142	6.65245609438448	7.11882339150707	6.65439045655333	6.12022277897229	7.22670612356052	7.09552931186807	6.13988394044376
FGF2	5.99951283896153	5.90256898512173	5.68070782814356	5.99305583864506	5.62362629901175	5.91634794199765	5.71806779217414	5.66747972867256	5.55134644976724	5.84354929101831	5.67620502063374	5.89657829339128	5.70562633925028	5.71931450818423	5.77536467296945	5.67959815410115	5.87180306337532	6.17334433585326	5.6536678560718	5.85175578124466	5.75843644037083	5.96296178843621	5.82201767425593	5.96751708909482	6.17436218698405	5.90391078216826	6.16087676322159	5.81354095953615	5.86417889039589	5.89755553448984	5.85652884911574	5.62353092598445	6.0219150804213	5.65418674125986	5.97961447025352	5.96036693671258	5.92490804932644	6.39296898008347	6.27338004367243	5.24418700826191	5.6518897811204	5.07454075760623	5.73956242624976	5.80738790742018	5.98478344213207	5.58765837244762	5.95458998689281	5.81559027648674	5.43644067055472
FGG	6.21693824970608	6.63567166321085	6.22700920981016	6.48245519168249	6.10616642125792	6.25337373550288	6.18722188779044	6.11773603693494	6.45719662611924	6.24984094171245	6.20792530766249	6.91522811074295	6.40814077408074	6.27458265159254	6.2312974080606	6.65565784898934	6.34647102941484	8.72260427798041	6.65723681470275	6.54256380371484	6.2990387870705	6.36203838308891	6.43865309246738	6.69141824046659	6.93186470482347	7.29883474054054	6.26101356381486	5.94002252616194	7.63741332720376	7.13054328042924	7.24291627881567	7.07300602165079	8.04670560851665	6.2022377978016	7.1035538974366	6.07912775326455	6.50163471709436	6.71566139177191	5.77004168372408	5.35543622814025	4.94432863042344	5.0193502033636	5.77234985324554	7.77619889941372	6.17763680900192	5.73074372167477	6.23663397023265	6.60457789614791	6.29451171744247
FGGY	5.99591956316598	6.30139356814628	5.80660070136406	6.02316900225933	6.27498400282008	6.1763018134551	6.15310700175791	5.82288174092582	6.18112662020259	5.92870583558739	6.33913427870441	6.30228109432576	6.2367608115872	6.08419387278775	6.20414690770246	6.55599027827626	6.3307117148267	6.4075214469364	6.51636729743145	6.07066058768862	6.23677868124182	6.34920859156138	6.07749870885667	6.32697100045951	6.02883829221097	6.1442751925648	6.32491461282669	6.16369303431412	6.46525942063424	6.44984789336299	6.38792563651738	6.22775621200072	6.42689349860707	5.95773613913328	6.32615665719284	6.35755434730018	6.21804667056929	6.33485003692076	5.93445036706459	5.79448316804885	5.8747562192855	5.69483571403645	6.20994375060375	6.11322346285423	6.39837022743754	5.89579774781176	6.19594585164432	6.21224105174964	5.93388907347019
FICD	6.69090730905425	6.90696799335104	6.16554317902345	6.6092867658177	6.79115761149989	6.18062161259405	6.84726669550434	6.2562173348452	6.66357161611995	7.02839723226804	7.33021466753287	7.00212806726165	7.26252831652625	7.01545591754803	6.77629288981435	6.71323048686627	7.26744165838522	7.04667728111976	6.77701377037965	7.3455630665507	7.13913884543473	6.74433528031888	6.65403026320768	6.47969965005948	7.9883080504481	7.0658462852979	7.55179677517341	6.23857418961931	6.63861164698006	7.1753243321845	6.92757995510586	6.45426179734401	6.90268824898002	6.10030878718375	7.09817395954147	7.37262658991681	6.54548623565715	7.10753223906779	6.84884682992274	5.24566880335733	6.36004812768024	5.70028060738772	6.40699167737317	7.04091190237438	6.6113031352464	6.28835017981922	7.32222993063758	7.12444060075782	6.76396453484762
FILIP1L	7.19886889649914	6.7487737127695	6.55329999969401	6.47880657569461	6.77528529823055	6.50110816084211	6.39252552507816	6.69898857920392	6.47998186602323	7.55285224246718	6.12821134365271	6.77161313786424	6.87674145076193	6.28411660238095	6.02891567727894	6.7953955056591	6.4902609669925	6.73088294537446	6.29543195936262	6.14719795956429	6.24819256539959	7.14277601752747	6.46183826306349	6.6498074945257	6.66277566062333	7.10307943227447	6.70198721396819	6.28288567217468	6.59354502675514	6.45110962466996	6.81819280994922	6.97710577150719	6.74418226019998	6.29813838705639	6.77313326113002	6.58870136607077	6.81269753571987	6.62888278479345	7.16390472359613	5.78812636769593	6.21452928647933	5.17439942851777	6.70369038067598	6.67809967524801	6.52471267986172	6.09220702248258	6.58478271331005	6.63621249280704	6.58859913829361
FNDC4	5.88198555044871	6.05893032082188	6.43577985557147	5.97906318733474	6.04826260519454	5.93906573342116	5.87952260447724	5.86574138770556	5.90016622796332	6.08186019642371	6.31744564225507	5.96114572542014	5.82836477250489	6.17700131853827	5.56491224184163	6.16618319399664	5.68969523735814	6.16023072459512	6.18900774673991	6.02050084322119	6.17212434611104	5.86651223339129	6.15491000925217	6.33224211919819	6.31183891914258	6.21565685159983	6.18947393479317	5.92280612431543	6.45832559021407	6.07669055852056	6.61775648896854	5.76800672317325	6.43299447511429	5.64854269490953	6.07456337650448	6.3600943682925	6.05506761399205	6.68415336378397	5.73887547635829	5.45984492987531	5.57079837227383	5.99498633329335	6.21878353049333	6.59611217972983	6.03476463699404	5.50513532880892	6.42412997818004	6.13256763581106	5.825521451946
FOXL2NB	6.7312140039561	6.69478703144022	6.57787154960049	6.82334839135383	6.43625535445898	6.70711423816822	6.65396125619	6.26585314752881	6.72041126637626	6.23488529979992	6.7540527820002	7.05861972004395	7.16441256362129	6.48863918064828	6.45003037219219	6.95826471282936	6.17209262141844	7.6911683102679	6.50741289907027	7.08156016765252	6.1771828722393	6.30976671492654	6.34634165685266	7.46922914063975	7.49165225698437	7.17725688033256	7.26483899515685	6.41408735280271	6.8439056707687	6.94546828293163	6.78365855820357	6.69194880587211	6.96078739798588	6.18503374608583	6.79446810585267	7.13109273410311	6.53955225582469	7.33583790011822	7.37100060221324	5.61917106692389	5.88576651953929	5.65838502054649	6.77230871947928	6.93261494456018	7.09075627919499	6.10926164893609	7.39850514408565	6.78725801460792	6.37575090640912
FOXN2	6.71571401133213	6.80033782449782	6.61386368074883	6.41136669124382	6.66066692884636	6.95485167373541	7.34166435751979	7.07176547966921	6.81199674810239	7.25134053032821	6.81322231120907	6.99270466771907	6.29886842327117	7.48514895530161	7.64572170541525	7.05616637859434	6.94307357193926	7.18872630881524	7.26290081491086	6.7521368670169	6.67412082247291	7.09985180681675	7.11311436727236	6.73451173668528	6.18789747011107	6.84083735221729	6.6560168480802	6.94835179117428	6.76248494547381	7.00470448743839	6.59236155965499	6.78889085335188	6.670186056751	7.19456240589557	6.56382031885816	6.65678264878963	6.83332151109626	6.57082815356799	7.20079970103019	7.62639249752382	6.79702274702382	7.43703974215838	6.6919374506637	6.5140176828699	6.87103909158209	7.1642668369884	6.90040584279712	7.16612542014582	7.13487070480556
FOXO1	8.68493704872852	8.88391163025589	7.77462441315179	8.0576926831602	8.2497263462888	8.05263573151307	7.54738540856918	7.93745784201174	7.80897388681963	7.88891263531574	8.05706393500119	8.99446895189098	8.04001690218215	8.4682944750971	8.59895711577044	10.0565584686438	8.01063892558558	8.77848664824439	8.82077589517607	8.68530032225836	8.28090055733575	8.02817304151234	8.69762671058508	9.45605783290889	9.32802104850374	9.00598303414904	9.20293615594616	8.4180950477205	8.52915668756689	8.64591739086415	8.6056965116609	8.20663128426261	8.80188091382134	8.16403650096715	8.65040174556232	9.15825256286682	9.24837529598785	9.36598940039952	9.62962071775697	7.0607121186406	8.51054463966834	6.67066546861998	7.89616734610224	8.29863112347321	9.03735187621414	7.71867496879154	8.85919710156657	8.64017692757973	7.79869520162003
FOXO4	8.11869955413887	6.22947155295322	7.06967752133835	7.13022489788805	7.83869674616335	7.72393987777618	7.8434707372453	7.52491383577348	7.60249942187428	7.06751610400795	7.76946230376126	7.25408527340735	7.68693321587196	7.02432460605981	6.48567025367184	7.51157958482044	6.46379220488593	7.43525000394828	6.50237433213426	6.565132512129	8.46329940006465	7.50031955068232	7.42232730395059	6.3740905586599	6.06435798284278	6.79504781660322	7.33913752814098	7.37989571260968	6.87304230014326	7.31412644176633	6.56245480521667	7.64651150120989	6.63586495079982	7.2475423436302	6.53601683664469	6.64786776797394	6.81384117269553	6.32756869041672	6.14635745465905	8.49867227430328	7.38977175579483	8.8020337836162	6.63539306114058	6.49642202371213	6.81953001278553	7.86457217996181	6.73866494502137	6.38571203747977	8.24489001556444
FURIN	6.74307951538578	4.98146610607282	6.0384620275904	5.94455644623251	6.35449226632694	6.23283128344586	6.68468503425907	5.94025423563418	6.80504371091032	5.91308022082073	6.20275028402992	5.99110226621463	6.63966244745648	5.04783721285722	5.21057898064882	5.01025642699312	5.42347116602296	6.15636725232653	5.52933010918696	5.35848375960775	7.0385402412778	6.1436349344369	5.97228859228731	5.29371728014225	5.38646345423188	5.96038451241099	5.46856415781515	5.88052603276192	5.71538916631601	5.38424617587845	5.51411190998831	6.1639231815812	5.60175724862327	5.66531187233995	5.25684237870277	5.47066054604632	5.45579585823602	5.37450972380984	5.33132412624773	6.37625324908652	6.02443229107084	6.78370285224784	6.11729509387107	5.55593029783443	5.63323665268034	6.17102403709556	5.87422631416885	5.55579597547637	6.88759064230865
GAL	5.74973647765912	6.08135771709718	5.89157228739728	6.60427378336371	6.02370007896457	5.78829619081009	5.87426538734342	6.02235154254836	5.74857757917644	5.83376715309414	5.81864596651448	5.92385287786028	5.93492845519132	5.94983327475381	6.27400878668154	5.67055210496985	5.81354681319069	6.28652489029447	6.41694594046	6.13614200900567	5.89426165389001	6.21548724240728	5.95196143378563	5.85905991723774	6.584192474331	6.12671929690851	7.13809388500161	5.50408782309808	5.83126968176361	7.33635101354092	6.57414985212512	5.87929551078688	6.49061955084219	5.23552123616323	6.44394920749531	6.89530280658082	5.83499842393145	5.97989382863808	5.72335451699845	5.20835508261736	5.29516630690951	4.93412136273512	5.82999006627524	6.87825699592124	5.40416400972339	5.26797609696255	5.2689096703738	5.36718932125909	5.90137281025754
GALNT13	5.69404583846063	5.66834687055615	5.64997494558068	5.73826174793073	5.43616785107045	5.81693642447623	5.71143841106821	5.72368031566687	5.38832467428339	5.85253769666464	5.52788235038336	5.9049511481771	5.74159883676832	5.82041852990397	5.37662681800879	5.86314734731681	5.72282788005894	5.8554031728237	5.43090836613177	5.52102688380811	5.61199787341716	5.66889099152975	5.44363991058961	5.95059985021389	5.68370268737408	5.7341799091612	5.78582924586211	5.8474331870808	5.78106450571258	5.58133705465363	5.73871301707777	5.65940455916134	5.66877589697202	5.38975580224548	5.53688599192325	5.65218954069204	6.00209933145426	5.99688342008792	5.68899860023453	5.19786012536045	5.39681732947606	5.21354879045646	5.70034113765023	5.64812341824113	5.79280612034892	5.30370768357479	5.54329913495152	5.9208159529331	5.38532967307104
GALNT15	7.58333111667381	6.7616944432961	6.46601883966317	7.44996714421789	6.88395147277098	7.28794822896132	6.90405129930768	7.06872026654929	6.78320841015378	6.53948988239848	6.13315205213911	7.45297561340017	6.65503136099336	6.61432823935145	7.72326624193294	9.09203775659488	6.60837634896922	7.33867004646936	6.7756791062003	7.06946897164044	7.68291957760485	6.6095465593565	7.48740225804272	6.98233719932357	8.30566552477086	7.72321498134543	7.69034126147034	6.33336762603818	7.12866610862187	7.49111855258741	7.82018581627705	7.08780257316191	7.7798150406548	6.83964797086914	7.216021114007	7.76860779318842	7.33575427434504	8.18070555704611	7.95107760261741	5.36889730444657	6.89713163178503	5.012897489779	7.38627758567477	7.1419874547468	7.95864759056065	5.86277169571638	8.88547554868644	7.57558245091714	6.78195392861836
GALNT18	6.45190862567837	6.92219156895166	6.1462233401385	6.13712327122996	6.87309906996495	6.36369148708261	6.02474068514795	6.2183401903591	5.64339426806289	6.1365109432717	6.44657914393752	6.88764699364394	6.07006259696697	5.94161453587524	6.63685980048792	7.31154395863302	6.77364632647397	6.46262024579788	6.14282746169057	6.70118479738065	5.94871050158069	6.62978820793183	6.59052082214382	6.41214162826402	7.39214195724035	6.90387262796345	7.21115117737369	5.85952118959541	6.57254724439173	6.73390455494513	6.81716643896131	6.80661010962594	6.98454942145367	5.9283235089232	6.97543597663945	6.84874326853671	6.49819866314329	7.3504788994155	7.15917289156249	5.11975522649587	5.97466244348981	4.76146652024346	6.40643958563741	6.79546917933619	6.4217676737182	5.39539643827014	6.75749059695309	6.6994577815125	5.93547463078866
GARS	8.05972280534456	7.89481135422262	7.61175438864825	7.6806973538045	7.74813818580963	7.71797648961743	8.12965981285839	7.69603947265778	7.27738423589519	7.90314070849847	7.99476027072408	8.34652871213855	8.24246319491535	8.07526408466912	8.12064960765269	8.8736937089946	8.46801975206035	7.79574754392996	7.99427941396772	8.19836193278536	7.89864709236149	7.91287687679528	7.70801309310995	8.06747515003168	8.25232772578712	8.19089233225234	8.28057813387566	7.58077884245301	7.73633813104531	8.12689413598867	7.95945800626278	8.19256713802092	7.93460354821092	7.71680503496962	8.10145713679992	8.17233045329937	7.69788190485708	8.51952307952308	8.32212485427717	7.42524697868697	7.6211141420812	7.16186934990175	7.71334099570914	8.22574077526318	7.95484779840178	7.51005116123779	8.33494927044189	8.12450439337026	8.03802918778552
GAS1	9.33588741117162	11.0162292475151	8.78822964515038	9.96170590582108	8.06136342167042	9.44608418700473	8.84244608808449	8.25659071577002	9.60895049053507	8.6044841210083	8.02600636396873	9.60142327240523	9.09756315612154	8.34362576147327	8.81628910386062	10.2559815039619	9.04649504670702	11.3804205089309	9.79128339435266	9.7330409625256	8.27336822081444	9.17397020007991	8.34103361653332	11.6887428826548	10.3351772749849	9.74057199416911	9.65341768783986	9.36505309411702	9.96500847506006	10.7613926529448	9.36921135715456	9.19156228456792	10.270935110154	9.35415831816748	10.0229686245926	10.1311297911152	9.79592463432418	9.85638354541465	10.4102990983555	7.80769507656083	9.30492335243553	5.96169742595342	9.23304153136601	10.0633979428907	9.63819396841849	8.55521003250139	9.25721329446931	9.52600620662199	9.0690883444847
GATAD2A	7.30760112638602	7.79444178831679	7.42761243942048	7.62325301817987	7.50301977201856	7.39563024840487	7.66174112238268	7.63211957739369	7.4245598842337	7.49785003565204	7.71903674474851	6.98905952588358	7.58619247502644	8.10046146045737	8.22129752057995	6.87701169563593	7.62243056012156	7.23283348338885	7.97940575623775	7.73125612161484	7.73681979370559	7.33897202661015	7.50091564572864	7.48829156727806	7.16841237680246	7.61919396658506	7.2204381187153	7.68419198393546	7.2832717179344	7.48968186579348	7.35372680177895	7.50274238800273	7.02762556481572	7.37266854432043	7.41496721465765	7.22692188420904	7.21379114413845	7.29738266139369	7.53381094497563	8.09995858315985	7.57403249506321	7.96087313097558	7.79968708137955	7.39440192129519	7.39606437660691	7.87663541961801	7.45475891756702	7.3771159918353	7.942554809176
GGT5	5.76627710780408	5.72439343185969	5.88198023777181	5.55103153196379	5.71234999461324	5.95007063054246	5.48615520769877	5.70983327441698	5.44645303474764	5.62902467159363	5.66785841295823	5.74808342848969	5.69351106734704	5.41334140528442	6.08508685245103	6.52683724595461	5.73517155965672	5.59804678316636	5.90480614121554	5.58376713161802	6.06210115348171	5.58833769508745	5.48262415909302	5.6621319626566	6.35591796558632	6.25095149507663	6.16628395499892	5.31693005520026	5.75731528581965	5.80334082733976	5.8334404600943	5.87881125740914	6.30831322568476	5.3125858645997	6.10535368246521	5.76379576539676	5.33281597248738	6.28107623875949	5.88733037235264	5.07305736946108	5.44859037255585	4.87881968868041	5.26145629438855	6.60627020086822	5.47391148865322	5.10103931392672	6.09692571089118	5.87518598338624	5.26923789206675
GJA1	8.05038126338073	9.37581750395682	8.26823750234631	8.01864061787048	8.71985798794629	9.46981744356333	8.61046798020709	8.68699983061786	7.86171025078493	9.35631193515673	8.18103827420567	9.05046248319568	8.3744193239283	8.70841499172761	8.56843858302837	8.82225164455094	8.27605695361435	9.52525956419106	8.10417908810484	8.65257587867248	8.93053869811129	9.2920278147321	8.90335802734051	9.881760694003	9.77705081479974	9.11134296733431	8.96456461763698	8.68387976941773	8.91410041997975	9.74150021022851	9.05440780275224	8.72240935486353	9.58117534681139	8.91410041997975	9.15525490216454	9.38575027680973	8.99932095189975	9.93049542847424	9.79297733613794	7.18810805564539	8.55741885421092	6.27654644907604	8.32767476583398	9.16062136614279	9.48495837607962	8.52786358881512	8.92778990235506	9.23917563408562	8.00298080147617
GK5	5.50331843737849	5.41418320186923	5.35795653563784	5.71365473743811	5.42943042749884	5.6814587458165	5.51218059109861	5.29967779319165	5.31238073822209	5.72010277313958	5.6140932413817	6.06297785530117	5.64646661842782	5.74194122098172	5.76899991058188	5.68156893245245	5.77926300867338	5.8934321044674	6.02020394662819	5.66745505507834	5.95061321555065	5.95321047196952	5.42082588192232	5.92182877464696	6.15987847477896	5.72175203286385	5.54251584868695	5.42266943002763	5.54601625171735	5.69825615124372	5.57270155595415	5.57740841311972	5.53754390881932	5.6084839739804	5.81693639335157	5.61807097559027	5.68954401621945	5.67636668953184	6.01454196576209	5.13660585360817	5.74936934165383	5.07113229957511	5.62300732131416	5.57973608278269	5.78579245426739	5.31740443335764	5.9052033130099	5.99510849996825	5.52413053675744
GLB1L	6.25786452894572	6.13939751305555	6.44457527677997	5.65990997167799	5.5367669627747	5.94010804812814	5.81903995145234	6.04981419250149	6.06648715868772	6.05834798880391	6.49883640933872	6.04976798772895	6.3581982958771	5.54462972914179	6.24867614547541	6.13411626117687	5.71556873946932	5.7522032253302	5.73411305761416	5.73449436479512	5.86642800722032	5.99576681591947	6.00668793703078	5.86782876598269	6.5588067208972	6.2916998297792	6.70360257701907	5.88972980203334	6.16569848437928	5.8253722463994	6.38338287706094	6.03509102604437	6.12742541451412	5.60107912361503	6.38486591646606	6.1822090957275	5.98863647540302	6.5502691985247	6.0432837207291	5.26332273967678	5.41855313770007	5.36339005258091	6.00824960144878	5.92766458565739	5.71552733973614	5.57784670858627	6.1580889129389	5.93225855019145	5.72337801021024
GLT8D2	5.96157158610658	5.70021987454502	5.51359083371129	5.56979851882899	5.91378808009833	5.85908670515251	5.50617775812195	6.18163234436639	5.92046884465698	6.35602958871174	5.72167084717803	6.11922515402541	5.74123188151862	6.02711707647769	5.40791201730017	5.64810564987324	5.82352809889381	5.89106100493348	5.48596809664911	5.75082073846736	5.48843677165304	6.02511555965403	5.99385272684848	5.574191923497	6.05479428963948	5.69614759367235	5.73080716445489	5.50702089993825	6.12851998083996	6.11122795508566	5.93412676173828	5.99029233376192	6.05846641433563	5.57566791996512	5.80695136040384	5.99398428226749	5.79829213165375	6.27017053901009	5.95722244369617	5.32900781135783	5.46590254325053	5.18500105184024	5.68525110643128	5.9176418482244	5.74585343579989	5.64764250800072	5.82950047161647	5.82688561675571	5.36787569368163
GNG4	6.07639794403618	6.43853503440845	6.03616629931241	6.22402073657613	5.88446127157458	5.96735929335604	6.01672211107774	5.98320481155833	5.87330674294179	6.27549643263441	6.08366704483859	6.2999897012454	6.92507315622646	6.02993551927355	6.27626618529283	6.5185147586905	6.39873324122915	7.05291143168898	6.30915696847655	6.8524521980248	5.99299859512516	6.14384434750287	6.23358176111853	6.53034951728001	6.96407262548913	6.50381937780221	6.51758432799381	6.38833210653149	6.32399080713028	6.46706661641094	6.78201303273259	6.14712669425538	6.55022780173237	6.06489626491418	6.80110097637511	6.50633148819285	6.29689743130182	6.60567386623053	5.97437373054514	5.55988668516202	6.19925833670795	5.18364440300647	6.53185467868266	6.68225832979566	6.1106475751223	6.00666444776719	6.13715643619517	6.49879888004486	6.19303716373611
GPR137B	6.9420442865034	7.03426654827474	6.73362811210691	6.56180719037616	7.178644556691	7.16734893574727	6.50828947753407	7.26543702470356	7.06706694666017	7.26546667200263	6.78917232690504	7.65173084589985	6.61651694277057	6.847607153362	6.78282780490515	7.35758083019733	6.94565077136969	6.80836895304957	6.69210273173658	6.51438633552182	6.78310511621636	6.95900254156854	6.81229722017568	6.79685097736285	6.82488323503566	6.87486115781809	6.71294618741937	6.74134008516447	6.84177066647166	6.80267312286092	7.33523731902918	7.26829769921937	7.1999695948721	7.14070095260169	7.10626898025665	7.15551270776233	6.90688936918664	7.13319542751903	7.44070009920505	6.46998301499132	6.48856445396727	6.16595002468434	6.91153895924912	7.15104079107668	6.91942051264255	6.80893869458888	7.30721756945328	7.04429011393647	6.41376020203802
GPX4	9.79178968034867	8.96387825513872	9.45747631813911	9.6903979418398	9.11139853601821	8.45705949758238	8.9561670889417	8.91699181737895	9.45793556885039	9.21244755908073	9.37034678505508	9.04306396766293	9.3663712215174	9.5828876857547	8.97757762295012	9.14534914320298	9.2583628696327	9.38202620827425	9.84725399227696	9.49912472699106	9.1047301291913	8.87169844440705	9.40543684816367	9.62392104737504	9.71125840641252	9.46684343183766	9.56410530587162	9.10329561105166	9.66612537213325	9.65929383871038	9.29484821893191	9.20293895507304	9.71002589124358	9.11898644071962	9.41306190128827	9.40388925372904	9.14341644862892	9.05773195610281	8.85519021259078	8.64446572680736	8.73974161819431	8.24554434085324	9.60621829816723	9.36865622187757	9.36686347254094	8.95675876809523	9.71126125506082	9.35138439239738	8.92803774628115
GSK3B	6.81735883102904	6.10112795623702	6.26339210922447	6.27267578281387	6.78564714488778	6.52551060551974	6.58859826776981	6.77265774901722	6.48243642597282	6.90632198962565	7.03933420151229	6.24540579864028	6.89328094605778	6.81291069655582	6.20215085215282	6.45342333201541	6.12901771277819	6.49297903564047	6.54268346487148	7.04140010940423	6.71034480222662	6.29372865196855	6.61082616895125	6.12417574115646	6.24449050995413	6.49576482847387	6.48018466389557	6.74866896669712	6.11545741808942	6.49202080209203	6.4764216419461	6.16094040524654	6.40356984093333	6.53240252955944	6.58484454292145	6.41621234097611	6.18664805671207	6.45975967979071	6.01693690652478	6.71821812199189	6.67598622623635	7.50884404007515	6.2792970383192	6.5760733395637	6.37377529309006	6.74382604672731	6.32758092192483	6.21020161080724	6.68612890957771
GSPT2	6.28704991141012	6.64217946106011	6.081651862277	6.34683724572497	6.36150259004377	6.33247029668082	6.41221653470896	6.51459068206579	6.17057789084728	6.45968028876147	6.24621847557667	6.41635292595964	6.05352988713789	5.73381289729927	5.65269527082698	5.81545685323104	5.76450457067966	5.81584935402916	6.00605241920093	6.11833650315839	6.49392385821224	6.11817713839578	6.34159854186827	6.02635748020831	6.42381873476982	6.36138529836846	6.50103279456751	6.31994889155844	6.25019036043131	6.50798927162321	6.2426006171219	6.07548543346148	6.52171791689957	6.26798797768114	6.47468986358663	6.51288905111461	6.40524513006581	6.60823720993277	6.60185161767892	5.94423769427247	6.13877708741265	5.67526683215688	5.78981430054465	6.39252971079539	6.53705241197452	6.07316881318111	6.33891285292331	6.09557131578629	6.01381097139106
GTF2E2	7.49788720280749	8.01355010596836	7.7185791583145	7.69073493541636	7.63465662471595	7.54247567779193	7.84505764912138	7.65136046428716	7.79932415287601	7.84474781983901	7.73687255681265	7.49295608655789	7.41366752135651	7.96065012371341	8.36601459175926	7.97437769741462	7.99621313699405	8.13516483471746	8.13480191149005	8.03204556704197	7.90944825650072	7.98425182193534	7.6406368875411	7.73734403615538	7.91138006825548	7.92861445910961	8.22182531151682	7.75557299737706	7.87240511186127	7.96316747722767	7.94217936051669	7.56202138957338	7.97612190128284	7.58229113060979	8.02200235032748	8.10665426331571	7.91220066339363	8.0958445550426	7.55264464674336	7.53749912955692	7.78077104162493	7.16913804189144	7.80563876556921	7.91595249629746	7.99709676732262	7.84327161826574	8.00384041248906	7.80795763302995	7.69872004609879
H2AFY2	6.8506896981797	6.89929267154808	6.58670982976782	7.18518572106463	6.85405395770874	6.84691137593939	6.92779162554011	6.7236759614987	6.88980137178141	7.05509865664159	6.58381139078895	7.11125827449059	7.24446333659413	6.64483388286185	6.20734212318286	7.76875299212236	6.78078447306102	7.3753785264397	7.52316204650242	6.78074996783508	7.51976328174744	7.04076173526399	6.69709204754628	7.73980547019313	7.52629192461648	7.01885614012074	7.21962593815885	6.55050049249195	7.21004749152086	7.0488650013611	7.3017857774054	7.02392225643676	7.50125781432612	6.89059874451686	7.12507863341892	7.44159995951157	7.50855399141283	7.90291488015865	7.3097709239359	6.05887371321719	6.95412657519225	5.56654118310487	6.99333816631032	7.39789468406461	7.39544553287539	6.39328680195628	7.67718275890349	7.11025973042975	6.42749567313475
HAND2	6.40440576574205	7.07869398324158	6.44615741996018	6.87698529465575	6.46003318442625	6.57623724921026	6.53523614157862	6.38936833675721	6.63554891705689	6.69620462429753	6.49942881664781	6.59760694132381	6.43182416938003	6.1023363307421	6.38725687004584	7.08061570321496	6.39979596698063	7.33253558808716	6.51385010298556	6.7421307067512	6.71287861889744	6.77175545046953	6.40229429903069	7.25258896248532	7.03592738159959	6.57633666391929	7.28923209661636	6.84127537196369	6.84031972420865	6.88271377567189	6.97955399678291	6.80080291696623	7.25647084342081	6.64890174644146	7.04958644887539	7.02190216217071	6.75025472260541	7.00617822149965	6.73637699413333	5.82217419795906	6.38341708774426	5.52371383889736	6.53914927734385	6.89438990897289	6.88939769125403	6.53203646742383	7.06840442206251	6.95223913980812	6.4741558654962
HAND2.AS1	7.71776703159164	8.00303032721822	7.40800420600388	7.50665066143495	7.25042647975235	7.68110122660599	7.17758691436439	7.52270528840908	7.73692283623245	7.44514888184295	7.17111867323797	7.88281026186616	7.47489212855274	7.22235917812305	7.12088770810145	8.16053080484614	7.24704624256271	9.10159621125607	7.44272259303548	7.63045077530714	7.20592189554256	8.01948367997539	7.4278047587194	9.31450729587541	8.46711906711297	7.87946023644683	8.32311496113047	7.40596799573383	7.86516707818504	8.0550727582812	7.87508523683266	7.57127514952842	8.07109063114884	7.40973372370202	8.43270361642655	8.41516676309999	7.66389656917003	8.51238197898822	8.54459733389938	5.77050562130224	7.22181214185271	5.33200544670786	7.55693813863667	7.89467476645505	8.2643687650956	6.95478554725255	7.87072143363464	8.17012153252421	7.0916248799279
HDDC2	7.54264495291701	8.49262849599673	7.41283149500864	7.86463581643808	8.20782173748008	8.04891700992766	8.42174249170627	7.9153084396001	7.74778058850107	8.19167207257199	7.98194518792322	7.90107225177084	8.09960901366694	8.04468713453759	7.81401857966597	8.23761637389616	8.26729331811636	7.97833145117681	8.45609791311955	7.96221916975231	7.20229325721129	7.94986323959248	7.88183221888651	8.06294273568755	8.01971490314146	8.0805789731738	8.22373278275142	8.02976029975616	8.01565215333921	8.55892583907927	8.00596882166935	7.7987638177422	8.23419455405271	7.45817980494598	8.19471994703882	8.22580036414703	8.27453525852678	7.84691369139526	7.48381495584408	7.77168135986716	7.68594819213583	6.95569368804613	8.08158894380944	8.19566512710539	8.32839241907372	7.76797305258988	7.96935833892976	7.73908217559555	7.58606114346819
HDGFRP3	5.94756587809318	5.86244443000411	5.71290456149356	5.62030159134128	5.70381283302881	5.9426547485685	5.50469470941499	5.71645295328086	5.45060787638743	5.71031806689101	5.32999747920853	6.1409296271496	6.02754483005743	5.36123548339831	5.75708862515168	6.22761297544815	5.96388743330082	6.11294423989092	5.46360224204782	5.54946861173775	5.81815358960182	6.02619225668014	5.70124666714644	6.1176460425834	6.37677401392941	5.94409397356775	5.91564573475504	5.49103268651026	5.74501617518219	6.11702023563938	6.00006335051038	5.74039938217549	6.08325449906576	5.8462376077534	6.08710884297408	6.06865944583424	6.23670322711519	6.17996953003347	6.2374563210099	5.24349586868112	6.02166264472288	4.81571889055819	5.83539866879178	6.06338123992871	6.23833571015404	5.68601384121267	5.84035131360991	5.66452400288301	5.15302543615712
HERC6	6.91977025974462	7.04856143522174	6.67166255533411	6.71730229547801	6.96467560246079	7.06264115933018	6.83685985014361	6.90979469468467	7.77110517788976	6.81170673824399	6.87873203006007	7.62234002552563	7.0587702728882	7.1182985909629	7.19929650726253	7.2092299458936	6.90253874667552	8.084857405529	6.94071588638122	7.39343752727123	6.84966590528959	6.83415175962887	6.81003527067485	7.31109321568743	7.60494716966822	7.43851395096922	7.21569665926196	6.89043085044888	7.59581909714597	7.24794374042033	7.7767245656811	7.37273722362646	7.84771974706526	7.1722658362529	7.6568417959688	7.49463344216524	7.02984576259805	7.2812360135604	8.18784529609906	6.77135496144057	6.77890211072303	6.31709144566022	7.12362031213595	7.71835237614754	6.93814846175624	6.55483040099107	7.34193689833501	7.54843924985423	7.20626178442551
HES4	6.8386867318697	8.35014015653518	8.04159772124354	7.81093965200835	8.15720737883697	7.77362585497634	7.69960779899854	8.60288129801021	8.5139970075046	8.26585886030814	7.46184180219439	8.06308024696231	7.79126929815221	7.61946200673933	7.54513083410024	8.02410557024862	7.10713508001279	6.91592971010143	7.03758388063474	7.2018188356364	7.17980691370445	7.8012209624744	7.10363634166696	7.56093641861196	8.62119489834487	8.17791504053428	8.79460980086155	7.57001434461435	8.1643990959693	7.98408909466847	8.28094054549179	7.94487469798983	8.22046397545362	7.8697199180725	8.4196454204848	8.66358495566228	8.12551191149465	8.11580146377613	7.16020186451225	7.20285198933282	7.76437461098667	6.33514196634171	7.6732564148745	7.71659311790346	7.73713845065423	7.24157935050553	7.66423443676438	7.84863459061514	6.93847493120589
HIGD1A	7.87281056627512	8.8400372550487	8.34720576867326	8.50580589647104	7.60687434593599	8.40102392684913	7.86059209954614	7.6643352848242	7.9400213617337	7.94564610151566	8.24992407152557	8.05900130043607	8.14912417772962	8.59262253223605	8.39777767024034	7.70644469848307	8.30825709886234	8.71693897128899	7.78387600142076	8.56720738316384	8.15113136542868	8.2258495043042	8.34074124001492	9.28532377119173	8.52414876996246	7.71745127074307	8.30821295785692	8.42380276865358	8.4755403550251	8.65022047074377	8.33058280278496	7.97303301431519	8.66971773692493	8.23585161618145	8.63462561727279	8.55586110740858	8.53056106844314	8.74040980936366	8.93316066185729	7.34383531683562	7.99809409150192	7.11873930321314	8.25140050335509	8.74495323153554	8.61091424910489	7.74703656500484	8.39393663920524	8.44396654614635	7.78856302177338
HINT1	9.14195100336839	9.31560696309524	8.46519343216263	8.99701330405584	9.31234961926559	8.99343491377225	9.08667964585678	8.81718041055504	8.87850028325902	8.82176495391741	8.82557449764784	9.83880994816449	9.21395530205975	9.09307040307695	9.53115755227563	10.0803826301153	9.47424243691981	9.35445358402289	9.18561332110526	9.08498003243747	8.64236419545152	9.24629110090135	9.57507670717565	9.32070518078392	9.14334933386771	9.21200412135503	9.31995075895655	8.96091066971596	9.30456564782719	9.57055199346481	9.26963628583571	9.37444242610646	9.64755071652294	9.17878896728631	9.22292411994058	9.2166459759574	9.34938116238428	8.72246662820312	8.64636016747286	8.55893271273388	8.77843779742384	8.05113852511416	9.33690184273375	9.31130655193143	9.08712920540323	8.92343280126725	9.3179372298056	9.52134833467973	8.9108413549344
HIST1H4K	6.35119371357468	6.96660004311244	6.57658117759146	6.49649956966377	6.32562630366481	6.41789298383806	6.38438886284589	6.49202688613716	6.625290251536	6.08275522025354	6.65148750919298	6.57345283891669	6.30025200108053	6.25306847500826	6.10022402679325	6.8608425673069	6.03906693677469	6.70965143566469	6.51216798019759	6.38608080088381	6.32554906073456	6.4966807726842	5.8756981393143	6.4489758568328	6.81895557922904	6.45026867201902	6.79003191745825	6.40900032570471	6.26677894387293	6.99382082431511	6.96562375714685	6.4645862047426	7.07300942840481	6.21425162908787	6.43700066483243	7.08913463199142	6.77358563886209	5.9941732692898	5.65092552483073	5.63599832077398	6.11017507194568	5.46906158690642	6.4458775536803	6.9742538079816	5.97196991162065	6.0432123732052	6.60108855396207	6.45244381601436	5.77212484519903
HIST2H2BE	7.10932758106635	6.6198648540208	7.25451438562013	6.77386422415538	6.44933884826681	7.75034939699118	7.38369565370707	7.0789805140668	7.40227273671717	7.58622933998669	6.60746513840389	6.72646942238385	6.9506801917767	6.50921201090978	7.09757626789072	6.19690642731599	6.66346627241739	6.77860220497152	5.51169844219764	6.77809242222548	7.20966482037515	7.15949620072075	7.45977690895208	6.13842003121664	6.36133109833357	6.36668469738692	6.95192353743552	7.50553020676587	6.72024862855078	6.28208862629551	6.44011890430008	6.96516521707334	6.37860653026743	7.70578149011394	6.4271101940543	6.37134032765686	5.94738394317428	6.39617505272675	6.27931272083795	7.74878407019202	7.41871153252299	7.6521318330626	7.0354665492992	6.74168838836732	6.75314334307104	7.84507182295003	7.38534618225509	6.44261111315927	7.55063608712127
HOXA10	5.44339890872603	6.09212382301259	5.97652085491243	5.61776747475386	5.977136143788	6.24743520857648	5.73601916426684	6.0301140464568	6.01116897461172	6.01252718336751	5.88209818220974	6.08314412283858	5.61080007817567	5.72813163765311	5.82351669827419	6.11636418304606	5.70259731304421	5.77575431722764	5.63676902958642	5.74506656053962	6.23599521025626	5.96109375808387	5.69050537452122	6.09268262890069	6.03398140303256	6.05570040998286	5.80191889702027	5.66216955286237	5.90884107561348	6.04747674472738	5.87117204843072	5.71094814481487	5.87330846713887	5.96229044694877	6.04054393009109	5.79692704549728	6.27158134884697	5.99598192934053	5.88780358529365	5.35103283769679	6.08196411105211	5.25903418592427	5.86758588354787	6.20473881643959	6.27379698097365	5.71045552172092	5.76040778467939	5.91530704667072	5.5257987313127
HOXA11	5.66089328307859	5.68645086659816	5.60642962752292	5.52895220622027	5.71264180462407	5.69759693951183	5.7783994940458	5.5317581908652	5.52643434366969	5.76391790286892	5.67823796921805	5.62345503647239	5.4638927667176	5.6715513625015	5.48605253649805	5.86428968412497	5.58878643425723	5.75397105833376	5.3154064893055	5.62330967545682	6.32026901986367	5.83801568055939	5.60581184320671	5.91277796785184	6.02976999466701	5.95975371504302	5.79943120591409	5.4409465891986	5.66064694413735	5.50216897590669	5.92146763164782	5.90054423126172	5.81662738724857	5.43671428406137	5.54398508083942	5.76148928799159	5.78049931438488	6.0960785889554	5.70109754930273	4.96088691451818	5.53260901670135	4.98471897823704	5.58342830436445	5.81387964452871	5.92264988655538	5.214738716295	5.72218094012478	5.71675056707179	5.23875030416584
HOXA11.AS	5.79909413780099	6.20726274079358	6.0287796757855	5.63626375688289	5.92714311924689	6.04019768793068	5.60574513113156	6.34572031859284	5.61962001001548	6.25615760833686	6.04964705315457	6.20089424479793	5.97108023571263	5.48417232657729	5.7603484872191	6.19731784418098	6.04138819667605	6.08662837716396	5.88208646890295	6.09217098751177	6.03883956486532	6.25988327025939	6.00582005477521	6.3095073839977	6.3650278483667	6.42606129022211	6.36545741251979	6.10429728412109	6.11395689881041	6.41589865776912	6.39181238204223	6.27187658283116	6.19244533600343	5.90151046112327	6.15201609681576	6.1794942557255	6.43279112862054	6.35902231835628	6.03246616150844	5.45613239652628	6.0323155351171	5.16128774401896	5.77390759263431	6.4406116136674	6.19551551096773	5.48937898834895	5.77145387012347	5.93809500816152	5.44587864440444
HOXA5	7.63253633724724	7.59608910951543	6.89894031562666	7.59275792613959	6.8702794853396	6.99923259346233	7.01503597999892	7.03868580320752	7.01246260137208	7.03148665809195	7.15934097250427	7.51751422960274	6.98851281378366	7.01968387230181	6.66154219040121	7.96721764712649	7.42904052515615	8.17227332034392	7.50263597318825	7.38459843414666	6.80684491280812	6.96869937711691	7.05410083798589	8.90661769732979	7.85882371815011	8.18893411309506	7.49411130448639	7.24774272099506	7.57179937818056	7.21615914237509	7.65365126964677	7.26494960896756	7.16301005951832	7.14569359739392	7.74211413494404	7.67466328393682	7.73388764477093	7.65219121748604	8.26820024188277	5.76512671375333	6.89770481490447	5.49483069430655	7.00384657990548	7.62564524025965	7.54981992714771	6.47121692938302	7.66378453736911	7.77760960443981	7.29599749173382
HOXD10	5.82225969883719	6.08616648998713	5.85992624550102	6.17893731164737	5.7468715587181	5.79047043281262	6.01889062100346	5.85463660186042	6.00019997323946	5.94086759240649	6.08089671303136	6.00715774771498	5.91520112478737	5.75041724739492	5.61198134412872	6.22499955927723	5.84785125298006	5.90995121451642	5.92149452748275	5.78063316274564	5.95307527715295	5.94261154737027	5.76095680130647	6.17491863281779	6.13417836306998	6.12930874454058	5.74523476227567	5.67576748101187	6.02722969113069	5.98030064619928	5.8931916767544	6.00420579299607	5.97307515005564	5.90415296148382	6.02877768008731	6.04301880704515	6.27409817831683	6.15072615143647	6.10183495853546	5.47456234652686	5.73825441855227	5.61340590550454	5.98575064451146	6.11016271196255	5.92797360498423	5.48412700534701	5.97641349456616	6.19443014199096	5.47615862308141
HOXD11	6.26076211047975	6.47176741688935	6.34643411515337	6.33458972785149	6.4760482733723	6.22431262061664	6.36440898388935	6.08292661058899	6.4404981424304	6.07479844222567	6.24142971884383	6.75299525464598	6.38597662896198	5.99122127935059	6.43401131123507	7.17473137189347	6.42299840670939	7.30425136623481	6.37798421288865	6.4525414988191	6.44967839104117	6.29405535960051	6.21887786966875	7.35132347278986	7.05300788381442	6.85852246685738	7.27235388238686	6.21449578110886	6.87192637436298	6.66267482625017	6.89841136102969	6.58623635190823	7.00692273809368	6.02209848506212	6.92964640290391	6.79326262371581	6.46826871683441	7.07012991546104	6.38923828543758	5.61223897780574	6.29057223985062	5.21418696390056	6.25603520516961	6.92384202391237	7.09425433648741	6.1594824723002	6.30248983072971	6.58725708661596	5.93169255315657
HSD11B1	9.10686992732017	10.0690144348369	8.03769306241576	10.116705115704	8.44615084185635	10.0850473159866	8.4345866083079	8.45739756749099	9.46858089601065	8.7052273774064	8.24609731934554	9.99339297967641	9.05193609716916	8.19132720421259	7.95790431588649	9.91083965358686	9.39752488560914	10.6019365849905	9.8321869900617	10.2856391700977	8.25265953475354	9.30792685268183	8.40095188218609	11.1743636651082	9.95823554680245	8.68848531354911	10.4572378388669	9.56761028078112	10.2183154098504	10.0182555431185	10.1006948507503	9.4053669464798	9.89759557651771	8.96843159864008	9.83574823903982	10.4032725352707	9.34761601103037	10.7036607311265	10.8072176866886	7.04115934214961	7.2114078279524	6.96427849744154	9.16129237401265	10.0935960078347	10.1276986487046	8.68915572501599	9.69442142922873	9.66599316354559	9.12565091953283
HSD17B12	7.18902276398956	8.101091880702	7.77842107258845	7.76769994183643	7.46499384199547	7.60157692682069	7.53394008458109	8.18251199810856	7.5994632755007	8.3140369425108	7.39321144287187	7.99386727977735	7.59508974541092	7.5762616232255	7.17436212412373	7.95070825664767	7.69336987041688	7.51004052856815	7.22726788881726	7.12537592843723	7.22064112665994	7.77315489906646	7.65798947426501	7.3877412069085	7.88270888035532	7.37306125345498	7.64487022604803	7.7622823563084	7.71317800943467	8.05962390276913	7.57536720212651	7.34573273948911	7.5975580293699	7.91382729692883	8.01980292233282	7.96837631263626	8.23547727871497	7.90608073599882	8.50554147489502	6.99543298894052	7.7397371731712	6.69709280314268	7.51579893415309	8.15728069194934	7.9612422947152	7.09671055632451	7.52301206629108	7.94575580518473	7.52703173174431
HSD17B14	6.17352791604932	6.45017733596479	5.92394283290787	6.00641024742675	6.3154177044617	6.14657231209763	5.57803097044987	5.51558927789511	5.68819972425243	5.79322108539755	5.97436181681752	6.05173640467885	6.01674160966364	6.40566966871122	6.22058179704292	6.53051687607621	6.40625170604351	6.39104598073743	6.39643002564985	6.65398134559954	5.51218799723454	6.07334474022886	5.75249646121513	6.21608919638431	7.06184997496375	6.6968634317705	6.84047187654083	5.66211898725206	6.32597238125899	6.52900260454645	6.65073330567584	6.27499252278289	6.41689881752291	5.52403648419215	6.38756602880387	6.50595102848024	5.97605963226858	6.42774979143198	6.05799443774398	5.26576172598653	5.29813513134442	4.88328768403926	5.81449862042994	6.34224047089294	5.89360209000792	5.77187603956168	6.16951409896476	6.19634016946977	5.68013294333786
HSD3B7	6.23606360370978	6.11170343958491	6.01161152815709	5.73216086641733	6.30608639542987	6.08943985936637	5.70598501155633	5.81814265495668	5.78696563446525	5.71271897100729	6.00896295284605	5.95053849745537	6.0926943179185	6.06555244756371	6.07419061148666	6.3866169336454	5.82167578755072	5.89486648307421	6.56514475836956	5.96196372428733	6.40957125300778	5.72090705023686	6.26888686327301	6.61773712254202	6.5924112750122	6.1752591673971	6.59917591890035	6.02438626235741	6.0777698080141	6.1430457784641	6.68466472358911	5.99869236072684	6.20563061939707	5.81190448195604	6.16328750948673	6.56732047722559	6.18041491293181	6.74663713913494	6.12110845873642	5.44940644633353	5.64411577250153	5.10881590150051	6.41789707215091	6.38905528538732	6.41406871436551	6.10550326329319	6.43730172859567	6.05276383627046	5.87950897389324
HSPB2	6.05177385453477	6.18287668899717	5.88542791111379	5.56292116703593	6.43301845985341	6.04843382804263	5.92384307238249	6.08281279840122	5.99921892605618	6.2611391430674	5.96052413466256	6.38113444756758	6.21296508654594	5.62361643915116	5.66461332246626	6.66136752686692	5.66378996709843	5.94334241698673	5.75264729590185	5.69802912239456	5.88056254304719	6.639276746998	5.90323102906722	6.13184419119872	6.25977883204442	6.25516592542939	5.90791370209986	5.92239453554611	6.16839059962978	6.17125339515961	6.28285461382499	6.0886129059946	6.63048366878615	6.0242459387872	6.15813552985363	6.23357684754873	6.59652288972582	5.98092061246327	5.55051795865628	5.15935360153666	6.0225361355631	5.08894889169414	6.08017168996771	5.99803458037032	6.24257581188612	5.70405528852601	6.20403962189549	6.02270392875231	5.40584929561948
HSPB6	8.78548938326612	9.54034502359107	7.92606796293775	8.8945684283976	8.01572283616923	8.41397757511902	8.13891414103945	7.66400103171231	8.13988896021232	8.11240610642299	7.9409016570984	8.96206584751183	8.67978609946099	8.02800116295383	8.16011852290093	9.76686215973157	8.28420243327884	10.5391588418844	9.62235402596065	9.18451253587507	8.79274767542074	9.10954041698472	8.11626340493111	10.9201369663367	9.63499769491094	9.36383279601391	9.06665933718555	8.66994086348057	8.41576869655768	8.74744420605368	8.55121121713602	8.28206570268735	8.81353088628747	8.03552061760599	8.7377229832441	9.22490451310111	8.85748388619351	9.56849697856813	9.21890865685574	6.99499707955543	8.26125080404018	6.20263355909478	8.78157918304133	9.04041788194291	9.41493558613581	8.18580230734145	9.26640204886064	9.06834902621377	8.68003299363781
HTATIP2	7.05980294922737	6.87793214443236	6.45688897446624	7.18643462949394	6.68985537863694	6.82792390920717	7.88543387222972	6.28387084405049	7.33307993386021	6.29606940292253	6.61666748113153	6.16893913221524	7.21356864388594	6.74052874793367	6.9930668522159	6.3246967733616	6.81608797846059	6.84764193881444	6.22529913771069	6.31784934815156	6.71135251182911	6.67200318015681	6.50472541689138	6.78083587266898	5.62664400415847	7.03884879949968	5.9955131166016	6.75205860699131	7.09008156809391	7.02785397222814	6.09659920799019	6.5850717663262	6.73238634559826	6.98530242744168	6.63093739174996	6.51791852573965	6.46022907917424	6.01940140396263	6.39838992615047	7.25352884178904	6.70764064172015	7.94094287536272	7.29620639364375	6.58154262099346	6.16603383970728	7.53593626213385	6.50137370293543	6.97200252350046	6.90450063177768
HTR2B	7.98289034274939	8.26037194228077	7.04080648355033	7.96970737039151	7.24461703906911	7.58136955544686	7.16085792009624	7.29693175903636	7.51256450356866	7.06467793665129	7.00083091184153	7.59863404428828	7.6418395535346	7.02998725686545	6.99091056350659	7.81525770210457	7.64962496159469	9.42361858657599	7.76371111454546	8.99194451644322	7.34449059537023	7.90978701803415	7.19556064892674	10.0556444692919	9.26513214613862	7.79424628813206	8.07754948819862	7.78185852694552	8.28060987148177	8.39478348780857	8.53231455876622	7.66530027593816	8.9197190746174	7.44830786784938	8.42599032598027	8.27614534179366	7.81216610264655	8.53852339590786	8.75634308807829	6.11792289043597	6.1803636755233	4.93986194510132	7.11415801203421	8.13022738633815	7.61208861597872	6.818138006717	8.5664884022206	8.2227607467437	7.39360522697441
IAH1	7.1601814912992	7.26226226209957	6.81754305852292	7.26275033240491	7.26607531647571	7.37432233776724	7.1200028465203	7.23787182525997	7.16286587797857	7.63718305935765	7.16585094571253	7.52320556463328	7.35809400011468	7.3303306386122	7.51210196518679	8.02652371436051	7.29559049152138	7.33172512519889	7.35361421195495	7.40401182363625	7.38253237754636	7.32025112036848	7.07071209833585	7.83794118724842	7.81464873692292	7.4354488378135	7.83315733892649	7.0983885767669	7.50624223697832	6.31705943301891	7.44541601166458	7.31322702076652	7.74294491060285	7.15058018793477	7.44798421764192	7.66154321795254	7.35332681743442	7.37093710646189	6.81241101356704	6.80989871918573	7.04753604832378	6.63488983247323	7.60595311360639	7.4196006959207	7.47321991650703	7.04673092134105	7.36966139021263	7.48006442772022	7.02987823443969
IER5	6.55724884890956	6.57230175666466	7.03045783364471	6.73894924599267	6.18627659542478	6.35476073516443	6.78669525513751	6.32031056925105	6.82180952063477	6.07750953545366	6.3351144396622	5.99917343922669	6.03015093387875	6.64878735092598	6.8461183163401	5.7480746356289	6.81190681121467	6.54643300256163	6.66648285390059	6.37118334831128	5.99506779804948	6.28641036080555	6.53785159075128	6.30600820008779	6.19381143186115	6.34871922725116	6.35116926229272	6.64048551301887	6.64341621418852	6.45486276284053	6.2149617145055	6.53657600461593	6.30979402795103	6.63985986864567	6.21922349110678	6.20855542748657	6.08353650279026	6.01065720388315	6.14631305593226	6.89022659486277	6.01411041054022	6.78950855386901	6.59625352614261	6.41009756738493	6.03822350362998	6.40220355058898	6.39102173855656	6.25578330709236	6.84776937522869
IFI27	10.0129952416713	10.2246180655404	10.5182861882427	10.6382699951404	9.92527589025484	10.2089289029013	9.71236766314142	10.016922280185	11.2340718503025	9.16094406876052	9.44756403347644	10.8429872099692	9.79783303387246	9.36690870400188	8.82338566047702	10.3793368137921	10.3642022096354	10.5795270758342	9.83451250306739	10.2593340154785	9.70490861365674	9.85589046420729	9.50822399821091	9.93996586557979	10.2042259375334	10.2377259948479	10.4829059606214	10.1756434694761	10.6482492246279	10.732411485882	10.3086899263005	10.2631209055369	10.7450532885091	10.0380171778177	10.582359285759	10.6897364064256	9.96994526861309	9.38475502559501	9.78362188965859	9.90845765160027	9.77979432603967	8.29047291396082	10.2587051502663	10.4578440067075	9.96667711075747	9.60800494210543	10.3681471786561	10.7393172204935	10.1038965618608
IFI27L1	6.23674359880818	6.25906989996465	5.98843626155468	6.38767748447719	6.63707982822267	6.25719609294669	6.11030746784755	6.17040290888248	6.73021105833796	6.32143956704874	6.31825592882827	6.41692714941575	6.46390176759975	6.35808447004537	6.54127534426877	6.44508250348319	6.07194442614292	6.87550287665842	6.42749744159912	6.35646979945549	6.2404276460736	6.42098308094339	6.08680125151305	6.43039201738081	6.69029164488742	6.51722928808165	6.71982388188914	6.34889697770077	6.50271665620274	6.67982364647763	6.68879163605949	6.43904853057032	6.97093456048259	5.9278201501146	6.46653661056025	6.61104861346635	6.38636838782058	6.1859387695798	5.97261920558995	5.98720572266206	6.22200078478787	5.56271577089957	6.63301435612321	6.38122662893549	6.40682575728802	6.02924128603713	6.4436428884643	6.24691450018463	5.95360236504649
IFT43	6.49329432717354	6.8820415347201	7.01646119518938	6.62370739160617	7.14100263663073	6.73752722525186	6.78031376567867	6.79384896309773	6.61797463894644	6.82103589715103	6.44350446803428	6.98809222052507	6.9561048475334	6.28209765502341	6.69627802573865	7.10703977963825	6.64982882426363	6.73393684069796	6.62623227476423	6.46226728167669	6.92247495972712	7.16612516172959	6.89267990021921	6.55303468183504	7.05682590190005	6.8684508940271	6.93672582598568	6.66228407786298	7.025626031479	6.92903232345549	6.97273436896414	6.77476723138888	7.07843737823547	6.43659866460235	6.86784479022253	7.08440689367283	7.11030965965698	6.58737282289159	6.22341449252515	6.2012529466352	6.85682285324009	5.91191262533162	6.7866035328052	6.87036539757006	6.77823201584956	6.08222125708821	6.87722025415802	6.89884480515178	6.42801141578405
IFT74	5.83173033789261	6.1647643293289	5.55400945040353	5.40777869987941	5.98172888317629	5.89826370132162	5.90015535136552	5.88182805339928	5.55506876630933	6.19464805041171	5.71690842877342	6.2604942258124	5.75411066478014	5.80034259997163	5.69544905450501	6.43242225879761	5.75881933097538	5.95522532364732	6.01611970118737	5.91018234514318	6.09908871253872	6.00360690130687	6.23128218742968	5.52783645635362	5.86537463197379	6.23172387006307	5.8072826643961	5.60205250384847	5.96787205644302	6.21458549744486	5.91698006160795	5.91643068868775	6.10303185726029	6.11190526116771	6.04284364761848	6.03568398722324	6.31537386588417	6.19549244472659	6.41034038136362	5.20044777422805	6.17588845644261	4.9754083136737	5.85304467865204	6.30567077761774	6.2645924956303	5.83077632545471	6.20448491068327	5.94109340782058	5.57413948452049
IGF2BP2	7.2191672651922	6.01598217095465	6.74191171477745	7.2678975767267	7.35648296243527	6.75366176508208	7.0291852490354	6.75832045452176	7.32332697057208	6.20205311121464	6.93351270811541	6.17285775577421	7.27551758320184	6.08209591257722	7.21440524904707	6.17723980788703	6.06038840220939	5.81207364700479	6.48449854862619	6.80995831691222	6.95446449607217	5.63549369868443	7.31623560970711	6.11379812901242	6.0273311732606	6.69456315197215	6.56527274939974	6.87954614263263	6.30106018298612	6.67739879927963	5.7954881544051	6.55342904707647	5.83042413331781	7.44434322269875	6.03482679712584	6.09367347048987	5.75783345862242	5.87981228792182	5.92557828950009	7.37755247732598	7.32125261571026	7.74707841890613	6.57921855239568	5.81994072369649	6.42312122777849	7.26568054806075	6.52323540728129	6.78561213910746	8.6452938908648
IGFBP1	11.5772144618442	12.7301165836055	9.38866137968952	12.2768054493121	9.34053908215304	9.70743466174202	9.90607601547348	9.31353854093373	10.4389296998095	9.48588585224912	9.51646086972698	10.2561036820361	10.5584047909044	9.58232652445906	9.69986642317997	10.6168291701981	9.96719942685646	13.4680008282413	10.3833543537332	11.9428081400825	9.58577863955878	10.1096551814928	9.65239277533647	12.1133661663853	11.1153001235721	10.5169941633883	11.1714643408405	10.8111134896503	11.0552118185477	10.8256511329795	11.0744505045247	10.7974831558286	11.1385622151076	10.1803047440642	11.33404344516	11.0450989902283	10.2019487830686	11.0090073146531	11.2585608807605	9.09013254019833	9.16236968849169	7.31963752799832	9.82946150333474	11.2712487300197	10.3691471997611	9.83494260455579	11.2039836792099	10.8860963613564	10.2725109780066
IGFBP2	10.2196643288964	8.84890224430101	8.22000925439807	9.01429626272868	9.08771244437099	8.6752468595723	8.34419340084771	8.39277766754902	8.27699340940835	9.1362363879202	9.37670569591483	10.6873347569603	9.31912412045687	8.21842878781305	8.02316274446548	11.0454520872536	8.46200161136228	10.6433350498186	10.3886174132979	10.0817023745071	8.8611748789748	8.44909536234954	8.74628049794855	9.38091625193141	10.0938101783793	10.113656812937	9.90042376839945	8.83924290396926	9.23463584418305	9.54394609775712	9.11867663697319	9.13451953677711	9.38429753286526	8.59320293763094	9.18519655375367	9.73726847091948	9.35686874796101	9.79334274026046	9.40595344646065	7.23719656543558	8.74840333314011	6.04166167902561	9.19431080885322	9.14840405689364	9.3588280834218	7.78194439107162	10.1958408998964	9.66524138783409	8.7177755746811
IGFBP3	10.458253684858	10.5222990956031	9.50159923684575	9.76411438440792	10.605035238878	10.7623306608624	10.2042704637869	9.76273221615553	9.08022230374256	10.4184011888388	9.63788165852572	10.0992245852659	9.49994445954312	11.2046616517727	11.8302920542452	10.6638230121701	9.1066108264947	10.0158577905798	11.545506990933	10.4418573223479	10.9634793008735	10.3089007643912	10.9805991159177	9.91587657945382	11.2183863209741	11.1551405158922	11.0566013095892	10.0333127348222	10.844699837748	7.49076591659559	10.9838896053363	10.5094586072229	11.0814916730446	9.98811472378849	10.3268816267583	10.9649545154889	10.1737142465944	11.1138090832144	11.17657197744	8.83787090681842	9.03423600319348	7.7651175896542	10.3325825140242	10.6225650757741	10.8401490964943	10.0276438221797	10.9825198688957	10.6327428805308	9.83795954123472
IGFBP4	9.77218709425621	10.5070553804563	10.1747573330815	9.99639467677862	9.48024855965821	9.7053719808319	9.1291829571662	9.65828406508747	9.83711563764257	9.34111129310351	9.30617176359473	10.7249487673228	10.3829450602354	8.86880376063923	8.29874336333952	10.4995307265679	10.6036630334391	10.9091783292928	10.90170820055	10.0761540597695	8.78425688606932	9.62117425098875	9.98097496560154	11.4768723352732	10.4716253777994	10.2418488337488	10.1718265665271	9.47163386007788	10.0580813435636	9.71562384464016	10.0170901059181	9.76834523058614	10.0908590608046	9.45406715343891	9.82210671868055	10.480298051104	9.96075059511931	10.629171854157	9.60575967197965	8.21015041588001	9.54805913532122	7.1518319802806	10.0411178188397	10.2089618864494	10.1243240574393	9.35833619036232	11.0117457836216	10.2989539215936	10.087246735778
IGFBP5	9.2651161076158	10.5340422655931	9.67341975689886	10.2945650260294	10.7859855981235	10.9118550827365	9.54228401774123	11.1192179091047	9.480175527372	9.90605369484121	9.92968613400002	10.5792484332279	10.0774462656402	8.81538541637337	8.65197617479446	9.72835293573597	11.1129996390057	9.26012023764317	10.0881158568663	9.64842846542724	10.4822418037701	10.4056380625202	10.0388872119521	11.0492839188408	10.9112606529992	10.2216009700476	9.8803954898614	10.6234686661872	10.2366585373663	10.2091332047723	10.3640166070645	9.56271044534587	10.0820343030813	9.71207291177393	10.2329452044511	10.4266418328697	10.8510186460431	8.40225047992574	10.6626936501802	8.08843558375007	10.3757575751022	7.17822392664517	9.97760039483427	10.329779198689	10.911819366638	8.25620226524233	10.184321624138	10.5031625955264	10.309614800909
IGFBP6	9.05899954329634	9.27504042628577	7.87744700799701	9.07577034682966	8.01228791086965	8.97805196638523	8.09690635165061	7.77778005255318	8.95258220542516	7.91441916009267	7.95418314861906	10.0518429926647	8.53825230329188	7.91391678911506	8.24928540369148	10.5217759381784	8.82595046045329	10.1407860127992	10.143148958615	9.41320067946997	7.93477234024783	8.30111701158911	7.9851214910291	10.9281988843363	9.15992359346204	8.83937300834094	8.53420338285851	9.36968481023266	9.33835833852492	8.66753867137257	9.54268442911473	8.62089121777173	9.12129221315642	8.81851408127465	9.01724034489029	9.73902967143449	9.8794423339244	9.69709570701235	8.86637917831309	6.33547825641856	9.16389640508448	5.18180346452651	9.06714849338853	9.53812231234149	9.76331304216384	7.72606514326487	9.37159362578574	9.46951633967246	8.57358781708058
IGFBP7	9.2301031434788	11.2100004930694	9.64813829560163	10.2231208948699	10.4530270142038	10.3778100362986	9.12531005945426	10.317567165049	10.2531669582755	10.5439238193011	9.48865828564191	10.7630997555292	9.27381932289249	8.61165295932949	8.03223073632272	10.3547778842447	9.82210482348271	9.72951428909786	9.40749562378238	9.4328935319783	9.09608039796192	10.2100666804209	9.32948622646174	11.6219488171306	10.5297035605495	9.79187345143431	9.90003862472857	9.68371397989663	10.3928851598305	10.1723098554645	10.2343250109604	9.98907915614424	10.2991055184	10.0095380090637	10.344459190862	10.3743192900972	10.710576583522	10.6934551587902	10.2420052770803	7.43562159242256	10.4283605390091	6.45590396311966	9.58888901642556	9.96078513938433	10.2743361375024	8.7355546229985	10.2709435923343	10.3571646051187	9.35025909983341
IL15	6.36651831396215	6.70211678527148	6.28164443688503	6.24097876407954	6.23332133903805	6.5669589149089	6.46220947841834	6.16412035384519	6.57683348471382	6.18585318481139	6.15246750904595	6.40137688729292	6.32579119938899	6.25492604534177	6.30568572283674	6.53195466212489	6.66834136784097	6.90982506959464	6.81755355306924	6.21534876956366	6.36297224622777	6.45454681224972	6.15232707071983	7.18210865174427	6.56953853190221	6.40504559678632	6.4680126846842	6.46894005491488	6.55583105901488	5.02201426230038	6.46963639770487	6.31881926235944	6.49342849784707	6.5446853823449	6.57735713395756	6.7596573474708	6.80050821573376	6.63844898702434	6.63231697844227	6.0515447340979	6.38835246685295	5.72768897723663	6.42883071021156	6.53917658891534	6.62321375202921	6.04061005628	6.65443180073381	6.70159074284614	6.28086368960321
IL1A	5.64279896379371	6.28005282791784	5.9786735670087	5.78992978986075	5.71557390155612	6.26122625306771	6.00365966039457	5.81729114863163	5.67461554382478	5.68106269272694	5.93583894922533	6.31436443461384	6.03900919818317	5.62611631914869	5.90260519404858	6.05461808499892	6.3581172222099	6.22242769206483	5.9654558121013	6.24394480202311	5.83485613635267	5.96837000324593	5.77559835669744	5.92881295413692	6.63890437605217	5.8054903494343	6.70027081396006	5.7596573838092	6.31140383527262	6.55342439826072	6.2477888023556	5.94123745547397	6.27729489201787	5.43275745703043	6.34314647058906	6.17468721959587	5.79812170544313	6.23691379607278	6.23702687463466	5.09681587966879	5.48162315261014	5.00031723020852	6.02926911589533	6.32998579435879	6.05317688987122	5.26432971973481	6.04334832372249	6.10993398607242	5.88129562207105
IL1R1	7.95538741164853	7.90207935932919	7.01992002374945	8.24097560739626	6.8677324620276	7.49055216941482	7.56965434756907	6.73760087650586	7.50790891124852	6.68171920431832	7.08431881334018	7.32017406618001	7.23379259744082	8.07818285565369	8.58400580917711	7.47395771691841	7.55922507047233	8.23069936075317	7.3607870691514	7.27881986963199	7.08168655583065	6.7786912036679	7.20031872730137	8.31899298918591	7.93786034664591	8.46168086178312	7.95671951456576	6.78668157196631	7.82477025071391	8.07739297721608	8.05281218215558	7.93945115090353	8.05582633759107	7.64723047477885	7.48854422227782	8.04249406205058	7.53044700361597	8.5362783865685	8.70623667728052	6.10151907374305	7.28762968975552	5.23086748203485	7.78478847605467	7.69753977701948	8.14070623407116	7.1578356787447	7.95895379020849	7.75751337975596	6.88679969870358
IMP3	7.5281771374538	7.9576092876184	8.05237675062801	8.36271734509112	8.5120296418413	7.833281078902	7.95410125330993	7.99045319916973	7.4357596406171	7.91857614739985	7.77251318659244	8.0133847193147	8.09243012630237	8.24797516961186	7.75140700892844	7.97055101652023	8.09119471037295	8.16999110698525	8.50634330394145	7.93193373128486	7.833281078902	8.25009544934712	7.84872752160737	7.97259394846165	8.20398907161055	8.22328787461801	8.65064245122532	8.24134119877773	7.80094063133737	8.50879530771545	8.22706290876728	7.97728367916932	8.35509022651376	7.80410092800547	8.18773947947827	8.23391257172739	7.94416505039846	8.30386461349678	7.66477580855691	8.03782920193137	7.96351186506219	7.45236941703667	8.10057196402119	8.27171563190142	8.2948676056752	8.07918512466882	8.06347684042577	7.76837743153112	8.07747082611875
INAFM1	9.12854650407721	8.92495399199909	8.21715079148193	9.17285804952855	9.25369767389021	8.11545993899991	8.32712872757426	9.10936024730494	8.82799444433337	8.19933455300182	8.4714013234029	8.33939791902837	8.5571190861786	8.22491665731832	8.06725000302647	8.36665959505659	8.16460067833271	8.9315615038977	8.6407326626734	9.40433305895455	8.62686504510841	7.96890369360424	8.64662275004761	7.89811401326615	8.93569918719736	8.09410571884481	9.33303208326045	8.99401077707214	9.22746093826094	8.99580479286349	9.39867212013283	8.78963227250847	9.1052276028241	8.21208446029184	9.24487476428777	9.19283802276711	8.49342334420703	8.8196621710232	7.8680999285505	8.06149838336461	7.95998737936658	7.28645364565681	8.52864738119844	8.97269293335658	8.83983479882193	7.9642915214736	8.53918430250344	8.30612117755103	8.23337238816305
IQCK	6.30491466379824	6.97519397462344	6.90742555278184	6.55149935236885	6.7630064777283	6.53557279599227	6.50471150737583	6.86662859017385	6.74181854048585	6.8328634640711	6.39312570473174	6.64918554465309	6.29090845712133	6.36734842180902	6.53974659686429	6.26810829464988	6.33480162499864	6.82882957286823	5.99346206274196	6.75791914390421	6.62914598186844	6.94337417522236	6.49379817783787	7.08641003431238	6.93638691008762	6.67144206770578	6.5026205122238	6.50087563103639	6.74383580733031	7.02717140917107	6.83094968638321	6.52547366700294	6.95624359291022	6.47898069638176	6.8688884153398	6.99181768938102	6.76431363624041	6.53498287428409	6.81683999965909	5.56128012563504	6.67088275726921	5.04249621676362	6.41409696630167	6.80139875425639	6.80088221735279	5.96829260848461	6.60539136406309	6.86864386231433	6.63045618945468
IQGAP2	6.2546641019989	5.94439131780078	6.31400035916396	5.73572543086121	6.62389893374365	7.28737258723229	6.85213378249442	6.53335121224717	6.89404525975936	6.47883767577311	5.78671699445586	6.31655378950154	5.82674439715105	5.50823900134731	5.67497139869145	5.89525777582075	5.85429484907947	6.61856296391062	5.4216404728626	6.2215375649143	6.63286895842089	6.68391555284178	6.04031004793836	5.70910151712595	5.28656730588795	5.67110993433357	6.09119390331306	6.13690329212625	5.99385543107071	5.87644059116412	5.99301638122219	6.14787466546193	6.23014596522313	6.55415534717513	6.0417836191381	6.00680904760432	5.84053524396409	5.81904822977662	6.16444903795866	7.05676165499592	6.08020997802337	7.32023296277967	5.9117028921051	5.81445228354078	6.09205805706958	6.54596664548896	6.19371247041996	5.88072563515459	6.47061823112922
IRS1	6.68746716962456	6.60530021003551	6.34794866046035	6.4466728061805	6.70592094944402	7.34375653680824	6.76864949557448	5.76660209875036	5.96877112456309	6.82193657296011	6.13567654782786	6.66527499444873	6.56866202125204	6.57406110795742	6.20890157530912	6.45051849095444	6.67244550385532	6.88058697391193	6.03813373301236	5.99800634353526	6.11774248083814	6.71321662983775	6.77032921580462	6.55301450054706	7.27974917957971	6.7045447302207	6.92144888536466	5.91298250958175	6.74223777038134	6.84504450189642	7.05031077381707	6.37659247604511	6.77921222733409	6.39269171848537	6.94942709010966	6.95062690067312	6.64989238170774	7.27134864402101	6.67175239030566	5.16528830449364	6.12880413587755	4.7587526470445	6.00916003176175	6.60059775980706	6.81244018504874	6.22753206996124	6.98526968542923	6.73926663359426	5.96526967683658
IRS2	9.20544797888981	8.62776622578055	8.11193058097407	8.49264734748069	8.37663980573959	8.93522562220784	8.99503890273173	8.54734789394952	8.90915356146455	8.11461020529827	8.16207271315373	8.25916919453972	8.31437793829414	8.4826528008638	8.84348827356086	8.46643672611416	9.06452329296339	9.71841920035914	7.77924619655243	8.62768922619182	8.28063671851354	7.99975761875162	8.74422040377275	9.77917187586552	9.45755108436613	9.05574868311529	9.46410304640137	8.27605207073707	8.56452316074018	9.1180420295769	8.81867101074848	8.73293184422976	8.8204051329648	8.42774040221344	8.91884306357701	9.24551830094708	8.84320007102185	9.36601963076902	9.61611681887777	6.87576010444332	8.28238832259938	7.09349795300127	7.66110550974143	8.67916655256152	8.92364964895214	7.4571374731791	9.28112173392473	8.66929077812249	8.11131139805765
ISG15	8.7668602643513	9.93233874958793	8.03145245389502	9.57710077528187	8.47862402810074	8.80697998342971	8.37210120416254	8.12027993815658	9.77855036509829	8.23242765514125	8.08233627553023	8.48196346604635	8.78068530268237	9.79595203566005	9.86794614866844	9.51911629203747	8.37634423938468	10.124579070172	9.88075851204101	9.85753219005631	7.45589874561401	8.33573141378177	8.48074360972302	9.04094003628044	9.92690585767425	9.50547999859878	9.28413889592174	8.71374438843944	9.48333520384782	9.45005351979544	9.34947114203718	8.85798491236498	9.86930301701175	8.53477929393923	9.74872525451205	9.29602081135275	9.28413889592174	8.70504279126702	8.74576318582255	8.48477013691536	7.78363316935141	7.42246587069494	8.41966505638982	10.0608719514871	8.78698218959658	8.10140895263892	9.30432486874285	9.92363120794189	8.58028652950565
ISLR	6.84029365884963	6.82422904504829	6.49308134938218	6.70972338456894	6.61185189459315	6.67996963801088	6.64320846738337	6.51013030574495	6.80488828080674	6.71034805907338	6.39857827265114	6.73252422515855	6.91164301746904	6.34166593826605	6.46205908161282	7.59667734105367	6.62426511590237	7.77622450029331	7.26226707601728	7.1462266884767	6.78691629051848	6.64787635600801	6.60015181856418	7.32570514884417	7.33178901922223	6.91080286011287	6.557276094997	6.27933864588175	6.50196635582444	6.42785686902013	6.58408463982624	6.27069448555224	6.68688057068276	6.21799156293548	6.96629939790493	6.92352282382022	6.58989615243309	6.81874955367961	6.49026495573391	5.60872478664912	6.30005408615534	5.28331973277722	6.26764344143365	7.38895497286921	7.06058406496224	6.28020479669458	6.24262729596172	7.30714832968204	6.22657097880151
ITGA1	6.27264141636378	7.40806340407726	5.91290139868106	6.75428267539517	6.70934444200045	7.25065375207567	6.41335892550554	7.01868358846373	7.0814165825149	7.24155755342885	6.1594562567399	7.26874794059159	6.61638197575455	7.1849671635813	7.59101326407931	8.11540815576388	6.86302670433097	7.46696641975082	7.01273344348422	6.84466332585973	6.26850367186653	8.18038100324124	6.83113871471379	6.86152206996833	7.85738121842427	7.59039623632956	7.8798814829047	7.14835147388641	7.74883077980337	7.26539593956018	7.5744005666297	6.920468675844	7.33909260669338	6.57750006556046	7.58693408321435	7.14158852339115	6.69117098386954	8.2433105600224	8.12275823932	5.28220897364235	5.67026205517673	4.79389242289134	6.46247767638286	7.59397777403495	7.37656724301237	5.69811130891248	6.77019052487895	6.87225129179306	6.09892548390653
ITGB1BP1	6.60199552460906	6.95492509998672	6.94385998437468	6.49776635947496	6.7975245454488	7.2269253423736	6.94988058449022	6.41921721438859	6.82960522461884	6.71488507840034	6.65943848274994	6.71683027404481	6.60441516905493	6.89187840931272	6.84883230025688	6.93981232614053	6.90160229878997	6.76652813974212	6.67880790784217	6.53127888816728	6.5516723575381	6.81514173197607	6.73914175204386	7.36170629939502	7.22991855201382	6.9459555245411	7.14313836276913	6.53680778668042	6.59626162836503	7.30178551115295	7.08928384314835	6.59795705359536	6.53991629883797	6.57520440049064	6.96542198306357	6.96124830663237	6.63230278720506	6.8380669423259	6.93476571802094	6.57142423016229	6.38965138860935	6.00384191163528	6.5437657746147	6.72115981421474	7.08091369856132	6.74529904142415	6.91912873437398	6.7795284907245	6.62584435666374
ITGB5	7.25236492051216	7.21669935967822	7.04173532035908	6.9178620715198	7.40233753789942	7.18316161143865	7.09619021065433	7.42550084791473	7.19995422841138	7.46934663095712	7.28439008076279	7.52969187014713	7.22182894834058	6.65098904323589	6.34435277433195	7.41219344562352	7.14703842048068	7.34533918754634	6.92455964550189	6.89912091365049	6.91880795741657	7.46867945440786	7.09708688815172	7.3515244199597	7.4492893477391	7.1870111396366	6.96644112083823	6.95466460994268	7.31285438902924	7.30652066195365	7.25680468996314	7.23461064342115	7.17077188250225	6.91379038941129	7.42701710467532	7.41476797323729	7.23780867085394	7.60135003634998	7.66659920250422	6.56679303717609	7.01095654615574	6.15577127897882	6.95776532189969	7.33500121175489	7.13390289164083	6.99910317706517	7.36075979607753	7.23419021762306	6.85696121059129
ITGB8	5.73439333424514	6.10021139068479	5.71820996931732	5.92623169369035	5.49457198747702	5.65389872776905	5.72646759249317	5.67491160895049	5.6664059348752	5.88444115736413	5.81041920872438	5.89957413789531	6.53031178583984	5.90512215712169	5.67759537560784	5.81827087927391	5.95027955403047	6.17730372753078	5.68326263440622	5.67481170045593	6.22611795118378	5.88449915059646	5.592538634855	5.95252195901395	6.41104065785412	5.9753484909522	6.12470291912594	5.80156639466208	5.78438861718171	5.92648851508635	6.03212275290978	5.6936531690744	6.20106014434765	5.63193862582332	5.84430205487482	6.31980505730181	5.59228368196941	6.40747741965595	6.30614690546875	5.15394692421729	5.47722263767326	4.95782221091267	5.55086382169548	5.90481214938079	6.17730893473294	5.53816607390803	6.24230277063829	5.78559306592683	5.51725895936556
ITPRIP	6.67515940533414	7.60857663947592	7.19240351131362	7.02474830580154	7.01933623620614	6.81154414375779	7.44332698114055	7.36666754402127	7.67084463912843	6.84494448786154	7.46994907601342	6.22546354951007	7.09102596028969	6.88769394695263	7.34350376366123	6.26106774789135	7.6571684927457	6.24981191629875	6.82692121039106	7.0196575770263	7.01290626658037	6.44693178834116	7.5020424501305	6.79406003543859	6.34572358968766	6.62345374303351	6.73828073335187	7.66093765299198	6.68120632649044	6.71865196413806	6.75689364079641	6.86791348802003	6.15125528165755	7.47723878929843	6.61039673888411	6.50078328960717	6.67359157259295	6.64158771748923	6.57962248810423	7.62531420570027	7.56737173279659	8.59027718449176	7.14241458535529	6.79011540752406	7.07114617620401	7.81253771685843	6.78395241924893	6.66834342115976	7.45809877494139
JKAMP	6.89145031942217	6.88110318912724	7.07920497436278	6.48059480965738	6.53220595134441	6.79395905680262	6.82861622229819	6.80011700550409	6.6961339988329	7.00365159781831	6.75596446336576	7.14140601133987	6.70282141602085	6.998806335709	6.97458890754471	6.90276483077459	6.73629355807452	7.38794265290399	6.20075867880693	6.72631422812279	7.17554469297301	6.83278290908311	6.19064175220177	7.19445645164843	7.26900537116401	6.65645597187473	7.21667361803733	6.92456171595988	7.09070108065288	7.19109893861896	6.63090242379217	6.74520374020417	7.14831662824664	6.7841180556085	6.90303945044018	7.0084665663284	6.51311059491092	6.83616453570179	7.28322964170809	6.46092868216542	6.39196944930421	6.45979719518446	6.55821447067625	6.98769446322986	6.86353249711798	6.79291637542644	6.75301657136127	6.94452890726721	6.62342865452325
JOSD2	5.64985255050972	5.72390509051491	5.67748625234571	5.47929282372576	5.62951775746184	5.42270045073174	5.59536210228669	5.31169457141252	5.49414128006781	5.55956380366199	5.74782254556915	5.77301446536873	5.90406578504712	5.62404369735773	5.73793836343306	5.99034704830672	5.8496806001607	6.0446737061979	6.66715863167986	5.78905856044063	5.61685807432478	5.8379352254833	5.68264075420464	5.80180320789405	6.16584980719182	6.30267482696338	5.56130238349508	5.48680445541717	5.73666162724141	5.65677560285146	5.6947930825527	5.50724320017805	5.82393483162937	5.45210526604181	5.73522266417313	5.76063365812082	5.57325068037466	5.63324959394538	5.36370144781449	5.3572261140072	5.45456828801715	5.06148337084228	5.78058583345625	5.85718562829641	5.79186462589384	5.47487596078164	6.052101945461	5.82563971054645	5.4697603810664
JUN	8.00381738388535	7.62027766670544	7.48080767546761	7.82075190919821	9.22316657367312	8.1746830150568	8.14799438512811	7.35367768685233	7.65671335578001	7.19278671211813	6.63835800391563	8.29978069662281	8.13799636883973	7.38749675008456	7.49571126049563	8.52023361306125	6.94041255909539	7.53044735914241	8.49613792660923	7.51284571130761	7.67258637463038	7.11581600260826	7.49810564523759	8.40088213236141	7.73149757417771	7.85409686707128	7.95565798589589	7.2906127066959	7.96514328900994	7.84975842694511	8.11993852583721	7.70438615932203	7.98165985715608	7.60967313973284	7.55187522054528	7.80148129325106	8.47693825336393	7.37984034221751	7.70034692196318	6.44186076429289	7.86772689569934	6.23439241465168	7.60914090404097	7.74088314303599	8.05966834788633	7.07289090837453	8.04072267522216	7.97076676666244	7.04880508560507
KANK2	7.55732968063652	7.08662463204327	7.33539966730905	6.8632907565206	7.39318822229393	6.97133156210916	6.48840930698545	6.52694568215189	6.94621395125168	7.87645105519198	6.66493826074568	7.69278495481148	6.8353558857044	6.68070701169756	6.81710841032026	7.59922074688019	6.99104147967509	7.03414159701766	6.35815533718958	6.45267316288902	6.98498873086015	7.04343187693669	6.88011529857294	7.63568709094358	7.62897088391934	7.23830536018328	7.7452123877523	6.65419754058819	7.16729324395475	6.92920180715184	7.37467638562601	7.59061863197657	7.35439387293532	6.66738369259274	6.97609637206989	7.5753157923952	7.44094484547371	7.62294825941694	7.84553535619045	5.42059967037271	6.56546178078453	5.07143111159019	6.86257045992319	6.88081837781219	6.91164048338207	6.3614211210823	7.48013574974418	7.61039552780228	7.19809669207574
KCND2	5.63490934091655	5.984678180376	5.62261530923195	5.74434927938783	5.94753740568055	5.76504783571304	5.78165436632822	5.66273540563028	6.03524823994192	5.70354291683708	5.70469612457745	5.69406389461041	5.8327700776364	5.57249193938736	5.58440003695044	5.94585650075242	6.03316114902567	6.31962380213746	5.65267022792815	5.46791130024496	5.5311185245717	6.22314505829266	5.50867830771856	6.51238106847313	6.21613107734282	6.11246014963854	6.04135655844752	5.37985998068733	6.25771988290558	6.91740994345006	6.31488086686771	5.44438970205136	6.47402576938037	5.90398065159363	7.14496811613098	6.33890754583657	6.26916486428138	5.54199258474905	6.62774092963599	5.00725607754801	5.97603938086126	4.95666803699379	5.71141054849502	6.21498972903013	5.31680511850659	5.0816910717686	5.5076363329827	5.71732017583808	5.43616032131952
KCNK3	6.88808294056498	6.53570586353884	6.36249216159983	6.8918064295773	6.92512940347759	7.1408525740674	6.74604479137193	7.67544046358413	6.85191055857048	6.9260617564569	6.7793122154164	7.60534781906197	6.74413638136738	6.43473494948171	6.24307814017056	7.98113569667818	6.078911175734	5.59974001642551	6.48387878799981	6.72555623895257	6.92957264814465	7.45295773389426	6.7572562402494	6.45939859938775	7.39302973384899	7.09804022565939	7.46763448532837	6.03828590003793	6.28052570511203	6.91440210418164	7.19145074651296	6.43625068907257	6.96148240710145	6.0732396721607	7.13560564876872	7.65365932641041	6.35106663354278	7.59977743729967	6.72395674970001	5.66052917225854	6.07766489123774	6.06007506891748	6.86771613703242	7.34308273222466	7.460624908194	6.49202237824854	7.4760670593246	6.60671573708768	6.58042888169831
KCNK4	5.97439067263254	6.11761469867771	5.70901746632066	6.07430506679924	5.8393065367368	5.79839675808295	5.53198965976633	5.62804460374566	5.62559329167996	5.9375274301177	5.77539469322968	6.2462430890569	6.16999976178425	5.77383689376807	5.77587653510519	5.96469769820478	5.87137010990917	6.18311712528847	6.18756126081987	5.96869749068598	5.89914381275295	5.83730899808783	5.7717925743545	6.2209113050191	6.27653537736053	6.02140934085615	6.23340933517701	6.0690371409802	6.1188370322338	6.01980873677879	6.16833749824046	5.95646331284689	5.95990324344114	5.88308808670963	6.15169329168317	6.04734925452811	6.11621234348835	6.47580476632957	5.85433256924506	5.41361131607809	5.74035597157254	5.41263881307019	5.92302361449724	6.2672003549561	6.20411126671354	5.85212304995965	5.79657306168455	5.91734397047502	5.7165167524639
KCNK6	6.25840497317294	6.51924823573646	6.13087182133282	6.36539916842378	6.2029250249037	6.18764161611227	6.09342468551655	6.50993532225086	6.31843135808596	6.68023376642414	6.31495217584876	6.62839626822502	6.23014492694992	6.40729852457813	6.60490914165201	6.75617267959037	6.37714273171028	6.67032917741733	6.68207918351202	6.32169633647901	6.15119462862666	6.57348477614983	5.99843798049902	6.91601290963047	6.99467772211223	6.99285030036326	6.30407987300853	6.17799804136622	6.52222455174993	6.4901940261213	6.71044992544267	6.60798221034708	7.01207627084049	6.46135437024387	6.64260520095497	6.78704620302653	6.47432369675604	6.75415167799628	6.61204968240852	5.83802291215482	6.42259669206194	5.92650653320765	6.26786751559215	6.56484992255305	6.28678354787236	5.97754271179997	6.66477371720627	6.7982641920158	6.19185750664602
KHDRBS3	6.30892205751834	6.46437966769395	5.77396866454199	6.30021473659796	6.19507526199217	5.9619757381963	6.02001791343114	5.93326343316109	5.99670259091969	6.14910693323255	6.93911722495015	6.18707500843395	6.51841985176999	6.75510965661505	6.83490086590088	6.42098775930946	6.03256736447418	6.5749506827828	6.3956407369093	6.3445541253587	6.03682642616685	6.0273839443052	6.15354748516028	6.50240915151397	6.90522731196622	6.28414112746647	6.85396913646775	5.83821007902753	6.20787701158301	6.44021743653362	6.82724639949822	6.11148044239323	6.6412836822277	6.17352758379555	6.61816114541484	6.4982036489588	6.26509813493663	6.50972791944479	6.64932968281052	5.36513558770623	5.76454931367101	5.25204388144039	6.33405667402854	6.81422126997586	6.44077868800582	5.79432216850853	6.50420150051247	6.59316730497867	5.56433099515964
KIAA1191	7.7574447037462	7.25194100312672	7.38158728991213	7.67214591185532	7.68401441255443	7.37528015387064	7.50248265756488	7.44325685559056	7.68074405577066	7.67228964441479	7.04558508386911	7.30915427784948	7.45209760030274	7.13712812032486	7.1340284689776	7.35995260257086	7.1379906320041	7.55126849380882	7.03378842036914	7.4029703919599	7.57188789425354	7.51519572033698	7.43615013812057	7.85945469819643	7.7972212543218	7.70163605036145	7.78937664534929	7.22155286778631	7.35492052645681	7.72894351621169	7.4962049166688	7.3565732965541	7.72291174290897	7.29558505628867	7.73811099269169	7.62457936703015	7.78906395911467	7.9879170492078	7.67528944325301	6.81659953268299	7.25529785455326	6.31967503228647	7.42307681946686	7.57372132321411	7.53415255532729	7.05197363048915	7.43439680565127	7.27903222874327	7.23522637625455
KIFAP3	6.19741986357484	7.34847904723124	6.52878675474245	6.0689115353691	7.17005746121645	7.26689711793147	6.99600758140477	6.55599647717895	6.57332938440473	6.9361302655339	6.7022499307312	7.32727389477417	6.76766245352317	6.92077196032043	6.81997624354228	7.11656683553225	6.974279348971	7.05801036598529	6.46794061484141	6.69303029922813	7.08837152609921	7.22153653093634	6.95101235165052	6.68979504671887	7.16477991025511	6.81058692309209	7.14417474559691	6.797319740139	6.85541022813353	7.20078269988308	7.09979956157563	6.72683217083886	7.55389272791404	6.63228517068345	7.22899565244394	7.22801912205418	7.25020204613752	7.35368065837598	7.36822405265107	6.08349096258895	6.35349694743137	5.42625333478682	6.42558468220767	7.07014515306659	7.17050278911673	6.09463797296542	7.04887900990365	7.12471509029649	6.38873979849598
KLF9	8.117629722682	8.33373862273806	7.0278229141011	9.00294414397287	8.00965420408683	8.69115777984934	7.9042456418447	8.8482788446216	7.61982687792902	7.54696032145325	6.99246892432983	8.35525438416981	7.67869185429736	7.08270910812225	7.99676726148581	8.54095582924684	7.90657374962709	7.71108835536046	7.85042123431504	7.96120324801293	8.08794637285424	7.48382486315215	8.75873325093237	8.09510502577369	8.19752581231697	8.21983133781504	8.17304699186345	7.51522340968522	7.6746431305559	8.51568909653689	7.70303023739221	7.66647169497764	8.0690884922585	7.80654659711435	8.06716456036061	8.37104893226961	8.46744981305335	8.25634288488414	9.14670039549613	6.98632436461636	8.175601045026	6.38884664236584	7.74288037216646	7.96226135840301	8.55080900592711	7.13192074030049	8.20920079885384	8.175601045026	7.75593836458407
KLHL13	5.92368677396869	5.7227407439071	5.95048740480612	5.87079190572371	5.64675134650167	5.79237819775519	5.90052223915966	5.74422842142852	5.64708778143696	5.92571527872557	5.6185151799842	5.71651669760429	5.82212300409262	5.57276002878517	5.73146826193425	5.81665098882163	5.67269109971058	6.20106216557888	5.54413869123912	5.79316449197881	5.7557958461153	5.74386230105776	5.59824992270574	6.07524539492668	6.05279570014824	5.90583710537883	5.75124993303027	5.62479337229198	5.91675520571576	6.18035324969003	5.90543240507338	5.56406746563287	6.2338070673552	5.5777498591215	5.97210782343952	6.45858865007304	5.89529589089338	6.08004598428994	6.17554181272515	5.41562960548578	5.45640976719345	5.14867991980652	5.66503996005739	5.92788191445756	5.85559724787144	5.44155963021175	6.01190057203078	5.70996679327974	5.45612605976282
LAMA4	6.44323479734917	7.46401057018115	7.03020077015551	6.64987874190632	7.13158313049976	8.0110392581425	6.47124105706081	7.46033222367095	6.89384551640668	7.71624660242367	6.61945411436443	7.82990040331432	6.65976027601619	6.35574564105028	6.32927834268517	7.18290784600574	6.69113992676384	6.6337728376761	6.44612123637238	6.23623855510426	6.80009653004858	7.9347932976057	6.82347641858941	7.32308568116368	7.43293385996434	7.21094075349173	6.72554486095812	7.0716519779986	7.51505267856267	7.31728809327956	7.59928066172888	7.19414805097214	7.16474420375979	7.28529281163948	7.22218428834735	7.30138638786175	7.50011881285381	6.88036102880092	7.8468779134878	5.79031376021917	7.51052367900888	4.8408978913347	6.78134956515096	7.13069962878564	7.02186221138324	6.00710466932777	7.27778297892459	7.16915958939743	6.90491766320885
LAMB2	6.92333905871359	6.66083261838328	5.99754236663119	6.50388360481869	7.19439508808853	6.77717834482562	6.58895363556392	6.58770883175508	6.20183693995644	7.2311340893911	6.84037827886668	7.46737904180272	7.38424495787843	6.86387395075853	7.35636674657269	7.70893128468423	6.44306110760342	6.51494852756394	7.50512923887024	6.69231578138186	6.32652478814192	7.15101713313881	6.56781811155606	7.14245066981188	7.86405868199103	7.88037978735299	6.97308834705487	6.32422186598861	6.97394784323625	7.31982420840317	7.21272557739338	7.12833740839113	6.64301664377432	6.61559573252106	6.6096650224278	7.42113848604474	6.93255033084684	7.34678087985347	7.19144232650699	5.54222110440068	6.7469625458411	4.99742730574901	6.36830600310119	7.06358061692015	7.16367370150573	5.81643581018389	7.89123255800778	7.37824664352651	6.45510486312846
LANCL1	6.70531264248906	7.30270154257351	6.91258735435547	6.52254841040933	7.19233461251848	7.27866715393455	7.08665745283725	7.10770532780256	6.78302629457907	7.55993708266344	6.82457207740431	7.54680764137501	6.83161357305766	6.65317246641767	6.27958465646294	6.99887474909013	7.02764952685842	7.01727265772537	6.71721491822505	6.41195985188991	6.74123152173602	7.15550596162044	6.52527772536258	7.14369671528434	7.0780236062767	7.30445532303457	7.1614059887802	6.71098060345417	7.27377458050926	7.15799990594673	7.13450663158208	6.92356016041221	7.28147395370858	6.77944163945658	7.12501960846933	7.3339936145179	7.32725754923068	7.36367890735582	7.79589030490712	6.31439789112881	6.65752835848853	6.03288887906095	6.69128005857269	7.1853601194816	7.12805747890656	6.55378227065179	7.01473503272871	7.0117510470324	6.55751969737456
LARGE1	6.11539348862151	6.10829395766203	5.84761019703996	5.86703236684668	6.16301131234835	6.41221638002039	6.20332507221624	5.97535589391186	5.87880453125127	5.76691340484652	5.936832903034	6.14960987443987	5.88688941675169	5.72131383358008	5.96797354566492	6.61166404970389	6.01608322554387	6.25077853672846	5.96781205017876	6.05503823279155	6.08981082050951	6.30329483513405	6.04872402943875	6.30694236109834	6.61502645952733	6.25919852796954	6.1271215161301	5.72298760025922	6.31628648891656	6.29147595629154	6.18287983233148	6.14198744637296	6.54683127044991	5.74211143039718	6.11866459131117	6.38374078296092	6.40766664167571	6.42396230411536	6.59463433856114	5.3377355074076	6.04049846104866	5.05286307147446	5.78251267514809	6.27279864633033	6.08244811754368	5.60437932263419	6.34164238969641	6.23075974777362	5.64736982664741
LARP6	6.43569085333986	6.514533660078	6.22873320802222	6.22219086113289	6.86188380031294	6.42192866768858	6.2922142536293	6.24056308220626	6.20227973549372	6.47364051002559	5.9970613230431	6.49645372771614	6.23149278056834	5.93434782164026	6.0957122291518	6.69000310104729	6.30521900689534	6.7243033451154	6.31045597509507	6.45797825644271	6.43792556533761	6.72216879726826	6.28037426762627	6.5783897970272	6.68908606684428	6.85899421406671	6.99081548337125	6.37158547729867	6.51275614403712	7.05328917335419	6.57299057389047	6.28716527776675	7.02882870751161	6.19553256681205	6.73569593754753	6.88066324806384	6.9822929538172	6.30225550076668	6.51925111016807	5.31909662111689	6.09427715195333	4.87244112165979	6.41018283611495	6.47234662435468	6.56747997428318	6.23633768602918	6.54465517817945	6.35679311202802	5.801060537123
LAYN	6.5749207845672	7.51413809351047	7.14198427247707	7.23768856067523	6.77929540556117	6.96241421573934	6.66630305789948	6.93674782417926	6.96691336236202	6.34700535309472	6.69527569500722	6.88085663660489	7.19024108133342	7.32412885799284	7.68769178882153	7.45990646788328	7.2387690643917	6.76618153725362	7.44036883510842	7.72765271315524	6.47703777576041	6.78046447515604	7.16409031572551	7.87876381487995	7.72556557479892	7.45891915306298	7.80199676617194	6.92116125077417	7.3989374432334	7.41823916151433	7.1867135235821	7.20344794944211	7.44353867830198	6.47287679508044	7.05807327012607	7.38112935463805	6.58086510391883	7.72152607007572	7.40650150429071	6.2004299872401	5.90428251683289	5.70909100402626	7.10811172697399	7.274903789562	6.971917655557	6.5639081235109	7.27180292494045	7.35634571743008	7.11621867213772
LDLR	9.93493425665905	9.1478134247049	8.15122618457317	8.93654351650217	7.71441134593499	7.12569109923232	7.97704952216723	8.42893498452542	8.63606812055689	7.77169693855899	8.67567250508096	7.37711428405951	9.03461733589147	8.77606620900417	9.35276437994699	8.34395042224985	8.33345836190384	8.41075843477391	8.87969588745842	8.60193353705735	8.99207150430486	8.86448755999386	8.61783802035656	8.54895875556326	9.42177070068911	8.91344947092766	9.00609128848013	8.63934207361326	8.84192816586781	8.84192816586781	8.77903915061619	8.5178953390274	8.56116379209972	8.00124294584638	8.84995725596039	8.81106365796859	7.88418716429263	9.47891369415965	9.08928644926133	7.38392816746528	7.94886210523297	5.94520972732022	8.03644727210795	9.28454039803353	8.7959609385575	7.57396164522906	8.80199388265231	8.76025378804317	8.6776381535194
LGALS1	10.8197546673337	10.9081286835407	9.75808624901014	10.3166992755163	10.9280839015322	10.2475888477037	9.87994605652075	10.5414671999759	10.3410513920403	10.8929190589154	9.74964420382764	11.1115861106964	10.8449773464452	9.72931501414184	8.91116082649184	11.4320098559371	10.3566851880535	10.9710819248833	11.1087084932494	10.7898883227677	9.44181839545009	10.7844242944192	9.87325395363217	10.8770814070791	10.75613874837	10.6038518268549	11.0249785177338	10.3012150801635	11.0030455254197	11.0030455254197	10.9945524774017	10.7313176330221	11.1243340384382	10.4924561329775	10.9312629649624	10.9625495043717	10.7478102075286	10.6964421116023	10.3063878087786	9.35656036139773	9.90236694401091	8.45270342240612	10.4181631346019	10.6251151094801	10.7037047627499	9.89040951113381	10.6321636092736	10.6887258489504	10.0047673076036
LGALS3	6.39370083795407	6.78840546710004	6.11531833174266	6.92152218033839	6.37372669768581	6.67524918707004	6.66795257631849	6.57138790297592	6.39066544788142	6.36378208055969	6.3807504576932	6.56310735359604	6.36767183741852	7.32424733419018	7.62021909277722	7.06208630267444	6.28352245610049	6.6492763466024	7.26765438070623	6.83127769856317	6.05758976029447	6.33167168662685	6.51244499516325	6.63927866321627	7.49046983817459	7.3510326248817	6.97870340502946	6.5815076808605	6.51940253143098	7.12814008622752	7.14870163457944	6.35544123145444	6.81353442813175	6.63133623662385	6.8413910241027	6.97387657743126	6.78254078223061	7.13028237898287	6.96653545378511	6.07381485352298	6.74225626922023	6.12979916650863	6.73866039906216	6.8724244408904	7.1559564263011	6.63829711179361	6.56437467393661	6.82103075523764	6.04704613680271
LOC284023	6.20483649390691	7.03082057820907	6.31000764345632	6.27422804177178	6.40646185135877	6.35547591895831	6.67500966787976	6.39163887351803	6.41714096716767	6.12228784144903	6.23496175441289	6.3826621407545	6.21190113974972	6.15449416042034	6.3455499314562	6.50624312830145	6.50847490341255	6.18299005747623	6.60372428799298	6.29277501897152	6.06301418498491	5.87723407970763	6.15447590552152	6.28919705880307	6.30283356350721	6.61748232314021	6.68322475875015	6.56816828895407	6.7374129085243	6.5818838883992	6.62339710565113	6.32060860094921	6.97024330008137	6.25642391073327	6.48676841964071	6.6567672669808	6.55278892442844	6.88406324490227	6.56100266014171	5.65459293025301	6.16714510471668	5.5525908318572	6.07038447082269	6.43232452062277	6.66438115446773	5.69700917483483	6.36512756931361	6.241830393884	6.32511443762616
LOC389033	7.07806698382222	6.77616937180248	6.84622508954476	6.81893951301418	6.65469715697952	6.79842393135438	6.47070710373672	6.59952913193174	6.67495669755348	6.6496663788067	6.55964126854696	6.6561639955239	7.25272878058863	6.57739394677717	6.57642189811327	7.05726173171765	6.62833270746271	8.43798035691246	7.55213682255581	7.0549938569744	6.66660048974099	6.65002450199866	6.49616819614268	7.88520868337346	7.19264238643645	7.02775550751152	7.5226689352629	6.9758438077364	7.25515544949246	7.00243909752973	7.28199793341421	6.75661806253772	7.30463718434487	5.98210941938862	7.2919444654568	7.59807806935791	6.78534015464345	6.30845324210571	6.13076637136906	5.86172961008276	5.94054349349367	5.42017186893967	7.20162346216617	6.6908205824019	7.37853050538828	6.32186515598627	7.14165696503685	7.09643536446546	6.89489286112474
LONRF2	5.89758381908445	6.04167344521288	6.06944146127578	6.10789522159928	5.9082882121134	5.92972497132381	6.04884397911546	6.05746903447415	6.19427639903924	5.91300635050421	5.93823805159779	5.82988870752429	6.11034761711105	6.2148272592787	5.77306591038282	5.83001933137735	5.98170833060559	6.0242927931171	5.66653490369743	6.06545062485035	6.10368068242839	6.19099421581086	5.93791169815179	6.45383919874824	6.43517213167509	6.01493777866375	6.27217103924663	5.80674427178581	6.01786010252763	6.15857812704522	6.14825939683587	5.85590575026854	6.23946842327611	5.89488416127138	6.27121814795175	6.35572720103093	6.33456427983481	6.46665889366282	6.51621202858709	5.43635203389641	5.92302256267295	5.38363916533172	5.67780846240145	6.17068370265686	6.28112756698079	5.77346369541995	6.13084764302879	6.1434001622902	5.80100369409708
LOX	6.21679404782748	6.6249768696205	5.74662326456845	6.09371429402764	5.86551109772265	6.16885017402453	5.9433443405943	5.81050919939076	6.01515291611942	6.09442895958538	5.92104615803783	6.35723987284858	5.99354990181537	5.90080795510677	6.63610983096311	6.52450052052297	6.07474341594294	6.08111903478538	6.35085751926673	5.96351128904345	5.57041938157476	6.40907647297784	6.01734334905563	6.63790358305334	7.4445073772827	6.19048210506131	6.47229196794823	5.58338214145042	5.74332266387646	6.40074048337138	6.39757445564186	5.78182705268301	6.58137011111573	6.36318599564745	6.48009711219557	6.13427653221297	6.56166337420221	7.38452724632377	6.13434703268394	4.98427563255539	6.38165990195666	5.01881900805839	5.86782000215677	6.2627710616701	6.46335974380305	6.19666759375174	5.89602297346075	6.24419882575663	5.57929033122045
LOXL3	6.04415128669268	6.13982300973412	5.81213221885201	5.74276793622169	5.93686834371102	5.98753474199312	5.66265674759927	5.80567663057918	5.61721926586586	5.81880301419105	5.87109276062512	6.25527388097975	5.94451338032014	5.89604731408505	5.82877459807421	6.24151584028548	6.09743272419632	6.32379071851425	6.7239104380218	5.984470095998	5.83764514451304	6.26589340985038	6.16356950316384	6.06349885887003	6.74760117454089	6.48017543115997	6.70559569882461	5.79805168951445	5.82103634442193	6.00842241428889	6.26031848839582	6.1829799910294	6.25491520562326	5.82136945536262	5.87498822060607	5.87532505345671	5.65964223270353	6.64064371777786	6.12601429826177	5.57359260509487	5.38947995503054	5.16785603551676	5.93213814791632	5.66485290663609	6.25187068328267	6.32958137164428	6.40110810662093	6.11599119476151	5.96524639789276
LPAR1	6.64689865793993	6.79684487811041	6.17865690097093	6.49174327117722	7.18527702503071	6.81313382474932	6.87169635995513	6.99241077157143	6.46572057700517	7.03170341141151	6.35993384087955	7.20596133461446	6.61969723105625	6.26762237290612	6.62781124188722	7.47799084208593	6.57909658138488	6.66835863024164	6.55483053513291	6.69581861136463	7.01293541545151	7.44015827324436	6.42208571729003	7.04392387192578	7.27362443410081	6.71941635601241	6.83483462548016	6.83058149662539	6.86574548186392	6.95143924712103	6.78751240760682	6.63659132921819	7.11438011910529	6.68089886103139	7.22688084448278	7.11389816353497	7.21061965415434	7.37224089705998	7.44632267728096	5.79664319710712	6.73526692207207	5.51020578575484	6.51017865361455	6.82817781947719	6.99011958395491	6.22365911740851	6.82066456857078	7.04900451195213	6.47453365137545
LPIN1	7.42764841404154	7.3562165370427	7.94391043899793	8.41836911871937	7.23324234688432	8.03796181767132	7.70171047365085	8.04942649660226	7.42841731643231	6.95220278498271	6.86266153525812	7.13084780346339	7.09174135467366	6.65571203059187	7.39737002918118	8.38757140621192	7.7670743652774	7.19751278835809	6.90083551481767	6.80896460561062	8.09860182114586	7.45978164828241	8.08705252138589	6.84722610666742	8.0804674159542	7.90193365840677	7.73516046095439	7.45587310110904	7.30122750083964	8.06145354963713	7.58664783904174	7.2191831817256	7.77573919743266	7.29780214162895	7.94456568875131	7.52503461060263	7.52953129534485	7.54607678920405	7.58168611254412	6.59245678494819	7.97016892770986	5.92666303739752	6.93424325856007	7.78956073803456	8.12699369058511	6.74807282359145	7.68027400385722	7.70411796295188	7.17241766040648
LRCH2	5.89130990004434	5.77636587992996	5.88105846270043	5.52913504099552	5.81917637227213	6.31595564351335	5.93385339784122	5.80713741426777	5.9633682626261	6.39720921439396	5.58346694616191	6.08385414654491	5.78272125490201	5.60017867350615	5.70857940567234	6.04100137683318	5.48107942923203	5.1680289385235	5.38455871353625	5.7472393686291	5.80347937499902	5.92186454996383	5.98214311632911	5.75816337630839	5.95302985968382	5.85266142220316	5.9746735658344	5.61180459948314	5.84573604572905	5.86092863798585	5.98301696837699	5.65175217469759	6.09305826736033	5.76344958337407	5.94096092458255	5.90046956636938	6.32580786649343	6.04991180056495	6.55326915215558	5.19664008880806	5.6793279724402	5.12744917814387	5.64576199070114	5.53515405269111	5.99962949137126	5.28517672247761	6.1135286974086	5.8622228605695	5.50854011279212
LRFN3	6.68506350132498	6.70777433561878	6.13278341899329	6.50013986242	6.77523330569305	6.59765997628088	6.15470098266012	6.87991585626817	6.28094143417377	6.73575591061155	6.2914697378487	6.70523971515445	6.44198522260083	6.35959106957546	6.38481463129305	6.48537356431278	5.95756755915278	6.26204906267405	6.52223457697949	6.3185056894682	5.85899526182179	6.44427455721377	5.98157831860518	6.60385489658131	6.53499343505851	6.69997665521149	6.47025745740498	6.34582571304324	6.2640683851054	6.61474980870737	6.7671816742868	6.66595097599315	6.31362982898046	6.40079710941699	6.51597869552979	6.51574701603981	6.76355045289282	6.96094705213998	6.84176639434095	6.07691674746825	6.35584088642441	5.56330885020599	6.19143922907281	6.56201955678771	6.71339326175781	6.29490161551486	6.1166587634904	6.54481191728084	6.02723048035777
LRFN4	5.63481311614707	6.37783484103768	5.60305671369666	6.00532188867036	5.91480370323994	5.59584818914035	5.81177954246433	5.85182730599573	5.81961721635717	5.80737944484028	5.94592057074568	5.93574534499007	5.93037592373756	5.74013006741462	5.98440423707477	6.03472355137665	5.57258260007385	5.92677327092853	6.20868209845872	5.7810716007759	5.77149114859413	6.06925400499663	5.48432282937269	6.10817417063252	6.33983140614922	6.11828358942812	6.06845178865288	5.65355106473785	5.65214024692806	5.92969464005984	6.06399927375418	5.95126346144664	5.89748267625338	5.63867360396112	5.86318385834362	6.16160958990006	5.60638051579945	6.17370084868362	5.75825090355909	5.70432465400475	5.50058596441463	5.5308099152862	5.62407401741263	5.87555578874698	6.13208498691833	5.59634533981204	6.46891424226602	5.76710091798917	5.6574058703067
LRIG1	6.4522041790949	6.71884816093488	6.66762451576426	6.12463087100003	6.51929308524166	6.17269951444651	6.10814126342478	6.35066827853645	6.02042663316457	6.83342171319159	6.5224392385213	6.9823813832732	6.52191222481163	6.309616451573	6.16228100231821	6.35472971455879	6.77377930434811	6.73617341525239	6.26002481314902	6.58159108995775	5.79002198700846	6.51933732746413	6.77556669013572	6.9457842168497	6.95976972159478	7.02304949539036	6.42646909827979	6.30102423126539	6.66605651137268	6.88070888314235	6.80903594640739	6.61129515075673	7.42464832704991	6.41311854014372	6.87826533942184	6.70171325262962	6.84463215780844	6.82842133117484	6.86933858252215	5.64516601506156	6.61468947882885	5.3462425810909	6.1252189897719	6.55338856570631	6.58880225631118	5.78066954728063	6.63431232687706	6.381166691681	5.9289094924057
LRP3	6.79302192255598	6.6033012035834	6.36683263858806	6.48114732655903	6.72572600316634	6.69993359826409	6.33756340197876	6.95604105024084	6.56552178261548	6.85192221776106	6.73067575139701	7.14990052549353	7.02348426128284	6.12736914332806	6.11303275583163	7.09503527285178	6.28567493813738	7.31331243091802	6.69093244173094	6.12241032436525	6.42557834713378	7.18828725453518	6.5670347256244	6.99439327207905	7.1490338115155	7.18090210855471	7.07796621920634	6.68598261369324	6.9593569678367	7.15342418492997	6.95967290273431	6.91093013023171	7.0119881698484	6.40669803363969	7.01034306505609	6.9931648060373	7.06741698472566	7.08507662383992	7.05078834026248	6.10183020462846	6.54111150763909	5.0357209786907	6.74146657696979	6.61181642911903	6.82998817029417	6.32932109056458	6.46526843783908	6.74576067436517	6.03351816284642
LRRC49	5.65327598468205	5.59061858500128	5.3667392997465	5.57214589384038	5.78540004008778	5.4590433702838	5.37074633943854	5.68064615267679	5.47357128167657	5.67013253258992	5.40806390894745	5.88472190128256	5.51362730531332	5.56691515062361	5.2728465901112	5.65807228078779	5.79802363580588	5.50892515024363	5.74798545488608	5.30676822054024	5.5604607038821	5.88110004970495	5.95520660057569	5.38215348324576	5.76634761951607	5.67883377617243	5.80187600313804	5.59875441555885	5.6054097548061	5.92535346934584	5.62438133941849	5.62641121322895	5.84817539301691	5.56379268174256	5.68579760404745	5.84763111096672	6.20013948152637	5.67784586697175	5.76148449667723	5.20525899704854	5.55366474845592	5.00627824020391	5.82121665571597	5.5641235381258	5.79634371161421	5.20331207033134	5.72665603740405	5.53402026719929	5.255436396535
LRRC8A	7.35185497840282	8.34410926043722	7.97535397758775	7.71030122832249	7.32300615280568	6.95791527043622	7.15540979994279	7.04451171632511	7.90774453121994	6.10386011310722	8.04556055951153	6.35918680224632	7.57939759184546	7.47567965940711	7.67823772412243	6.88309487518079	7.81890073345726	7.66811065370495	7.28687849534597	8.0301700774955	6.92803375015834	6.69636035799278	7.5036456976159	8.20426241302749	8.18033322613041	7.38794679666559	7.57216313760359	7.26574292505627	7.64058015965814	7.77092373403193	7.62990403735395	7.2309698832441	7.71530461086267	7.10257344979091	8.065282879438	8.188139533543	7.48378722070253	8.51959708329952	8.29576552996264	5.73388093573726	7.12795071951574	5.22469377925592	6.97838321427843	8.22103734323596	7.90419969329332	6.51516819501442	7.53938579849997	7.67241614718001	6.98137536752043
LSAMP	6.15538561099403	6.58769642802803	6.62077364634443	6.27691083260999	6.27378568927853	6.0193949978805	6.0321739467707	6.07787427313717	6.316973082098	6.04148543696813	6.37335683254196	6.02910441670721	6.05516047068904	6.41377805044922	6.14164098338203	6.00295378924738	6.00570881058354	6.52261339717108	6.31765488577354	6.02448763181853	6.15953487336235	6.06285511217018	5.97284587342231	6.04893516361304	6.46156357396369	5.84523302609997	6.59659214248686	6.13644470381835	6.21944965188507	6.45279618386145	6.0670829687697	5.91085996985123	6.58720878084426	5.73229315990719	6.94763654973805	6.46338180320932	6.12461137103407	6.32838106472563	6.40190802901553	5.73148701643043	5.65356290590366	6.04132533956867	5.82234096329676	6.70848838219936	6.40811783849013	5.70454197221185	6.19658449145336	6.4871319588963	6.24945321744183
LSS	6.50118962132273	5.66891178630838	5.74491296280231	5.69449127981959	5.86267193129229	5.77348602373579	6.08975537968254	6.25676713633539	5.6574690645503	6.93454471752091	5.83356602878392	5.80343259855702	5.99695110608255	5.98530505890046	5.97294747144543	5.83310232180162	5.9797907681835	5.92988643719501	5.8861944084911	6.08217689638325	5.90617906546589	5.96352768892228	6.08067440705868	5.9649672394865	6.36192120852691	6.23685809628179	6.15505010847127	5.72336894415831	6.04217537835816	5.78823347663653	6.03837983575576	6.0633312621357	6.101265563303	5.69192195443612	5.89540350522801	6.06733178186272	5.82910215242209	6.11459534784558	6.18292897787587	5.58059924113461	5.69182194144295	5.35040332866064	6.00913940332526	6.1628702663403	6.14260921828718	5.69876706814066	6.34185325486656	6.02512332805967	5.68376841992318
LTBP2	6.76827253623241	7.02098785409001	7.06619256236574	6.75445855159449	7.69789718319442	7.79195978715125	6.75976702357103	7.111449056924	6.99007120820711	8.11912921188339	7.22693280820243	6.72407574489098	6.80519482726083	6.68046059144049	6.77814849587594	6.70619623726772	6.79216167657215	5.72378562552262	7.17178242296628	7.09946166598877	6.19869600065096	8.12085820134243	6.87518105753256	6.84799130394291	7.47207400006109	7.64040208531618	7.29804976610916	6.94861738140226	7.28890326549206	7.24983168802883	7.48170100112345	7.13360910881786	7.4474146039294	6.61125886839447	7.33065960379284	7.24649461715655	6.59966738515808	6.78502633197094	7.28438335167694	6.1756101660738	5.9130152567272	6.04940375049928	6.31783168980903	7.29849628224002	6.70617611450323	6.36118717890405	7.10529356686203	7.22491174548674	6.53438823724053
LUM	9.72450189536971	10.7554807297979	8.87754868259742	9.82675856618727	9.05363677886479	9.9264275164554	9.17895506604714	9.3241420340505	9.34326786788169	10.0449858960304	8.55372187048255	10.2018764867925	9.36068020132303	9.02515237947432	7.94509742709787	9.66097362080045	9.11921166532511	11.2160458634853	9.3880516367412	9.76206154568736	7.79072261147467	9.85752102967985	9.26028326100488	11.0907275763029	10.2476439690731	9.98571412331138	9.67154213007701	9.37580929102429	9.66625217667369	10.5108474400639	10.0734659218819	9.21580179407399	10.1638663710731	9.89424333907196	10.2485291386073	10.3287724265967	9.70066063180433	10.2789516366268	10.4446375426753	8.21837150319651	9.29735397691417	6.99343255794023	9.57489112014632	9.87563420490782	10.3305319888362	9.305845628201	9.64616661695555	9.315521261095	8.80766711985396
LY6E	9.71013300879472	9.6813347132284	8.9404020830837	9.95848690812802	9.91347670357825	9.48336980030654	9.10693368007774	9.94048448519512	9.79133512855913	9.25161366386934	9.6739155543067	9.91043476523237	9.92595263863247	10.1786099055331	9.52347646436418	9.84646165018563	9.05019541941557	10.745964864038	10.7152311133169	10.0511433920108	9.03529601820035	9.40792678669306	9.58754173167949	9.25918329361973	10.2536381080919	10.1287167593387	9.87275253546539	9.2533185242609	9.57337576616234	9.41829931648753	9.56723997936741	9.3835932376627	9.66077127413937	9.101205391512	9.66437631032256	9.92481355509303	8.9331557551927	9.79255854359799	9.10912183040901	9.50112958613342	9.0639048654973	8.49710894590443	9.6443071347352	10.2813717883493	9.86941749671785	9.67273101970493	10.1535127914405	10.0732389411767	9.63132919461473
MAMDC2	7.57839264492208	7.26220354766522	6.75268916818702	7.55760645070026	7.30509270276695	7.29797228583919	6.93829683152066	6.66550934361411	6.74371255907635	6.83536095574497	6.6943772689529	7.7013228961531	6.97183561352696	8.97629558100321	8.67400151688846	7.94967923366258	7.05863784023249	7.67104763857201	9.33635345906687	7.75658704117193	6.97238852468991	7.13022443325518	7.23040441297649	8.47400950355773	7.93923172780743	7.75335642374935	7.07026629020342	7.18458863078512	8.18052778605403	7.30207097645964	7.58467234236603	6.99739500175121	7.12484948688755	7.08868876972927	6.91522445901866	7.88478386527373	8.73992250611042	7.0631967370308	8.538532040779	5.93744468611603	8.04187085099744	4.91212855627803	7.54134648637645	7.40806695441582	8.2042235654832	6.18626172683421	7.80804561641144	8.29287311236832	7.04913996684703
MAMLD1	6.2505462291179	6.78292458188203	6.6637133833365	6.49919071825916	6.15388799556366	6.38623772188242	6.33212555401599	6.68346225719022	6.53289739231877	6.58684139391766	6.77425467653326	6.6923390191001	5.80884818485179	6.22808800984269	6.36891791633762	6.45787655185477	6.61828980595967	6.84116616587363	6.35290343062768	6.47194778291757	6.55072301667808	6.27782653474117	6.543231595214	6.88821535050336	7.18756375312727	6.57586444026584	7.0476589783415	6.42487799796862	6.52688285664313	6.59149138466718	7.03278648300691	6.21373910858849	6.63116128288705	6.18497991897823	6.55333224282977	6.95679618026875	6.6855958980034	7.1954464451007	7.42469582858102	5.57600944467477	6.60456881153257	5.12616268474577	6.24189157992215	6.72608249662929	7.15215760708397	6.05502513810375	6.85793083316641	6.74490098357292	6.52977800848061
MAOB	7.72782127230459	8.18120234634826	7.13995550097682	7.72256604760835	6.8814575658374	7.22925596083314	6.98914822046291	7.00495288451531	7.3284764102219	7.07040198249165	6.88869555177307	7.78458053893781	7.69688244509896	7.97825951296187	7.19614073959084	8.19979917056926	7.53162381194834	9.72202709638585	8.05744772456301	8.60250953380248	8.53123187014796	7.22883176638671	7.23299092166282	9.36948046032847	8.63117166702012	7.98761587838423	8.38201115382373	7.83280965430514	8.42342793268384	8.16108952536461	8.14148717152449	8.07225123425354	8.69943296951053	7.53931223922529	8.51975701526043	8.67284084887383	7.95164041649479	9.12385569322248	8.94577829126519	6.19969044065929	7.48809239278598	4.95746027509987	8.137908153795	8.39537905918894	8.32168494769394	7.32732397514643	7.99911864851958	7.742095829339	7.36253561074812
MAP1A	6.06248411313926	5.74970701586766	6.11068535491188	5.88973967978681	5.99403288687089	6.05838924541886	5.7967311354583	5.97533036603254	5.75271130746404	5.95769093585237	6.1511221736508	6.30698307625841	6.22305017625251	5.92385701516877	6.00053735060601	6.32931986834243	5.91330485604314	6.27294448833261	6.36261035543469	6.33109948470786	5.9007958987757	6.26393979286436	6.15263806218191	6.36131882100983	6.62119522292517	6.88664018541955	6.15467790372308	5.8620458131574	6.22116479602325	6.10853360056611	6.0603362139263	6.19473065069271	6.36474525129959	5.86884769542778	5.7332134336313	6.35294883080041	5.96316063834652	6.23706552885081	5.99097277918541	5.5006530449709	5.58710139845064	4.95109619563275	5.94257138244342	6.15149720076638	6.10784831208652	5.72721368198995	7.10895741231327	6.06545964944693	6.05810786721932
MAP2K4	6.03025858955255	5.76190149021567	5.94328069559658	6.01642325174637	5.73293429788521	6.10279593783435	6.086096978635	6.04050730700108	6.08723572501817	6.08279222514538	5.97758642579727	6.07647420612041	6.37343534048069	5.92970333487417	5.99928631316887	5.89539279413036	6.06907633626051	5.70890598546044	5.43326880736016	6.07523990060019	6.17226743046917	6.13641682755285	6.2921193253949	5.55844016091496	5.72769490642749	5.85218483140578	5.86344303931244	5.90191724171331	5.80425764716859	5.85507403558836	5.77830722988313	5.79537660887854	5.7185218118585	6.1272943575498	5.75672033934223	5.80015575417391	5.85184082280798	5.87621628916612	5.89365635497712	5.93004731619597	6.16972863715606	7.1154822226455	5.8056514670383	5.67150496329847	5.88333048057633	6.17694345693161	5.92889781263653	5.84861041826106	6.1856578733702
MBNL3	5.87047454342742	5.39336078063888	5.82571191914285	5.55147161325553	5.64415151423001	5.53576092385166	6.04702647751209	5.8877737667148	5.56363754502293	5.93500221810545	6.36643515607082	6.09041499957804	5.79504123867593	6.04591873444149	5.4818031752703	6.0729290825573	5.50717413662816	5.96211782035003	6.06589289392999	5.58892706677619	6.2210912437377	5.44993976374829	5.8733888004263	5.05737583920208	5.21319782806108	5.26298762066035	5.75162741469861	5.74477415229056	5.50626704967351	5.44798411019536	5.25775937059528	5.66021727522155	5.42581511226402	6.1249624397456	5.29912387039891	5.53239621639497	5.29542768187787	5.40189004136314	5.38013049170126	6.69527577706882	6.28683834754481	6.99841947102762	5.61016931177815	5.33664578417312	5.60772307912625	6.38440578032265	5.47064481785325	5.29216139080207	6.62817924283234
MCC	5.88374031142134	5.69959949507233	5.85916664014826	5.6768466612556	5.47307002419281	6.0361720558845	5.61661749534398	5.34832293455815	5.6730361286205	5.72761844556285	5.64435260650428	5.61455181570974	5.78347743957562	5.30786949917624	5.69580444131504	6.05707108464006	5.61824193710507	5.94393449987898	5.34881261891393	5.27943282908708	5.80484866395997	5.71966107478144	5.56623046303056	6.0763066744822	6.33375763393016	5.84365042208403	5.68536140083532	5.37142571696184	5.77461740545341	5.72299358166065	6.0880779120003	5.44545182240264	5.94740492548456	5.562985536554	5.87900082002148	6.11333777964961	5.59599172634695	5.71245489393311	5.77738834147159	5.0765045799139	5.34677146747387	5.10801256354773	5.64988987926559	5.87394903283567	5.6474860410252	5.44931007595049	5.82051767176139	5.86132329175213	5.86443896426216
MDP1	6.02292032584631	5.90103447789483	6.26594989238061	6.2665715540748	6.42110304180462	6.15961869189706	5.99138359611705	5.83608578424301	5.97572444209058	6.25684994120086	6.07847688741573	6.04551201595658	6.16138286697515	6.04922518445428	5.84836125056332	6.57522473695993	6.20472461633723	6.17328869661243	6.35744152398674	6.63291511029046	6.16591931717595	6.32677848096282	6.43403377315394	6.23923524119813	6.59696433354454	6.20195000482399	6.47441050399249	6.20393458396456	6.23761642053556	6.24428520387527	6.3672030907485	6.18449859041529	6.56034576791605	6.03510160104849	6.19271508411015	6.39392863204409	6.11504018745605	5.9101123213658	5.58663338929581	5.81096551060477	5.47081181974459	5.84321072097759	6.22824241125542	6.15631121895312	6.33959634403959	6.06888985437491	6.64766538314039	6.40874296457505	5.84489565293842
MED12	5.90535626621805	5.13800992258486	5.67843723155517	5.53447527852526	5.98029573686578	5.59848714084924	5.62504573267424	5.81843353722516	5.89122877818033	5.81774141245098	5.85381622090335	5.93558194177489	5.51210725481649	5.57464565757584	5.28119832439656	5.5767055670735	5.89478729332014	5.92370725202176	5.76575062794329	4.97723340886452	6.06715061048866	5.70003948761798	5.77901246099566	5.48048954613904	5.42868612119558	6.0237334206552	5.42190853698574	5.48998140091835	5.36383320096853	5.35181516783719	5.61530758821244	5.85132454299674	5.56442982906231	5.7034048317875	5.26701732603797	5.51587338067994	5.51866198057535	5.36785813060047	5.58571418667651	6.11763015743202	5.83759343170713	6.29478003328444	5.60353455079782	5.52333108813429	5.52474336074075	5.59272730730899	6.03621401326716	5.63037908147349	6.1715670522883
MED28	6.54344555573452	6.7737053200164	6.86725689966671	6.5133622665284	6.99007501650386	6.83062092146228	6.92010213039358	7.05236240000654	6.99422572348706	7.05536162053634	7.11123813401449	6.73585355020511	6.9355802506277	6.66262704539511	6.88333754188225	6.68268169095473	6.87606710997297	7.06647744548279	6.67239864913829	6.51641504456766	7.06232409676622	7.32693836163369	6.19615452737061	6.83767976506709	6.60571912379271	6.46211626496783	6.7225390187136	6.76202883428734	6.60775407604238	6.73890764811695	6.69896614700431	6.29978597448092	6.85356286139859	6.76633641817927	6.84015528163914	6.52155315785162	6.74393489869559	6.52232490568014	6.63957660061306	7.23921708793115	6.89650423627901	7.52308014320708	6.96003470690841	6.77828951368768	6.88462689515867	7.35038570550164	6.34963899034335	6.40836663276879	6.94864030001206
MED29	6.31218780165534	7.36343581810248	7.14295169672593	6.41794943830205	6.92112647343128	7.08849005247529	7.22261801058594	7.05828868143606	7.05533910828316	7.32216963269375	6.99854962734585	6.83928678987966	7.03112156029096	7.17534055024697	6.65289916963898	6.8800300283536	7.01413014773245	6.79217829617455	6.83539127293441	7.23505176560536	7.00848464480175	7.0831554177777	6.61041967112119	7.05535360792197	7.1559377530238	6.9669062964502	7.26941680253655	7.161310167423	6.83948405837298	7.07248518040683	6.90177426057655	6.74615250604794	6.98274435519165	6.48957255894992	7.06793900108729	7.46041952773626	7.01150978608115	7.24881657379835	7.17849510252716	6.67732410570265	6.91237761076541	6.56374790754469	6.75806689135177	7.44041916830246	7.34382983519533	7.16870949870138	6.76567183820933	6.87269474717389	6.69246514649448
MEDAG	6.9051497778351	8.03404280114411	6.93961549329013	7.73848545378466	7.2005183711675	7.07507559068897	6.88270377811812	6.85233010926495	6.97764705372545	6.80372594729898	6.89313481412849	7.66515451427482	6.92693513845739	7.09063444443426	6.86688227486596	7.70582863108887	7.33052508331553	7.80005072560823	7.40857249748595	7.2464037052592	6.86840566056891	6.85566476374288	6.48039267497404	8.37573477861561	6.96164611962964	6.80321495478955	7.05561559432272	7.56596228732871	7.54349680379587	7.04271501311043	7.63913552302281	7.43002377105596	7.61098318002585	7.2816211875736	7.36084285870828	7.37178849416178	7.82621268510753	8.08015704798066	7.49258671896385	5.94231941587069	7.69178042316162	5.71803458704669	7.63424769026317	7.51054936384671	7.97702358940726	6.22009313435371	7.92395060579371	7.13215916774567	6.96012581442288
MEIS1	6.50375453069676	7.07612722713756	7.00321366946258	6.18652767188723	7.28761509306718	7.05727960353124	7.44349211118973	6.64716075029167	6.71164895366126	7.54924703101539	6.65908015249375	7.19162943776642	6.84575383693416	6.71270617885715	6.97464072877474	7.46695250228961	6.71267432496564	6.87629183872603	6.57031323701474	6.83386245522971	7.11294427895152	7.59303020490104	6.84873822256663	7.16466511860003	7.29737148706907	7.2101114418359	7.26053690635135	6.76557562123153	6.94700114249724	7.06841859180639	7.42420600673689	7.23589845656555	7.19509117036966	6.95754135542943	6.90619760060434	7.18929779755995	7.39434238212094	7.32269140000004	7.16845045455704	5.77242733396132	6.85014725691398	5.93438622395369	6.69324785634421	6.7560192239114	7.34197175219936	6.00538663342913	7.43168244374305	7.12720976528942	6.31746867164526
METRN	6.18552784044098	5.88179319159064	5.99217489022953	6.37038971729906	6.12080936850382	6.3810512263351	6.0567845152001	6.00179597131541	6.19096118640296	6.12628124883432	6.54986353870265	6.29465041596384	6.43679119040602	6.18180251773938	6.33802084773834	6.82036229470047	6.12357708689862	6.45081094441002	6.49912053149465	6.42135141967291	5.79945200219243	5.99237431821113	6.31956288521503	6.08078467065198	6.57122901123574	6.59683084173254	6.59456735296676	5.76211483701866	6.24486251483159	6.45342272693174	6.29645595248843	6.29358459773593	6.50360740036289	5.79756780865888	6.25605560134415	6.44185378435107	6.21402097233331	6.29900434943424	5.76716615696624	5.55770296226293	5.74242925944595	5.00415235357341	6.4865388946719	6.18121569788406	6.38204441145705	5.56709843592624	6.70142740931158	5.96854055786776	5.69900628308226
MFAP4	9.57507747731788	9.66325341837205	9.41521651806423	8.82098706459988	9.84059466711921	9.35412059476096	8.91126567981797	9.21488061470351	9.22594853669438	10.5009304845834	9.63360092442145	10.691415686399	9.82758170214809	8.61909160324945	7.03409490163659	9.29376151905113	8.36882104068044	9.61891898708663	8.77988116366787	8.68901276122351	7.10542503362769	9.00214310732122	9.06986472542174	9.93939932691064	9.74525459725244	9.3846618274166	10.282769205462	9.58680325940495	9.36025540049177	9.89377178044532	10.3134210191767	9.40614218731817	9.92216120065302	8.79784208528874	9.8215332510649	9.39164896695992	9.53081949414882	10.3822078749616	10.0161086145317	7.89489474672296	7.81087196564069	6.50164026850567	8.71921438905963	10.0762039181563	9.78620810934813	7.91509346451152	9.00072050910137	9.84030940323916	8.66024742563107
MFGE8	10.0724076537339	10.0459656030673	7.8612771698699	9.5280786554712	10.4437414227788	10.4752707332531	9.81411153862033	9.80699059309089	9.9453193738096	9.64959415657431	9.05344703815724	10.8502499177631	9.82007018105716	8.49997007561125	9.65915407638409	11.2590308351109	9.02603728294782	11.1676175128368	10.2293627093292	10.6831578136764	11.4129697877444	10.3458431344462	9.39966623278315	10.7589723432492	10.7366149516916	10.2996857267068	10.9276919545005	10.2220839723026	10.7366149516916	3.93306225585081	10.4506070264496	10.2874109385416	10.3255680265705	9.74624618003494	10.4128139214886	10.7177762414816	10.2137010754428	10.9810742567521	10.7302485398388	8.9176438987067	9.65602822699085	7.4265425858783	9.86700391137303	10.4506070264496	10.4506070264496	9.51126454261232	10.33500619217	10.5102315912904	9.6694024885578
MFSD6	6.21756786909251	7.10712006279211	6.79978621198965	6.59875598795234	6.60586769614234	6.34518148516599	6.37009972633471	7.12479023491307	6.99240999830077	6.81360846976502	6.91103620615752	7.35123627583394	6.47704911035164	6.15617260800652	6.10350011959432	6.21080406117709	6.74405136959999	7.38930932452319	6.7778854448889	7.0097372063091	6.55425371703974	7.0258362576938	6.85695237199919	6.85504172940891	7.25299131994159	6.99462954341444	7.2417216025449	6.73805779135106	7.4176740442855	7.41108283221527	6.56804194040286	6.669884337812	7.62371869670593	6.57241918731202	6.97453428068591	7.25020325855134	6.8733881881092	7.09813928300735	7.3845782492911	6.24978136960038	6.48544360859036	5.67940066089449	6.40355010779192	6.9670227146773	6.84826484660772	6.17091797901489	7.07758739588531	6.86462327340222	6.18908490366667
MGAT3	5.93382276091267	6.46352040161652	6.58092779382175	6.96679489067105	6.23164965696825	6.08440249785754	6.05558766741302	6.15817951101483	6.32572286699029	5.8865529368267	6.39264021486387	6.06362947354981	6.33767227590946	6.09501585116286	6.22045088942164	6.08706610518723	7.04232104689047	6.24215253808017	6.3339837321188	6.36392971926867	5.79702749876618	6.16289299126646	6.2058869719254	6.77776469307978	6.34862199717677	6.59284187475185	6.28948405637828	6.08605360475707	6.36191059656529	6.30848044650005	6.325384361684	6.02728874088547	6.33400043495737	6.07165722451912	6.25606743199511	6.37167023172328	6.18990877501218	6.37094220692731	6.27526228759205	5.5032349287111	5.99314981667196	5.44400538846253	6.17355970441388	6.49206673600576	6.30840363654451	5.78305836754007	6.45247669035141	6.54759842553773	6.07486129695013
MGLL	6.46160265021714	6.25291212426191	6.11997814404167	6.36438353363077	6.49776577163265	6.52682906296191	6.1356278427791	6.28072880007084	6.17571654703146	5.94937233307602	6.10526594486377	6.43387916331829	6.50036341250095	6.48004844395296	6.61356485486116	6.53073134857125	6.19549028273582	6.43749605789053	6.71540264680306	6.53867009269624	5.9165581881163	6.10412416686728	6.40503137134358	6.41727406440452	6.84501712328501	6.18011194448981	6.65739135957976	6.41932328599412	6.72555634100991	6.22241254689404	6.56377818467408	6.48904585737593	6.53266645126463	6.0450718462495	6.50158298120225	6.49440533338909	6.37626609552962	6.61005770729183	6.4557078418581	5.78884565921734	6.09817494837634	5.32666011381255	6.35632428535481	6.46761820266897	6.30375694447754	6.11005114470174	6.24119835511469	6.63079368646094	6.24382280877203
MGP	8.49916527493905	9.53027961445542	9.01814585750411	9.53532085951682	10.0096983388113	8.94612657228713	9.13364924933279	9.00832375161603	8.6955774201882	9.26088794683475	8.86688668209057	10.9000506408991	9.02789949542587	8.78242945963343	9.18380131571202	10.4422197062216	9.61192887068788	9.55401638593498	9.6133531787463	9.57498156380935	8.62358873169243	10.7362414131357	9.92881440621374	10.6701102150035	9.71256693262729	10.2334623117968	8.69145377087492	9.95630496125331	10.2748292701829	9.71851824780857	9.84677318425921	9.5407887096109	10.0263188006859	10.0796429800214	10.0551586312204	9.8491064612376	10.2809429452991	9.09765573894403	9.41017084784592	8.59020893908303	9.52597536563168	5.85874822036254	9.67277086543808	9.070626809945	10.0027761395078	8.31621643075004	9.55896408076512	10.1039150843856	9.82115749260712
MGST1	6.75310134217622	6.80486427515724	6.4017816251199	6.85348292122286	6.44310278250298	6.5929495067554	6.50764811212091	6.37097694814329	6.42802795278479	6.33941526639821	6.29903877182729	7.02255104774789	6.66986494730303	6.39119145780468	6.31706360120449	7.10773770567858	6.5424899796421	7.89740493538856	6.79328762966596	6.93546639489255	6.74440050048531	6.59215400122937	6.41195746664031	7.60439041869598	6.95520349345097	6.70106585111929	6.98403254409799	6.76598102735699	6.72983922573184	6.80617912424218	6.6873160028796	7.09455752777107	6.89075599590279	6.46683914330949	6.87109974962368	6.93715071696451	6.7880033866413	6.84937259178169	7.0995468112172	6.05426646042833	6.89944169419894	5.49515871937729	6.69787952351271	7.20980810371428	6.79585560285552	6.40201920862863	6.91595425834467	6.866792082991	6.43840551096684
MLLT11	6.75941141206932	7.16592683621472	6.65417921643695	7.04793126359243	6.76218334982524	6.82443217424518	6.8373678837728	6.56616286259192	6.7473654603399	6.79548082435003	6.9478164005685	6.9470806393123	7.04413390749202	7.13779680121022	7.26217467496188	7.15276991250637	6.84275653747382	8.94275604848514	6.94205131087593	7.17482441419668	6.57713083852737	6.91994425173613	7.0579923710028	7.16091339323643	7.65226284941655	7.65625183629176	7.52151044422687	6.45536533229088	7.20338291180382	7.92509388299267	6.61255398554645	6.99546594778615	7.47172691805784	6.45091001540921	7.31326611654466	7.20872985165783	6.5197645735222	7.03061137505258	6.94580086943876	5.96822488296861	6.02742640994799	5.15601697806723	6.9701889961163	7.6852062663925	7.2391317700986	6.53072612665391	7.3460276648181	7.28560715120185	7.15111291404038
MLPH	7.27542306040444	8.40037104678082	8.47343803432996	8.00892127492598	6.69492370878219	6.83272548354593	7.52732552289191	8.17343242903058	7.21169741038258	7.12106598088433	6.92439880650334	6.75255910696866	7.69181488530658	7.7028254177912	7.26554172560178	7.3845189731318	9.22454975646871	8.12823129248243	8.47063696927808	7.65951434043844	7.47791871141551	6.67058168325489	7.20896185786355	7.41539859872189	8.55095858644729	7.44607102211001	8.81518182755291	7.42331951850361	8.21357613192462	7.33902047448985	8.14155539198506	7.2950701030329	7.89129263461849	7.64895853182735	8.0720867616101	8.48229653238155	8.02086963876229	8.33958169559956	8.72412569760044	5.90341203839484	8.06643505398966	6.19219566995276	7.2862932668052	7.92959413518294	8.30230141709134	6.89962077327786	8.00444309287266	8.04787717984563	6.66434350401047
MMD	7.96669199653687	7.23769699029124	7.19911689781571	7.30624407328449	7.37114965605518	8.18047854321473	7.62699730925861	7.8089594073288	8.10108940855575	7.9114222991495	7.60719356070146	7.70365755083909	7.09482868701596	6.614843136413	7.18317027613984	6.8090965969877	7.21006902107196	7.72521782363122	6.3166913368186	7.6689437229804	8.64035764838663	8.19675537966215	8.22070508833473	7.9436136181619	6.68394377643268	6.77676135764558	6.7654957945236	7.79372742083941	7.14075092726696	7.31215719777104	6.69925084378825	7.78816645464474	7.30416395851178	8.02966546761649	7.2795804246935	7.0621934209638	6.81739846065356	7.03121264990882	7.58918024865656	8.49886832865327	8.40112667015227	8.60885828686801	7.54263444189068	7.20965777125132	7.37579789653825	8.61149088700707	7.60213347288708	7.29268672904696	8.00951275291236
MMP14	6.12081032999256	5.73969113152396	5.66073667807488	5.67683792223534	6.09675130453369	5.91955804095571	5.64805180602271	5.48762293504672	5.71789459988511	5.76000452592254	6.20333799590713	6.3494959124213	5.97921487475614	5.97904793001138	6.30365909214244	6.40051307966292	5.66372084606179	6.00816014659473	6.90835215618993	6.4967016034731	6.12550542095862	5.57668377074478	6.59563008798119	5.6713337901706	7.00560993528371	6.26727629327413	6.39494664348008	5.61142711904122	6.38210218539429	6.31762592456791	6.71497019257896	6.56804642235465	6.49480439221341	6.21522373360643	5.80605088909938	6.61749483779779	5.89757499725382	6.4922324681139	6.39177011821052	5.36948335709464	5.68880280169611	5.20743792406415	5.9118276643344	5.9899823158949	5.73156648884229	5.30070950017714	6.73785406256978	6.24253028958562	5.70761840707411
MMP2	6.26295719831382	5.84638774490808	5.6065261453575	6.41114106703997	5.81776158806199	6.08340016946473	5.82183163782812	6.14441699887529	5.81552306069062	5.70179908680868	5.86446554928598	5.98164906546913	5.70605568052242	6.18871284732098	6.74732717772229	6.0923712374909	6.01950052829414	5.96645421300891	6.87644936639511	6.42190974037953	5.89192128650901	6.24803368250468	6.18026749405626	6.21998439635741	6.8551553844164	6.23044237264425	6.23749535682275	5.51443525001598	6.13716924611904	5.92540990423789	6.76405721570573	6.1156072125986	6.45129529619013	5.87743580256811	5.88504675533224	6.35281943917421	5.94124202959056	6.61353352651024	6.21364546548968	5.14897702312516	5.63268073645037	4.92001862616234	5.79326278911248	6.11734083405695	6.15554955242045	5.63752610579009	6.7905383301349	6.46274298277381	5.57113997385249
MPV17	6.89891385331024	6.93786363717183	6.94817795121615	7.17842566304475	6.65195474139145	6.86429061229162	7.13979178466691	6.90129893971252	6.80531105847616	7.18878872519598	6.85620206962337	7.04212824208234	6.70597457911209	6.97733602736594	7.07381356210211	6.93781761363361	7.3742238818708	7.38651260518854	7.31360298182421	7.02397947204111	7.18705124503538	7.50208798870152	6.966295130709	7.64566566877994	7.27216493518168	7.06974265400231	7.55119537679443	7.08708957651897	7.29363436230981	7.27667421725897	7.44853358658113	7.35610126430765	7.47814313412792	6.97490912731634	7.06424722986325	7.32080524515685	7.24496408410484	7.01834713990016	6.64762702620859	6.61793225650832	6.62727672516195	6.03985353228548	7.23892267627916	7.26030781776099	6.99842950517121	6.8041276777597	7.53509775485744	7.09705869546243	7.02280772360403
MRAS	6.1306115083942	5.76042883402931	5.89213270028541	5.43897652614361	5.60746912518259	5.55420120328762	5.95194819707855	6.14138368554921	5.65467563852551	5.80133537153506	5.58524094989976	5.81013897264373	5.59134380188785	5.87058834597538	5.8333304488429	6.05456389077233	5.97638298491521	5.94673479091059	6.07683297871359	5.57761477555301	6.1774556549215	5.87520878826325	5.57959132181999	5.50080948186214	5.87857401734009	5.64340172768332	6.1573879224944	5.90620919084057	6.13110484015387	5.85302538119977	6.30091141799146	5.787089679327	5.84727221929809	5.6382447193131	6.015170732071	5.99294018557059	5.84034356971208	6.28529182170292	6.48787563085242	5.50784968324737	5.52333659332672	5.32397462959496	5.75161013451506	6.10262776331193	5.89129974609421	5.72520277565464	5.72002053821648	5.73321720957226	5.52638744172838
MRPL24	7.53026576558307	6.91281099681202	7.303229986787	7.12310569159918	7.45696454545293	7.38432047342635	7.51353769552448	7.12815684101019	7.11031161917554	7.36998734312298	7.36397237649341	7.95571964046465	7.94727004717015	7.18357061877297	6.94050613855459	7.98207699172243	7.45166514009168	7.46112807278305	7.26206902122603	7.09506007086804	7.27575960671702	7.43819931627328	7.17976646141788	7.3380077247569	7.65180953057953	7.33509096723345	7.76081949413567	7.44103566808175	7.55957076494875	7.57776661605591	7.60216733049246	7.39142169758217	7.75640909158412	7.23473007878986	7.54962830423622	7.53801653391703	7.70661492221776	7.30110207340732	6.85888981987897	6.89917155924883	7.1899438382435	6.46634046813517	7.37484010838609	7.54951303342066	7.36167382878267	6.92565326477622	7.55601430741866	7.3819022101888	7.00642046703898
MRPL33	8.75107444924039	8.88521236723987	8.37527455686242	8.93680514173827	8.6160034072851	8.45625859496383	8.68163880993392	8.42357179949506	8.6723008588983	8.61904200987358	8.64438526130432	9.28543520321498	8.91639664438073	8.5676823635878	8.79273729734085	9.32797258819949	8.85147832492598	9.95618094013526	8.19211437934801	9.00642325587381	8.81786817036941	8.52756658469036	8.48118136091887	9.62344998985258	8.99438882588989	8.85757644762179	9.39532376170672	8.52658318289185	9.18217920499249	9.2834844993705	9.1232101441168	8.96205007793177	9.45587792681788	8.54532074406399	9.19806067610539	9.1542807150596	8.8925339413251	8.36165322763173	8.432761490495	7.9861988658068	8.24659787961988	7.51004216715119	8.86097838278988	8.90836017253848	8.75084500345249	8.13372216696549	9.17726051326122	9.06723105983649	8.35301426910801
MRPL41	7.50701202676171	6.81501146611864	7.09187008609367	7.74735432797359	7.06112852781296	6.63552568657547	6.73551776724223	7.1642921890974	7.5265361606559	7.02353511351893	7.27401774358644	7.51335569194215	7.47341945957714	7.09133179030076	6.66024415138957	7.59775123920439	6.91619652665077	7.09962445521856	7.76501574544994	7.08033309788347	6.95957975390725	6.93929909619599	6.87624624969588	7.1967359259665	7.65351593522526	7.20467532548074	7.3889596487122	7.25171845143229	7.49590108587062	7.3280401136071	7.77746051498416	7.35264643284343	7.57925742769093	6.75845601394504	7.24534544957522	7.50235785632394	7.47464645170488	6.81356822052288	6.44096644557709	6.98192145094195	7.46938691332395	6.2363574137204	7.55630953841651	7.23682175960069	7.09795413384507	6.63562678010264	7.73086635105976	7.51393957067207	6.84761780185225
MRPL51	7.74040841683986	7.7647803938153	8.06962633740872	7.98873162124572	7.88049747589753	7.39583236664691	8.02100844759166	7.6806937150269	7.34621544059978	7.75905695537118	7.9907568019007	8.20583380021101	8.07168015522993	7.74987281399388	7.57659329420174	8.33886336414245	8.24514199417408	8.0769535535285	7.97860622762791	8.38127913820362	7.89515190813708	8.1223518628682	7.83135820784793	8.29055385761121	8.39629133104922	7.99259130470552	8.26767043410258	8.00079815833366	8.19012279017501	7.95028246945922	8.31388127493642	8.15881712010459	8.27270454962847	7.71723103467377	8.01837039142686	8.28795690077299	8.13358616327841	7.57493707994662	7.22201312776318	7.69765402356473	7.86249772141406	7.23653526799746	8.11938101382687	8.35444854772754	8.30889055695816	7.88724187096675	7.82788346004879	7.95865819615316	7.40854805203143
MRPS18A	7.27364914144544	6.74618440475985	6.85332170674503	7.15391791146205	6.81697490206036	6.38058008153455	6.79846322882155	6.76151933158528	7.11888201925996	6.65670591991013	7.02880521861729	6.73464440245111	7.0671208385085	6.50902841927543	6.6145568741229	6.95974518879923	6.84192074060867	6.53751097230597	7.25154239003471	7.26568313175692	7.15600467728931	6.91783571397744	6.81663601954321	6.90184533091073	7.43989675374165	7.21044643940049	7.82601990434151	6.68594725896326	7.26479454566067	7.33437376756673	7.35660396556965	6.79304619745698	7.56010019928163	6.38801532715455	7.21552378695937	7.37309398900902	6.84633192644814	7.16136479497744	6.53146685048925	6.04895567497889	6.2394011694296	6.14192388335758	6.77032374611213	6.70531478593061	6.76807106132701	6.27550252893034	7.71235851498612	6.85383902167031	6.03500478883435
MRPS21	6.97615338317761	6.98068891390399	7.02996721856282	6.98378710771631	7.28279966920851	7.11265095056615	7.37543906880549	7.16862271570302	7.10364235625033	7.38992908294311	6.98008289357587	7.62140901272628	7.51987618341417	7.32253885270345	7.25659158441262	7.83404665441784	7.22318556497692	7.5707620554163	7.12075391899837	7.3676907717573	7.41099680086689	7.12972846722835	7.3046578484152	7.6321403389861	7.6258397324832	7.35584434417987	7.57068787508718	7.20565482881527	7.43732052733728	7.62382449571861	7.58518604253812	7.40371969322998	7.60343570893092	7.38944281409576	7.37145320875892	7.48827074374546	7.4015313976536	6.77901568257657	6.78912496507937	6.77092541954462	7.09317984062507	6.62027866955981	7.62398478789674	7.37195252598637	7.24840744790114	7.0783431209631	7.46391295240546	7.40247045448478	7.03335728666391
MRPS33	6.38947768342376	5.93370688999412	6.30846682869366	6.17828949163157	6.33176098736584	6.23992982748332	6.25402560506711	6.25732604347599	5.99190523364518	6.39297182702143	6.44759185543763	6.81207796893207	6.47016334475166	6.49180133967768	6.14762447020723	6.83598304396888	6.38924934261595	6.68230294264669	6.11834257052383	6.50508504550849	6.6683684540746	6.57898840985015	6.40997579781578	6.62532381634606	6.46531216463674	6.20276983085716	6.64464230571613	6.30919462227205	6.74138707555005	6.63190570725131	6.71093313842536	6.39703514430444	6.76777654072312	6.37405748616499	6.53128864685631	6.6408188827947	6.71646974802143	6.07341765858592	6.08742951449313	6.11258883081425	6.16779234789684	5.69760577467245	6.46876203204354	6.45805485026763	6.35906216900983	6.15778340951054	6.29009912219783	6.52715228308867	5.98701121382478
MRPS6	8.93322144386253	9.33504822977715	9.33171823076695	9.0807083053767	8.9542094376241	9.21297736070838	9.42253329842034	9.00100942371335	9.1264153864379	9.66243722711173	9.42242020380686	9.35499222384903	9.26109134640706	8.77611239591424	9.04690431542454	9.3092233321004	9.33315823033893	10.7781618008286	9.59081524840052	8.57251445643133	9.46510328576692	9.52923726670385	9.1656502801287	9.25838625256402	9.82219347582845	9.86115724810902	9.82921071423999	9.11763798681846	9.76357287498334	10.1628957081706	9.65263983655949	9.30283780652126	10.012235850722	8.77548968784174	9.36469856439448	9.74220570505818	8.98665636046509	8.80341905976639	9.51973756571847	8.343537300895	8.35664216345296	7.92149242453937	9.24169822087571	9.5956086062497	9.14295997218574	8.95509134996812	9.5956086062497	9.41869714916877	9.14135664347826
MS4A2	5.73950316645501	5.71587650638508	5.71306875641102	5.74551386722237	5.72900010173723	5.70714471459347	5.86120699557752	5.85909251720199	5.68541064997946	5.5858048530602	5.45439179120832	5.58093118973059	5.62814641594062	5.85843047883347	5.73837316975748	5.7327957637392	5.56500327475429	6.31250604408275	5.82763531841854	6.19128750507922	5.65142300986137	5.70045464366763	5.75319185017613	5.88156841843451	6.3612464895722	5.8498880880581	6.72075500847623	5.81213510762488	5.76306452878118	6.03225223678284	5.96996070456617	5.74693168466251	5.94648009004149	5.62576198255659	5.81182844563534	5.99498954269157	5.65571698668424	5.7786679382188	6.1184811141469	5.36835046779477	5.51189158148447	5.79155706281279	5.8120885024593	5.8576646259875	5.74968977836179	5.67522311268789	6.04813714142059	5.42080924217645	5.36080415938336
MSANTD4	6.57080834037556	6.63176126741037	6.16043158146316	6.0372860056989	6.70971704051856	6.47196680365828	6.07158651119398	6.08324018291367	5.94048270434745	6.70402820866593	6.20332016014735	6.80546231114809	6.38967041402725	6.56640870310863	6.07813519183213	6.98712042878296	6.69321905195317	7.2683584188771	6.52534368689018	6.250011515919	6.48708590933672	6.8073012073924	6.64017951184999	7.03715570546985	6.80821035478002	6.64379256614095	6.92249931590808	6.70719470715696	6.68571481039224	5.75160525521401	6.66536815009045	6.33939943591722	7.00744514514534	6.29234385563515	6.85159042143479	6.79109172980021	6.73419819356883	6.82647534975793	7.04108950980315	6.01366337293836	6.25377441528992	5.52881359330836	6.28473672444482	6.56346223640504	6.72722616261475	6.24510534397042	6.88524416718915	6.30048758554801	6.21589448554093
MTDH	6.72909290247847	7.32590589782116	6.92636642831265	7.02968750182333	7.08086645475236	7.45752314030647	7.40839334853152	7.184945236341	6.9946998921267	7.30983068175043	6.61958558170804	7.33105831275129	6.90327483544	6.744349793825	7.52001555323305	7.4360042308924	7.08463649163701	7.05869256704765	7.32672757188895	6.99801530416458	7.09338379220027	7.16298685624171	6.97645093226583	7.39147795488785	7.44699137684086	7.30076934804763	7.01086843736855	6.89617429552168	7.05777349166191	7.30946711700184	7.27359081496687	6.92227135749233	7.18674173787453	7.16382619117489	7.36515349140287	7.41069919659254	7.19410925981221	7.4513116286193	7.97157902863165	6.65014243430079	7.14093129756937	6.81149848719664	7.0356052114585	7.01315342059948	7.339191613321	6.95962060064862	7.17540976064342	7.15812969230666	6.96965049417337
MTHFD1L	6.66034915185029	7.03466454211794	6.95092206930454	7.02756270696768	6.31639839822963	6.29556634845556	6.45790246359841	6.35486667196017	5.94248677756885	6.27861071703433	6.95528673882397	6.32596057608234	6.4851705514774	7.281053835362	7.42035337273622	7.13384921500346	7.11069856469532	6.62861711740226	7.2056221364907	7.37345166976476	6.60298703752211	6.34249764240681	6.68192526749884	7.26547418450113	7.12440782301108	7.11772405145603	7.20684225910266	6.89322209748611	6.94305845686415	7.16982061435331	7.10623123622338	6.97094056816482	6.86040401760139	6.80735504781351	6.83105427830839	7.10582507652275	6.85448555622299	8.08945925484503	7.54189580658789	5.71532793957002	6.4718774771223	5.12691817604926	6.48162060901497	6.84044484101648	6.91894836574618	6.37112824712267	7.55470488010962	6.64852121988578	6.37421863354853
MTR	6.5172720876402	8.01050903285679	7.10913446151821	6.72747417407066	6.71366820369468	6.83577684433133	7.06752098279124	6.93417608208136	6.55949002502409	7.04641946520014	6.64712150256555	6.34055340942702	6.60744531005811	6.95200564691327	7.3093157368016	7.08714718241517	6.6173021969866	6.84321957458626	6.71138816683632	6.46138046071844	6.82854927651234	6.95617173177378	6.3867204302584	7.39846070730299	7.55398399613002	7.04144011850899	7.22010150826173	6.90229069852273	7.06149823440138	7.41835677528004	7.05157160967446	6.45730575790995	7.3461930421758	6.88379539404005	7.3046230104807	7.51371082537625	6.91997781430284	7.19624208620438	7.5964016862085	6.23360382381263	6.57457487840583	5.98396561064325	6.35431902334606	6.60190105409544	7.11275807273846	6.25828647064143	7.5116114142582	7.19533616305407	6.42674024912996
MXRA7	6.47678616546125	7.07092882012508	6.5281074610882	7.1312617936275	6.30301711613137	6.70095602258206	6.25634361114607	6.41134459458404	6.22102741706266	6.31445116562043	6.4720060725357	6.57709408634405	6.59487040714044	7.1333611421195	7.70277242161248	7.18363625458445	6.76290013120508	6.7946918316061	7.12440502794075	7.25959063669454	6.40754055319122	6.60697317860345	6.75735302761786	6.60271929313281	7.23637661810745	6.78678395554194	6.96354898330665	6.76883990872825	6.97662527989367	7.2563964752181	6.85674100532159	6.70289835572802	7.05247334472975	6.37140353735448	7.34159440828248	7.07518702048507	6.80971131765136	7.13855125439811	7.52355737218544	5.59902175062001	6.23894821293933	5.29985805141693	6.85222618022494	7.03013782529203	6.78956250113751	6.12975105953746	6.76196830381366	6.86921611435263	6.41780524880042
MXRA8	6.72678198259143	7.15707973486643	6.32883961274367	6.55718869600224	6.921685685389	7.08558972052077	6.46644256319307	6.60552828915831	6.6316365312337	6.87612525504795	6.39094214270797	6.79044984377775	6.79438478647913	6.63560629739783	6.58505124683368	6.8336193858351	6.37606147667133	7.21424956138724	6.50796808339518	6.76845906754745	6.50384029808682	6.99010372687509	6.64070411225366	6.89407789394417	7.42272505202968	6.43020353392181	6.5275406172945	6.06871579142389	6.56070307171685	6.48326846057192	6.82178454769901	6.16072277303047	6.44647853720401	6.1811923266082	7.15695647509374	7.03955119286203	6.57586798432377	7.25462686342314	7.08256141998461	5.33956675795204	6.21464966333253	4.92202915774722	6.37221958161887	7.14929138693643	7.02080186319979	6.03911044156736	6.71219110039028	7.2746908959702	6.31313063079972
MYL5	5.77565437220817	5.71633847462304	5.69648787716439	5.88515776047393	6.10053239962725	5.93853942317987	5.9641613549524	5.6638192555371	5.71147930664531	6.02614889863822	5.87462352391714	6.02550047607447	6.23608118430577	5.66109191147319	5.82342620339075	6.5759072778846	5.75187406937022	6.17491908031377	6.36458645882701	5.91351797317765	5.88281191550387	5.95370469009337	5.74282920941056	6.10394097685673	6.13059019517169	6.30595661230833	5.82688529145531	6.052191874099	6.14769939972922	6.32954463731994	5.97214220846982	6.18664825711679	6.34226791198391	5.79131083925143	5.91554322923316	5.91827687710526	6.01611306573765	5.86994118290586	5.7161870833424	5.53199162105506	5.63468997178918	5.17411295999678	6.06821690041096	5.88054719291992	5.95539064680091	5.53024231140851	6.06510779781569	6.1199251248641	5.40997258588335
MYO16	5.45326136284181	5.80692303533523	5.40242491729093	5.6233989426663	5.88814672001283	5.21989231023404	5.43844736305835	5.74034220012332	5.74692816188641	5.35840938806622	5.49619983129561	5.82774032466144	5.55399303002251	5.42122933894693	5.49051436296394	5.91424337278988	5.5599582975865	5.67041882517326	5.50923320946106	5.39963515332694	5.5990177015932	5.78912775602521	5.73327679803274	5.86102326815585	5.85883795446283	5.8019928167862	5.54733196441311	5.73755646857822	5.62996821891524	5.64900817819668	5.7773798230526	5.68109037920073	5.34896490673608	5.61714204403636	5.71615746914516	5.61529150602559	6.22057762303544	5.86717515439862	5.55187961268014	5.07451251774149	5.77004658888208	5.04753675856585	5.62292462607404	5.705404418379	6.13029520996841	5.34642891529001	5.75988958458139	5.39128420578462	5.46430734838581
NAA20	7.05533325882794	7.41636107624818	7.29930149141361	7.07889740927663	7.12961602325115	7.52251514885311	7.46556690481579	7.22687812302906	7.51532629258056	7.47971332372429	7.0020266565953	7.46016309007579	7.00509253025187	7.32487506620578	7.31264150818372	7.35145162546328	7.26465745535929	7.59507604318375	6.99348409016655	7.24066542894708	7.77542536370075	7.57613776546696	7.13647702243006	7.54454776035678	7.71689063629439	7.41083937873454	7.35874458572521	7.27185779144517	7.63052407771699	7.53823116742699	7.57569928592522	7.27183797294221	7.9312590218584	7.31015550009065	7.79903554407765	7.7710205418262	7.5081222164724	7.38586094273316	7.45335130623554	6.57065066769881	7.02567482501576	6.133711203995	7.09068230169445	7.52129006336734	7.23899159126657	6.75793737863505	7.47711895557184	7.45477545147153	7.08918290808005
NAP1L3	5.89865375981204	6.86309281234991	6.13003328344925	6.66354569169751	6.14816032891619	6.49086397822307	6.28535805790079	6.07002375153764	6.04951312706417	6.21692269705797	6.21078591921945	6.29633466204102	6.12659601425719	6.30018608133985	6.29255591103085	6.06956957473353	6.49471909007491	7.55089816448936	6.20178952594513	6.54171730576389	6.44046852003937	6.07134994780563	6.78779029822899	6.57300100403077	7.00638595431387	6.43367836670469	7.57437472771999	6.27567483093196	7.33991021668767	6.80392064048234	6.38104865891653	6.12013720812045	7.41581959391406	5.93037725269611	6.97968135408605	7.45626949622717	6.41461056218101	6.36063488077727	8.20325694740827	5.08703129922651	5.38872193682769	5.12175779058132	6.12398351143795	6.73507785728329	6.97869815152097	5.48837235385396	7.39251387937477	6.74538799657499	5.68899776733192
NAP1L5	5.77298332547862	6.00501733359958	6.01072002945241	5.97581953083311	5.96943784308153	6.28653456871446	5.79642475996071	6.26494483312105	5.81380120967697	6.40336603410402	5.62093741338474	5.76088827866705	6.08922129220666	5.80873725139923	5.47498865387604	5.70291396608225	5.93113723156273	6.22704676483892	5.78344944963205	5.85615684467897	6.24736711178646	6.39141049997491	6.30460342843736	5.99781180966318	6.0535622456024	5.69565345971359	6.50202659727376	6.01341831484926	6.05675096187741	6.26203498653439	5.98837155444091	5.96935760285215	6.28322177180818	6.06305454648519	6.24154880994335	6.36130366273228	6.11218046990489	5.89230579604538	5.85823443838841	5.51747825723662	5.6840252491169	5.3345531172443	5.91313375606138	5.92264404554548	6.02008735209426	5.54534544097729	6.30721667242391	5.85908368972412	5.92469758640073
NAV3	6.41295084645149	6.06472879889427	6.27757654398773	6.18686639436839	6.22526457819456	5.97612886922283	5.99674215047913	5.93839641404439	6.14753533012393	5.84159597678115	6.11122580263717	6.33564899828459	5.91587015782302	5.7349748592516	6.18676879360486	6.34915898741211	6.31815894146107	6.83427177897674	5.83839467173756	6.20749919577739	5.95852169148307	6.09631444942646	5.87749149414956	6.55376718460835	6.71157730583184	6.21840174717424	6.74942241174863	6.2709437294396	6.39851547314973	6.26279848384399	6.37280057753402	6.19333338796442	6.57560337164169	6.02785346161498	6.28145249693221	6.82875808710466	6.36122785414821	6.6105181927576	6.94425713164307	5.03341089943808	5.56964745240606	4.92782232112715	5.89811206416973	6.34350978831041	6.54086572190818	5.26467428178906	6.60316697178673	6.42737029090883	5.97666299088963
NBL1	8.01347598147047	8.55406384215246	7.44948068804513	8.15922344444657	8.24170911690847	7.66964207309126	7.55946805614563	7.99068193394514	7.66551138362776	7.59313233910124	7.68437811397384	8.83365465913873	8.47929901653607	7.13056470395994	7.14496358504527	8.43443002936771	7.56243915760482	8.50656091332215	8.31083545252547	8.1114278554316	7.60326674321008	8.0949024065628	7.55577486711411	8.97083703026882	8.79127430521659	7.99836973876245	8.56542774613184	7.63287010997273	8.39451740434104	8.54826318355485	8.66246889172613	8.40780993814186	8.35655387551906	7.70183087711778	8.26923668548045	8.21928592698812	8.1803270804243	8.62269726458607	7.82565970189905	6.56211970143344	8.41692512524757	5.71341851871807	8.08386295768597	8.26587865521918	8.06649484982969	7.45375306528148	8.70933705966998	8.19307153588135	7.69294071025202
NCK1	6.66617977841561	6.89933407457539	6.95076368314665	6.72651998925822	6.80403780165701	7.21039668028507	6.69963125087894	6.7556430187245	6.95703575787374	6.88252437683865	6.3593659286002	6.7855922291564	6.38963449788506	6.88104818150126	6.99425145222944	6.74265738451244	6.6080763013003	7.02528361298637	6.91107738425687	6.63886054672335	6.79188140149272	6.88025039481073	6.98229167457133	7.11466991405371	6.88823557161246	6.93935333992802	6.93294572279633	6.866358735567	7.07632058642084	7.22777725535046	7.06370774705085	6.73080918602326	7.25598336211726	6.83266838007612	7.01351194809987	6.88679269188863	6.79384120488324	7.09726705884347	7.28928198555642	6.40637763348496	6.43299582639926	6.44249579500113	6.81065723589864	6.96907414396148	6.92753189257204	6.52142001012121	6.96378389587255	6.74669951689263	6.45948717274444
NCOA7	6.928101561907	7.41620626739327	7.16923130970268	7.59551969752054	7.10585767936567	7.53626923786801	7.54920234879199	7.19033818374986	7.49439977440653	7.33352195996563	6.95276484876741	7.61104832955885	6.97513240449869	7.68572517990548	7.89541362284505	7.28603133934797	7.29239249446503	7.23979982091405	7.24941224431205	7.25593654647059	7.87365731963269	7.02949003240741	6.83199154343024	7.90747167236477	7.43120402182286	7.0315597271509	7.23669121308984	7.12229038283084	7.56831806725974	7.91271722730755	7.40414970790765	7.03064976968496	7.28427691234982	7.4691073224266	7.52781085944457	7.65853264169092	7.59214616834115	7.72605374175701	8.17999467200031	6.92775407313021	7.27260351171746	6.56872791084054	7.0367929226188	7.48538597267225	7.52601350544159	6.49023655909306	7.43250691546729	7.49387922236731	7.15293188444239
NDN	7.58128556469268	8.59849549499393	8.22783137206375	8.14355905872946	8.72758401620717	8.45164855438289	8.69924950738544	8.74846015109388	8.21115255563542	9.72731079563612	7.28655289556338	8.62814618745124	7.20770877612448	7.32289418816827	7.47419437183351	8.3282075910043	8.14177977344431	8.05260833213311	6.86557415218426	7.21402873986529	8.02443728266441	9.20763762351747	7.99247823900349	8.17117454130582	8.82707754466069	8.36980509344426	8.62150602737137	8.09208618315594	8.33123596660897	8.72881000922206	8.25043501128615	8.06520886594827	8.66103284183888	7.93664001744043	8.48290103260007	8.72347636703506	8.41431417517489	8.91269653766264	8.07660945451126	6.3595948828404	8.03487508889152	5.58643446540554	7.89433848686202	8.48186218499902	8.81679505402126	7.42148618609934	8.64157641025194	8.16369696553748	7.57358378698316
NDP	8.88381023007817	10.726579067852	7.87845706083303	9.61060862383325	7.92188774863236	9.17206396206514	8.06641703877049	7.86382062738663	9.39310749623987	8.04217500829663	7.85835731622146	8.71760261857299	9.52191541646025	7.92400074269718	8.03068070061693	9.35656738390542	8.78699127242161	11.3066600582305	10.2719696342294	10.0011532077356	7.84265848303317	8.25956989689318	7.84044675895679	10.3918909552274	9.75096360770985	9.26604655182449	9.63381172293422	9.19222172460995	9.42253383727428	9.40006200039566	9.70061313251053	8.75626905777851	9.89993154532823	8.75288762749647	9.3729233829101	9.49848186562838	8.8084666792247	9.9410782535439	10.0870551121846	6.84958019208376	6.98577986445498	6.40079145704906	9.15247660035822	9.0976056052144	9.71803946084171	8.53886953379646	9.41566249198045	9.44147410875378	8.35631104311284
NDUFA4	9.35547643522481	9.01910515305842	9.548303317571	9.01910515305842	9.35842577575826	9.31305843289292	9.46677929682227	9.19290754969511	9.13657668966354	9.4745927329999	8.80900710437708	9.74005677696574	9.61799862584891	8.64330357943224	9.23397464794309	9.68447459965261	9.44658967310062	9.98445056033187	9.09372632327439	9.30800155117537	9.82317081259218	9.60870279861782	9.37365912158497	9.44343959211201	9.6745600961889	9.39010291184936	9.7913918808793	9.45842349815955	9.78830958700352	10.1603041049597	9.70553307054759	9.4182514660213	9.99404215383366	9.56330213407156	9.82458163124114	9.99945281269075	9.88705364228414	9.14088627699133	9.16833904106414	8.78837669497819	9.2224728235877	8.30633669010434	9.42092209971714	9.72277403653484	9.56022734197582	8.99405862479303	9.47394655651662	9.59541444127451	8.92163268935349
NDUFAF2	6.644575847703	7.14667829048114	6.71251171751275	6.58810445915168	6.8365432794462	6.75368613542679	7.00395916013251	6.82841730639484	6.75267907039051	6.96112416971007	6.4875194978557	6.89569337497392	6.96878133662385	6.45011918599111	6.88301824606902	7.19776709004546	6.89489466822101	7.41115440483646	6.95086252425419	7.17801884893777	7.12687318412944	7.18587330470319	6.52959050790579	7.2212184663561	7.33608539686147	6.87633579130527	7.11338253134974	6.96131322863617	6.94115817426512	7.23032565190673	7.10432231014554	6.66503532742015	7.40162357550951	6.71016121262169	7.06555749990735	7.2656345110879	7.29518717994327	6.85430177325274	6.26292591527543	6.12135494932188	6.76535204266267	5.83665187447507	6.78978509470138	6.84005296533483	7.12976474594766	6.42254928576599	7.0794782348015	6.8652167254719	6.41730664156543
NDUFB2	8.98813354112994	8.98729414055802	8.74484169003984	9.1908047222385	9.41917775436669	8.63973439076917	9.24836160573038	8.67765185327582	9.02713312300037	9.04042154878751	8.85570842592306	9.26234002631307	9.12427858535093	8.46197568834925	8.59550921783899	9.73273266121393	8.72149676829869	9.40832514261531	8.88267740206559	8.678312991555	9.14892205032861	9.08900149409189	8.97341415618534	8.90750587280239	9.08311918094731	9.01395831970748	9.31730967224674	9.14753176045168	9.21504927547406	8.96221316138991	9.35621224468041	9.32786758310282	9.49958831624265	8.82089762938285	9.23981718694627	9.32786758310282	9.13982922250752	8.57267606914713	8.14298482445751	8.78815124848126	8.76548719686567	7.93378732184861	8.98438373826743	9.03428590028267	8.7982251020561	8.54650401486104	9.11414970121383	8.98438373826743	8.63082792334856
NDUFS3	7.73404941753165	7.71023662316065	8.20266513966411	7.81555379038274	8.29781560717526	7.86528465503254	8.33161727573212	8.00914550481332	7.93654823420392	8.45190142464751	8.13641031278216	8.34047992159255	7.82851922772453	7.75375942042128	7.54654822733468	8.24140045934714	8.15194040863819	8.35852921238705	8.57537161422039	8.26300726783751	8.30876669576076	7.84566457209993	8.13641031278216	7.73181278686902	8.48766357330692	8.36368251566149	8.36931459976966	7.82926344614446	8.13537111880045	8.13011883138393	8.0914876792796	7.92467514374193	8.35195958312453	7.797688615742	8.23876888792169	8.40218017486925	8.22130200046888	7.90057779572912	7.48187074499666	7.8486048746942	7.81685236712659	7.28997752644749	7.95513408633995	8.1510114097882	8.18964820243746	7.72281978276341	8.14307892344123	7.8574906131336	7.53221636882055
NECTIN2	6.22528048711044	6.46986835789952	6.27938776781957	6.38689720188693	6.50607834104485	6.49612977484348	5.97936810343911	6.34440132729378	6.6442193364157	6.21170442424606	6.50916718752497	6.58564643428193	6.58935700854849	6.25244064975152	6.48318816118802	6.96085366837257	6.0903080634211	6.57951898308979	6.86345794556658	6.38388472820604	6.04417899750769	6.41775420722501	6.41981232074436	6.28811198271396	6.93055278859687	6.63208379078914	6.57395884341064	6.15036844307917	6.60693489753073	6.34274901975224	6.55642724672071	6.63157638556466	6.72659703024035	6.14554591707616	6.70126780914481	6.60253831831543	6.37915721006905	6.81225399651797	6.46000906130725	5.75679734215897	6.08427549257997	5.97878743877894	6.3347822602718	6.7208952505763	6.24857187408023	5.80148382384036	6.60562845344172	6.62642305125354	6.13312070727769
NEK1	5.78425683505591	5.79938770381545	5.66494734754051	5.60426167530821	5.78999583589435	5.92719204900756	5.58384638003405	5.88389384466204	5.48011820151339	6.22731054087364	5.58059539957342	6.1338549680265	5.66268661432462	5.65409438555889	5.74184143550714	5.88291366877626	5.83049763410308	6.11835682467317	5.47055793526518	5.14740027440391	5.84588006683113	5.99425596722121	6.04255655617327	5.78015352773807	6.00590816228592	5.97850697982718	5.91785010456843	5.45096468929386	5.90215982830279	6.10822633649648	5.80625427556426	5.63807238863686	5.94175366490703	5.79383724566011	5.79900543015138	6.0703577420701	6.04719801565408	6.16687042921439	6.33122001589425	5.17430089408003	5.575604480469	5.0298613563369	5.60300283466188	5.84034996332627	6.06975814970665	5.50838791391323	6.13821066844557	5.86775963058261	5.37761172856558
NFE2L1	8.40461679339155	7.62599510283329	7.6401900205959	7.57157495933648	7.92821874220446	7.52264427006696	8.19148538852772	7.88176436372869	8.00970738579645	7.92406597371008	7.82968839748263	8.01142864777304	8.17989538918431	8.05961963852828	7.39738519721767	8.60451596773466	8.09723994584327	8.79688705604415	8.32248635830498	8.2128567959709	8.16907931487849	8.16909819109892	7.98130219996836	8.40407290891667	8.44003912650927	8.69040504091626	8.56297031271559	7.55819563689631	8.40569927051852	8.28407298769477	8.11892980238693	8.51976361502137	8.61658558849409	7.67369026695728	7.9793562220794	8.47289947282855	8.20821305646015	8.33440046420332	8.89435633144868	7.09260982502404	7.70599800294729	6.01949814850309	8.04054458126107	8.13158225703512	7.92020648419648	7.26894360168885	8.85826484002766	8.49660134779161	7.67369026695728
NFIB	6.8772927499928	7.02730527423677	7.07743654433226	6.8558156684109	7.46178244850914	7.21943260638434	6.65228336579883	7.44143896398074	6.33515629616088	7.45471942943082	7.01832728167595	7.7706631624443	7.10606368924168	6.44801957833358	6.16589051432226	7.18794745795775	6.75168587657668	6.16503250672296	6.69770181154453	6.66936066916821	6.83939741435692	7.25178819730297	6.96883019111037	7.21689386645082	6.9829841967598	7.19918165485747	6.50744508784098	6.43980050192678	6.94711798072923	7.14744721964222	6.92903025025507	6.92557471228356	6.84148248989657	7.34446196294989	7.09798804557065	7.307839550179	7.47414517721695	6.81397303406241	7.31735705092955	6.40232992898087	7.27449541943293	5.89404040143851	6.41974818471013	7.1096955149529	7.31453763308931	6.23237197175103	7.08813699868386	7.48297795539923	6.65108911388787
NFU1	6.87965086730074	6.37689020816843	6.89118865273403	6.57717943550619	6.64770906348018	6.9378110785059	6.82912418381626	6.80574825277419	6.79979242345366	6.9367485361858	6.65870159693342	6.95724802723989	7.19263948466849	6.54976304748376	6.34499995774561	6.53417082425011	6.72362852501918	6.77718904644393	6.30537470492983	6.77187633484345	7.22587189381144	6.84573339797773	6.68699877661593	6.73524658644021	6.89264682911368	6.63299065885171	7.11480570742575	6.55572428402528	7.08473255649319	7.08941582470168	6.88121614364953	6.64483285276787	6.97925048172863	6.71452879343461	6.90957341759639	6.93265847545847	6.97992059870324	6.65158027002353	6.51591178511943	5.98063744702552	6.42472302227536	6.09428267913295	6.51020257726106	6.72847383329365	6.66736010903559	6.41466088556218	6.87713126158456	6.50707473549505	6.43181776776574
NID2	5.21833570409597	6.86145203145459	5.60891744106447	5.90618445841765	5.83632003715501	6.01031971823271	5.73387186553905	6.01545426068248	5.52507991174201	6.78019454585066	5.25183683591955	6.34348909621683	5.93234364446193	5.749938543522	6.29658849951146	6.28551586654807	5.69700932981092	5.78013271852513	5.35206371267583	5.39315170573117	5.57837952776911	6.49787134607518	5.41703626886817	6.15280853842421	6.97088507994144	6.2309163732217	5.99203729674742	5.81305077465774	6.04477221554532	6.61058193019388	6.57859265142424	5.71345801279537	6.58736358327745	6.21222609355184	6.36090698312292	6.42375138483075	5.71548675424071	7.03560801637092	6.95509245909324	5.27104882571479	5.46712849269074	4.94329300123566	5.49029550313198	6.26854981223548	6.26357587819516	5.74643124067275	5.9089349515256	6.10758334361183	5.28766853421878
NIT2	6.02312499961368	6.20229705709554	5.69246556492189	5.92014757172732	6.01719973949727	5.98689972129266	6.14828100411332	6.56878444945914	5.89622423921969	6.12141867326488	6.09942555857305	6.14319992922897	6.3142573866161	6.17956340603667	5.89373438596059	6.41500408340588	6.07845393821935	6.62442433465984	6.50402118363868	5.9639046675724	6.28127977273206	6.36872486517888	6.19737373600756	6.10497077285109	6.51241753233013	6.24710906403092	6.22620254305844	6.0962187240219	6.21470237170749	6.54355730402565	6.2482230965183	6.35768634391272	6.56630407615302	5.93049636989213	6.31585279258306	6.40146176107604	6.24431978771104	6.12645421830088	5.78757019686197	5.47111411984275	5.97005897298809	5.21068502061381	6.1639621539473	6.49112226529302	6.33123203437754	5.81941847457457	6.31658180798485	6.00615455782414	5.50260441556777
NKD1	6.4496274264333	5.38445866167381	5.26400724043332	5.56858339359619	5.95710700103081	5.49095141759344	5.46136786187784	5.65350361469032	5.25967610557502	5.94351687630653	5.3716267228552	5.80559516878769	5.60280529677151	5.23586852955683	5.82256136660138	6.46549210887459	5.38364325419036	5.77299317484386	5.36683781537461	5.63793594587337	5.99185480414164	5.81353806236459	5.41171043809462	5.65959431306555	5.99116650806856	6.43273733774068	6.31865742927678	5.3751137064924	5.76654783643347	5.79643178582491	5.49743492861517	5.78081041630321	5.98592075079221	5.24004794203756	5.7093137693941	5.83750077902276	5.4550203378979	5.70091791932543	6.0596751369566	5.15131765855091	5.19328277446653	5.00644071666454	5.3510776409984	5.79182584697692	5.58632634457789	5.18881158382951	6.04465872094153	5.83890856802417	5.3685854854738
NKD2	6.46682496109308	6.38461190431295	6.11514180103454	5.99508296985948	6.84461678642701	6.95413735653098	6.86729821805342	6.56093453289676	6.48244865824068	7.56404163305278	6.92144445865557	7.03059763984146	6.79710759844229	6.17479415957457	5.70573519248733	7.23275351024358	6.62405279760347	6.781604634681	6.6808580102599	6.2286069679431	7.26055905046418	7.14593370802486	7.02098751919498	6.30401837744266	7.66513954515276	7.48322518529341	7.62059490335926	6.60153635529683	6.91438161915255	6.73825560374707	7.51806010660515	6.88968789959399	7.66488622389019	7.04224111882986	7.10514180903412	7.29895577281722	6.24776439691046	8.36148350720312	7.81396439503697	4.98126943407103	5.73693232781461	5.1363493705156	5.97784827185142	7.04434377810085	7.30629373818131	6.02114486566633	7.00698492333056	6.68966060550261	5.81892583229953
NLGN2	6.13494423663197	7.15886741069058	6.90000961509713	7.18024441580811	6.71593202899206	6.40619882820624	6.4914641403213	6.68180350029788	6.4378816034765	6.57297680786988	6.42747511769574	6.87420784996838	6.77679581648825	6.73198075391133	7.2158665343795	6.68531343650932	6.26372165753345	6.77998099859007	6.62766086724912	6.62836295618009	6.36717879266421	6.6846786608115	6.67048219071733	7.15533880460568	6.97925061558043	6.9044908607123	7.3028639079432	6.7239134393899	6.82080750796009	6.61101933379723	7.12461494729318	6.76307078899725	6.96808496837374	6.45695068461487	6.72448858590076	7.12810020506735	6.79072056261601	7.42090645750461	7.44217851601754	5.7250251814887	6.48399557878522	5.1579177136258	6.4949633161263	7.4736396805693	7.26745662508514	6.38996980953491	6.84256272670832	7.05566519425442	6.44437179371995
NLGN4X	6.59002545659979	6.56204145323721	5.50681493807272	6.28241538858499	6.09029532037815	6.29657658391361	6.1438321800854	6.3426272767956	6.16852956378686	5.5431654612121	5.64598670610859	5.72860688058879	5.73168449559235	6.10046416723165	6.5062847107277	6.41564273723983	6.6051945815485	5.90088688642422	6.30382841218344	5.52158460054016	6.09352222562136	6.58221311583924	6.39377053674221	6.38754156459953	6.35392538567005	5.97242537149218	6.18283535755351	5.99438031092992	6.10606561205869	6.16264070440493	6.30996722438455	5.89119414103427	6.03912454790596	6.16701371125701	6.0247699257726	6.56489240327971	6.2786421675779	6.71429482904661	6.90187651109059	5.27754492621402	5.85315949414294	5.12104498617141	5.68224832500348	6.47296745145355	6.64557849440851	5.62184988417758	6.26154424831457	6.35716839385172	5.68380644356587
NNMT	8.54695741063606	8.41166664164957	7.00774754636187	7.87983827074548	8.47905102933613	8.06826276055994	7.99866879485827	7.50824921136408	7.52057865262755	7.89295548539395	7.36608216563616	9.22868418253455	7.740304660517	6.73029103923672	7.81011836590935	10.1946820763216	8.06729867238671	8.47988787078565	8.20626686409938	8.63616574273499	8.8297411431488	8.47581439358055	7.88139991601276	8.5051260733311	8.63580635470946	7.98416714734015	7.81668597346656	7.99110725634169	8.55842095056635	7.87769534753663	8.73452895311652	8.24014303987569	8.72376231302374	8.27100658318471	8.75511416738992	8.49099785348814	8.71700401184271	8.54432941666719	7.874660775119	6.26750153495215	8.91837378270887	5.25707078099537	7.92534613022997	8.83529903121942	8.29362023968582	7.1474161668754	8.48638888245736	8.39451215758466	7.73124962405737
NPR2	6.36420130698272	6.14546711389034	6.01268465987234	6.16702428623942	6.18274584980427	6.0781909582901	5.68786890939103	6.38320497060068	5.63966491803834	6.46469142949634	6.37564768665231	6.86767581460363	6.47129233642031	5.96394217348112	5.62792126943557	6.50985552950246	6.42600565815914	6.58908280079663	6.20166265938376	5.80498191226726	6.39284576887121	6.7398102817644	6.42466810596665	6.60912871287627	6.83839039124909	6.67835280766983	6.73195807726005	5.90158434200009	6.06665103112753	6.60115846072152	6.70881822689865	6.62243336664223	6.43457073744756	6.03440454801758	6.12909451567574	6.70457107456673	6.30228829901742	6.62410911382081	6.89623256110283	5.18815688286576	5.87715832305892	4.89845486632056	6.24100050217857	6.27734315261325	6.41372921441786	5.76767741673332	7.24945825740201	6.42100259093712	6.20721900482885
NPW	7.39938780967927	7.67038711321813	7.341846635119	7.26922817633407	7.03220553508972	7.10167130044544	7.11044771728891	6.73097419872197	7.06718339056782	6.99948568977037	7.3180310185389	6.9061145804268	7.04066242219374	7.5243833242736	6.81479298089293	7.04801160620102	6.8775699237029	7.74334640372513	7.14041960684901	7.04278810097949	7.07813260963953	6.90290250052694	6.9713412512392	6.71784765794479	8.03558425423438	7.2336861560798	9.39361091532959	6.83210491044035	7.21814253760554	7.71293832214519	8.78717948474702	7.0973694082596	7.81883194001267	6.7127719128388	7.4870559241413	8.41020812049672	7.13996197518143	7.11743783373036	6.24777677356082	6.08948344883205	5.5445087386246	5.59103230099515	7.61097847454674	7.46647415691195	7.86457947763463	6.21638800613787	8.16066020495148	7.4809707431867	5.84528446191737
NRBP2	6.54581133739588	6.82981586577643	6.66529725618681	6.72304934533391	6.81354570606998	7.04716491659812	6.80137912671078	7.05257808709985	6.27668451328724	7.54719566313757	6.47270326389848	7.20210623189075	6.72007713502721	6.93524214786323	6.2014007281734	7.23492012625146	6.71479904688432	6.84793519211825	6.65322186847688	6.54152537375009	7.20600927029204	7.37766421398363	6.36969637312918	7.157756526301	7.4549131057226	7.47326076536951	7.29715100400347	6.43093327752934	7.0048922070608	7.1902140070092	6.7890509279486	6.7944924143707	6.87375508685894	6.80138676555253	7.06318665819311	7.33285941901214	6.86178922187183	7.26145936357189	7.51784106781411	5.92057422509372	6.6462107444673	5.46729533079368	6.85509057408932	6.6925999054742	7.31506718425092	6.24084842960981	7.23900379638112	7.20619645128717	6.21545544758732
NRSN2	6.02878832929629	6.36714632439843	5.85911044596888	6.11070144136432	6.38012606150373	6.29802863580917	6.16256461259937	6.34213228872014	6.5200122249342	6.44780574008826	6.35142025177933	6.62864134389758	6.2598647807094	6.04816348203045	5.90216743847259	6.16505043106662	5.79969938460171	6.13535029395532	6.13222454404389	5.95909268137252	5.87182851797236	6.65798823312142	6.18509282981042	6.03693804916258	6.4045988952555	6.1771381730456	6.60015614407381	6.31943916282867	6.23071889347907	6.35646191605912	6.33507402786654	6.15032456924916	6.50216595565352	5.71836588413618	6.35781858213947	6.60959683230147	6.41186607160198	6.53140543019643	6.06500450355829	5.86308705236049	5.99622437943721	5.61867369645146	6.00959180955757	6.42311975904611	6.19284324318133	5.89394314158935	6.30286981101518	6.03432487579162	5.71746460247441
NUPR1	7.29674185385724	7.54983856100465	6.82139200301786	6.79164470241161	7.28259281728683	7.08546927881432	7.11873476978073	7.15271534008864	6.72035930143746	6.98731272120491	7.18532925027466	7.17031258410323	7.0002604244816	6.7202035090005	6.77916418430469	7.98225504818059	7.00455719274436	7.78920898697277	7.67457070912151	7.45008022567029	7.60089846816494	7.73107151149095	7.29163771237712	6.99974232517828	8.03343914166908	7.66026281958411	7.90759393754939	6.33333728791319	7.28959688423136	7.35741910388711	8.07768563622198	7.41382342737929	7.72685630520135	6.80450689031359	7.27916726716413	7.48617483404434	7.67678550918226	7.21396777033329	6.62984561934218	5.87808552416564	6.68235949327765	5.77257083182687	6.8311184751111	7.30318862304784	6.91381733566815	6.99563932482411	7.73403421016444	7.54547111562487	6.04543334414479
NXN	6.41697712966286	6.85677867384143	6.76131663612667	7.01027683062891	6.80339811806829	6.27945147281576	5.88998192604607	6.89787099588827	6.41603661697602	6.53744383225891	6.35932854118035	6.75729513360361	6.74706465127347	5.86053250243294	5.84366813701365	7.28301094115127	6.76851642290182	6.24849398575647	6.79642535159685	6.39714363748591	6.57010232452281	7.03649932278202	6.863637930161	7.18586081982128	7.18218569404781	6.53423123464591	7.50563361795287	6.5177946998958	6.79001311707887	6.2920046305017	7.19610475317506	6.6791712464717	6.80493280730436	6.41277799855118	6.48081156153881	6.75864754041076	6.92980782768736	7.46253353752711	6.91118112655214	5.62902387157973	6.78549624959804	5.03893487990272	6.63358174550061	7.03115492489228	7.12520863711108	6.85642603175505	6.77135274985062	6.57899404599939	6.2552206831951
OAF	7.94831400171069	7.95646805856643	6.99210982820388	8.00155948097161	7.77436307013761	7.86202515958614	7.81117738538455	7.34878808095432	7.79183905320578	8.52789961885859	7.92830708262127	8.38994392276439	7.81794956396856	7.55783129086175	7.1230762373757	8.76513279697778	7.93951880049923	8.80632003603773	8.4747756401885	7.95364631748976	7.68781086551257	8.38779076859836	7.94489892015209	8.6268196803472	8.57311433250722	7.57805425332483	8.166178818724	7.75433232014674	7.93919044494907	8.01042433976366	8.44556248647981	7.4627691871707	8.29895932626182	7.51347577860656	8.02380856142003	8.28839239548503	8.45946223614085	8.66553875051194	8.02901678758612	6.55344838175952	7.70024182146581	5.91164666896245	7.75575257657763	8.94477379758172	8.92087187575081	6.95014207251664	9.02381492280937	8.08598774093818	7.18631148917112
OAT	7.14099257898987	7.85491624232463	7.12078495764391	7.45512935088799	7.39621425044576	7.75095683422974	7.68407574109557	7.36258370077318	7.38957771340383	7.67978709957155	7.23311750794251	7.26883809177553	7.12610447850931	8.13560511574202	8.42471519822795	8.06823487710527	7.34924333452582	7.68606455396653	7.17528135370648	7.57823100577303	7.24833076194404	7.59157815784559	7.39200760491254	7.95825078841302	8.03450583899679	7.50342780911258	7.66589727439332	7.42309076054069	7.39669610574082	7.89857812005717	7.71159402851831	7.47602999946062	7.53788364792895	7.362854646063	7.90706591683963	7.90515656458226	7.69773809992482	8.29141374932043	8.16535535253948	6.70654354010359	7.40459506339511	6.72107438711949	7.3054378649532	7.51700800018661	7.84938569525241	6.99551267678904	7.53416899530834	7.87341127760809	7.50052003163467
OGN	6.44435748151084	7.19477842662178	6.60810421826342	6.77160577600484	6.42905369392116	6.52325004445894	6.31003584185851	6.14277362641588	6.50259544452278	6.40918836782352	5.98458949279498	6.15054012082948	6.68094231460944	6.32213753889991	6.27386996158349	6.34463621410337	6.34251357159895	8.38534578068342	6.62958728374819	7.06744998531816	6.32973867040117	6.73800797383179	6.02970577824139	6.42625204377624	7.26656299508916	6.83913874387595	7.03639243081553	6.571293597974	6.79856188807542	7.85483685373974	6.53885603232225	6.51639361685972	6.80630325323067	6.223000195319	7.11229142017567	6.59227303613821	6.37703755052513	6.20907375245393	7.47991385077579	5.72825362068749	5.44139878087113	5.09486326856618	5.7391088032785	7.35730294033619	6.58904832157312	5.5138683463994	6.86032320194316	6.84405145564234	5.80583190943486
OLFM1	5.70754080710308	6.05502999490382	5.62260305089942	5.80197522128937	6.10694831267312	5.54789820724725	5.49334316269591	5.96544816117253	5.73568942229878	5.85813498626087	5.59522063261767	5.93484653611623	5.79970335018063	5.5775981035969	5.67900973799281	5.81370468664382	5.68513931330438	6.08076144126385	6.05240238951361	5.98627294326896	5.61292460962254	5.57576405929614	5.93086960927718	6.12244620193927	6.15883475336553	6.09309747828701	6.05446060609107	5.79300000746076	5.75753079333095	6.20946892123179	5.80152692260443	5.64909942106721	6.17678094064477	5.519782524085	5.98636618792136	5.96529977374491	5.95185722245664	6.01253889294106	5.8708615263382	5.36043844209041	5.99508701284389	5.08990732991959	5.7172966067696	6.05410626735848	6.10696365501543	5.81468488687913	5.7977440543766	5.5700270123477	5.30097091652829
OMD	7.69509828071444	7.69280975221498	7.1601743570731	7.68667698219437	7.08835138307001	7.68815356649392	7.13563417615846	7.03737165256067	7.80123839059222	7.14487651971065	6.87910346063568	7.97122023574205	7.41191978443896	7.05101105070628	6.87340257582779	7.77073001916576	7.30789637523145	8.97697724371316	7.65044134971931	7.63573180250206	6.9669743628875	6.93408198508684	7.11790143245218	9.01828274545759	7.65588066623093	7.32468492736575	7.3927246072724	7.67370979383543	7.87437953828025	8.54955857906164	7.35144866197478	7.25296568841832	8.23290488262797	7.37051021345866	8.22865479150384	7.98428247592326	8.28721357061374	7.2516708043272	9.04273415628839	5.89674753385572	7.47469944009053	5.14582290107468	7.51708102436012	7.91872442413076	7.50079196048386	5.96404981036706	7.3165604386299	7.88156992056593	7.29023112877714
ORC3	6.54575490868014	6.25735611860487	6.3506017170675	6.23455914952809	5.90896281297588	6.51927996378216	5.89609799887001	6.10514312682218	6.07691830796521	6.48726375134738	6.41450452164379	6.80670312396982	6.69901470292132	6.4937997360445	6.51460379311245	6.80501169773322	6.45400630601423	6.72301702213499	6.34040395908583	6.31738651692008	6.13866617516609	6.1323633884064	6.64646003642936	6.7744762785585	6.68198373225468	6.66982880465067	6.79022683687446	6.30431590705024	6.52469072050441	6.95516986846014	6.63770246218296	6.42309976638455	6.66260337026824	6.20229475621592	6.49752660361698	6.74919355199691	6.35962517637614	6.46150978651414	7.03962028913949	5.79859909457636	5.91780286331239	5.58123939896441	6.26520541444428	6.60701914912918	6.51694437401338	6.10272385623352	6.82876591601838	6.5037307884077	6.02457675263126
OSBPL10	6.85061071740172	7.59371759451418	6.49147359789316	7.41053177219788	7.40582943656083	7.44525924428689	7.53952904147415	6.95488266306261	7.24559610323736	7.19100933272486	6.87629405164529	7.24572241073005	7.43078959007549	7.9436842686846	8.40249891666027	7.81595369811515	7.95147979489099	7.54197049364066	7.12562458275711	6.97485048389268	7.53124516443812	7.47685735167103	7.00257795877527	8.20902155278612	8.19414616090923	7.6587970064138	7.77068886393277	6.85750512930174	7.71306271520888	7.66388790544216	7.74687179245502	7.56502752136806	8.07612698961086	7.30007748684779	7.56399296732575	8.06889162379514	7.43739871994104	7.92677813542135	8.27475764431786	5.82613475958851	6.56898828862511	4.92190010349437	7.40494889040696	7.53134218125108	7.70056061339177	6.2413063206829	8.3595287420459	7.92022937111933	7.10716572035852
OSBPL5	6.92975194259595	6.51969187887349	6.59273150399655	6.57184167264736	7.2005552853446	6.74593970740286	6.50811637285824	6.58201186617103	6.35741709626759	6.75373392450928	6.71595990451703	7.11592455931492	7.07579795524248	6.46314641255239	6.38287760951613	7.60543910488343	6.76693807290497	6.93389053570049	7.12230566648409	7.04184625920433	6.68446676694093	6.77729938262635	6.96472671873026	7.17016001246376	7.29264329063323	6.91852635189139	7.21401278466832	6.89215662710686	7.00441206964818	6.8846520407593	7.35852533967829	7.01078793258553	7.05364206268944	6.71353439621563	7.01763452502122	7.37449698607983	7.2555229073355	7.37177441368367	7.37253234421523	6.2927774106605	6.75752518862009	5.6755160771998	6.61700963140407	7.13123257401863	7.24648891711188	6.31996390716388	7.16735405811304	6.7924628440654	6.5619202702917
OSER1	7.67532983668742	6.73194701350516	7.86530960026698	7.79489477661737	7.44820088020857	7.51907012334251	7.74525994622041	7.5947966058534	7.88262590722795	7.23408851740309	7.29891105678743	6.95448128408689	7.30674514384206	7.13826871997143	7.19267787956186	6.58516739556923	7.42440152193782	7.54113683835679	6.77910353327047	7.54857921968904	7.56082622484705	7.35068245887138	7.63156631573844	7.49913837979394	7.28501885824985	7.08863456471564	7.62753236056257	7.54589458861528	7.30819517836402	7.19315658395766	7.338620570027	7.18829879756603	7.209112160656	7.52115045286496	7.26087059012448	7.22908642491017	7.21813515942927	7.21986024504512	6.98120646976176	7.76580100085257	7.29129109762661	8.23653349406919	7.52333171910516	7.13510344797245	7.41343809974901	7.72892754002185	7.48150864965864	7.07423996582824	7.55702070705498
OXCT2	5.92612252698061	5.76144229352105	5.75891277264027	5.95983182572543	5.98833293114231	5.6900075622652	5.80211671817669	5.63817214609107	5.71334634476679	5.82223431393165	5.71405330077016	6.05652671376966	6.23403240857005	5.74725326233042	5.66103217168317	6.02710574339303	6.05079576802413	6.56816183567138	6.00511076885937	5.94649255545568	6.38906437192729	5.96422343524737	5.93121662076159	5.8617733678314	6.3775821218612	6.17423727290341	7.1959896926937	6.09866351520273	6.05335987169519	6.07909693267393	6.29654997097722	5.71229235443998	6.20318335355387	5.32601020433557	6.34771904599105	6.11811234404811	5.79268937718899	6.32225828893088	6.05242896856014	5.13212088343677	5.37780328115208	4.99833230079872	5.86985141882427	5.64662752283916	5.98149767300805	5.45041279849145	5.90465922220358	5.87847618073882	5.4129346753622
P3H2	7.55821733577853	7.73841298738605	7.30937658688008	6.98775814794068	8.08914608254414	8.69218410906509	7.73945751784558	7.422687806338	7.7198001413912	8.36922570841376	7.52458548904643	8.88769952911105	8.96157166931581	7.33076071811787	7.35402355856001	8.66586836616587	7.57790767675823	8.46479656159576	7.31868191222346	7.2895119998517	8.63297714105142	8.73486948731106	7.37404010000934	8.06026626497599	8.23538061911498	8.46862965903347	8.30284235452382	8.09014999570753	8.41507044077829	8.33196613001119	8.36445005046801	8.00685864285328	8.64522572900293	7.6201944712295	8.20941577665485	7.99986345772568	8.17982722992066	9.11449259852377	8.20087891129387	6.78522253507153	7.19307158470633	5.41799400024912	7.6612284822454	8.44474589595701	7.90879002045805	7.46406439528967	7.80826245587683	8.04112418642296	7.18553227714341
P3H3	6.37267783444072	6.55474187855824	6.15948316236611	6.08482716429416	6.17449104489239	6.09489779681461	5.85374896890914	6.28745054704179	6.00029371605784	6.2263122616874	6.57470986950922	6.34208177951702	6.20381592093505	6.19173455353319	6.04403512694765	6.37831187376189	5.96704986173585	6.42424319392847	6.07437237441137	6.41092456387244	6.4076566580707	6.2638791599172	6.41872860420423	6.11580442642748	6.90556461398581	6.51212328196712	6.8532119371904	6.26834564443755	6.41577073779949	6.42771087076811	6.56537881486931	6.29422350268497	6.48800200721287	5.6561118735568	6.27269956141245	6.62012211373801	6.17755391524382	6.64405243535263	6.00462823512878	5.79452879890469	6.04175657034538	4.99525828167325	6.12164728535458	6.19365979291867	6.44858316127773	5.96257219656141	6.92372555530412	6.26266525201214	5.73002186207632
P4HA2	6.33422740199875	7.32363370390586	7.22306624649612	7.35475394433614	6.29286770229467	6.86931014478257	6.41106889098128	6.70040996936192	6.5483933816816	6.4436197622991	6.76530186965735	6.45960230401196	6.69078134125359	7.3482223374001	7.799326511268	6.9933303040455	6.6739986849239	6.63278365575901	7.32108408966523	7.41169519692782	6.35380079013439	6.44962626875956	7.05361953792742	6.98290243510395	7.7476399319547	6.8929841648226	7.53311983275699	6.65838066009402	6.97663076762773	6.95449433076605	6.99199092243629	6.79613429080057	6.72502855019722	6.42142940815925	7.24090171340701	7.20914163370681	6.57282573301224	8.08791763419083	7.33967955943072	5.6992333013797	5.90551133586369	5.29378752579028	6.47054466642968	6.98950470554898	7.04010508233639	6.86904325594512	6.78227016991178	6.96768044920714	6.67591734621925
PALM	6.04547851927414	6.54191123768888	6.5045971339225	6.45977880679118	6.3892237026532	6.17232059544754	6.21335575893764	6.40926256670083	6.172449978609	6.50907908810751	6.45643554589893	6.5257900957704	6.5939751433341	5.9116962088479	5.86973466192172	6.68178490735687	6.18730304407326	5.93157981310178	6.38596324698429	6.57017887080566	6.4728052249593	6.65412278743574	6.31517501021192	6.51541874154739	6.51374770968085	6.41022481789889	6.43630708707197	6.13591883977999	6.51736148041269	6.47999637219203	6.50525589529188	6.51323337620704	6.33170428247987	6.35169516845827	6.52459683374565	6.59355032908713	6.69935772392318	6.69247452965764	6.44456110815986	5.76177092268683	6.59727627826192	5.24432832490134	6.52954580917591	6.50337260984434	6.57538742052173	6.01474987270461	6.62903183938548	6.51507572745952	6.06228134761445
PALMD	6.26688075499648	6.81013271446442	6.40303498166809	5.96299483617529	6.69376551341027	6.86859046603042	6.464204368515	6.64044627644108	6.60057732587853	6.7324548666623	6.33123059172293	6.69013026611773	6.22139433187586	6.22824599238058	6.00940192061145	6.72754946809047	6.33120182105682	6.63136618058714	6.02691901430228	6.36798511767903	6.61366078629225	6.91693957042903	6.3128317507453	6.95356167769153	6.79241814880135	6.55448893111236	6.41887325199875	6.6457022271429	6.68835496446017	6.69899601329797	6.55295169187156	6.24622772138156	6.5470278575668	6.40937853904089	6.51266415537148	6.75207739292804	6.79569891122519	6.621769051132	6.74622891348802	5.87338645062852	6.53667033140761	5.51688352745589	6.53785528665572	6.67375637231955	6.85522360275885	6.01155477578536	6.70103718819675	6.73682274249623	6.339807631133
PAMR1	7.40703351516894	8.0473484736254	6.7075660366946	7.14088614922877	7.5009607357007	7.4316371231382	7.16414608886107	7.49454934728708	7.24907607037347	7.97522094767799	7.24692123494973	8.01743626647144	7.42981181682827	6.91762076575263	6.63845537653492	7.53736799114083	7.09054572228952	8.40294095912843	7.5127415668427	7.7401950543221	6.25151575022548	7.80647137932506	7.02735970219415	7.58283083407736	7.88048576301156	7.80023210166127	7.96608359908121	7.24892285162318	7.59611353510577	7.70021700744899	7.88202125121684	7.44344367833319	7.63871863998999	6.69953014615427	7.59957448422373	7.63656557767769	7.40380302301889	8.46441569034965	8.59703362917495	6.41711716741017	6.97662804561566	5.53165809016595	7.00560991620913	7.6209863791939	7.49354883593649	6.89270038146612	7.45933776452656	7.61432493204415	6.83112129763447
PAPLN	6.67313132544403	6.77346632505381	6.53289885750227	6.45253717765035	6.49225716237673	6.49939965603467	6.29490695717578	6.76969300902736	6.17474399020098	7.36964522389432	6.53079406468519	7.33596357921693	6.5741543058411	6.37614354983063	6.66746757859392	7.71867853112577	6.56253848094271	7.21973415947404	7.87208687317025	6.87794686030138	6.42552487863538	7.05592757974937	6.32647388982769	8.05890815468163	8.10853742367831	7.41509489143746	6.48389733085281	6.3795086838109	7.24806690299345	6.82297560535547	7.87485281512021	6.65966562747156	7.18916515044176	6.97693088966867	7.21372844638629	7.54415777806899	6.84714267399608	6.97911247058909	7.62121979333384	5.16447532558612	6.72557361105612	4.74193293488677	6.63578757168793	7.15025469689711	6.9444066879637	5.80249078565579	6.87683268510358	7.14143514326158	6.15703497720494
PAPSS2	8.15905085979361	7.9450393759235	6.99099164167437	7.79408650549916	7.50052618015274	8.25583672791847	7.71302749686608	8.0036191850881	7.59286445517608	8.71604557200135	7.63565855754632	8.62161972299754	7.63871367809624	6.71419529486195	7.50597610606009	9.16436295663387	6.69253473617809	7.0952369817379	7.21403876205597	7.69341484550667	8.19831452380557	8.59126327572171	7.57094217652184	7.79129310491962	8.87156654997058	8.59405779980121	8.28714045622216	7.22364789788551	7.70212677163636	4.72357258816212	8.2050295567171	7.79727618999388	7.74928491920872	7.72536331838735	8.17383007640115	7.73987503149238	7.29577350174098	8.70258779547313	8.49606226761095	6.26748016485893	7.43366054776666	6.1920520568393	7.72793203686464	8.12495882507962	7.87379701079882	7.37946536734279	7.57817603078245	8.41659412115439	7.31703641802382
PARM1	8.78477888747983	8.31077879031898	7.82784342864523	8.5606330826056	9.27796623711023	9.40905822512392	7.33512352534974	8.91626518272262	8.14163346548949	9.64612786379005	8.00566082330748	9.7547166976271	8.72338828504121	6.9854211993319	7.90391439253656	9.52818450530064	8.36466238974201	8.94826742013798	8.34832628185212	8.89474779661874	8.44705474575414	8.63096873680481	6.91438523544294	8.72023651641588	9.19573021468539	9.42256065252607	9.26018728913194	8.08012642542943	9.15405991387736	8.96150632586107	8.91325739319761	8.79708558859755	8.96347766246159	7.97756059829979	8.20083230421067	9.32324565332384	8.26265435873454	9.06454339631141	10.1955189173928	7.54552059146751	7.28703705894457	5.90369759738725	8.12195349443379	8.58120264001174	8.39200971153347	7.22223546995879	8.99701760789006	8.34572178942166	8.54076677140832
PARP3	6.20950109601219	6.49003912318633	6.06109291542003	6.33022590646106	6.63140933353756	6.46270826192022	6.32203294276765	6.45344202153133	6.09578364136668	6.57718248755938	6.14660803770226	6.70695491566564	6.3315850744208	6.16310564536378	6.08939615058246	6.74645534170525	6.532451933097	6.56802016979846	6.87420669399963	6.34619377442703	6.06547916735437	6.75462005987005	6.12170186344464	6.787887369153	6.40209110803657	6.57027607958889	6.62131552979651	6.36765005033049	6.7013242248183	6.80371209317405	6.52370406310708	6.65693691971034	6.78103375299739	6.16013514014043	6.68617032744644	6.71367827524895	6.62972813875052	6.71926816803354	6.61175852599339	6.1904037304929	6.11516817010482	5.55762105318124	6.48427518005334	6.71255301587652	6.51786587584463	5.91963160159602	6.6943089723807	6.32310966140911	6.24938253664597
PARPBP	5.56825368627928	5.87678867620078	5.37147397782123	5.76320936304871	5.61253996472391	5.76511459452781	5.73135454533412	5.53856860590495	5.64461990148867	5.82755722607194	5.79454670868466	5.83582549305759	5.68158237492537	5.73045181187892	5.68606342715407	5.70397149745911	5.69717444691895	6.38578848305707	5.85764144917801	5.70427547458823	5.64856491686049	5.88744720061077	5.62352797171884	5.9659645883822	5.63667394180518	5.59797899437702	5.88023482559182	5.9950227421597	6.21327429019576	6.08169325343013	5.69838037558638	5.63343232453577	5.95658058139934	5.52638228221821	6.10800258349891	6.085457637246	5.81500564230955	5.72376127226865	6.03952202463836	5.18398181132235	5.59224482621409	5.07149639096575	5.95348394471881	6.283859391002	6.39204883205015	5.440385558941	5.99751157560222	5.65586156512639	5.45855738877727
PBX1	5.98022578659707	5.94857655605476	5.59584785393465	5.64322695633084	5.95297091832903	6.27407993976819	5.68176193054764	5.89843237114996	5.63559287515701	6.15183638156386	5.96064821546735	5.8923669915823	5.81296559872169	5.58665725882101	5.56411293068175	6.32853205501829	5.88038176409868	5.95658591480583	5.6025038516836	6.07519933199349	6.10347771730603	6.03117740872395	5.9771999298648	6.10298719715683	6.07643515299644	5.81035772499168	5.93043850799617	5.69998644268912	5.72890114552639	5.76180551224701	6.01990926356707	5.59680145298097	6.03250364162375	5.75700491809842	6.12750303907266	5.96537443869138	6.05837052757563	6.2104091210678	5.92386724149143	5.4544017216659	6.27755716094013	5.40581277688831	5.64448999202852	5.90413554688423	5.99361101169013	5.79409296918396	5.81962455760458	5.946190899037	5.74429657655499
PBX3	6.7806336924384	7.38971470284176	7.16436025709438	7.37876008182835	7.57118694414029	7.62570894041624	6.89804274659511	7.73818998454685	7.46040088434985	7.57420024963395	6.85657935065577	7.43621691210073	6.96844737391058	6.7714848590587	6.71810854664231	7.75763522156065	7.16500372337167	7.17125005455124	8.34954572517251	7.14569973505289	7.28868955410944	7.65788225428086	7.08546501377854	7.62939804398349	7.82814118570332	7.79331118141811	7.56131194985147	7.08195392137696	7.58181666510755	7.54189022682074	7.85893339025564	6.79110305607014	7.87210448687853	7.35524176311246	7.85989365585337	7.89265885489234	7.61140877187383	7.66789018906547	7.82633026531268	6.56173167328558	7.04045452119885	6.44406400589566	7.0080069124405	7.40479240479972	7.7944953528479	7.3183347746027	7.46398411308817	7.21959792373308	6.91321605054417
PCBD1	7.31043928702702	6.78234903494668	7.00151130557258	7.13755290497648	7.20862222105924	7.12223198326839	7.32301100073539	7.06960577658002	7.4684284276522	7.12383453138946	6.74544437792877	7.56067165917149	7.42320709848876	6.6112908380928	6.81079886911895	7.33543535369699	6.87617178040247	7.76667277310196	6.95483017494362	7.09596033420212	7.81438541082251	7.25279360490198	7.10037194655839	7.16990779893802	7.88700110674422	7.10477317152852	8.0316162839169	6.92860366514361	7.52501367591627	7.30089399071831	7.57672105293542	7.25697153953804	7.74073439855257	6.5569338838724	7.27224669077504	7.44628635895874	7.13472105795956	6.88819437789278	6.72568381859262	6.39699149481704	6.62593934007521	5.77270812137849	7.0949853053123	7.37292314781567	6.86656132030135	6.74956106187489	7.26090165346016	7.20839895711272	6.71236094156887
PCBP3	6.16566164951697	5.91059820338854	5.87359586225795	5.71804351227259	5.95096464623552	5.74825994703114	5.37816701512186	6.24196051168856	5.7984885829482	5.99670920323679	5.85774516469519	5.93779813944743	5.97076063803812	5.67235109572383	5.97514808359475	6.14765581325051	5.56589767185117	6.27354789330408	5.68708181608718	6.41034706053701	6.02882772198237	5.86024025886976	5.81790985897827	5.99091188040332	6.1557326370784	6.13004063640135	6.02298737163658	5.79774177031498	6.12436951425821	5.92276927692897	6.1536291493747	6.07733042193144	5.90779975123249	5.75941765960866	6.19280136544671	6.31261721798931	5.71569083812769	6.09158325199471	5.95371953087333	5.30761795154408	6.11951946994714	5.36217908607583	6.03113291108293	6.24535221066659	5.85988832195814	5.48586826378308	6.59717893579407	5.94743236736017	5.7997595154982
PCDH20	7.56208862347668	7.94542858294818	6.9881535534045	9.91823103157542	7.26522207761321	7.39826686334413	7.07740361844434	7.23434847220876	7.32225047445054	7.33355630178175	7.05912902498374	7.18764825874876	7.40923448216543	6.93656870305997	6.85755675307862	7.41377613929848	6.88630447642079	9.82427348648957	7.65569185488548	7.41634163211507	7.03319493464923	7.46318679207932	6.84377073000809	7.8520830342136	7.80287907123076	6.55086933552928	8.11520443037335	7.46174096426805	8.00652819774348	8.10330943090801	7.79723420872397	7.8427514088015	7.48074770466421	6.49350110491878	8.02676606824553	8.73691016570006	7.2605597110223	7.34359924956266	9.33564073060845	6.9359398899864	5.64818528330019	6.08394827472373	6.56256039398923	7.90277087248198	7.87013189203794	6.75731750556543	8.58122833785706	7.30427231385495	6.5200489849681
PCED1A	5.67858475271839	5.66887222887277	6.02018438807343	5.92207241874554	6.22654657598866	5.68740081649636	5.83133148348723	6.19167256917278	5.87308805115996	5.92649885203616	5.67768829265074	6.15150293967972	6.31633916118804	5.72155574883368	5.80611545915479	5.95213106966024	5.7908425599338	6.27771278632009	6.2077437035447	5.21751459742309	5.79847967238702	6.16022210422641	5.98447666898881	6.09614089732348	6.64820173748085	6.42181267043873	6.20668844582063	5.94529437910188	6.05166138269451	6.60642554139923	6.37448692394821	6.27038071035437	5.87072462331362	6.31939273801781	5.77455538416367	5.94554578490899	5.97609345273874	6.5986142698589	6.58995566763532	5.77858811953632	6.02508965114766	5.22115440361309	5.84430094185318	6.20770989830361	6.3851912245356	5.52517479049456	5.8865641202945	5.85942253558485	5.54718117881072
PCOLCE	7.72064272518765	7.92943703887394	7.75023117175316	7.5824726070673	8.69210107066777	7.9052116985673	7.40388895636867	8.11683656654706	8.10544935493858	9.0498518058186	7.28798248944062	8.93851224169923	8.46371086211406	7.60820650348593	6.97746314386374	9.10731365859226	7.44058314315953	8.12390597590794	7.91584777484541	7.32710161744653	7.47901751211274	8.56880971754008	7.61525215288485	9.34104566524699	8.22096082273822	7.68258477606956	7.79242878105519	8.67812585127816	7.99068995412251	7.79534712150147	8.49255527935976	8.41746272588089	8.1596343450819	8.43681657361041	8.25360453174049	8.36093502561114	8.89290237035995	8.50390458982401	7.32147983038806	6.42271926517737	8.58317975354018	5.59695008589539	7.96860280394733	8.0974042808439	8.68897828305039	7.11446645381947	8.09559147200537	8.22468130761357	7.90726599421992
PCSK5	6.28442584783643	6.89485368593671	6.28436662822558	6.645730388618	7.66925558018087	7.186456614288	6.43375677126393	7.30396934497654	6.24333215583638	7.67767736433585	6.49911058748697	7.09196958192576	6.77487363961252	7.08732029560458	7.80702520344612	7.18901775960636	6.53283233417876	6.67248397417334	6.6663479909195	6.86521592772555	6.77129726551931	7.24507453934479	6.52299153707712	6.75440601428912	7.42565499548326	7.05022870380133	7.28460570168595	6.63844466039693	7.05080198513296	7.00519395021515	6.91878595345739	6.65142655373421	6.92112901283626	6.78259466679029	7.22702501745021	7.46777340835893	6.56031995470562	7.76050794910124	7.39410723737914	5.99925806184099	6.50464444662056	6.0881762049989	6.13466096664332	7.41714988199201	6.81667081642906	6.46688854143268	6.62785480022062	7.10573904540558	6.40979471420721
PCTP	6.29177217834335	5.3997006187926	5.8436081852275	5.66483480297947	5.72037096298947	6.02370833466271	5.95187821612549	5.87793104437744	6.2930017799557	5.77073116815622	6.10318243168895	5.81842808264412	6.13115413120639	5.48210531119605	5.52871255839815	5.69195112746224	6.26316963973783	5.60022191129736	5.31106331670736	5.77588386685674	6.45733001630558	5.83090680184593	6.24623321405117	5.925200271348	5.62134472672007	5.76174730384867	5.76061542357226	5.8798688952623	5.83428648724758	5.64546017250629	5.80118867991856	6.01270299211803	5.92268362342309	6.17239695680003	5.74028131069574	5.66844373801611	5.71716110552927	5.59588420403004	5.5796056724521	6.15786954479355	5.96374626293683	6.29417874667598	5.76941559890619	5.7251676079639	5.77004743618377	6.27166421374645	5.58215337214959	5.65398997575364	5.7499381488416
PDCD5	6.79476241593028	6.68841825995626	7.52471441983836	7.26482155338013	6.85994988013733	7.10053938973769	7.15679167566119	6.81260467445246	7.05986746972058	7.0084059004554	7.036988556172	6.82022618866111	7.07095214844027	7.02559479895823	6.44695771096347	7.02178056983581	7.30171428635593	7.61871642910762	6.86194484132642	7.37790213514792	7.48792713500604	7.38647914383382	7.30268366890556	7.05374903996489	7.36723723272086	7.0020809003931	7.49012940402337	6.92798537104307	7.34138356998991	7.11458329963543	7.409202967507	7.11656275312093	7.69682095553307	7.15599425908817	7.13186530606718	7.32101350290134	7.01568138752056	6.85053099783777	6.2398620495989	6.69328521316045	6.71782930418602	6.15607210434636	7.25424044185489	7.27866093497456	6.82811165859929	6.85363887189936	7.58982102184242	7.26180821897937	6.86687422628188
PDE8B	5.54711191515386	6.57973494777387	6.09977479034253	6.35219425329248	6.83666141410833	6.31067698482181	5.83097054443488	6.6125930186061	6.25860699825137	6.83252220175531	6.1422252764008	7.17101889523198	6.37893411882534	6.13038031495626	5.83178434992448	6.42038423482281	6.45184705927661	5.79199426830327	6.15095123178085	6.2912804154599	5.82667910185522	6.4159985544838	6.27887727651767	6.19009080909252	6.54933701900474	7.24568570783988	6.18816565320085	6.3108317208596	6.20992604958805	6.51479283692308	6.29027730646479	5.89010169637087	6.13624723406262	6.04215098336166	6.3529944894154	6.53513354490707	6.38247750116835	6.32698491291686	6.81327761650919	5.47737530647095	6.20505881547358	5.10025974783096	6.38552352360111	6.67034286086835	6.78690417424948	5.40449671318871	6.16439858185911	6.84671325542454	6.35306556797935
PDGFRA	7.8835750944708	8.33674811099691	7.45245650315507	7.34955418881611	7.82695983591753	8.84282211504516	7.56478296522204	8.27931992860493	7.74389374630575	8.40222554153938	6.40301237649926	8.32317715633096	6.61740578356368	6.63572349224012	8.05308705969147	9.04242982206251	7.68408163875199	7.59525150068388	7.53356293465027	7.75350842529714	8.32127065808157	8.75322495603623	8.34592957948664	8.4121439912004	8.16431883504766	8.23823531034079	8.04138534019488	7.71430906706405	8.44963100430674	8.53419735424654	8.12309726841774	8.18618975027811	8.65777335211322	8.00265587802353	8.28746634113078	7.99487591274864	8.68894390008312	8.82988766020851	8.99050731248473	5.93048885499386	8.13075145516251	4.88815748272486	7.36446594133715	8.60448924898723	8.51583932072464	6.61650232317244	8.5629039571303	8.3848714875995	7.2393350767904
[truncated: 271 more rows]
[truncated: 52 more columns]
