# Supplementary material for: Development and validation of preeclampsia predictive models using key genes from bioinformatics and machine learning approaches
Source: Front Immunol. 2024 Oct 31;15:1416297. doi: 10.3389/fimmu.2024.1416297 (PMC11560445; doi:10.3389/fimmu.2024.1416297)
Supplement: Supplementary file 2 [file DataSheet2.zip › Table S4-WGCNA_brown.csv]

SYMBOL	GSM1319964	GSM1319965	GSM1319966	GSM1319967	GSM1319968	GSM1319969	GSM1319970	GSM1319971	GSM1319972	GSM1319973	GSM1319974	GSM1319975	GSM1319976	GSM1319977	GSM1319978	GSM1319979	GSM1319980	GSM1319981	GSM1319982	GSM1319983	GSM1319984	GSM1319985	GSM1319986	GSM1319987	GSM1480091	GSM1480092	GSM1480093	GSM1480094	GSM1480095	GSM1480096	GSM1480097	GSM1480098	GSM1480099	GSM1480100	GSM1480101	GSM1480102	GSM1480103	GSM1480104	GSM1480105	GSM1480106	GSM1480107	GSM1480108	GSM1480109	GSM1480110	GSM1480111	GSM1480112	GSM1480113	GSM1480114	GSM1480115
ABHD17C	6.932738419	6.019958196	6.846573427	6.32675551	6.204949315	6.280483394	6.506503005	6.838003614	6.838003614	6.604604088	6.612785484	6.132275326	6.970155884	6.33136472	5.578212013	5.770829045	6.8136357	6.611348342	6.839427808	6.743306404	6.859327684	6.380306457	6.623350415	5.560746214	7.200712206	6.427617569	6.820985068	6.391516428	6.483011772	6.768869678	6.274276742	6.405127353	6.435926177	6.073649015	6.452770337	6.250250146	6.117113957	6.331143706	5.953330872	6.20568657	6.378882596	6.527847871	6.427395373	6.363162709	5.916385577	6.28271449	5.8476976	6.657396641	6.329495278
ACADVL	7.119077838	6.94132725	7.301910192	7.153434863	6.599022562	7.130346424	7.003790325	7.435350007	6.893717928	6.869858281	6.880497353	6.496708131	7.196257615	6.5728685	6.714318183	6.333331111	7.110052972	7.095367993	6.683538924	6.793639109	6.990534091	7.020895905	7.085508473	6.976416123	6.829084952	6.996360702	6.633611788	6.933894196	6.913243594	6.835323939	6.784432128	7.133853109	6.62240396	6.70640998	7.149482188	6.854624889	6.964048238	6.884891961	7.152325174	6.886181586	6.860389726	6.739488109	7.038212367	7.107570176	6.711446191	6.601168094	6.603963506	6.908342444	7.027851624
ACSS1	6.751261119	5.269575265	5.127298491	5.291657828	6.334084606	6.188405607	6.528861957	6.688798404	6.310417882	6.498635319	5.789254422	6.561974023	6.51155314	5.131413056	5.226781661	7.020058116	5.154473759	6.401389028	5.705927649	5.163436494	6.178294621	6.455150638	5.785628926	5.359202616	5.849608382	6.351120074	5.986026444	5.669931673	5.730929798	5.773511528	5.853184983	6.309834959	5.709095848	5.701299671	5.318790474	5.710527264	5.674995939	5.684190559	6.103245487	6.253948619	5.696908442	6.133903596	5.545249092	5.678822747	5.481164112	6.024087962	5.768014734	5.737693144	6.203042174
ADAM12	7.070738762	6.597856894	6.77145926	6.377602417	5.615989332	6.411120413	6.33970947	6.160757693	7.059829153	5.986431817	6.639877406	5.36045651	6.686287541	5.761121177	5.279417766	4.280829732	6.746387098	6.108519605	5.200586723	6.658574711	6.414475901	5.727626256	5.984229813	6.986620687	5.361627541	6.051746966	5.440000727	5.944485556	6.090375176	6.010826464	5.148375384	6.669209166	5.464127152	5.440651759	5.660725762	5.263502653	5.040941423	5.497577264	5.479725183	5.790290459	5.069505374	5.329001324	6.154173515	5.193366857	5.291895919	6.106718131	5.208421428	6.132907091	6.559816824
ADGRG6	5.968952035	6.449105199	5.762402797	5.913601991	5.299494199	5.507872106	6.351643161	5.617875947	5.932316427	6.159709439	6.820481853	5.809419101	6.026858367	6.145215193	6.180553214	4.420833821	6.040183414	6.843765655	4.632110077	6.472583034	6.909496395	6.843416478	5.531602103	6.588953539	5.894895278	6.363561734	5.863090032	5.577266008	6.515789204	5.894063225	5.410455163	6.307563905	6.267163008	5.791465657	5.885810522	5.602047046	5.690251341	5.427870957	6.217457639	5.524932651	5.312127717	5.057764081	6.356257628	5.545282124	5.364401847	5.339657109	5.548199563	5.9095503	5.918019853
ADHFE1	6.441583374	5.829450495	6.254186734	6.240618779	6.198309462	6.500928061	6.418292928	6.281591551	5.844103612	6.698854531	6.622087511	5.558611384	5.889584074	5.607163379	5.318312263	4.927293206	5.287318798	5.942105635	4.787919354	6.187259955	6.970999649	6.897167966	5.666338768	5.324672998	5.52599782	5.991311852	5.922202459	5.559999252	5.841994321	6.066196606	5.354379599	6.278604027	5.496336986	5.519049041	5.257228556	5.777213581	5.326950459	5.797662409	6.173347509	5.942265721	5.570336899	5.482886149	5.940609748	5.669059348	5.813337295	6.04897038	5.783072074	5.765778482	6.272877878
AFF1	6.027017875	6.282928603	6.446989866	5.867939559	5.759899327	6.222446929	6.004589443	6.087003259	6.499028685	6.038896601	5.9804358	5.463247998	5.681142742	6.000763992	5.994293506	5.022748948	6.498952623	5.843609755	5.044110283	6.117329752	5.880248429	6.054679931	5.822277523	6.089560986	5.957607673	6.032462307	5.867192234	5.918880386	5.81007026	5.686705395	5.741073105	5.788067606	5.710007036	5.825100755	5.999865273	5.86737998	5.826042926	5.921685272	6.344118251	5.776430301	5.859313782	5.71217447	5.694945578	5.837049659	5.762810359	5.889812681	5.577567451	5.997153768	6.195824449
AHR	7.186526781	6.91507731	7.358006857	7.098670499	6.881527004	7.428380019	7.312942405	7.22679821	7.513400883	7.190831182	7.001303202	6.971504285	6.719272004	7.426831326	6.952627213	6.349399842	6.766547376	7.295978543	6.831319199	6.859395818	7.388037105	7.067055387	7.07655619	6.808927604	7.144176787	7.095846601	6.752883475	7.060967689	6.770852478	6.964815896	6.910475887	6.992297241	6.907721365	7.084244352	6.947934269	7.028811605	6.941146705	6.791414116	7.416152819	7.174307817	7.219330041	6.937376974	7.387721117	7.212022683	7.014622573	7.265051989	6.917475075	7.16095309	6.99433546
AIM1	5.749717855	5.666571929	5.781089318	5.492746957	5.213305889	5.556637747	5.35882537	5.576615502	5.470848845	6.046079518	6.227508858	6.186425359	5.936030025	5.867451028	5.194173377	4.918715522	5.406499809	5.881083841	4.718937975	5.894179096	6.203310704	6.180407227	5.7667427	5.315978637	5.387910317	5.483056396	5.521732281	5.655543241	5.573324472	5.519889524	5.501511976	5.822486809	5.472902225	5.608196795	5.530023687	5.330203615	5.363896454	5.464874928	5.457439875	5.943096347	5.683497723	6.077479542	5.515841862	5.48265223	5.528127908	5.896767318	5.574998159	5.602526466	5.565990459
AKTIP	7.05241335	6.436737795	6.381265511	6.497435798	6.657150798	6.787485534	7.240819003	6.496647258	6.844005807	6.693579084	6.893476043	6.763819418	6.753945145	6.804164622	6.57773736	6.429462156	6.430397699	6.798094821	6.009801852	6.783669561	7.114258924	6.412888756	6.602305825	6.497781966	6.690757201	6.725670453	6.820509206	6.414792142	6.79844767	7.105550389	6.538960927	6.553393823	6.43189553	6.440991387	6.569067983	6.57459644	6.695504689	6.75046563	6.632514016	6.437818173	6.372155034	6.642660704	6.749385691	6.512101582	6.61248162	6.393400572	6.276183553	6.536394531	6.697461307
ALDH3B2	5.556042176	5.122622732	5.568614175	5.326100735	5.137160148	5.591742429	5.507241691	5.648090402	5.71706114	5.150921758	5.543499503	5.254558758	5.281096467	5.348530991	5.133781271	4.857386736	5.749821077	5.485991467	5.267257049	5.582913375	5.394457327	5.278231676	4.093922094	5.368262685	5.176712626	5.441031448	5.231825758	5.16091913	5.319070083	5.486397126	5.016656805	5.606065277	5.07956111	5.090777877	5.118999741	5.109635782	5.116195953	5.012505285	5.067801758	5.279516339	5.085343296	5.188458397	5.629673874	5.115580614	5.077017298	5.490888489	5.11989381	5.390031357	5.744579693
ALPP	9.286540912	8.078227915	8.38406159	8.231813635	8.588707771	8.472459416	8.938927805	8.129202621	8.852641958	8.620162401	8.176965267	8.011271058	8.514496111	8.36246869	6.918265545	7.379282395	8.25762564	8.463521405	7.911215518	8.207596657	8.308600347	7.820693415	8.440899455	8.039124013	8.674939837	8.994747278	7.782559053	8.121077322	7.919753141	8.308867301	7.880230433	8.489333908	7.513486455	8.386165103	7.502236085	8.413881636	7.9883306	7.684883011	8.500828608	8.408363695	8.459593725	8.439878533	8.918226296	7.934142498	8.151184932	8.583137973	8.199991246	8.640022098	7.942505671
AMOT	6.820676542	5.807813728	5.777341671	5.326931577	5.966058076	6.160430844	6.269711327	5.806533387	5.910450574	5.969473508	6.371239934	6.384327976	6.853603441	5.801303061	6.240893174	7.15018568	5.893666482	5.515407388	5.471140633	6.548962471	7.277450547	5.422991047	6.303411589	5.218958564	5.57410567	6.346523334	5.591649682	5.869548256	6.25777841	6.922488234	5.516488531	6.435634824	5.581019272	6.020358364	6.022814449	5.525067309	6.338479724	5.623585427	5.766981811	5.717336295	5.811592967	5.388787227	5.862164844	5.643120449	5.585278824	5.445399388	5.299715519	6.093764355	6.91133213
ANKRD9	6.808318411	6.584421678	6.804506676	6.665201864	6.791667243	6.441567458	6.589306702	6.4582085	6.760698806	6.327257116	6.526134997	5.904918359	6.530868141	6.464380378	6.521426701	5.804398303	6.435928094	6.630132652	6.593726425	6.50906869	6.337757123	6.089209716	6.375094883	6.227760654	6.18610545	6.360847821	6.607598504	6.372545614	6.38013258	6.313589422	6.414860768	6.334117193	6.216265348	6.406437478	6.424916183	6.304335667	6.171479303	6.334734793	6.146525314	6.587361225	6.368232175	6.206675697	6.508199976	6.237533263	6.37213209	6.645643182	6.358635688	6.256603692	6.610842737
APLNR	5.387386528	5.511680466	5.51416713	5.053196521	6.565443603	6.304249052	5.323439223	6.257012972	4.96323119	6.494373481	5.883542103	6.67920083	5.979360076	4.807417179	3.871820381	5.381180404	6.118194677	4.71928812	5.577384517	5.187044372	4.975169284	6.107855278	5.880423236	5.274435861	5.19510018	5.517077583	5.199790892	5.450929906	5.428395848	5.340122887	5.321971746	6.070237842	5.189446275	5.227432204	5.477163325	5.111456761	5.46848682	5.194821514	5.397398895	5.187727675	5.661526452	4.929018079	5.257793178	5.114884253	5.189510359	5.204170896	5.276340471	5.408161995	5.363011346
ARHGEF5	6.166621134	5.078858456	5.603110449	5.815363897	5.349573924	5.487655545	5.502814836	5.142194356	5.665277553	5.084935015	5.669404587	5.332756125	5.6479443	5.386754524	5.515509149	5.360922938	6.034384678	5.203650861	5.769627706	5.59534964	5.414149932	5.15779779	5.668831877	5.684715822	5.227390105	5.856543728	5.328872868	5.352675016	5.541424651	5.658784143	5.567085173	5.83042005	5.403148381	5.229389439	5.464020203	5.410770784	5.532677443	5.618450328	5.400368491	5.101068608	5.276814419	5.071624214	5.552399415	5.418697162	5.235208126	5.048332208	5.282986944	5.571766588	5.3903536
ARID3A	7.309813521	6.981251978	8.168266886	7.431701209	7.0341857	6.677043927	7.332227793	6.488876363	7.295162483	6.459442146	7.769005443	6.969706233	7.330906391	7.401375047	7.839237929	7.493983846	7.885503497	5.976012355	7.817562022	6.862375402	7.343129355	6.909065501	7.40448034	7.945148254	6.835785323	8.326954344	6.786312666	7.418845713	6.996645967	7.543378013	6.597098649	7.688926826	6.50593491	6.921014548	6.750570113	6.475942819	6.271461816	6.616259692	6.524917507	7.401459792	6.612864537	7.985655326	7.83573691	6.298264293	6.414636636	7.216255683	7.08889907	7.541216101	8.008891677
ARL5A	7.028007727	6.809208733	6.954653651	6.886310535	6.978891994	7.320120751	6.796055955	7.167099427	7.305303394	6.911031608	7.031931363	6.74517746	6.991954341	6.698569468	6.944814958	6.546492718	6.894696946	6.970236012	6.260585638	6.705769509	7.025287257	6.968599208	6.796089113	7.044408706	6.643707202	6.917608377	6.400535568	6.690373701	6.719867585	7.002043052	6.542175292	6.600299531	6.771057512	6.872812699	6.881952746	6.61275661	6.930651957	6.825575603	6.988872249	6.858588804	6.782317737	6.347021269	6.855718644	6.780772291	6.899627576	6.85914318	6.683827739	7.088741985	6.785583244
ATP6V1B1	5.655047302	5.525798438	5.116822637	5.069549039	6.457309481	5.731139194	5.953206737	6.083191013	5.897575109	5.995443776	5.275770144	5.60340009	6.089532004	6.121887825	5.953362402	7.337245781	5.409208751	6.004947874	5.312440539	5.396659628	6.601497577	6.566857649	5.380595784	4.332073671	5.334092527	5.63433255	5.357318104	5.653698188	5.710219207	5.485193053	5.556084438	6.305149695	5.683694667	5.60590432	5.82720624	5.290495949	5.851056824	5.385097436	5.704943925	5.204964699	6.289030458	5.075762329	5.634496924	5.292026928	5.380195819	5.669389286	5.295201654	5.745777669	5.289270784
BCAR3	6.020005199	6.500202951	6.516188343	6.827394143	6.153948154	6.74801964	6.822618135	5.606317888	6.850096292	5.722930276	6.191543843	5.30180791	6.715670118	6.701430824	5.777477794	4.408562785	7.128204215	6.352912716	5.213108595	6.162341772	5.932947502	5.914519897	6.528582246	6.522613844	5.917180819	6.441655042	5.661830989	5.973550533	6.173043982	6.482719688	5.515970749	6.280254418	5.47767392	5.714022884	6.052507794	5.547369385	5.871309263	5.772765689	6.065131392	5.601987508	5.645908214	4.889446925	6.415891669	5.453795926	5.795819126	5.839478896	5.482033919	6.546443995	6.700501412
BCAR4	6.916755702	5.323737249	5.729225348	6.107007911	6.598586157	7.1240177	6.50576749	7.663814444	7.40980149	6.595887344	5.87082762	5.983819059	6.15237673	5.437770635	6.907786695	6.671044159	6.235508984	6.471347654	5.93385829	6.780173839	7.630420904	6.842606671	7.244079281	5.67384844	5.666384892	7.867264041	5.065482118	6.714692009	6.881419427	7.68888489	5.248378508	7.228121907	5.493954728	6.023732683	6.206278364	5.24691318	5.44033176	5.53314921	5.517916706	5.808767911	5.293151681	5.140662472	7.764730284	5.399003179	5.262439497	6.046343126	5.438606199	7.519771534	7.868756418
BCORL1	5.636200126	6.373317868	6.387518703	5.967322616	5.531917656	5.257696097	5.266758678	5.316267997	5.481089763	5.057534452	6.003625264	5.215923731	5.630350261	5.690170892	5.414714478	5.120710896	6.153325287	5.512958715	5.40535547	5.990931371	5.649323078	5.47676777	5.634455903	6.42845729	5.451754109	5.85302327	5.336671491	5.480883868	5.550924353	5.846935497	5.442660353	5.388173621	5.433434422	5.585331348	5.46043385	5.355590819	5.415310081	5.384513571	5.35696018	5.468875484	5.718662706	5.683485993	5.510668665	5.404307579	5.454838814	5.371266057	5.730277484	5.468987248	5.829425376
BEX2	5.580870676	5.688763932	5.481671401	5.541895658	5.676738949	5.612369109	5.944562271	5.829525676	5.745907534	5.714595719	5.970103721	5.143666426	6.142750462	5.431724458	5.440722106	5.252396543	6.305309428	5.616156246	4.952301657	6.081394628	5.647839837	5.386774748	5.649574177	5.360596385	5.403509173	5.15870339	5.741238924	5.644321282	5.384025803	5.530841638	5.469156612	5.667370162	5.347719932	5.705586668	5.396759902	5.1785022	5.448409589	5.409547047	5.30532693	6.256687175	5.676852296	5.825102292	5.485428751	5.32128647	5.459281363	5.73959447	5.380548388	5.09797984	5.820204926
BEX4	5.705382162	5.753124961	6.249125653	5.919980366	5.780455461	6.169040588	5.870193773	5.778329914	6.231310299	5.773053779	5.63850895	5.593061243	5.912145018	5.995896337	5.682019769	5.436431347	6.181831352	6.014787289	5.162254707	5.983853669	5.899215658	5.686572962	5.99242503	5.972798311	5.467179076	5.651879412	5.541435247	5.890725606	5.766761755	6.006389057	5.771814442	5.786537919	5.644013119	5.737156294	5.813654877	5.822303706	6.036313434	5.816277134	5.591000605	5.681638143	5.659571967	5.71896091	5.971046905	5.714510357	5.755419746	5.986283028	5.582036191	5.743001037	6.130867934
BGN	9.19747863	8.125571807	8.223584647	8.4639935	9.129376189	9.319110233	9.006719432	8.838573942	8.57908917	8.592114666	8.139140033	8.200428209	8.84936822	8.667697791	9.085297616	8.706328972	8.369659157	8.369659157	8.152463962	8.529985328	9.037574581	9.164030442	9.2795142	8.478848194	8.535802085	9.90029211	8.131264211	8.774095973	9.307373483	9.290435227	8.347612221	9.438720715	7.831292426	8.341268368	9.965575606	8.013760219	8.58128212	9.374640012	8.6792625	7.523116999	7.884909385	5.64764469	9.141987576	7.8621879	7.911655315	7.592705716	7.154968714	10.0365265	9.851544703
BZW2	8.118997478	7.434022575	7.992388168	7.327058991	6.78703196	7.20726738	8.018289621	6.966001755	6.824062125	7.375163605	7.661189474	6.654876527	8.054255379	8.024787228	8.163384246	6.092048773	8.116867785	8.111359011	7.251692374	7.927944849	7.566028617	6.731832177	7.484180429	7.727257413	6.501980396	8.397441747	6.354928191	7.727773777	7.831029761	8.311741046	6.519167737	7.91079322	6.558048776	7.01074817	7.037078307	6.381513843	6.702881251	6.673887253	6.507108352	7.121638946	6.478549195	6.442995427	8.304043072	6.67958013	6.872662223	7.515133163	6.685530381	8.4166602	8.633463388
C11orf52	6.052309005	5.239424818	5.994789512	5.653044367	5.130172395	5.43845856	5.607286747	5.279769098	5.760270948	5.392352918	5.800382737	5.061705932	5.297419749	5.649704412	5.643107704	5.159043394	5.488887363	5.823548475	5.585464123	5.847391712	5.372313188	5.15720107	5.864590697	5.696214177	5.274946016	5.512654081	5.455729005	5.37368545	5.413802652	5.643517907	5.393924009	5.703430475	5.282943612	5.353924545	5.417665046	5.245081626	5.481128909	5.246729963	5.309700857	5.485079367	5.586242488	5.337103271	5.558220752	5.133434045	5.178917437	5.618632989	5.312382995	5.501875753	5.478552066
C16orf54	5.902790251	5.726868208	5.841563228	5.697661245	5.169236287	5.493379961	5.444820181	5.477302146	5.697117757	5.709809848	5.789501175	5.527798165	5.520611433	5.575116708	5.197535714	4.636611309	5.850910388	5.455713143	4.596705228	5.75596445	5.714407672	5.473187997	5.524855325	5.79856862	5.38855648	5.469772902	5.348759997	5.658928734	5.529106005	5.388135869	5.324708875	5.440139682	5.384284178	5.227748052	5.372004907	5.215515303	5.188223025	5.461004323	5.37549114	5.446071889	5.382755684	5.874242104	5.440911363	5.345885738	5.309289165	5.634282425	5.226926013	5.455053411	5.577853316
C17orf67	6.11792505	5.781900777	5.534495774	5.924288471	5.458835738	4.809053553	5.338857506	5.563179131	4.780479538	6.023144162	6.399718087	6.106401707	6.386654156	5.237462218	4.631300098	5.05314573	5.228013214	5.945555824	5.447925402	6.44580681	5.810094659	5.357223476	5.486158301	5.328916092	5.134897433	5.504444183	5.389395789	5.469738222	5.649747804	5.28338576	5.440826492	5.638989211	5.583979031	5.760934438	5.573033664	5.26469671	5.59649818	5.375977792	5.297560403	5.640426096	5.554035801	5.566692907	5.511622238	5.412060149	5.471649469	5.402295913	5.368276558	5.462228006	5.387368869
C1orf115	7.790231558	6.40845718	7.863941346	7.208534596	6.710064774	7.292958268	6.940751027	6.752607993	7.704117125	6.121774301	7.379854081	6.420397749	7.517397469	6.821691798	6.579954588	6.041274307	7.408697276	7.387662897	7.358670935	7.055145733	7.027636458	6.307367115	6.901440564	6.826475933	5.726358303	8.097377105	6.228467812	7.07359456	7.313733608	7.801868639	5.938525216	7.75030252	6.151126978	6.40098845	6.383646449	5.977522465	6.214764071	6.265036772	6.547108525	7.167127689	6.351812604	5.700440802	8.061459953	5.777275395	5.892783651	7.374987845	5.899935928	8.289437163	8.660237391
C4orf19	5.633877408	5.434924712	5.957624881	5.731644336	5.212795034	5.810877919	6.054338658	5.650805491	6.354420236	5.595574785	5.857890175	4.949077878	5.373813936	5.718068348	5.505397595	4.319599559	5.562097308	5.443295092	4.783480307	5.369223637	5.742297985	5.823852502	5.460804863	5.003598729	5.151803624	5.508894419	5.08422243	5.240873622	5.497870599	5.231901816	5.330785798	5.599247783	5.327900428	5.290992591	5.213176812	5.210336541	5.143729882	5.099500284	5.303501745	5.323879733	5.29406228	5.428700146	5.691673751	5.448678124	5.26781747	5.598195795	5.555778009	5.516951494	5.502457975
C4orf26	5.441274845	6.252159069	5.558796118	5.234195718	4.992279961	4.341462329	5.391988823	4.559312798	4.510503233	5.038996237	5.937337766	5.089422909	5.194094898	5.941243156	5.492263893	4.782388678	5.732984325	5.388724192	5.179270037	6.698349883	4.805664802	5.165530875	5.232532022	5.460020993	5.157670704	5.483873363	4.992962146	5.053232725	5.362549696	5.731396954	5.078140145	5.359077834	5.0733895	5.155694873	5.184759878	4.958965285	5.065424398	5.111594399	5.066468428	5.19192394	5.170716957	4.980739585	5.282967656	5.07673472	4.909002182	5.07620035	4.985364616	5.397819162	5.384275605
CAMK2G	6.847068248	6.744609014	7.060890232	6.667743993	6.415515093	6.705759458	6.55498117	6.264361438	7.002760438	6.164308945	6.701851247	5.809210341	6.255745048	6.447403289	6.541552275	6.167294822	6.53953894	6.527322435	5.997799348	6.591612646	6.83126869	5.999897993	5.879711177	6.682997562	5.651195798	6.609774253	6.154588682	6.777616966	6.19900422	6.373813911	5.913379553	6.289930332	6.058302781	6.523187461	5.984958751	5.832187062	6.004500618	5.811829008	6.15611472	6.663402918	6.49851154	7.31607141	6.574519607	5.96418654	6.141530611	6.682753563	6.182537748	6.450723981	6.940761235
CAP2	6.386894746	5.924287075	6.013244208	6.689236376	6.257361909	6.820757084	7.101001353	7.322597205	7.027198578	7.118253646	6.208809257	5.441176006	6.641459822	5.945383628	6.246888535	5.237648287	6.475961943	6.302642037	5.400607441	6.020370155	6.940233897	6.68678225	6.515178091	6.308478751	5.842873137	6.717315742	5.907630473	5.695015091	6.348097695	6.175831984	5.867078531	6.248150031	6.123358526	5.853850403	6.10688352	6.352243767	6.62424912	5.79253263	6.530069529	5.555664881	5.852701006	5.205205295	5.939160754	5.996689066	6.174041264	5.414248824	6.183891182	6.650894225	6.27030875
CAPN6	6.203174877	5.717958078	7.15835644	6.575948623	5.912791442	6.751331928	6.705932368	6.138647012	6.908879018	6.052722473	5.912764339	4.991758176	5.796445016	6.209904618	5.843024051	3.856104514	6.840993891	6.568886112	5.140403682	5.802064704	6.713847529	5.959510195	6.418144129	6.285243434	5.290553753	5.712770758	6.028806917	5.560600417	5.719310347	6.146167746	5.33753401	6.423057122	5.77470132	5.568647199	5.267312484	5.342144467	5.465990622	5.542969723	5.333177091	6.279454672	5.402666071	5.160193269	6.232774731	5.110570981	5.219390115	6.601424176	5.591597508	5.785290963	6.887857235
CCSAP	5.174836312	5.915967222	6.03386864	5.965824017	5.096647113	5.246863515	5.310087867	5.325840711	5.94517101	4.903758179	5.597680248	4.880375631	5.5834661	5.500564918	5.294017365	4.735098383	5.886534462	5.686021122	5.211091282	5.804838321	5.011266552	5.035595078	5.626367605	5.549207771	5.225967327	5.34850466	5.354577472	5.549582209	5.322860716	5.573159445	5.257795481	5.380793262	5.284728466	5.399484876	5.390216518	5.308282361	5.419643768	5.118288437	5.475919128	5.440485905	5.291706258	5.294660972	5.348483442	5.361751538	5.08861611	5.597277759	5.429586884	5.498286894	5.377671981
CD200	5.383888573	5.349997222	5.4676445	5.444031687	5.112557197	5.501486594	5.299982004	5.326163733	6.231422594	5.38751461	5.341600881	5.153312191	5.456291852	6.217029242	5.300183735	4.938996203	5.355059275	5.583245738	4.886200803	5.439246228	5.559109132	5.317559	5.446464201	5.424060067	5.353146854	5.247414933	5.298778286	5.234310807	5.324310403	5.33130751	5.323962469	5.675556432	5.257616147	5.350526444	5.322557232	5.377162083	5.328714104	5.312471303	5.245147131	5.37449182	5.212912353	5.476884095	5.329912658	5.391485016	5.35959194	5.282252984	5.377916632	5.464639418	5.567283555
CD300LG	4.822446696	5.754026884	5.801390748	5.856753163	5.829378852	5.680737128	5.217313658	5.966632607	5.36917474	5.441789166	5.581213582	5.848121294	5.084328925	5.177210443	4.682039052	5.130285418	5.689803902	4.985034075	5.373168152	5.176383613	5.257863504	5.280645306	5.17022637	5.632887515	5.172846683	5.161996713	5.293945247	5.20168983	5.129921292	5.224127384	5.173627432	5.439893108	5.270379945	5.285926392	5.333471575	5.282722396	5.248092407	5.233817972	5.207610392	5.316385676	5.318471988	5.32575227	5.308079252	5.205786247	5.320016232	5.175796659	5.181246566	5.262919932	5.121956117
CDK2	5.974662096	5.927546211	5.751668157	5.404404324	6.018547607	5.971827945	6.035873911	5.777323383	6.058247633	5.986919068	5.929299294	5.804319084	5.744285073	5.977246115	5.835027255	5.545748421	5.967706421	6.019232453	5.397795518	5.78279999	6.152271319	6.389558411	6.035572648	6.383552323	5.822137113	5.682759521	5.739292026	5.729235969	5.839416932	5.905905753	5.758358262	6.00209838	5.719296121	5.796226322	5.822813193	5.70779757	5.940601361	5.806861541	5.876059861	5.84707636	5.952227883	5.395954882	5.811737134	5.846545658	5.840952111	6.019151898	5.595929462	5.894623622	5.896874873
CDO1	6.057324326	6.570315084	7.212693247	6.613496803	5.182810754	6.262064668	5.981971471	5.611605946	5.310069704	5.825182348	6.199601373	5.735540781	6.40005828	5.924684988	5.356135542	4.796290682	6.837183757	6.55289261	4.769000729	6.621951826	6.059663089	5.460006776	5.738759866	6.862042972	5.89156029	5.729047909	6.09435366	5.394958063	5.814092875	6.173295331	5.851408755	5.847566397	5.711243984	5.649410127	5.822707478	6.128787416	6.060576657	5.852911937	5.864822632	5.709814776	5.802057467	5.058808336	5.450822346	5.601233407	5.768761292	5.822664327	6.079864795	5.624662169	6.061263758
CDYL2	6.19096023	5.290296435	5.185474011	5.605850291	5.766145984	5.946741131	6.111369198	5.98608936	6.133445574	5.950747084	5.813278338	5.509838343	5.924389836	5.68692501	5.530797592	5.474453292	5.641284206	5.687701763	5.247545319	5.554414384	6.079400125	5.95993721	5.979569006	5.554091464	5.644745861	5.723044945	5.808367992	5.483417769	5.668585932	5.570066517	5.654843245	5.799330668	5.689042833	5.706179717	5.590110421	5.716254547	5.878257268	5.801736478	5.811566717	5.701881337	5.724233816	5.821946283	5.601805664	5.668645576	5.548753548	5.766345512	5.595180665	5.668082216	5.670419861
CEP85	5.380786645	5.902165337	5.324833206	5.368447907	6.068356124	5.351512171	5.590627486	5.818130062	5.08736421	5.91066384	6.004370819	5.028917546	5.57924901	6.111370321	6.278433113	5.094350259	5.922646593	5.160941327	5.296786724	6.058627741	5.665859288	6.065729034	5.690467128	5.40136182	5.558533764	5.474193528	5.673881216	5.86004998	5.570419611	5.648799216	5.652083583	5.816982884	5.282913051	5.528396713	5.4304303	5.521580083	5.276655957	5.575899626	5.495074453	5.696929458	5.70120035	5.542238407	5.473031959	5.668849436	5.604819459	5.311289536	5.366478233	5.656618559	5.643325271
CGA	7.385331013	6.937787859	7.022535255	6.336562492	6.419831776	5.925283464	7.685426126	6.787345254	7.465036888	7.454187074	7.022535255	6.702139873	8.202421667	6.966445936	5.469708381	5.653424704	6.992707852	7.103257103	5.612172408	7.355313995	7.874492756	7.415618479	6.980899575	7.40377394	5.048084484	5.514538597	6.573311621	5.953803485	6.954630008	5.016385071	5.200213078	8.572802859	6.777182539	5.050619435	5.516553748	4.974787191	5.22322163	5.266033613	5.069237537	7.923163062	5.322423501	5.17386203	7.33026773	5.009157074	5.981968262	7.753309306	5.562482671	5.548805448	7.483701392
CGB1	6.12082988	5.925535062	6.384012673	6.148936809	5.395972303	3.884103399	5.440420115	5.23526729	4.049488683	5.663792352	6.365905398	4.946597246	6.024792861	6.569470591	5.997185099	3.702883103	6.480486438	5.496549645	4.564477752	7.130560026	5.824550484	5.675431057	5.850538602	5.452296599	4.928554033	5.137679598	5.414465194	5.123219473	5.268210113	5.113149448	5.151989331	5.8126007	5.281008744	5.158959561	5.195823276	4.984756508	5.127622983	5.085669894	5.026200947	5.570151854	5.120760998	5.11485309	5.191829272	5.088093405	5.02680922	5.241630994	5.025427914	5.177469249	5.346023987
CGB3	6.535401016	6.145455162	6.671217546	6.677916522	4.801455609	3.545307578	4.916590504	4.822358816	3.782061907	5.437480906	7.097052827	4.659706381	6.369616374	7.444644756	6.247835412	3.429700924	7.341758437	5.625208067	4.215059345	8.757944229	5.839891215	5.146825983	6.263763707	5.734518883	5.272885105	5.231388428	5.526623253	5.223768848	5.353780634	5.280639509	5.120251025	5.445058634	5.362841022	5.224535535	5.368782343	5.256716262	5.377302427	5.345078436	5.337124814	5.574806808	5.185169886	5.7691559	5.350727973	5.311806036	5.104801579	5.538258381	5.485882196	5.245626468	5.339812243
CGB5	7.28086237	6.398837295	7.284279854	7.072403411	5.007913043	2.56619164	5.17474166	4.830608841	2.943941821	5.783111999	7.306309477	4.552595364	6.864344097	7.772588186	6.005775347	2.314901157	7.717559064	5.877001472	3.926265292	8.977303005	6.550941535	5.851054457	6.707701373	5.957503399	4.929039209	5.049201099	5.168342991	4.876886849	5.192065902	4.899043644	4.96751935	6.049041378	5.173682331	4.873505636	4.866994116	4.955314524	4.964388561	4.998766556	4.997584263	5.80863958	4.912588723	4.992634525	5.067645831	4.965723517	4.954307047	5.300298915	4.961876129	4.861434209	5.496115028
CGB7	5.373514755	5.494097211	5.727143797	5.746486213	4.879652768	4.502782872	4.914954273	4.654414166	4.433061602	5.165930895	5.814471931	4.879855816	5.663551247	6.206650583	5.60832439	4.459685353	6.024429706	5.15006713	4.677973771	7.455804383	5.319229914	5.01799413	5.520836664	5.323422734	5.258777837	5.258414931	5.22155513	5.224831523	5.284017474	5.197298769	5.176844477	5.23980025	5.146147939	5.183317924	5.200275214	5.162453123	5.207398719	5.166026904	5.132244384	5.22659538	5.044213279	5.159368165	5.26742565	5.173907445	5.070911707	5.237533238	5.131783202	5.077452208	5.163914473
CGB8	7.214580989	6.260657355	7.378082706	7.281860599	4.653942802	3.111687401	4.966320749	4.713370319	3.374227384	5.608078555	7.399112426	4.67624355	6.870297244	7.851869946	6.007914748	2.518184146	7.967706596	5.747512374	3.44931091	9.097927913	6.067911957	5.53056053	6.70499309	5.858875879	5.098510145	5.158733922	5.17730773	5.193512289	5.342434913	5.328094005	5.006803196	5.454201103	5.286125588	5.198604506	5.123967314	5.122158533	5.269234162	5.094223354	5.093379714	5.327262123	5.203801567	5.268250405	5.187134524	5.080639861	4.854831317	5.39304746	5.080448793	5.083502948	5.638617375
CKMT1A	5.728590927	4.937103991	5.064530045	5.154417025	4.780536526	4.738870257	5.148032145	5.047384665	4.673571195	5.768250556	5.652729834	5.970155828	5.947849264	5.553904979	4.87852586	5.761617251	5.369775995	5.444591265	5.567788044	5.916327039	6.105865633	5.904211404	5.464000473	5.567487043	5.175616039	5.445778459	5.232232402	5.300012384	5.344077937	5.271444293	5.249132076	5.866757925	5.339439616	5.265592056	4.94347363	5.231907889	5.23261801	5.282191256	5.24561853	5.30841064	5.375781978	5.215700308	5.339018952	5.275681982	5.161354529	5.30969066	5.231602407	5.60297157	5.335758806
CKMT1B	5.259294203	4.84163222	4.664536281	4.927948935	4.53735672	4.584524687	4.931586523	4.761271603	4.690652613	5.452669573	5.419431509	5.462510921	5.651097466	5.257044397	4.623492836	5.249288877	5.252664989	5.322818615	5.31807134	5.551312347	5.499596548	5.532969796	5.098114274	5.255482103	5.073840669	5.079618219	5.012166512	4.893674542	4.980948891	4.916428016	4.938666669	5.43515088	5.018918979	4.973390749	4.996046934	4.937044172	5.096020543	4.959136891	4.972834377	4.91176929	5.049528543	5.001788001	5.169546735	4.869383698	4.909958295	4.975952694	5.067997246	5.068674215	5.116592108
CLDN7	6.416055674	5.616222506	6.248428018	6.243822855	6.141013052	5.841801047	5.998701134	6.291870793	6.318358211	6.414819389	6.70891347	5.618494181	6.964101049	6.330239213	6.054253922	5.752541231	5.884511919	6.883106101	7.350687534	6.987834939	6.07558264	6.142017534	6.623996108	5.761238799	6.224969011	6.325395277	5.412572178	6.264129263	6.656596321	5.796469795	5.795497423	6.846514588	6.053457366	6.07939073	6.056911772	5.836467394	6.431701722	6.23133397	5.601925962	5.538425461	6.459767367	5.172773185	7.084402593	5.569812362	5.526283467	5.154977929	5.827540698	7.029765964	6.164810395
CLEC1A	5.204585646	5.386092587	5.308906377	5.57105064	6.25762359	6.528794458	6.079851879	6.386069271	5.607218829	6.114700399	5.033053321	5.947104838	5.787354928	6.194550294	5.892432729	5.78877589	5.361738224	6.129721798	5.036120074	5.240269236	6.024830353	6.127162938	6.437721216	5.212828356	5.511466181	5.852499885	5.200636118	5.412759959	5.933284985	6.196472799	5.484723593	6.077128797	5.647160017	5.811109212	5.774266448	5.449141313	5.708416255	5.431023541	5.644797329	5.315740137	5.566800833	5.076551393	6.090416634	5.814992346	5.556939516	5.446479333	5.363744032	6.06668712	5.729025257
CLIC3	7.782658983	6.905878753	7.866063468	7.251702392	6.501990673	6.983302555	7.468040277	6.763601955	7.364948563	6.460899214	7.33176278	5.295603688	6.814058618	6.614682365	6.699471902	5.338173293	7.343064328	7.272313288	7.007674427	7.007890583	6.692497159	5.827044365	6.237635175	7.068792334	5.5878535	7.530716207	6.27950555	7.081745321	6.961624385	8.330558503	5.545403322	7.57850216	6.052140349	6.159060304	6.366946485	5.606395832	5.717158252	5.63205625	5.588437071	7.215821792	6.039752465	6.184788557	8.021065841	5.456829627	5.957940951	7.380818259	5.804651225	7.31318623	8.240115149
CLN3	6.386063746	5.528513674	6.219896053	5.674673871	5.876941018	5.781816461	5.9867423	5.831628224	5.719369399	6.027355409	6.08827061	6.091266659	6.569973182	5.536654899	5.337916979	5.707923709	5.818317779	6.360607553	5.925009982	6.015449973	6.087599494	5.744762384	6.112454405	5.490255303	5.867337359	6.120046762	5.734132546	5.7904577	5.789901191	6.00010835	5.935668181	5.960819035	5.917101207	5.875086276	5.83141605	5.757906851	5.759144519	5.744801416	5.688036551	6.089225801	5.801014188	5.956065647	5.900306326	5.828219806	5.750455819	5.843471775	5.854689792	5.881500357	5.814380702
CLSTN3	5.540511445	5.935266487	6.151567457	5.654203396	5.417231684	5.234388408	5.650225614	5.790803301	5.767742818	5.441973767	5.862906404	5.377446843	5.672353013	5.587216231	5.210978663	4.690934142	5.464326109	5.878112583	5.209759115	5.909540052	5.617536944	5.284569823	5.507453006	5.888120155	5.544430854	5.597872029	5.465575612	5.367761429	5.431069987	5.328971232	5.617369954	5.473214939	5.543084858	5.370588897	5.506363848	5.544481535	5.467913804	5.22052164	5.36975167	5.282568997	5.364231238	5.246916206	5.634133003	5.410777721	5.453086414	5.180018003	5.24654194	5.555289458	5.681343224
CMAHP	5.607636771	5.788114416	6.619169132	5.730197501	5.387083975	5.962116203	5.674896878	5.90108187	6.515702588	5.847265628	5.883000828	5.469313109	5.681548578	6.449954049	6.291867423	5.167953954	6.101396805	6.028640437	5.376091452	5.89827527	6.337561177	5.893342698	5.885737631	6.15037833	5.618356054	5.952710086	5.44597903	5.789470571	6.260107248	6.133522231	5.619168874	6.21816942	5.630744843	6.023194111	5.65482053	6.020465145	5.993967911	5.563339983	6.434905819	6.022154457	5.639773412	5.814979885	6.021574938	5.606735813	5.688859976	5.678809662	5.778870085	6.018012259	6.326586866
CMTM8	5.511230969	5.945110496	5.541652013	6.08312021	5.959055247	5.979478714	5.112290703	6.547577647	6.107860825	6.099457785	5.706602124	6.101671643	6.11995163	5.860263729	5.316684216	5.958281097	6.09442279	5.474484002	5.285024533	5.15647753	5.627874161	5.77577891	5.356405115	5.661560708	5.181877003	5.632470835	5.288290745	5.520883666	5.539091602	5.555727888	5.55578732	5.991699523	5.382053929	5.904288976	5.526041999	5.501380486	5.772655247	5.34694179	5.289716174	5.702766809	5.959157118	5.435328723	5.787647244	5.597220965	5.690120024	5.3632262	5.399680751	5.788911356	6.038577342
COBLL1	8.017562305	7.544747964	8.69394627	7.80508472	7.273154188	8.434911364	8.402536604	8.311277827	8.274869432	7.852077609	7.700950018	7.281698633	7.940782338	7.281698633	7.612174832	6.6814253	8.009197191	7.916952023	7.489156193	7.359341693	7.751941312	7.114750369	7.974479752	7.552251581	7.382232877	8.627973054	8.068557883	7.198395523	7.903591118	8.56315081	7.431356952	8.273233919	6.879906362	6.737025451	7.310690431	7.108009499	6.308520569	7.364682112	8.118867656	7.189039399	6.075108332	6.184559613	7.610969381	6.510609118	6.583208726	6.959272744	7.102895066	8.134525775	8.408565663
CORO6	5.822092729	5.401000534	8.035719908	6.621932451	6.076706366	6.503134545	6.28803528	8.240091181	7.492642518	5.480882618	5.246659345	4.950152906	6.167194818	7.24658115	7.810998812	5.927243661	4.948166377	6.012703006	6.532810865	5.612113226	6.26361583	5.179700402	7.231661908	5.839483028	6.045792962	8.410453543	5.225701902	6.479718696	5.912300571	7.45847775	5.531022563	7.686731126	5.335419122	5.835060125	5.410599609	5.47003659	5.434973748	5.436192503	6.446436673	5.916632448	5.360526596	5.220028261	8.469419298	5.299118601	5.411571395	6.200476349	6.109189949	8.026678413	7.66784422
CRH	6.699648586	7.029848139	6.984095177	6.483349702	5.417291018	6.274433738	6.848512629	6.722579694	7.114557182	5.537433514	6.799456664	3.521230819	5.941878047	6.823443889	6.719288831	2.406651416	7.183895656	6.809471573	6.931023344	6.90891659	1.666652788	4.181026313	6.483349702	6.799456664	4.521122168	4.712176046	5.212411925	4.998230076	5.308709223	6.476599683	4.723376583	5.810084643	5.171783951	4.967622025	5.545515661	4.882808	4.783416847	4.804953475	4.75774903	5.464119298	4.842177159	5.017471387	4.8899146	4.796173386	5.434670846	6.243443976	4.895249326	4.71328884	5.67514043
CSGALNACT1	5.871751876	5.230389888	6.069700841	5.658456655	5.227401049	5.898628577	5.653069283	5.71650443	6.06834388	5.87754559	5.425601915	5.595601975	5.400412964	5.160931031	5.593345821	4.877752039	5.867161793	5.546700398	4.948766109	5.355047837	5.766183613	5.588374634	5.834447569	5.371837561	5.356821351	5.491412443	5.177894063	5.437938688	5.478605561	5.405957229	5.126656875	5.477960193	5.242541958	5.644665101	5.443463926	5.0125823	5.786537837	5.212082139	5.484512417	5.594100332	5.870333257	5.740355386	5.484672792	5.249659362	5.334483699	5.599605282	5.252919049	5.473101578	5.590230057
CSH1	9.03848189	8.632532337	8.673241516	8.718041803	9.243919258	9.162660294	9.180576158	9.203443857	9.162660294	9.203443857	8.523953274	8.612289323	9.065738231	8.368310531	8.718041803	9.108540782	8.394259843	8.214782413	8.842480634	8.477240261	9.075429375	9.180576158	8.298612931	8.160290982	8.543335571	8.89821207	8.933286381	8.034838988	10.31152701	8.217956533	5.840992496	11.57970231	8.427597649	6.621215556	8.437164969	6.458109554	5.732792897	7.213049473	5.987927573	9.763821812	6.877409825	7.227195101	9.572850981	5.798332224	7.886768005	10.20317433	7.381947852	9.795595708	10.04552955
CSH2	7.990765169	5.816912427	7.356028964	7.57235298	7.289191383	7.339135798	7.718851995	7.72058503	7.759050152	7.301925063	6.706627781	6.97603218	7.675014465	5.881901235	5.394629592	6.262772587	6.310134156	7.12017942	6.408966458	6.599493214	7.907554736	7.049611689	7.474494277	5.999541294	6.829634953	7.256811762	7.059662075	6.541897839	7.876609658	6.617166319	5.469793933	8.493009468	6.791594055	5.782242145	6.886689995	5.871395874	5.666731531	6.195650962	5.421433113	7.562591804	6.052689386	6.075072651	7.447263848	5.421179448	6.530860368	7.661829541	6.054126822	7.242113665	7.446006267
CSHL1	8.123572612	7.718074825	7.663860825	7.661069224	8.401427175	8.339317527	8.381719306	8.323637341	8.357046276	7.99778391	7.734164724	7.905237081	8.56039565	7.646972334	6.637447515	8.522042388	7.654715207	7.916264599	8.452085703	7.610681523	8.518146646	8.432211171	7.748560218	7.678027158	7.229280313	7.639622632	7.954059377	7.200263333	9.116187398	6.661256682	5.333296764	10.6575863	7.462298221	5.884852625	7.366175137	5.781980272	5.346290865	6.424874629	5.446361821	9.167842626	6.070403208	6.496254715	8.483306801	5.385612542	6.806814239	9.360880467	6.448692364	8.626377965	9.138908022
CTSV	5.171565602	5.724436854	5.3923081	4.830858743	5.270120511	5.456199826	5.555420646	5.676509142	5.740479613	5.485714744	5.531000291	4.981784373	5.075566934	6.888632825	6.502672641	6.574619748	5.33382603	6.079131417	5.409338986	5.469027555	5.988563885	5.847412118	6.261430073	5.688928732	5.187074489	5.807662616	5.31564957	5.742119891	5.537229384	5.77844761	5.368903882	5.843034419	5.385863403	5.602137738	5.297345761	5.400527564	5.500992705	5.391583404	5.371800685	5.266736106	5.588202863	5.171187105	5.816935099	5.339018669	5.385937978	5.062899335	5.464751183	5.655516018	5.589756347
CYP11A1	7.816878905	7.309375709	8.357168681	7.769709593	6.84555222	7.391125534	7.910652518	7.229266201	7.933251037	6.927463318	8.338871391	6.70686232	8.257208661	7.47021094	7.241716698	5.934016029	8.105819895	7.684077591	7.884298958	8.06999339	7.598420863	7.255909923	7.751531781	7.835337468	7.217712078	7.975629077	7.206614923	7.258222247	7.355373897	8.197746623	6.786212086	7.756769694	7.355373897	6.593016917	7.039419764	6.961931823	6.406844567	7.074251233	6.960384359	6.942105812	5.912996412	6.371340571	8.076826147	7.048704549	6.831565193	7.538367369	7.131037293	7.755058996	8.077740261
CYP19A1	6.442602997	5.346497837	6.553937901	5.4085684	5.236553059	5.997824297	5.810041476	6.435290357	6.563764765	5.971288824	5.948907386	5.49119762	5.587501891	5.11689902	4.593864204	4.156114016	6.229513683	5.844633474	4.348121516	5.092217048	5.829781986	5.082632833	6.095308625	5.391865171	5.021602892	5.095808763	5.278276465	5.198026783	5.321020008	4.991354177	5.062685606	6.101226256	5.181589602	5.12214596	5.269355152	5.103231656	5.076320371	5.246007025	5.046798504	5.408122733	5.079319092	5.052376973	5.319539478	5.122997088	5.235200332	5.641599292	5.135175332	5.136709058	5.358306303
CYP2J2	4.886528221	5.664835912	6.303571701	5.879633924	6.945254506	5.219661168	6.009317082	6.012864258	5.733585195	4.61101175	6.228793788	5.544375544	5.6596115	5.982013749	5.611499025	5.77774538	6.263446967	5.766641295	5.325157337	5.449994817	4.799256207	4.909979793	5.974344955	6.068797488	5.480151778	5.805265949	5.554354635	5.263574169	5.381616889	6.009246557	5.365270556	5.781455808	5.673839622	5.17626655	5.491987609	5.533218954	5.63727139	5.817374972	5.375926948	5.3348143	5.225948023	5.118364809	5.353429073	5.389766504	5.476220632	5.106141799	5.419146947	5.292893379	5.416081538
CYTH3	6.052026672	5.576497689	5.605543975	5.67938626	5.909220819	5.898862502	6.30591293	6.103526084	6.254330828	5.66575903	5.607561614	5.362550763	5.769700521	5.665874693	5.791271517	5.600940994	5.520770055	5.521133892	5.295582887	5.943895444	5.983586808	6.212136812	5.720455691	5.852853612	5.639960551	5.780795527	5.814107155	5.786901726	5.792969794	5.829274429	5.77400877	6.024078142	5.69094159	5.523243878	5.618526351	5.611991063	5.493990017	5.790233081	5.710728937	5.531706931	5.54194378	5.722495834	5.735398925	5.714420361	5.578995098	5.618346317	5.802853813	5.763770957	5.996605316
DACT2	7.142039272	5.174811347	4.706763521	6.064582107	6.675191171	5.632835943	6.235730358	5.370586225	5.766650509	5.868265986	5.550854402	5.133969072	6.01085274	5.60958936	5.702277846	5.929439096	6.315673086	5.193916656	5.858448876	6.698114678	6.187328521	5.915726103	6.625447421	5.144392495	5.296198378	5.845952913	5.416620438	5.27660296	5.583604175	6.198076781	5.532079529	6.362266058	5.300072818	5.323347958	5.216338738	5.771088538	5.752215006	5.256203018	5.703185617	5.275541027	5.888806373	5.069062501	6.093186678	5.229641396	5.537618108	5.983895917	5.774849946	5.726348674	6.030640915
DAPK1	6.998912939	6.23076885	7.09036279	6.700547464	6.541153906	7.132371347	6.908389753	6.828779982	7.233887774	5.878195301	6.632181818	5.981676138	6.492117662	6.382085573	6.54237707	5.613490817	6.372164287	7.027573591	5.590535013	6.185267777	6.284842603	5.795917046	6.959892172	7.141075389	5.939333728	6.674589831	5.980824915	6.217818514	6.802366188	6.678489726	6.260186601	6.980567144	6.22452891	6.653275022	6.483946903	6.190500983	6.32197147	5.961839851	6.705938985	6.489014074	6.429952208	6.608738725	6.735561261	6.100238997	5.898302144	6.568410007	6.211607143	7.040444373	6.748839749
DDB1	7.096385871	6.550547246	6.398587112	6.780737598	6.755638146	6.650349874	6.894908371	6.876583712	6.78318842	6.580201445	6.833409861	6.410015999	6.603790519	7.123140121	7.177734387	6.836456035	6.454667414	6.701949531	6.655881493	7.18486455	6.865229829	6.547588333	6.952770946	6.338564359	6.751889636	7.065719439	6.533781433	6.555309477	6.715307339	6.906778529	6.47077471	6.768199274	6.382092956	6.44404084	6.631162207	6.63151096	6.480427219	6.486785597	6.999059455	6.480445773	6.529805521	6.351306127	6.635336239	6.595242824	6.585164516	6.572327629	6.416700976	6.942309221	6.925831337
DENND2A	7.582423479	6.88895217	8.037022187	6.698510682	6.290627927	7.819884113	6.722338151	6.404968011	7.280661706	7.491574775	7.016171887	5.815819296	6.444273932	7.411050245	6.779754236	4.911719007	8.167225322	7.320638139	5.262670786	7.055841639	7.459872932	6.732246493	6.747870477	7.555539826	6.949662439	7.346483339	6.359727154	6.831701748	7.463420927	6.989593093	6.541243499	7.099291578	6.689930733	6.308748701	6.930050565	6.887519643	6.53557774	6.91925496	7.329031351	5.912188592	6.468011827	4.948423101	7.269811708	6.271229171	6.209013774	6.053611886	6.127135873	7.417289559	7.100144642
DEPDC1B	5.652749472	5.474674724	5.344798063	5.18733718	4.722532404	5.941877831	5.60639297	5.61351643	5.904515195	5.748850811	6.167577655	5.485078502	5.069620604	5.685615571	5.543743298	4.221843521	5.445981903	5.999917659	4.366694799	5.503998595	5.930530323	5.89651054	5.390563313	5.552731479	5.095070521	5.269729364	5.459579404	5.350523849	5.423121109	5.296549126	5.255701986	5.480178989	5.233284055	5.376254816	5.293403931	5.189037315	5.071926406	5.242649907	5.260193748	5.439398216	5.170296953	5.198403648	5.252728959	5.288832337	5.351243782	5.47873143	5.164842877	5.191090829	5.353551701
DLK1	5.60928282	5.783080392	4.77623991	5.47491108	7.010313014	6.305739667	6.108318702	6.703609181	6.045464143	6.695903338	5.593534364	6.796740989	6.270286347	4.939898493	3.535599153	6.645279893	4.93656493	4.380174063	5.534849366	4.950970106	6.328269395	7.05058148	6.021848803	5.311365227	4.990448086	4.83959822	4.842617117	4.903350071	5.324484717	6.116732663	4.829536791	7.832280185	4.811599757	4.914399401	4.906562619	4.786774549	4.861425112	4.914454128	4.803037953	4.902982883	4.884524301	4.99038681	6.66797454	4.835300479	4.848003793	5.10280024	5.312966229	5.04757745	4.777062534
DLX3	6.91674864	5.621453528	5.512404391	5.295111421	5.884636563	5.533222603	5.760909386	5.169986755	5.250968303	5.023002347	6.096605403	5.424862286	5.651430752	6.102210331	6.342502833	5.943219873	5.062399531	5.414532897	5.749302246	5.110986312	5.541286398	5.511994744	5.666658025	5.544477035	5.369185993	5.693276987	5.376275729	5.625474125	5.485149661	5.46778562	5.407422138	5.747324598	5.476796945	5.074134828	5.372642724	5.372440298	5.210956072	5.424948895	5.39881857	5.449108234	5.204138497	5.358686017	5.931909546	5.217861785	5.256941531	5.742257181	5.210189954	5.747851486	6.093861579
DSG2	5.378549179	6.090468426	6.007742541	6.096531213	5.295807106	6.511675249	6.416605238	5.939644373	6.411262862	5.873811729	6.192062611	5.007795432	5.862778913	6.885883474	7.416073831	6.035224339	6.363366711	6.033766388	6.189975167	6.038396447	5.736634081	6.095674134	6.456162165	5.595481089	5.522183568	6.825893636	5.236828383	6.449791571	6.445363628	7.063796554	5.55098741	6.407019765	5.466545522	5.968938189	5.855389905	5.571049466	5.705301388	5.757815231	6.010522227	5.582170996	5.94398337	5.560341784	6.592848408	5.439493404	5.195316358	5.603605533	5.367982755	7.14927657	6.938768539
DSP	5.412680514	5.727323003	6.423399876	5.837354075	5.392565561	5.555001924	5.630441635	5.567982322	5.659670852	5.340837448	5.547556409	5.163606804	5.368332259	5.849308342	5.901364679	5.16910025	5.881678145	5.483003372	5.247393783	5.475146724	5.265701776	5.265155888	5.519415514	5.771774907	5.377312971	5.686263575	5.348708212	5.534861839	5.639558352	5.964453219	5.427762592	5.550139163	5.270822274	5.344666676	5.471411441	5.374418467	5.533671015	5.432588495	5.468718057	5.371594031	5.512571595	5.362074249	5.442721044	5.422907818	5.268128241	5.448567144	5.408860893	5.809672345	5.723794812
DUSP16	6.058646359	5.540284001	5.971676028	5.85449404	5.437905092	5.65704735	5.953492247	5.78592715	6.054287589	5.812739895	5.608043944	5.508918331	6.256218044	5.673522571	5.30461919	5.234217538	5.991712779	5.709596489	5.467513663	5.939990003	5.808245217	5.557416935	6.00790527	5.385989368	5.659274855	5.603697582	5.695117463	5.767967358	5.722180264	5.444178908	5.619567677	5.669578081	5.687263501	5.613216494	5.691079912	5.573674434	5.408360871	5.781978882	5.783420724	5.79746075	5.464415809	5.738394356	5.510036801	5.615106516	5.602433636	5.818272619	5.545160946	5.357151388	5.543017348
DUSP5	7.340575334	5.886837199	6.385740273	7.139879881	7.346408141	5.532405143	6.96808162	6.137446182	6.033562112	6.574401293	6.752906599	7.03639195	7.189455089	6.755228794	6.279356429	5.74577387	6.91044703	7.056417466	5.879942093	6.380945624	6.631909765	6.718896453	6.358966732	5.829656566	6.104102388	6.815313066	6.078460714	6.513871877	6.53350046	6.303576296	6.381062921	6.882399689	6.017849509	6.578654428	6.034985874	6.158512357	6.518834568	6.230498326	6.175096576	7.26355783	6.204452942	6.599223739	6.624423886	6.224749962	6.112858244	6.327005607	6.249855564	6.476542492	6.997395335
DUSP9	5.629171044	4.950553987	4.815956137	5.225914615	5.83207519	5.005296966	5.25091924	5.220289572	5.254345232	5.182547952	5.489586018	5.626829959	5.971194607	5.055747726	4.885172318	5.996197849	5.065589329	5.313365615	5.400892274	5.314201223	5.587613482	5.34084921	5.634805372	5.020689336	5.115290897	5.28817885	5.086226491	5.301006567	5.210169652	5.174105068	5.179171977	5.583704612	4.990505892	5.07461598	5.042656623	5.127640248	5.216115049	5.366326705	5.327400843	5.243700781	5.275286757	5.154478225	5.277795451	5.017131922	5.04987469	5.144271118	5.154840713	5.411438632	5.209243624
DVL3	6.254683685	5.933082642	6.48857137	6.044714803	5.872695935	6.427838483	6.778561872	6.227422027	6.731686966	6.315037966	6.054364564	5.573228762	6.242751301	6.53973025	6.062716151	5.599798088	6.526759327	6.505772178	5.164758288	6.382131906	6.826908041	6.550991939	6.269893931	6.501672111	6.168183178	6.499104143	6.264094978	5.951695106	6.477078354	6.036584819	6.392878549	7.10350756	6.149151185	6.206905141	6.063259025	6.018914259	6.14572293	6.163931484	6.339731402	6.042566607	6.360205139	5.896623375	6.216522253	5.944182554	6.092984116	6.147412384	6.252136241	6.238788979	6.437202028
EBI3	8.534086886	8.344553101	8.328792188	8.247925634	6.9444395	7.969450113	8.230423894	7.270457674	7.853448155	7.67920023	8.189781746	6.027249646	8.468287113	8.479500821	7.902308397	6.900627427	8.926645291	8.811194557	9.187001109	8.572085981	7.983312367	7.282645842	8.189781746	8.265850611	7.140977219	9.827892942	5.61648978	9.298137379	9.337771983	9.277084563	6.004538248	9.442959189	6.437664434	7.880914549	7.887765444	5.873308012	6.25540953	6.666687319	7.065576631	7.587467141	5.929826732	6.547934472	9.95725231	6.714051755	6.019477403	7.701317759	6.306631473	10.13270911	10.07564488
ECH1	7.81743708	7.324665864	8.051743722	7.430362188	7.798028353	7.911571294	7.597681425	7.400483219	7.865625132	7.692483168	7.668267081	7.590720338	7.893900662	7.267825122	7.021796524	7.686991796	7.395688453	7.787565887	7.488559291	7.730699954	8.433541355	7.324636786	8.266360661	7.379277311	7.136756042	7.419066802	7.43526379	7.616599427	7.623032152	7.595751611	7.567617245	7.538669032	7.52324972	7.350382854	7.346332655	7.290822561	7.539241104	7.19077551	6.808366299	8.194188246	7.604080457	7.617957743	7.672826277	7.375657808	7.399996124	7.758381136	7.469770913	7.465884436	8.035195809
EGFL6	5.182094158	5.556310564	5.437521827	4.973047458	5.840888132	6.526179681	5.859169876	6.377065401	5.858634326	6.906243999	5.307991652	6.316548744	5.592027584	5.04461647	3.947060633	6.097593277	5.157191605	4.16736052	4.561044318	4.493048212	5.834431098	6.677077101	5.714687432	4.636149722	5.196270609	5.187894836	5.077080806	5.062410072	5.179253112	5.14706688	5.180368004	6.233681415	5.052692609	5.191628649	5.082617067	5.112907744	5.088945928	5.360767511	5.099586817	5.063184051	5.143390364	4.935907343	5.175756602	4.999390758	5.193261118	5.054554264	5.095288158	5.196283501	5.070677937
ENDOU	5.266274189	5.050155496	4.821693817	4.502533049	5.081916394	5.692093491	5.56744312	4.794871195	5.289051986	5.641480326	6.49942093	5.534895489	6.154458419	5.497881569	5.246267458	4.319993464	5.149190211	5.602479611	4.763111528	5.578971276	5.266274189	5.658385723	4.976736437	5.532816266	5.203272276	5.177118972	5.262192365	5.174020881	5.169089448	5.177030963	5.048754384	5.182597243	5.286072286	5.130417207	5.174100978	5.16321959	5.310009561	5.193432155	5.15536015	5.188142756	5.076449317	5.095671719	5.266523561	5.065196118	5.06616421	5.197911679	5.136725129	5.247849975	5.250209389
EPAS1	9.31114335	8.627215194	8.520702272	8.81785961	8.211673997	9.012285462	8.739886663	8.059813084	9.108503659	7.983233493	8.235320782	8.046248917	8.611979729	8.418724149	8.181433472	8.283974786	8.870558364	8.49073237	7.621345554	8.529387875	8.7570933	8.820031923	9.011393133	8.646597803	8.046162486	9.246135257	7.724943352	8.52519767	8.981066376	8.835967152	7.954717576	8.920888586	7.918612018	8.172145087	8.333042004	7.947910471	8.20777452	8.023583726	8.599793133	7.403551251	7.996640792	6.009171447	9.041832813	7.853816184	7.932827896	7.837853893	7.819227345	9.221703141	9.416178989
EPS8L1	5.143848342	5.749713567	6.014707586	5.764993271	4.933873447	5.165722595	5.329890653	5.462850249	5.640329328	5.139229647	5.368531408	4.984294025	5.164116092	5.442391077	5.09869278	4.812309978	5.680806086	5.384449409	5.251093141	5.308172815	5.007492858	5.121436198	5.401095357	5.706054711	5.161128042	5.508291178	5.122806012	5.2032652	5.244970171	5.205390956	5.300905699	5.45868547	5.15158893	5.190625247	5.155682931	5.165750738	5.222741399	5.168382596	5.168830276	5.242940922	5.335833491	5.081710752	5.369138724	5.139854989	5.182298132	5.203190963	5.319327412	5.20580055	5.265475357
ERBB2	6.018412814	5.643264962	5.659286839	5.565850012	5.938826727	5.79059931	5.746725642	5.682515659	5.953796438	5.570830147	5.691397398	5.543309157	5.900130386	5.440976235	5.682584809	5.54013361	5.506310756	5.551860096	5.720048493	5.903745727	6.014443531	5.725910563	5.61496781	5.611182238	5.383491011	6.067138505	5.281935895	5.706717272	5.74874537	5.815306692	5.47586138	6.082325131	5.362059105	5.511343218	5.36505491	5.463802529	5.788405149	5.368629021	5.552493584	5.533703278	5.716429592	5.234512548	5.947857566	5.420117324	5.469614234	5.405126164	5.392853482	6.066186695	5.884289558
ERBB3	5.856416556	5.301890502	5.659686741	5.570681214	5.439346906	5.414844341	5.529141508	5.767266623	5.869428548	5.286503713	5.690017111	5.516714714	5.330588731	5.608840438	6.041820511	5.466871677	5.427611197	5.790863912	5.434390693	5.943175898	5.4849585	5.360222858	5.760569644	5.639397731	5.491427105	5.883908966	5.283060167	5.535127427	5.688548612	5.695895757	5.370428307	5.700253162	5.420000594	5.371865357	5.588698639	5.462387006	5.490258213	5.386565272	5.318236013	5.303924895	5.564637896	5.281374024	5.919391413	5.455427096	5.270777733	5.193770543	5.394316841	5.740433993	5.691932149
ERV3.1	5.822115013	5.130078503	5.813625577	4.92629174	4.977468939	6.19915166	5.74845128	5.259653649	6.340236031	5.812431031	5.775528326	5.61950683	6.718150862	4.327808834	4.51441511	4.330310648	5.548302014	5.905204279	3.901397233	4.882733777	6.462144041	6.621143382	5.116123349	6.145315956	5.58271269	5.69020595	5.776381118	4.969934469	5.64164938	5.392119094	5.810937166	5.318957718	5.325148327	4.973825095	5.779976953	5.747608295	5.25053142	5.823863953	5.521933555	5.254089383	5.2172528	4.938306883	5.40218907	5.515467603	5.006366738	5.508524663	5.014932053	5.055903898	5.235992495
ERVFRD.1	5.734404985	4.078427145	5.7246427	4.767283441	5.064565693	4.924264275	5.417369893	5.354993303	5.323672378	5.40342341	5.742568063	5.616611016	5.692596142	4.463572495	4.112186409	5.790405166	5.402312637	5.04490722	4.287735347	5.173241393	5.786762961	5.42743952	5.369685824	5.346842974	5.03840568	4.99762494	5.1725	5.018138693	4.986427818	5.097118396	4.888501764	5.449485405	4.927836046	4.991864469	5.003785308	5.044701623	4.997125556	4.896691854	4.902728351	5.079897456	4.967045482	5.021830427	4.85815249	4.985802612	5.130423984	5.037511275	5.050789814	4.931814535	5.069660087
ERVMER34.1	5.881720569	5.5734229	4.708816387	5.596011178	5.542460575	5.665801887	5.123788435	5.444893645	4.72248958	5.873815424	5.418250603	5.240159395	6.55981975	5.915748768	6.498775799	5.871305615	5.325988837	5.441515176	5.413483466	5.269450515	6.134084076	6.015642152	6.160913483	5.390552536	5.533062188	6.273803037	5.109017552	5.433843019	5.470735087	5.767833738	5.169186244	5.950245565	5.096705794	5.223863111	5.326690899	4.846464709	5.150887673	5.402772454	5.314594231	5.031801376	5.256568919	4.966927015	6.498698318	5.071505575	4.977562202	5.250098389	5.233982647	5.452735199	6.09429351
ERVW.1	6.963676801	5.442920324	6.039157638	5.115567233	5.583521277	5.732796757	6.200447338	5.707923943	5.987113941	6.000391794	5.687973891	5.461517036	6.314227722	4.991434756	4.468549854	4.617588419	5.794513214	6.11155281	4.851000707	5.736052067	6.380038006	5.540206145	5.975655539	5.141405007	5.248769645	5.526881516	5.283421512	5.219700543	5.409745679	5.435365348	5.053200353	6.467404523	5.180908138	5.176895599	5.131399844	5.083656824	5.10034604	5.119290961	5.270290036	5.464515095	5.045725253	5.313483669	5.68591739	5.128907832	5.069688895	5.66714548	5.307329828	5.546740722	5.608666411
ESAM	7.408552493	6.771689687	8.301406929	6.908362918	7.169183346	6.776864487	6.843109892	6.994350379	7.479498266	7.123850045	6.688377932	6.666585317	7.076690983	6.740211465	5.742956556	5.881386138	6.834749718	8.04607207	5.784789047	6.806884177	7.65065381	7.559469263	7.6538568	7.08811638	6.033369792	6.784390029	6.02470424	7.237660329	7.529843081	6.831065889	6.34555472	7.164640279	6.811293502	7.16077373	7.159993203	6.441087545	6.927753361	6.198434986	6.507405703	7.068932738	6.953413879	6.478240413	7.513404549	6.61338163	6.313760138	6.92175888	6.509979921	7.356755177	7.359252482
ESRRG	5.334093739	5.153584563	5.133780538	5.203602206	5.589739939	5.950869435	5.551214722	5.632689549	5.679386782	5.638420958	5.466494091	5.471438753	5.415107516	5.225927206	5.177267336	5.160138087	5.19947813	5.43707991	4.776789337	5.462754929	5.537624304	5.559103339	5.409298441	5.219992766	5.226365699	5.28151656	5.359903038	5.45956402	5.347663603	5.215593372	5.312846483	5.422778495	5.297990857	5.334353086	5.317356883	5.208458854	5.286817113	5.337162376	5.223476823	5.326493733	5.32205626	5.308257447	5.403813569	5.364909979	5.248926579	5.429958672	5.292019372	5.366313672	5.400494422
ETV5	6.609425212	6.062313706	5.982340307	6.107541667	5.709840846	6.113919922	6.025612104	5.753728345	5.997451192	5.831357339	6.201777803	5.994987758	6.489787608	5.675273636	5.160014766	5.111316312	5.949114806	6.404479158	5.262508046	6.317293066	5.793117726	6.068518094	6.200145692	6.00747256	5.654213658	6.105634973	5.796002434	5.788766785	5.952491785	6.015652235	6.071588114	6.255004274	6.112000245	5.841671031	6.009282147	5.69124639	5.9753769	5.996241408	6.113421172	5.674417797	5.714077076	5.115598477	5.915369463	6.012494887	5.939709703	5.807359736	5.787416181	5.909403495	6.009326461
EVA1A	5.685518171	5.853442199	5.893114658	5.986901898	5.588621088	6.362257472	6.310104645	5.540263324	6.162085492	5.180054494	6.038000541	4.669704798	5.8890284	6.550456972	6.998748735	5.481826389	5.742331201	6.095371579	5.454171627	6.221065456	5.960062835	6.101288356	5.999839079	5.542200218	5.306141614	6.494822652	5.069931556	5.843170174	6.161500426	6.525568276	5.387013874	6.125229302	5.359739114	5.591820651	5.81771251	5.387148945	5.368925199	5.376652825	5.445087976	5.20528285	5.678593194	5.030064743	6.612160104	5.313791923	5.200162564	5.398279435	5.26163984	6.718751476	6.798432005
EVA1B	7.099375347	6.107143178	6.471777492	6.921358862	6.915463132	6.271346053	6.383092125	6.334258816	7.139803929	6.639589697	6.551857576	6.474844911	6.800803012	5.966992807	5.72522907	6.395269779	6.126375895	6.45785141	6.358215358	6.550467013	6.979899379	6.690253233	6.505263482	6.370000532	6.720832625	6.746674359	6.502541489	6.0498319	6.572316025	6.515205431	6.471170249	6.476066948	6.722188919	6.211281556	6.516689456	6.550128775	6.070868591	6.569212442	5.777805791	6.302607608	6.04993623	6.174846885	6.644379001	6.311170492	6.3601716	6.562891197	6.649411231	6.335872394	6.254831162
EXPH5	5.250405274	4.6766956	5.146582463	5.504909794	5.130809885	5.08176387	4.901750735	5.899474404	6.330074851	5.596133174	6.697503014	5.459199652	5.89612613	5.97495787	5.889998515	4.945265897	5.110966747	5.921187068	4.604374393	5.523821342	4.793539477	4.763256198	5.882991942	4.679026991	5.185825503	5.357728401	5.26209641	5.187301105	5.325712217	5.49111217	5.08531964	5.48106797	5.205667969	5.215871358	5.206433413	5.028943626	5.145514299	5.094074117	5.140792943	5.05952329	5.308890541	4.969928114	5.163444582	5.146404617	5.10543187	5.196939228	5.270340909	5.289524691	5.328370779
EZR	8.84636901	8.46075088	9.259984487	8.346164748	8.456035291	8.404041134	8.661737785	8.559979188	8.917524519	8.330913524	9.127951486	8.467395614	9.42329717	8.623600169	8.760341337	8.44769384	9.064995294	8.932944527	9.835661559	8.995980668	9.309777038	8.373464697	9.265403321	9.098245615	7.728195398	9.305998884	8.04437209	9.014547166	9.124181341	9.174132203	8.532012848	9.27091578	8.167090563	8.481853893	8.382877652	8.283107209	8.702778615	8.909013878	8.812434671	9.071606265	8.739742941	8.162351893	9.001459144	8.609712792	7.876669071	8.647596548	7.933205841	9.235180928	9.437776647
FAM13A	5.962403416	5.524284076	5.848338281	5.863914063	5.631740058	5.890109706	5.838169505	5.610453516	6.201874304	5.61517063	5.335543263	5.546713636	5.656864801	5.33619054	5.428038947	5.373965732	5.509630501	5.770277525	5.027930083	5.653832588	5.957006554	5.602744641	5.78001699	5.448957472	5.480968503	5.794910648	5.628103975	5.375595848	5.492611965	5.47997251	5.423027718	5.52259122	5.470041219	5.454606327	5.462772618	5.435877517	5.535248865	5.470568533	5.526464698	5.471566848	5.60973548	5.600893454	5.461975166	5.408753301	5.486362385	5.560707739	5.452893188	5.733101029	5.704944633
FAM156A	6.820368599	6.003436712	6.382526787	6.301297849	5.851077237	6.413152848	5.945330499	5.93927694	6.831055527	5.556950016	6.295978054	5.786970202	6.915408882	5.863364577	5.348888993	5.644037237	6.363241793	6.04782356	5.478135401	7.096059721	6.059661694	6.004268375	6.775564309	6.096648501	6.431808271	6.353800609	6.302730645	5.95783733	5.929829939	5.900292225	5.811867262	6.38479347	5.807606683	5.857108976	5.913893229	6.103129383	5.752307264	6.156332509	6.657115216	5.730453244	5.885137915	5.743080799	6.39625413	5.875372293	6.020514474	5.948777974	6.188848031	6.215637293	6.195798644
FAM156B	7.397211691	7.079415999	7.024673725	7.13005784	6.669429769	7.303365655	7.069027418	6.838235907	7.603370676	6.355851418	7.095114371	6.465533325	7.839010874	6.85366772	6.134819953	6.020887963	7.012177881	6.807919461	6.142524158	7.4586761	6.673619992	6.514735705	7.164926484	7.034296274	7.368332	7.840006623	7.013958308	6.368957264	6.636798807	7.102462478	6.628619478	7.334734369	6.382748255	6.660115437	6.427984471	6.863974824	6.271329563	6.753817887	7.543828677	6.399307967	6.346811257	6.191239598	7.134467648	6.586306061	6.741361932	6.578048754	7.361598569	7.045100074	6.721500801
FAM167A	5.09289066	5.582753332	5.955968998	4.864463992	4.921898047	4.685262406	5.037049939	5.447384639	6.050868051	5.001141779	5.45167269	5.115904002	5.281941863	5.651232543	5.183370548	4.829532918	6.312513533	5.222468062	5.178394174	6.127296763	5.885619879	6.1976468	6.322845598	5.483645512	5.235065522	4.997370673	5.516832404	5.160929673	5.278456325	5.41747364	5.390162182	5.498681403	5.038883476	5.287720206	5.54410798	5.2009138	5.565970655	5.558032296	5.433093379	5.459093034	5.747121848	5.069183164	5.353831685	5.17872977	5.239957607	5.288454731	5.299025666	5.219132871	5.337215166
FAM184A	5.14966148	5.993942766	6.432597144	5.920235944	5.589775399	5.392559367	5.577093411	5.23110209	5.705185936	5.646492807	5.966015694	5.542081322	5.557113718	5.319803903	4.768097393	5.002105442	6.033893252	5.532718901	4.852084203	5.173191226	5.074085734	5.365824847	5.057050919	5.918189027	5.047513275	5.349968909	5.449980399	5.377163808	5.427932344	5.232944383	5.504725633	5.743052905	5.338468137	5.372358424	5.361946925	5.369251348	5.263189447	5.337469719	5.314295448	5.316392125	5.390880068	5.868006863	5.265122384	5.477225219	5.261384308	5.313960979	5.321485054	5.324462335	5.538898472
FAM234B	5.565687693	5.409748524	5.184407622	4.963702512	5.233445238	5.086976434	5.295563277	5.227688266	5.176002749	5.979935184	5.472940033	5.851230308	6.074487874	5.274801615	5.304787167	5.380677397	5.173402582	5.672334806	5.295110035	5.746189434	6.21138293	5.791314854	5.356957732	5.419934547	5.254356351	5.640315436	5.437052935	5.423440348	5.417440974	5.455026467	5.338937799	5.67666929	5.438367571	5.258695779	5.464064978	5.221233245	5.403319132	5.44804342	5.341505593	5.506594447	5.425734558	5.218581429	5.431215456	5.52005231	5.491871132	5.335250054	5.379145393	5.267437139	5.446069928
FAM46A	8.632592135	7.313922071	8.239076765	7.983823307	8.027648919	7.824256075	7.969567949	7.607182099	8.760063811	7.706981404	8.460930017	7.28878527	8.276153018	7.497723532	7.161313593	7.289652124	7.961258558	8.174994338	8.168838211	7.961258558	8.399775735	7.92852455	8.260474057	7.476271516	6.863770014	8.555723525	7.241128369	8.229931307	7.78254955	7.643583435	7.241379476	8.534458516	7.213689858	7.758158728	7.412955969	6.909294712	7.285473796	7.307586987	7.079880728	7.870438721	7.312743043	7.795610813	8.12932405	6.968741875	7.245562726	7.942206849	7.616755949	8.823859808	8.780753174
FANCE	6.054639577	6.298555664	6.091520296	5.679529273	6.12162117	5.391003356	6.188439358	5.37078558	5.783578778	5.627258682	6.247706696	5.250648015	5.772422606	6.125553304	7.224488182	6.094347228	6.376292342	6.28780058	6.526452041	6.395722797	6.263858642	5.73106604	5.818855148	5.781598586	5.606244852	6.85974859	6.031949571	5.808997058	5.755766227	6.156505129	5.860096099	6.31576149	5.66624797	5.605528616	5.623543556	5.603523718	5.739460102	5.65067312	5.770855126	5.978892629	5.391774381	5.307590299	6.606180265	5.479424032	5.540623697	5.978798635	5.642833059	5.935206915	6.247799877
FEM1A	7.036684015	6.711046721	7.02696786	7.081311848	6.764098084	6.939218352	7.093044698	7.027027607	7.328155698	6.438995053	7.26126032	6.457939687	7.222540216	6.688946121	6.690927227	6.40326397	7.217948838	6.609013838	6.842417012	7.069733648	7.029756076	6.837992147	7.09102757	6.499163297	6.579526042	6.791728486	7.056091863	6.911364207	6.833785817	6.887512124	6.973446833	6.682945066	6.604288627	6.649761058	6.723873605	6.706875657	6.760280272	6.853431976	6.941363852	7.468209285	6.840053057	7.146639397	7.028904146	6.664393233	6.789651853	6.924900142	6.563094884	6.508881253	7.136592283
FHDC1	5.783099462	5.59472688	6.105182884	5.637945182	6.142802561	6.36239065	5.907020573	6.086723962	6.590246073	5.550651076	6.193308513	5.605038823	5.316528481	5.180663839	5.706054382	4.583269314	5.472820747	6.191086112	5.440390327	5.411719521	6.444086131	6.281050753	6.384701735	5.713136435	5.723063018	6.054789626	5.634171835	5.646698671	5.548319056	5.480691061	5.24886985	6.078781926	5.390055052	5.257202899	5.412612759	5.402639235	5.313061779	5.429373807	5.52820561	5.20883568	5.376087042	5.040058534	6.140802222	5.437529177	5.48424276	5.563119055	5.439109485	5.947911505	6.12897106
FOLR1	5.90445172	5.119446207	5.364336328	5.11094186	5.463812575	5.662560039	5.821718453	4.979082337	5.54855357	5.564781968	5.597986683	5.529973827	5.695801514	5.633433152	5.751740015	6.18137342	5.552926796	5.828498321	5.692824993	6.182660532	6.339405227	5.913968698	5.649587027	4.846908191	5.17892708	5.59024391	5.127402315	5.553939497	5.779198817	5.965820885	5.363827969	5.82146493	5.39106592	5.374465778	5.405242501	5.196575735	5.715924192	5.191105891	5.186878016	5.36965248	5.659968297	5.157574016	5.944853783	5.1288684	5.114457903	5.202217539	5.161484841	5.902216882	5.702394042
FOXJ3	7.31459923	7.442480268	7.265293739	7.481872607	6.896516437	6.950220096	6.791241991	6.98050164	7.051228794	6.517549498	7.092939091	6.498762537	6.77507428	7.342406348	7.627671657	6.510597909	7.70128214	6.701253904	7.213011233	7.006715686	6.840851059	6.359874816	7.381153559	7.249705327	6.853425099	7.732119858	6.627659325	6.935936462	7.198586143	7.481543877	6.86114362	7.094194577	6.743995634	6.991198792	6.87128769	6.773195157	6.762194843	6.815426084	7.12180014	6.497905687	6.776362216	7.120831058	6.833160664	6.749233608	6.974764223	6.7548082	6.831961165	7.511103724	7.37023883
FRZB	5.854135653	5.276053966	6.987696165	5.352411365	5.626643906	6.824764006	6.823082841	7.05108591	6.706803601	6.563191882	6.571154779	5.774399103	5.20146428	5.856264832	5.616516856	4.602055602	5.666734861	5.744184629	4.742134551	4.440739972	4.667667494	6.584946303	6.919643873	4.443451528	5.753870555	6.025288935	5.437859033	5.523406617	5.889369225	5.994388898	5.629771968	6.008611398	5.580026242	5.372517266	6.099794525	5.6042887	5.839735982	5.593334423	5.565127807	5.19756153	5.584568938	5.018674019	5.75474669	5.615152163	5.782879005	5.180016112	5.529939968	5.94111283	5.95227453
GATA2	6.921589663	5.216397629	5.121663293	5.955829191	6.544559012	5.654063318	5.958274819	4.916397211	5.452389465	5.012414445	5.981804924	5.62351164	6.04728908	5.729215338	6.491750826	6.475823949	5.595605675	5.586884325	6.317321365	6.534157065	5.66585656	5.556951502	6.092828528	5.686255924	5.480226965	6.321982166	5.462107352	5.916182364	6.042321126	6.115304551	5.425469513	6.621606402	5.585186572	5.645109694	5.630627419	5.432591834	5.492163296	5.531341329	5.619792063	5.257765834	5.599830784	5.144760199	6.679922618	5.415679556	5.402676745	5.829343328	5.77123025	6.559140209	6.720172881
GATA3	5.713151746	6.453691002	6.364847431	6.495655133	5.619261439	6.047011694	5.093454693	6.154044541	6.568691682	5.074700288	6.315221199	4.950315834	6.140323729	6.715109268	6.524962997	5.4698439	6.67807359	5.490881653	6.013458789	7.022289859	5.272377235	5.42141364	6.051910407	5.909300704	5.782669038	6.475046979	5.585960413	6.296391316	5.779901726	6.466946096	5.408375448	6.021056144	5.574697702	5.461173439	5.661937247	5.437431271	5.566422321	5.467818591	5.604713264	5.391806668	5.202636549	5.71349668	6.540710408	5.528788591	5.485065447	5.934018599	5.42057988	6.476061723	6.819896866
GCM1	8.15151099	6.372703273	7.262512211	6.552365149	6.329534982	6.93263411	6.344266679	7.160363101	6.948410353	6.168584883	6.699736152	5.93617318	6.48895428	6.927519172	7.679988348	5.719178061	5.849367823	7.223791979	6.809179603	6.226412834	7.721554332	5.837715999	7.693855594	6.494771055	6.07225381	7.909598008	5.497675539	7.419557731	6.954816507	7.688986878	5.303637348	7.108511884	5.701547495	6.008509278	6.562814249	5.352274842	5.469887338	5.686971787	5.970916158	6.456522494	5.604556315	5.959674512	8.030767892	5.739360219	5.420551951	6.839749923	5.581712912	7.350190981	8.055289958
GDF15	6.997661387	6.59018252	6.891297449	7.284201588	5.946093219	6.439815312	7.077581147	7.752131422	6.985864311	6.810500419	7.228400697	6.772928631	7.726239374	6.420735259	5.528608549	4.523839943	8.069901305	7.127474181	5.293798163	7.698619107	6.320252311	7.137597865	7.315177959	5.636772535	5.876525773	6.954806408	5.496639498	6.27104349	6.762628132	6.345939505	5.517216737	7.574332207	5.549581372	5.62569334	5.822315847	5.508030569	5.715592002	5.460007398	5.593584548	5.897471426	5.985074942	4.934896128	7.10013188	5.333820861	5.267374185	6.031625387	5.918206823	7.01435555	7.318990421
GDPD5	6.646225788	5.564897458	5.609286314	5.557220095	6.69183836	6.145667512	6.4132972	5.769534971	5.8189061	6.725811058	6.14387556	6.008348969	6.586394797	5.341205016	5.994407343	5.500812679	5.74192843	6.495533773	6.228297505	5.448921194	6.423815334	6.283524991	5.824354469	6.222470202	6.244833646	7.125251613	5.748363123	5.387754893	5.710884291	5.935508821	6.046197627	6.561220751	5.851309209	5.418593074	5.76700419	5.935594464	5.609971999	5.669387753	6.116491965	6.126325888	5.582995296	5.264687334	5.78164355	5.738064279	5.864256408	5.351922108	6.013602347	6.126487763	5.854781057
GGH	5.627405258	5.92717072	5.216460984	5.678030434	5.975780576	5.344632731	5.441581242	5.67501471	5.492283158	6.002444586	5.998061942	6.316590231	5.739589699	5.349024896	5.198694033	5.434599428	5.591482201	5.382955969	5.235472838	6.130621327	5.304054899	5.953014972	5.636732687	5.920311156	5.590617909	5.448220283	5.520404918	5.387203817	5.627949282	5.613335837	5.705172726	5.778415073	5.656953285	5.555271115	5.711657806	5.656255274	5.777310097	5.615393053	5.568491523	5.431178976	5.40970682	5.488640713	5.718676219	5.588491041	5.773435467	5.412746623	5.523544224	5.52902582	5.435622761
GH1	8.581564834	8.127583329	8.290908579	8.399967629	8.844511534	8.777331833	8.630417053	8.844511534	8.862080638	8.825678467	8.217661849	8.235294151	8.657339492	8.010392775	8.445407145	8.808046165	7.697098164	7.752522997	8.881292894	8.040032737	8.760015523	8.581564834	8.095710363	7.540514057	7.935509416	8.686249626	8.238676557	7.589075642	9.762708142	7.331522499	5.603177695	11.48300881	8.095215311	5.962343862	7.808179939	5.992508002	5.435490577	6.724510933	5.47717873	9.60965666	6.461541365	6.981774472	9.324847444	5.431815476	7.241727719	9.922124433	6.604234652	9.146337653	9.423988194
GH2	6.870816461	3.992233821	6.136849787	5.957580502	6.16549282	6.001538973	6.411879674	6.145616545	6.11545521	6.260047185	5.576794022	5.945447182	6.496603567	5.184577038	2.912604573	4.567603013	5.227580493	6.081874511	4.726888358	5.355131388	6.458020385	5.716210053	6.340340852	5.185782296	5.075371205	5.112999338	5.441167606	5.265310257	5.481264456	5.266661917	5.159302535	6.204070035	5.190735321	5.086103891	5.231636901	5.092634522	5.082892144	5.144713122	5.062025836	5.6398384	5.016034009	5.138777251	5.264567466	5.065498253	5.163426867	5.750256714	5.149207654	5.184062876	5.558745747
GLDN	5.761294616	5.679940678	6.87984877	4.937106201	5.610794962	5.892850035	6.109143372	6.387556552	6.724303922	5.920467728	6.597681885	4.970841637	5.797250329	5.344375326	5.053359278	4.04644194	6.752478335	6.157156521	5.635186065	5.870309483	6.214822179	5.494477993	6.111952316	5.712925372	4.972855404	5.394620932	5.381933524	5.183622113	5.427210799	5.254876939	5.122816896	6.393127235	5.394091198	5.303914763	5.454544507	5.242539568	5.092856045	5.015534549	5.787520642	5.343159997	4.958785634	5.001175577	5.642296805	5.241510049	5.37652013	5.525134826	5.482582967	5.214305499	5.880486135
GNE	6.908001583	6.776704454	7.110330525	7.121648619	6.608711187	7.066135352	7.094420279	6.609762594	7.347087963	6.53799887	6.564990128	5.878864188	6.135247901	7.15644815	6.955072666	5.546542093	6.445325509	6.791352005	6.003718869	6.439862313	6.536627917	6.386390013	6.609458486	6.970307768	6.3547142	7.028535728	6.760159066	6.659455975	6.814142351	6.920374374	6.527658612	6.92227254	6.611473971	6.267614791	6.591283682	6.713849279	6.867243267	6.385322486	6.182791427	6.380970047	6.305166136	6.289312703	6.703800396	6.61218493	6.576165558	6.182582035	6.175775324	6.790894936	6.782696496
GNGT1	5.038630727	5.502639279	5.355050284	5.336674491	5.457258193	5.411327673	4.69773735	5.28991298	4.667197678	5.490056743	5.17933288	5.843792606	6.473412678	5.391273007	4.540034545	4.364122579	5.154431439	5.377881087	4.303392823	6.667521161	4.714580333	5.235664052	6.650167241	4.848299684	4.838121411	5.088184569	5.33368249	5.164925226	5.021743861	4.913476246	5.023367965	5.422918479	5.173958993	4.904424533	4.939892611	5.04187617	5.064001471	5.171094628	4.98456195	5.634217496	4.901868239	5.076444959	5.068198818	5.030785604	5.025358963	5.274330413	5.262333579	5.150108892	5.942676613
GPC3	7.035523084	5.612225153	6.253953406	5.414834732	5.822435607	5.897529617	6.176350895	5.680385931	6.257750148	5.894558726	6.088610681	5.408023806	6.122211148	4.729112008	4.350765882	3.693997657	5.293391662	6.823969408	4.624439623	6.532948514	5.701450812	6.052442618	6.369944575	6.010782819	4.905983781	5.616405389	4.930292006	5.008891752	5.585529627	5.19220313	5.191994294	6.380413348	5.052968144	5.181712675	5.401910147	4.996049795	5.27661561	5.333779317	5.341450029	5.169610537	5.18591279	4.986298223	5.579610133	4.874894501	5.038410554	5.254212187	4.955663136	5.475518452	5.487398643
GRAMD1B	5.477660196	5.988501371	6.314274645	5.900443896	5.380796974	5.390973205	5.294015467	5.555801359	5.526469872	5.283870742	5.867827975	5.309545162	5.38412079	5.330960929	5.255789146	4.928309152	5.881099607	5.683009671	5.017540201	6.188528886	5.663163742	5.505928378	5.535635484	5.523490169	5.585377321	5.543728845	5.669590594	5.311758661	5.512971452	5.656512461	5.456086556	5.466606795	5.576009675	5.426138649	5.501751645	5.667713777	5.431142465	5.28724294	5.574774901	5.519567532	5.201832901	5.199850277	5.471298322	5.558086953	5.412618791	5.322063173	5.580925147	5.41196545	5.36205364
GRAMD2	6.21697773	4.922675388	4.921564976	5.412634632	5.895694077	5.451020911	6.169965831	5.82828003	5.668420843	5.778766359	5.776568807	6.00645084	6.152868162	5.492209696	5.389208953	6.367070643	5.310195784	5.59199961	5.946411808	5.00860522	6.415607686	5.4280501	5.837708358	4.589404637	5.157767833	5.946035272	5.291173086	5.849751061	5.51917975	5.614966792	5.272431217	6.221817557	5.234446521	5.332958051	5.240650249	5.1795931	5.30820564	5.181291999	5.364381057	5.366785464	5.295005553	5.334658844	6.023614547	5.263275722	5.235227787	5.405701998	5.310396026	5.764522005	6.199788687
GRHL2	5.317434799	4.965808315	6.03615455	5.033177657	4.567715998	4.998953686	5.613870908	5.448313247	5.709323256	4.801720092	5.604492315	4.423543689	4.698272106	5.690353043	5.954224814	4.871416581	5.826978602	5.442488271	4.853035262	5.195991485	5.66983251	5.425788663	5.915284407	5.315627296	4.997312541	5.860105775	5.011727064	5.101404412	5.229126852	5.785440086	4.969382796	5.53713515	5.129233435	5.204773759	5.061355163	5.103094072	5.189508239	4.989660767	5.301543772	5.144082706	5.040697943	5.066938028	5.650980591	5.014491775	4.944377067	5.22042161	5.106838251	5.457719092	5.496246209
GSTA3	5.792094427	5.079882462	5.665843999	5.529639442	5.543217754	6.099604679	5.834169218	5.341667943	5.91220178	5.925230078	5.320799939	4.963975104	5.881059448	5.044394592	5.07641019	5.483411503	4.836137267	5.549142384	4.918420827	5.395917455	5.328735289	5.918285533	5.627711381	5.112006179	5.226589556	5.384809489	5.608666172	5.408099671	5.400834788	5.395537097	5.279772654	5.5040706	5.428929215	5.17695632	5.282467348	5.532697988	5.304790905	5.280799566	5.386027902	5.495912045	5.328635326	5.374157873	5.496700847	5.314173953	5.313471275	5.541715259	5.324629508	5.566560247	5.585737208
GTSF1	5.934114593	5.381920362	6.952125342	5.51996883	6.587977306	5.250228932	5.77737672	5.485216792	5.382957962	4.911316945	5.994055458	5.503391976	5.923380556	6.352227809	6.164496356	5.097430679	5.972197228	5.468392164	4.942624552	5.662575458	6.530662497	6.360354822	5.875486221	5.509729625	5.356460271	5.774545067	5.566163866	6.04997296	5.964605036	6.227640286	5.559118983	5.596565138	5.538124365	5.823931233	5.668977342	5.188211432	5.378817715	5.451349239	5.304457913	6.168525989	5.244097153	5.543149662	6.04997296	5.462932273	5.369717746	5.735651279	5.293305816	5.82333364	6.216458606
HAR1A	5.519969288	5.602017074	5.969118069	5.808813388	4.944807087	5.562984742	5.403298858	5.383888669	5.786179161	5.525711355	5.589604745	5.343851555	5.003028553	5.547053389	4.779554691	4.098138843	5.752047914	5.51901645	4.159081194	5.780075753	5.912477337	5.265571147	5.182746079	5.770611807	5.162168635	5.100787195	5.307047167	5.226515464	5.413855805	5.302762614	5.204488289	5.405876198	5.213477897	5.184085466	5.302660222	5.358670563	5.346325881	5.345661825	5.102430435	5.279535565	5.25627074	5.549729816	5.285945495	5.119735655	5.283876781	5.293589098	5.162396283	5.092655491	5.214938224
HES1	5.422393382	6.192462943	5.920704732	5.755987638	5.874195983	5.486951914	5.736991249	5.953421227	5.849888339	5.743364976	5.834070254	5.172398864	5.526577926	5.595733938	5.314611526	4.858738126	5.785785257	5.957849098	5.211864011	5.393363651	5.453538946	5.527256362	5.563044039	5.455154878	5.667262413	5.609788427	5.714075772	5.511937969	5.544563436	5.360228599	5.624155926	5.718255608	5.4358937	5.527361153	5.804561378	5.551843474	5.804319907	5.602967383	5.428612664	5.60166424	5.370099956	5.349915212	5.456555398	5.527255385	5.475351187	5.662500853	5.729681556	5.577311634	5.466095481
HES2	5.774326053	6.003194833	5.997366152	6.558988591	5.177763728	5.706233529	5.634566509	5.27161033	6.332422302	4.46035287	5.882917898	5.090982035	6.843631477	5.954810337	6.319634271	4.900104343	6.350943307	5.542608239	6.197074522	7.136591601	6.404419399	5.973531708	6.212246451	6.412039803	5.271155674	6.798218246	5.526980042	5.870842106	6.043151556	6.30425741	5.36768416	6.337140982	5.233784406	5.431293993	5.519797578	5.266577701	5.08288015	5.36759856	5.429076339	5.805183482	5.216986187	5.243663511	6.30065004	5.234812544	5.308710304	5.782145804	5.255317299	6.741622017	6.896687939
HIC2	6.3009916	5.822952847	5.496343172	6.049934841	6.436425527	5.648562647	6.367849163	5.730763952	5.720024588	5.380279264	6.708749701	5.629907748	6.490674374	5.994305935	6.657311155	6.24537524	6.279438578	6.135674115	6.518614287	5.65434733	6.252325717	5.932553605	6.427230303	6.312497253	6.029274407	6.471380409	6.076262875	6.199788643	5.881100809	6.522126279	5.978806581	6.243594841	5.914020446	5.619573852	5.915873437	5.958620784	5.86414394	5.708196539	5.812060221	5.846443398	5.93164862	5.723906972	6.09633536	5.952413358	6.014275271	5.879383983	5.907043639	6.337939329	6.353279354
HLF	5.458253335	5.454083535	5.036835541	5.020788079	5.484992112	6.092173531	5.700279827	5.579542779	5.721368779	5.561537457	5.600398629	5.227796841	5.296771816	5.313243458	4.924852925	4.967900236	5.308628501	5.270694958	4.63165871	5.929137355	5.591646551	5.733199849	5.947366432	5.113220061	5.286885198	5.310122869	5.308855534	5.381571532	5.476775255	5.336253647	5.364990569	5.530272143	5.405792774	5.46349811	5.260325574	5.308391485	5.41148938	5.154535125	5.340035382	5.327480448	5.40829544	5.076236667	5.39562316	5.027762179	5.32183078	5.609957416	5.331787039	5.220481337	5.600995396
HMGB3	5.598615767	6.396505438	7.261489376	6.724667261	4.687872863	5.514397903	5.794040977	5.478120123	6.227920255	4.624486902	5.959020638	4.842421735	6.24344032	6.157175955	6.273502251	5.843761566	7.632620708	6.254792115	6.69737995	6.401476014	5.101736303	5.5674421	6.676504613	5.888675872	5.468916377	7.337646546	5.094995313	6.691859714	6.778684926	6.765608409	5.313557662	6.570326415	5.214741649	5.442586622	5.953796538	5.167568992	5.469478505	5.39276689	5.582253706	5.485198337	5.387686122	5.12216826	6.790651287	5.342961258	5.12957368	5.776798731	5.157705439	7.504470596	7.385032585
HMGCS2	5.262189001	4.932566797	4.975737331	4.850900086	4.943500507	5.617482072	4.920128729	5.645746792	5.511510393	5.29100859	5.680715927	5.396000584	5.042309326	4.749384177	5.128200355	5.223415389	5.059388122	5.447056991	4.779679472	5.419902011	5.439276464	5.645595464	5.408762584	5.016957414	5.132874207	5.139681196	5.188866366	5.035091078	4.981187002	5.194514095	5.036828452	5.206226967	5.024017972	5.156449534	5.153669129	5.335912488	4.967762023	5.019594187	5.153518536	5.317161179	5.075889552	5.142947742	5.09748494	5.056625824	4.987646315	5.137264639	4.978329785	5.184922658	5.138636144
HOPX	6.091485563	6.216454304	6.596731952	5.98668892	5.612547352	5.86558075	6.079508242	5.907401333	6.632738579	5.371918711	5.91621644	5.605842872	6.601017324	6.223720727	5.935291937	4.895754292	6.394599893	6.626793481	5.315392489	6.733370715	6.675968794	5.960526251	6.420100581	6.311645354	5.292639858	5.409592965	5.978572199	5.796646438	5.869645566	5.522068885	5.821276174	6.18686751	5.833538091	5.899606323	6.229736312	5.683494765	5.84456102	5.579146809	5.543610763	6.23068344	5.870492465	5.84380773	5.952422331	5.645668592	6.054245347	6.359269357	5.861622558	5.581637708	6.474771673
HPGD	6.25171571	7.589911252	8.727789567	6.910453003	4.623717561	7.488484558	5.475437767	8.162335612	9.131599833	5.899609339	8.402237726	7.061799485	6.916423212	7.616609148	7.037395442	5.366559417	7.317213598	7.207411335	5.810563256	6.331446382	5.789313261	6.398824936	8.072512348	7.536372096	5.963236549	7.900416249	5.298832037	8.136776601	7.982339789	9.112372436	5.292138231	8.140401048	5.828350406	6.661472349	6.90213486	5.689559934	5.460395118	5.888137863	7.018478476	6.090553663	5.350399901	6.008105926	8.113346875	5.803991167	5.584890931	6.974987924	5.453495377	8.562814771	8.975693727
HSD11B2	6.187641425	4.363762461	4.119823552	4.804505164	5.882667076	5.815717061	6.20360224	6.485238568	5.171337842	6.715170394	6.058598206	5.738100763	6.194281978	4.791149325	4.958956747	4.668065042	4.926042236	5.666111614	4.656855104	5.510346868	6.783657772	6.532832758	5.390283102	3.704735591	5.30844401	5.103058881	5.083917853	5.073523465	5.18198412	5.224545477	4.884617765	5.918645206	5.012200062	5.210258524	5.238455386	5.012870793	5.578365651	5.139866686	5.16353127	5.13631821	5.006701427	5.148741268	5.127456228	4.987087398	5.070846357	5.236904564	5.225421691	5.255816845	5.171634318
HSD17B1	7.597289361	4.802887006	5.755303489	6.221068238	7.277459948	7.005190489	7.065047367	7.597289361	7.025927013	6.827603231	6.116127204	5.824338604	7.22790294	4.499321264	4.078531244	5.983137039	5.24554886	6.029583679	4.832807127	5.862993891	8.164342999	6.672051949	6.897248515	4.497570423	5.042837827	5.314436821	6.457723397	5.743448049	5.867993078	5.711144276	5.399770359	7.063582441	5.573688515	5.147574804	5.2722692	5.246970518	5.285912583	5.858683208	5.188141937	6.833001514	5.193528577	5.189573206	6.368260542	5.401156251	5.888818333	7.655799992	5.5036291	5.176653021	7.31255433
HSD3B1	8.665226596	7.176419172	8.029983896	6.979874795	7.361999153	8.098363484	7.989649186	7.373354069	7.503514314	7.451454229	7.883132325	7.364417269	7.593872166	7.04700121	6.96890105	5.366121801	7.210002441	8.049122748	6.801876768	7.619341163	8.470066476	6.987989066	7.446168655	7.619341163	5.960600028	8.932333796	6.705703366	8.218166885	8.70853655	8.816712571	5.865396122	8.649871972	6.148908837	7.211702956	7.410553114	6.190360665	5.506528746	6.486910365	6.65246654	7.254180655	5.814068323	6.038883099	8.690338706	5.731624315	5.981530745	7.686135028	5.909856058	8.77616614	8.816712571
HSPB8	6.286152023	7.114505852	7.103832862	6.519471778	6.605104478	6.505768161	6.910164158	7.242338598	7.106839331	7.079560601	6.908976271	5.595423423	6.283230367	6.451051356	5.957947314	5.053078882	7.081249651	6.687332861	5.997653364	6.836903779	7.500771028	6.751023325	6.650469309	6.233984214	6.375717641	6.719030694	6.574580953	6.395901305	6.901614949	6.858579708	5.996572429	6.571464787	6.724421963	5.844253334	5.895686061	6.414675364	6.746239829	6.20343384	6.136804632	6.322062437	6.693740501	5.246265068	6.466213341	6.27355417	6.612893077	6.704310659	5.843012881	6.213385651	6.39556206
IDH2	6.105638898	6.332161711	6.664011766	5.671468876	6.000057981	5.56618751	5.369154199	6.074913617	5.823820267	5.611821503	5.873027286	5.956606859	6.403061318	5.950166749	6.619299816	6.765551543	6.300982502	6.162236439	6.950342971	6.645145366	6.217205995	5.933727689	5.862714599	6.003489155	5.808688935	6.815434105	5.617506634	5.993037471	6.202722227	6.591652824	6.129100857	6.463724332	5.901009816	5.954582458	6.086865966	5.665203446	6.195141726	5.868181722	5.894011995	6.494035964	5.902639057	5.916917553	6.693831184	5.980767242	5.770561091	5.695394393	5.99839662	6.844852859	6.59397223
IGDCC4	5.750213774	5.569572128	5.846717578	5.6102533	5.224672313	5.579808097	5.787327073	5.206975871	5.680640235	5.505210949	5.724615831	5.113297178	5.517608517	5.73439837	5.117293832	4.439268945	5.791193204	5.757838348	4.661043534	5.340164193	6.048930569	5.863422304	5.465992622	5.974642265	5.433927287	5.65494585	5.185263271	5.530709905	5.361767031	5.423553389	5.180894319	5.576889326	5.519235642	5.155101243	5.526970217	5.308818523	5.327662028	5.35729037	5.39091554	5.166472165	5.345001507	5.081676149	5.738029216	5.534981339	5.489724711	5.278099034	5.202289331	5.520045876	5.405780168
IGF2BP3	6.401896345	5.747699029	6.191092406	6.372808626	6.099513448	6.768447442	6.441224072	6.179728231	7.099949901	6.338906707	5.775966399	5.840261521	5.888024924	6.203603302	6.418083561	5.355931113	5.467890138	6.276583523	4.760466897	5.459894044	7.310277993	6.200688513	6.008723444	6.022539824	5.306759816	6.70732277	5.323615149	6.297636489	6.159664435	6.828752987	5.122437688	6.305000406	5.202778436	5.881952839	5.680542813	5.149039328	5.033128328	5.138452069	5.51687519	5.862669533	5.510697351	5.32661895	6.815524727	5.461425338	5.277910674	6.224747102	5.6713528	7.203373216	7.438773916
IGSF3	6.451247846	5.972430759	6.429903104	6.212054022	5.340201443	6.290462139	5.728630592	5.374880582	7.047047921	5.354024831	6.431518737	5.779339084	6.486168325	6.390564772	6.440944384	5.344243879	6.328902542	6.319765162	4.937995834	6.145102435	5.536980249	5.155710838	5.831005839	6.206851816	5.662124855	6.18070099	5.4200406	6.012300562	6.342598622	6.405441301	5.724847287	6.399721057	5.697574462	5.671180291	5.824218007	5.51606524	5.918161998	5.624918414	5.872203579	5.368412592	5.820202995	4.96599486	6.283814983	5.710377432	5.663884056	5.422299252	5.585425863	6.372849686	6.261757744
IGSF5	5.740363441	5.387299926	6.053246451	5.684297604	4.384452535	4.832144905	4.812473246	5.294741771	6.287904555	5.639354194	5.95699299	4.817606863	5.003341812	5.047227118	4.797468727	4.43946264	5.853685492	5.136221748	4.881853105	5.903996699	5.570110864	5.429109783	5.686311418	5.158441962	5.123187881	5.22514445	5.29425198	5.16122275	5.18080522	5.016940884	5.096835556	5.492318556	5.216607836	4.934098407	5.124354501	5.155521415	5.136991114	5.161692091	5.179766516	5.053787975	5.048365551	4.946459956	5.314899123	5.017968048	5.188631092	5.450348151	5.123136908	5.070554401	5.12242905
INO80C	6.148527054	5.846110351	6.359910153	5.808083562	5.963272221	6.213080639	6.614660843	5.932547874	6.554250718	5.97756337	6.431376716	6.012584386	6.455543342	6.289849986	5.972523732	5.519045757	6.215116256	6.13090558	5.917791532	6.694448532	6.642172116	6.173506814	6.446241242	6.551461314	5.914479472	6.04869675	6.084389006	6.257685177	6.483523577	6.453402824	6.251104457	6.322058381	6.040385942	6.11793123	6.110481596	6.126304933	5.982344782	5.877822508	5.612169832	6.614554514	5.960002652	6.2890048	6.143025246	6.104106976	5.793726496	6.16415109	6.057469109	5.96363603	6.374491269
INSIG1	6.283199242	6.777385816	7.022122604	6.789081489	5.825199764	5.856554205	6.123404693	5.881597613	6.97371874	5.86527385	6.337203906	5.538076764	6.217383095	6.384619632	6.159001217	5.663127841	7.07603464	6.150710026	5.731036085	6.139377189	5.431437711	5.954944539	6.581141682	6.623284706	5.773635601	6.348306074	5.973616715	6.250809438	6.168937965	6.257425805	5.791656808	6.102268641	5.828842237	6.174537859	6.202060087	5.85779517	5.814440663	5.992546446	6.063128775	6.256991428	6.30315518	6.536603438	6.366841199	6.08303934	6.091457776	6.678319202	6.018646748	6.054422132	6.746214181
INSL4	5.816131788	6.365627798	6.302311072	5.701536702	4.869052752	5.117609467	5.163425949	4.216429549	6.100350069	4.966295712	6.433764896	5.671420857	5.488823976	4.963303702	4.490475763	4.327692903	6.827116387	6.294929017	4.924216164	6.223660973	5.850673192	5.727097232	3.221469368	5.808126591	5.157487233	5.136579759	5.217333599	5.065899061	5.34444572	5.474303888	5.16740754	5.402456094	5.104668248	5.149256038	5.114194561	5.048525622	5.150611694	5.200476222	5.06824119	5.123200842	4.983358852	5.216596225	5.3339111	5.171409008	5.164550341	5.223225642	4.986132687	5.175867986	5.212402226
ISM1	5.700624589	5.125307302	5.118008211	5.371758461	5.642825873	6.08557899	5.433592387	5.325896607	5.524728461	5.644501075	5.413617124	5.664542608	5.67312052	5.492471238	5.550898154	5.493074851	4.985902356	4.973487919	5.037411573	5.530158992	6.148663991	5.46192551	5.348570599	5.242883351	5.460024546	5.318504489	5.356699785	5.188307486	5.390018464	5.317992459	5.481038906	5.480311391	5.411382737	5.305091024	5.314459102	5.477684785	5.329978081	5.359236773	5.328197305	5.672554101	5.35247617	5.332596632	5.122913699	5.30258374	5.414052642	5.340203066	5.33001131	5.472533777	5.501967174
ISYNA1	5.457336707	5.047045534	5.722272511	4.986498695	6.021423062	5.397051504	5.504801765	5.930613705	5.99348256	5.601824967	6.044847404	6.126750248	5.822242059	4.978289878	5.37368668	6.049058322	4.932416436	5.496426481	5.308019089	5.191817233	5.662862372	5.441060792	5.452831449	5.097530303	5.419158255	5.607016505	5.49632423	5.449167783	5.765280899	5.572528362	5.445243073	5.868266823	5.576251036	5.522479616	5.636636462	5.400831988	5.666933092	5.439844181	5.244394615	5.497631178	5.496268163	5.401116192	5.54908064	5.537565581	5.473598616	5.354241047	5.346519229	5.480404023	5.271547611
IWS1	6.800559681	6.405921466	6.547716817	7.122505772	6.089460408	6.64394022	6.809608309	6.181812268	6.465157205	6.293948228	6.901205377	6.372687308	6.627217015	6.795023638	6.74364754	6.177064532	6.972309719	7.050753503	6.329573011	6.650267934	6.62502747	6.380502264	6.753902651	6.59006663	6.68919876	6.727369456	6.602814475	6.423801388	6.613558056	6.557972292	6.518026259	6.932847779	6.629601622	6.317180003	6.479660873	6.389882053	6.571893551	6.660645914	6.740648818	6.664271764	6.146220505	6.493241908	6.658517824	6.485718413	6.090918101	6.336009942	6.728495185	6.915233203	6.702342225
KANK4	5.142871547	6.141629433	4.804404456	5.492931746	6.53449776	5.494761763	5.618009405	5.961609106	5.642108106	5.544069251	6.205023771	6.034175925	6.103636873	6.528051753	6.363906577	6.668431736	4.969519201	5.563914013	5.430819408	5.331006742	5.881296496	5.473129139	5.178917943	4.918996239	5.258866889	6.111052624	5.438934898	5.524533128	5.74343669	6.59499218	5.257825758	6.229502852	5.356371846	5.40526679	5.384075741	5.280687239	5.293673307	5.279334288	5.293618585	5.41723956	5.184735252	5.314334591	5.71263865	5.378764417	5.318909057	5.322729211	5.199860663	6.031079426	5.729689705
KCNN4	6.440258554	4.594169017	5.053699964	5.578041657	5.913674007	5.63704062	5.818082024	5.480239716	5.480096085	5.774970615	5.717087554	5.572550532	6.095709781	5.342243679	5.489664372	5.515175205	5.264196781	5.40777258	5.341039139	5.402568717	5.969911085	5.519141631	5.838312154	5.228985078	5.114887954	5.274316821	5.434907649	5.139704106	5.41481944	5.693867489	5.61400974	5.68843986	5.546880475	5.620276026	5.43039685	5.498655262	5.452874605	5.434907649	5.635477053	5.927032581	5.493484346	5.110958135	5.552114122	5.638373268	5.534813073	5.568049578	5.43369647	5.400768792	5.387642694
KDELC2	7.361447767	6.530298904	6.823801346	6.356623936	6.647328841	6.808305375	7.859080197	6.924241964	7.097126964	6.629006309	6.878733571	6.143344473	7.521386731	6.92765261	6.19999812	5.555676143	6.679720687	7.327494125	5.959361381	6.7467854	7.455512865	7.122064001	6.356623936	6.705259043	6.858313544	6.902922038	6.563585931	6.522261544	6.699831384	6.096742512	6.683521975	6.825990755	6.725758401	6.647248294	6.515608064	6.457671533	7.059131764	6.975558497	6.484482807	5.952937287	6.803784706	5.076716591	6.671678876	6.411130703	7.117013688	6.334232951	6.482413474	7.119720107	6.874782943
KISS1	8.163550973	6.272970627	5.94796531	6.496630358	7.035068009	5.091679315	5.796196493	6.718417922	5.281362082	7.40161536	7.866054188	7.523840899	8.225242136	5.514663906	2.239267014	5.407524607	5.659014789	6.809914941	6.931966506	7.728214825	7.368560251	6.630827006	6.599731861	6.078781011	5.201213469	5.441049746	5.600612865	5.378842965	6.146124858	5.111583467	5.252288006	8.453077521	5.554664129	5.259248482	5.26179821	5.195763072	5.088247339	5.394401011	5.03546232	6.76204416	5.217453638	5.730731798	5.64437034	5.031094852	5.444847995	6.49013776	5.261154662	5.277949938	6.0387145
KLHL5	6.200153525	5.828968203	6.654518129	6.228760164	5.922613484	6.139052286	6.073015843	6.298830633	6.440706505	6.306255912	6.361129702	6.069781878	6.168452257	6.478954322	6.231268219	5.375587943	6.415277607	6.665633575	5.717865452	6.137616209	6.454779477	6.272046589	6.392368014	6.652068506	5.877281483	6.119418831	6.019002391	6.084919627	6.052965931	6.131785785	5.884208517	6.265680261	5.824124589	6.186432001	5.94200089	5.925879242	6.040752609	6.018695125	6.312854946	6.358324215	6.173916146	6.515200493	6.178799898	5.989936798	6.044909208	6.463321557	6.113433152	6.373083043	6.557204667
KRT19	8.877239263	7.79138771	8.852206484	8.669239661	7.024916388	7.757089826	7.93820448	7.628815587	8.325384505	6.24276498	8.906194938	6.705250847	8.708890804	8.026245903	9.022927557	7.624590803	8.41243096	8.198788531	8.526964869	8.852206484	6.792369581	6.323541014	9.213165295	8.07232054	7.649959741	9.335177004	7.320211401	8.070219599	8.74491146	9.316720622	7.197059707	8.398679783	6.626665359	7.557549295	7.927445333	7.201831421	7.914161279	8.859244958	7.103407076	6.541260494	7.693334867	6.022024626	8.611478908	6.961216374	6.329882752	7.059752365	6.75798038	9.265540563	8.558028391
KRT23	6.243356883	5.955783341	6.118274251	6.040378173	6.01578357	6.143121378	5.757236194	5.878781731	6.140294381	5.614150165	6.574726828	5.62356502	6.013309947	6.463244789	6.166671222	5.35097819	5.788483461	6.378788233	4.188897772	6.920050741	6.893950454	6.239285392	6.339271722	5.764807356	5.459148429	5.718646697	5.864996062	5.932402522	5.647198401	5.681405336	5.644525105	5.893347072	5.549396094	5.907365462	5.616422665	5.467440337	5.16342559	5.774379764	5.568685099	6.428291462	5.755044797	6.623800399	5.90466215	5.337351179	5.72076376	6.771704966	5.514797076	6.105016788	6.490909438
KRT8	7.278949784	7.070191118	6.56939726	7.016892867	6.459572187	7.032554593	7.571618342	6.728457493	5.756157604	6.583328978	7.435257922	6.287772799	7.818345555	7.781469377	8.919483138	7.587677716	6.817732158	6.160503567	8.948478164	7.028635957	7.924120738	7.277079977	6.981803396	6.426750172	6.065619917	8.672442036	5.512443431	7.994513279	7.893536523	8.615069409	5.935013448	8.028621923	6.062772483	6.618093862	6.687086368	5.915341368	6.291744939	6.480193638	6.048930375	6.726534883	6.436369616	6.100980836	8.321391437	6.099759309	5.340316231	6.427793771	5.883014234	8.758449265	8.818713119
L1TD1	5.466496373	5.771502492	4.412371392	5.373813565	5.6392037	4.863743997	5.138999357	5.254757299	5.063577845	5.161505128	5.215653446	5.475154767	6.226560825	5.503053224	5.797661373	5.526326932	4.916478909	5.367453238	5.709558696	4.977679384	4.946167305	5.438228256	5.162889917	4.977233618	5.128394555	5.237376588	5.011936634	5.120065771	5.048602429	5.619355706	5.147466725	5.399479879	5.159444972	5.194144853	5.165491632	5.286283654	5.153245526	5.2099737	5.21627178	5.229061342	5.236750938	5.131587594	5.295499178	5.38464801	5.195365209	5.300584639	5.289609172	5.035480219	5.219866125
LCOR	5.958102386	5.518132937	5.72176109	5.533778282	5.903411873	5.899417732	6.119090643	5.884483539	5.856446614	5.870343304	6.304837556	5.71233589	5.786563751	5.865808342	5.776773083	5.325123506	5.834439718	5.961687221	5.630948101	5.856149339	6.137643917	5.882647208	6.161857032	5.843889273	5.618219493	5.970740611	5.727396858	5.723860468	5.769412617	5.665827295	5.673698624	5.856332212	5.604617174	5.876336729	5.769507652	5.774743391	5.744914768	5.695012311	5.921404918	5.942832773	5.940777433	6.10588276	5.615415787	5.687496346	5.792864761	5.96522698	5.579049469	6.074096655	5.908395709
LEP	5.442976356	7.568633644	7.624154862	7.31415491	4.843246928	4.008548557	5.404082113	4.969321498	6.131334004	4.302288909	8.069837329	5.824179961	5.0225866	7.274716088	7.867072077	3.96729879	8.303816519	7.457599851	6.137713368	8.329865591	3.876578693	4.91113789	6.590572452	8.429951598	5.87185905	7.042176428	5.822243079	5.715838262	5.941834993	5.712826379	5.73564176	5.835031405	5.934513459	5.911287252	5.527049869	5.746391026	5.563200005	5.549411736	5.561930865	5.996480313	5.61156542	5.565728239	6.826423215	5.605729487	5.711684806	6.290332061	5.581962377	6.191553633	5.637855742
LGALS13	6.003923148	5.435399124	5.375760229	4.613056189	5.590765688	5.82455725	6.198254922	6.347074358	5.213178779	6.273793582	5.746608947	6.484003399	6.600666742	4.593586365	5.396045729	4.866859438	6.207241096	6.803440907	2.606066542	7.573320528	7.051416212	6.67516512	5.840092472	5.541318748	4.997333969	4.828320662	6.318042127	5.547150394	5.604304814	5.223665473	5.065204783	6.419741079	5.22799264	5.042099744	4.984134099	5.385961999	4.87671348	5.205785023	4.944556519	6.85110826	5.352409696	5.104048718	5.558586066	5.016492073	5.392449875	6.532415979	5.428342947	5.256970673	6.435831473
LGALS14	5.917105257	5.924639302	6.025747551	5.359710193	5.910522113	6.43490557	6.163147347	5.791170647	6.982748746	5.6144144	5.256275745	6.038012436	6.21274773	4.795990707	4.883537215	5.360184089	6.290823766	6.417357372	3.639628289	7.152575895	6.271996024	5.817468329	6.329270024	6.053225779	5.142153727	5.49461486	6.220906198	5.474694505	5.667417673	5.070920447	5.473721658	6.440172089	5.815492978	5.311861943	5.23386622	5.438780207	5.134025554	5.64503114	4.990068063	6.651317482	5.645526198	5.400252939	5.836321899	5.037388858	5.593838141	6.648895916	5.760312647	5.361322716	6.477761048
LHB	6.830739401	6.187923325	6.947793683	6.868020083	4.856024257	2.631896304	5.218419877	4.833017048	3.034751613	5.645583997	7.157865082	4.673370689	6.518189678	7.678533799	6.114850231	2.5542401	7.425069521	5.646511456	4.199228027	8.586823569	5.913860884	5.522142531	6.368296176	5.559010733	5.114395657	5.109515356	5.361058296	5.035381651	5.23260693	5.073331048	4.983920098	5.510256895	5.371641876	5.217188716	5.163738708	4.97765195	5.029064859	4.809849441	5.069932906	5.528417051	5.288225078	4.967247062	5.121233636	5.160238313	5.241244744	5.017301907	5.303303776	5.117734235	5.365145399
LIFR	6.007229506	6.181559764	5.015922235	5.191468474	5.308020075	5.614888086	5.510559963	5.096077138	5.093432227	5.976764411	6.474240551	5.754601127	5.69889318	6.070181787	5.316207141	5.642572135	5.49916302	6.103311241	4.969802089	5.911059278	5.894558245	6.10486756	5.310100508	6.027347843	5.211186225	5.864753365	5.256485273	5.922504689	5.906982823	5.756218214	5.58497952	5.75832389	5.389537838	5.760303795	5.728006287	5.667326865	5.765577319	5.378774623	6.166516438	5.122477637	5.512521874	5.058846535	5.883963848	5.370933609	5.549795183	5.321470374	5.365670894	5.942077745	5.509411016
LIMCH1	6.849182388	6.867274761	7.627542193	6.884423468	5.148725871	6.689739523	5.924805115	6.560546927	6.455819496	5.85323266	7.224869656	6.157979459	6.162845206	6.469074743	6.416923715	5.289488678	7.793936908	6.930594932	6.298260436	6.700649128	5.323117644	5.975983856	6.972464028	6.943283274	6.515870028	6.78564927	6.070928352	5.914914296	6.59440426	6.572545368	6.461827841	6.523024525	6.364233098	5.970960239	6.482420298	6.20880355	6.293923051	5.946084252	6.838253108	5.440512254	6.142506744	4.880882788	6.311103011	6.211937164	5.981930275	5.626610343	6.10960905	6.936968158	6.330899888
LIN28B	5.380405412	6.199696099	5.535831955	5.272529018	6.404669103	5.529423831	5.981492226	6.327474283	5.336512166	5.910102095	6.357591167	7.230216791	6.419840448	5.892914536	5.792482115	6.342362932	5.754035477	5.447838152	5.966358574	5.310052183	5.938352836	6.633256987	5.641334055	6.268504274	5.50009556	7.195441769	5.111756356	6.775061328	6.441033493	6.904786682	5.007787895	6.585844617	5.400868686	5.372988527	5.599611295	4.993672734	5.068944611	5.245702234	5.696625739	5.254242663	5.013747154	5.057818369	6.595434604	4.943741643	5.002166723	5.384473291	4.957464845	6.544555195	6.978465646
LINC01118	5.649471272	6.011188475	5.109487914	5.959038495	4.753050248	5.135970127	5.394889648	5.613128163	5.284188645	5.448182293	5.808608708	5.025523166	5.702711016	6.075939516	5.014583203	4.265608223	5.99159388	5.661109647	3.869632333	6.583790815	6.029132439	5.38961011	5.751972708	5.411257388	5.21506333	5.198560309	5.342525538	5.034058008	5.187730383	5.076214173	5.043171254	5.361064507	5.318498824	5.009256896	5.096098149	5.152608818	5.10210507	5.161917119	5.256350966	5.386984518	5.181565283	5.247819973	5.356793674	5.119250512	5.383884015	6.006016663	5.129984365	5.114969003	5.878359399
LIPG	4.242794824	5.742425765	4.770820325	4.811149334	6.131519016	6.078863317	5.942218382	5.767583379	5.502048632	6.435020205	5.618373309	6.3837267	5.660027542	6.009974599	5.187624293	5.522939626	5.10473365	5.04879989	5.505917335	4.775929375	5.703380636	6.875497088	4.558065313	5.658525125	5.116226792	6.632192997	5.030407209	5.547434814	5.862917743	5.878302482	5.069245485	5.813173084	5.039843795	5.209332622	5.19028656	5.090467268	5.218269697	5.16763952	5.230218205	5.159618134	5.108268623	5.129690114	5.647963862	5.212737724	5.130666627	5.41777227	5.366873899	5.807019955	5.905371845
LRRC1	5.751722013	6.106333731	6.479708819	6.378362477	5.494859889	5.763250171	5.771430119	5.879859887	5.791792035	5.563744441	6.095169127	5.406388108	5.780293197	6.018605978	5.869124008	5.28852874	6.270982323	6.020145215	5.552881821	6.06350774	5.355205586	5.454089147	5.95391988	5.985167871	5.623052192	5.920344003	5.689804146	5.532326647	5.880304173	5.925924486	5.541332214	5.836737843	5.652950876	5.771206536	5.862552913	5.73524665	5.831520319	5.814650768	5.889988953	5.711765788	5.548913971	5.634472699	5.740057181	5.650983295	5.647151217	5.614494318	5.672887891	6.034218811	5.817506395
LRRN4	5.492636535	5.582647054	5.753636126	5.455725886	5.326353442	5.766152043	5.52435514	5.518449293	5.850197387	5.750421298	5.730932118	5.380438025	5.644303046	5.545310882	5.219616671	5.021119328	5.428440561	5.598237555	5.191500674	5.624151601	5.807617633	5.397955992	5.458881384	5.564282831	5.302026505	5.282890676	5.254273391	5.356809289	5.604314969	5.538526798	5.335840244	5.5680307	5.480909372	5.594288047	5.404932608	5.358191699	5.916948542	5.72502557	5.49788255	5.264834064	5.947992307	5.351086582	5.335755425	5.470986014	5.356407688	5.264864523	5.316320621	5.534522497	5.311062309
LSM14A	7.595439092	7.249333219	8.003061412	7.348095772	7.10473981	7.202995517	7.408787039	7.557534256	7.591022292	7.42435445	7.335593572	6.900743885	7.32040276	7.51332755	7.351004102	6.951599927	7.531972241	7.242309782	7.730730757	6.963110072	7.23708694	7.141908512	7.648172708	7.285898534	6.871868874	7.595309152	7.159190503	7.455267765	7.275760561	7.487069418	7.283437152	7.33836415	7.058141838	7.230389159	7.268278944	7.052133989	7.485328995	7.365785597	7.623144438	7.374327142	7.476973822	7.576883232	7.302693619	7.008249735	7.281898393	7.496157652	7.180588808	7.37211649	7.563434862
LY6G6C	5.318637723	5.117258645	5.384237656	5.697656821	5.510266649	5.202292478	5.715956277	4.718186032	5.122128222	5.610102606	5.845775597	5.26927026	5.344899858	5.131111838	5.05030846	4.802683042	5.586424558	5.835541333	5.812405712	5.805203752	5.053219167	5.240980156	5.12497792	5.075516458	5.133839322	5.57707908	5.266781345	5.078929677	5.271412987	5.761964631	5.163177112	5.381766503	5.242367146	5.01814558	5.16925025	5.359958554	5.088608582	5.270727719	5.144615062	5.29657429	5.120663116	5.226274495	5.424536968	5.086636916	5.310164091	5.269028741	5.227981583	5.339861747	5.284338807
MAFF	5.901730065	6.057902441	6.41503025	6.433747501	5.291637891	5.603803037	5.7984093	6.074188922	6.445530372	5.936926749	5.928322279	5.547165897	6.253147941	6.209581058	5.672875334	5.016183453	6.418694677	5.992718993	5.01847372	5.960976941	5.644059288	5.583211613	5.639654223	5.957913928	5.74324334	5.886610533	5.573277033	5.442348926	5.591926919	5.56297471	5.650583641	5.756744655	5.555049772	5.644552579	5.601354523	5.743683452	5.688606894	5.83465071	5.537212102	5.762839516	5.839870204	5.534609642	6.043525353	5.746849412	5.742529574	6.005945126	6.03828999	5.831138878	5.817281651
MAGEA10	5.749991949	5.239248172	5.331072597	5.353158388	5.503340101	5.622227596	5.965893854	5.404127748	5.835194182	5.369258431	5.442054584	5.499222397	5.767171363	4.96090339	4.648930065	4.870963274	5.067049901	5.292459685	4.92832252	5.230215331	5.722567281	5.615747207	5.735465918	5.251202151	5.194063981	5.600868761	5.224006283	5.334372703	5.304106054	5.207413157	5.128124727	5.607655551	5.082070164	5.17072838	5.240158145	5.116432648	5.018902009	5.238951269	5.233378426	5.22427783	5.167765877	5.137550143	5.476958933	5.055261495	5.019908996	5.46580099	5.13141912	5.606545319	5.52570728
MAGEA8	5.661311055	5.411922146	6.037071469	5.550233504	5.57162511	5.842542889	6.194789382	5.842451143	5.947817324	5.887490119	5.645749495	5.501799924	5.768628925	5.57151859	4.778282142	4.891236317	5.834537868	6.37188621	4.910528011	5.885790554	6.429400742	5.74600101	5.478963495	5.06129372	5.032915812	5.951391458	5.229838377	5.630795411	5.767144447	6.128933239	5.172211489	5.917611773	5.177265275	5.133828582	5.349597323	5.10159062	5.23195486	5.386821371	5.257904071	5.306125145	5.220330311	5.174831296	5.983698523	5.061892906	5.172451946	5.497954237	5.222366487	5.893114638	6.20060558
MAN1A2	5.8335106	5.708304819	5.952357679	5.89663851	5.310222313	6.277544053	6.324405771	5.573871207	6.374325674	6.232670962	6.037546144	5.464698057	6.003231821	5.764916182	5.439044773	5.075865351	6.009850487	5.815959391	4.812141212	5.987825104	6.279280071	6.334246786	6.0289843	5.907645828	5.929900573	5.75432689	5.874578525	5.582453965	5.764780333	6.012207697	5.813843097	5.754116746	5.729366262	5.518804123	5.939378348	5.831353304	5.668691359	5.931012301	6.120562967	5.355645871	5.536617925	5.404799181	5.659035881	5.796091757	5.806230953	5.559841234	5.562330034	5.816098511	5.618670358
MAN1C1	5.747708669	5.875633217	6.43192994	6.04067311	5.409784316	5.988947256	5.817331673	5.720533558	5.959432653	5.417001053	5.854881795	5.304823716	5.533361017	5.529877515	5.530168299	4.280880516	6.32211923	6.118570248	5.34830988	6.07969768	5.52886047	5.54920876	5.82105169	6.108445669	5.578649254	5.762273845	5.470524747	5.390147636	5.595693257	5.523383858	5.691400539	5.811827573	5.478322304	5.276079696	5.576777594	5.463080289	5.495367255	5.612073719	5.785867947	5.298126326	5.300088512	5.118036988	5.516112395	5.623692324	5.540425491	5.436972788	5.496766853	5.614443034	5.51202119
MB21D2	6.561329925	5.214793081	6.008900329	5.952719471	5.961619848	6.006741881	6.226651622	5.898041104	6.147238364	6.035852053	6.083145202	6.370129947	5.967421614	5.713985659	4.865699036	5.929076753	5.542998235	6.328440837	5.624889391	5.885429117	6.103079069	6.00775529	6.083145202	5.567041362	5.668770732	5.650086719	5.568693911	5.664405833	5.715461261	6.115959769	6.010397332	6.110587366	5.89312064	5.818632897	5.996592911	5.970725081	5.737923175	5.737033642	5.828723158	5.414543908	5.632932514	5.271278562	5.836306552	5.852862344	5.769154846	5.950287688	5.875485992	5.852942259	5.92572419
MCM2	5.612379871	5.226346324	4.989069956	4.928292277	5.611355962	5.019778182	5.305960683	5.257160805	5.152625515	5.493905899	5.645994366	5.692669151	5.859335074	5.589621427	5.067408636	6.086439971	5.379517279	5.793253698	5.549390162	5.350867153	5.44171553	5.448206725	5.472181023	5.129413074	5.261076247	5.415360264	5.337767743	5.271818723	5.33369837	5.169261086	5.47372827	5.592240759	5.391433887	5.33248946	5.504499889	5.247359205	5.328094498	5.224320083	5.482600821	5.409785902	5.40343052	5.124116329	5.406396234	5.567869771	5.406443449	5.186496655	5.444537381	5.15299835	5.51749493
MEX3D	5.871456239	5.285139559	5.170247259	5.709378777	5.853480436	5.500750925	5.10186717	5.121263016	5.236531713	4.977793068	5.509996781	5.552495412	5.546694158	5.639522935	5.374071879	5.530326596	5.282481969	5.467851735	5.557917629	5.786734041	5.422985046	5.143584493	5.699267387	4.997828968	5.36884867	5.917875875	5.22884909	5.300289436	5.439859709	5.094004554	5.42697042	5.739933392	5.285638692	5.385394997	5.2091957	5.297542452	5.383509029	5.232664774	5.295305058	5.28784051	5.335064222	5.032314705	5.812000632	5.180836474	5.273174382	5.21159847	5.185200689	5.623013002	5.731256883
MFSD2A	6.494151756	5.228517832	5.353055177	5.793512479	5.346739504	5.6299362	5.477792054	5.508699401	6.357700543	5.41956011	6.203491872	5.402808767	5.972702236	5.275142651	5.226002546	4.323864597	5.628669205	5.997692376	4.799977616	6.018342263	5.321181742	4.88979174	5.50176381	5.319141756	5.242881752	5.530026277	5.273971391	5.065333405	5.425497838	5.263542021	5.294729942	5.687726378	5.090988894	5.28304294	5.272971393	5.253869328	5.387714509	5.158449651	5.160632853	5.100022274	5.437264039	5.208190974	5.526892695	5.245028695	5.200975338	5.230958109	5.13621782	5.611484147	5.817763359
MLLT1	5.584986522	5.354593809	6.185803998	6.128766113	5.28558189	5.352787948	5.479561287	5.744730541	5.853621049	4.996636311	5.997831918	4.524534495	5.802059306	5.530525964	4.492891748	5.093841009	6.063039752	6.048609547	4.927039974	6.339856876	5.592448241	4.809359814	5.189398941	5.713464546	5.394903966	5.401718691	5.20725923	5.232795896	5.078928869	5.296530994	5.252114435	5.31262486	5.13882652	5.074110414	5.31262486	5.261328873	5.204093551	5.644638635	5.216473668	5.38317278	5.254600735	5.215097782	5.367697396	5.37781577	5.231666452	5.552733087	5.141792382	5.099007665	5.59831715
MMP11	8.300677848	6.894362709	8.099292558	7.361502879	6.42548561	6.584348309	7.293040996	7.544827403	8.295618214	6.64932122	7.241479834	6.375905729	8.122739182	6.604309747	5.808276961	5.524494064	8.092972108	7.293386117	7.108552641	7.720376695	7.356998706	7.261766233	7.010455941	6.728540966	7.242870517	8.282080083	6.908978807	7.059494174	7.753044255	7.810149279	6.820751334	7.644687249	6.346805334	5.990152932	6.913947631	6.324523204	5.768409341	6.575161873	6.971203141	6.547185598	5.489953295	5.184140677	8.068638428	6.269737151	5.545173046	6.501965186	6.175056562	8.503688144	8.520034043
MMP15	5.326831379	5.108375434	5.01214905	5.344674003	5.391203267	5.224674449	5.49486355	5.266140929	5.277268104	5.244147004	5.593579425	5.287333543	5.873743838	6.03252278	6.412350061	5.546036715	5.169113234	5.296886341	6.322689813	5.999543729	5.562549915	5.566811386	5.620829165	5.28225529	5.27368746	5.852603099	5.151463519	5.325222195	5.72720175	5.248493232	5.381551772	6.004035643	5.427842539	5.168947886	5.444981202	5.254510965	5.220804384	5.276893597	5.350273736	5.297977687	5.225754362	5.072236106	6.081143826	5.532459536	5.244732628	5.096225637	5.310600177	5.786636914	5.693956746
MMP23A	5.90182243	5.78747857	6.299616966	5.639088052	5.401576268	5.922240236	5.334609427	5.157978567	5.797010363	5.798792712	5.895459259	5.175538491	5.130550185	5.730413672	5.364249721	4.069418361	5.885497904	5.70858979	4.259416844	5.886527706	6.011763703	5.600436989	5.502510552	5.793904931	5.264089728	5.499684098	5.342461158	5.66511247	5.534764158	5.453798341	5.288340577	5.461608933	5.302299119	5.3425317	5.524075051	5.179055976	5.37440013	5.452343408	5.296962404	5.371771452	5.378412218	4.956903819	5.22570986	5.332588186	5.39836489	5.277316395	5.43503117	5.378269175	5.339544433
MORN3	5.449651014	4.975333236	5.539397924	5.214819623	5.005512306	5.036342458	5.131783624	4.93983068	5.270815246	4.859708844	5.743554107	5.021352155	5.604985537	5.38136511	4.932569675	4.787159631	5.446498374	5.242377008	5.323283951	6.037946365	5.757116927	5.019038578	5.502335591	5.324814152	5.113115368	5.378681183	5.22179199	5.164718033	5.157972947	5.202494525	5.095927184	5.273153939	5.225735734	5.194759492	5.214522342	5.025815401	5.225992499	5.144231025	5.076489301	5.220469051	5.16883429	5.353792067	5.200866678	5.130418895	5.121457208	5.265150104	5.006287249	5.104471628	5.329391405
MPP5	6.954401619	6.047916997	6.547961772	6.208853137	6.020954694	6.297048044	6.98491802	6.201317445	6.441760713	6.165701992	5.860966167	6.218419271	6.302129782	6.265271686	5.721413151	5.608667297	6.020802851	6.313604471	5.244227885	5.82116066	6.47935865	6.476345967	6.362170998	5.662968833	6.000947712	6.227513251	6.638494469	5.911429467	6.350228427	6.363380678	6.204941146	6.414513591	6.238878129	5.901181195	6.165920192	5.9754405	6.255166315	6.150420258	6.443047287	5.889328304	5.515261351	5.655927571	5.889458843	6.0963673	5.914393694	5.62600816	5.875303454	5.932221229	6.186285193
MTMR4	6.908559828	6.447451967	6.722156568	6.711455776	5.803826594	6.097251699	6.49884887	6.014596905	6.847059675	5.865209155	6.943604152	5.975041428	6.799846843	6.186164513	5.752805982	4.962074126	7.230444156	7.226563649	5.958317799	6.909067642	5.969359604	6.07302793	7.013323924	6.730705441	6.204105162	6.805474876	6.138045167	6.289220833	6.097121223	6.475027325	5.911132655	5.983077533	5.887118766	6.067734181	6.127304609	5.892929861	6.224931765	6.014385955	6.308398212	6.424846262	6.333938662	6.750207188	6.473759502	6.251172729	6.169491584	6.494870718	5.526817483	6.339447894	6.983492356
MUC15	5.215118981	5.215291794	5.565058318	5.505660546	5.047176424	6.216653851	5.230449319	5.822928146	6.381282191	5.701817646	5.615487718	6.310299254	5.853821982	5.352465424	5.186354845	5.068094299	4.966775447	5.343771848	4.840670697	4.88392001	5.541169698	5.401564532	5.104473689	5.255087386	5.311018703	5.288823263	5.183254123	5.305046436	5.385920211	5.336613554	5.202832138	5.460161284	5.463713649	5.359557554	5.297002716	5.364030677	5.331282475	5.284687447	5.403203927	5.298290157	5.236812069	5.278638197	5.283543843	5.228624512	5.3164217	5.35712347	5.270860879	5.384994388	5.362482911
MYLIP	7.844426755	8.292101243	8.590126068	7.542472304	7.948623448	8.582856116	8.296704003	8.049895485	8.247309803	8.205064764	8.246792277	7.717545496	7.822515042	7.726516764	7.832651622	6.872698004	8.260173742	8.47766606	6.934730898	7.600907407	8.324093644	8.308866861	8.150545543	8.156557338	7.686977634	7.667542936	7.511611443	7.667542936	7.600511846	7.621574099	7.68494415	7.92513521	7.658155705	7.922088342	7.787696045	7.621574099	8.159409109	7.429845029	7.395764255	7.701033531	8.14606047	8.531918677	7.664883764	7.841936048	7.838118587	8.270777642	7.264165479	7.837180056	8.177527176
NAV2	5.687714458	5.772374083	5.482879253	5.69127255	5.880137255	6.068624746	5.662713285	5.768470368	5.556559249	5.798926218	5.83734086	5.576258942	5.396734477	6.309054067	6.384529822	6.239642898	5.666743614	5.664967593	5.921687247	5.580255845	5.896436268	5.68806008	5.624040406	5.766128923	5.649564575	6.359584575	5.371156819	5.799671995	5.83886283	6.041043512	5.59618986	5.991978694	5.501900304	5.692238871	5.823690156	5.621491041	5.597864237	5.607955878	5.850731177	5.372437002	5.492107381	5.530411516	6.043253879	5.527134368	5.524941253	5.554751082	5.640406663	6.265594446	6.02400929
NCAN	6.060853953	5.848425699	6.196611258	5.922269826	5.497076904	5.98629939	5.482899078	5.47362223	5.702135412	5.637434284	5.849424427	5.133016964	5.393198851	5.883751856	5.731358253	4.638674969	5.937116902	5.748367525	4.817766538	6.064665848	5.723983884	5.542060868	5.643645187	6.089335469	5.522761014	5.445601552	5.666334909	5.636401562	5.276788381	5.627041668	5.464177177	5.570217985	5.550866996	5.358186046	5.486461108	5.589760867	5.554449647	5.449180306	5.377125001	6.12807701	5.792084192	6.165252611	5.566906127	5.38171095	5.379013734	5.826213858	5.69745663	5.522225273	6.075135993
NCCRP1	5.633468679	5.804878785	6.547992648	5.860786866	4.87265517	4.91762546	5.121779243	5.45208336	5.83002954	5.062454175	5.495183047	5.029823826	5.675320754	5.053759902	4.753405071	4.433423018	5.65699367	5.545723539	5.354172101	5.718417007	5.410767013	4.864918014	5.501251202	5.142807601	5.169333892	5.052239112	5.217095699	5.08131196	5.296896873	5.292453003	5.635317887	5.637443426	5.03849077	5.144355849	5.256440735	5.442335224	5.269148863	5.443475325	5.096516173	5.227438774	5.143648589	5.167287832	5.173418494	5.438663056	5.210615972	5.212264635	5.354543675	5.217662796	5.473900935
NECTIN3	7.308406134	5.686022549	5.509519199	6.469172261	6.471166453	7.070840448	7.528916229	7.107477849	7.310427109	6.964089628	6.647949209	6.71517552	7.373351629	6.367675978	6.843254851	6.072074289	6.169035726	6.491655615	5.113879217	6.554378037	7.251436274	6.266253959	6.282073224	5.573006705	6.918013819	7.319979513	6.989261811	5.736235373	6.221605611	6.323583055	6.01126545	6.870900474	6.325457061	6.104933233	7.452150575	6.899965922	6.106959796	6.538146321	6.72720522	5.246257342	5.888123516	5.113529729	6.018521335	6.443731289	5.975739392	6.094302726	6.991013865	6.649534757	6.111461176
NECTIN4	4.877542792	6.006000438	6.39437193	6.24635177	4.61335749	4.881897075	4.967785945	4.892668196	5.681888365	4.672908464	5.377651082	4.731349857	5.184159012	5.587055599	5.550455855	4.518853421	6.450739949	5.711725598	5.200973505	5.563238604	4.620113843	4.521858131	5.330322656	6.329617885	5.090725636	5.324292076	5.072975115	5.133909393	5.17550477	5.564870581	5.089098934	5.288646819	5.155765497	5.05044937	5.042852377	5.040008421	4.922783985	5.127567976	5.120815094	5.074621988	4.99261924	5.222356424	5.493253315	5.100531233	5.127229122	5.122264301	5.180231587	5.449715576	5.184663922
NET1	5.817580819	6.404199913	6.212714281	5.497788878	5.890858723	6.522723622	5.820595681	5.710793976	6.324093395	6.021335266	5.904172432	5.519803654	5.530122069	5.809376994	6.143901095	5.429087542	5.908935496	5.97321592	5.421367191	5.714696708	5.976667149	5.746506486	6.109863509	6.179231513	5.490504543	5.859746307	5.515031975	5.708631781	5.82821523	5.945426347	5.444103369	5.960393874	5.478260344	5.674879198	5.736516453	5.577853367	5.645259853	5.5217374	5.637556406	5.638019194	5.751969875	5.58863738	5.850269778	5.55238537	5.572489152	5.984255541	5.563802984	5.811133308	6.228225814
NFE2L3	5.706528892	5.560397665	5.362022756	5.527342185	5.975742977	5.803783032	5.345874622	5.912805175	5.532292399	5.697387675	5.926403575	5.905893627	5.907236387	5.287800279	5.067248288	5.707271397	5.703673102	5.643803387	5.422394661	5.553000634	5.653986159	5.742715502	6.014145245	5.288276603	5.278366807	5.452920451	5.407853771	5.388347776	5.565680104	5.446737418	5.497928622	5.857389091	5.419120912	5.728834489	5.641372705	5.499874031	5.488723907	5.514597424	5.633677416	5.499053024	5.528349292	5.480799301	5.546571873	5.518266004	5.43754733	5.711658928	5.420220779	5.843535305	5.587864752
NIPAL1	5.535424769	5.157002166	5.557543073	5.616340929	5.083448731	5.219390622	5.222448319	5.732633195	6.282646083	6.086788934	5.566768135	5.519690004	5.709297687	5.659339244	5.644925627	5.169220147	5.369888866	5.027920603	5.115732115	5.022134367	5.744950601	5.078104259	5.230482163	4.853458666	5.165839681	5.169356765	5.114682827	5.290360317	5.450430307	5.477014763	5.31065358	5.614305535	5.165855746	5.325136576	5.297674606	5.413303635	5.361036334	5.334112519	5.391006347	5.188010463	5.244331999	5.271069066	5.312050172	5.185323704	5.196951266	5.176004385	5.230125108	5.600296436	5.705404334
NMT1	6.259745433	6.26874244	6.009344028	6.337282671	6.459815538	5.922345895	5.897932099	6.330980408	6.327802367	6.323145146	6.564124473	6.421830268	6.286590356	6.031839284	6.684670336	6.03098509	6.193567867	6.261990935	6.249230073	5.987214907	6.539164036	6.025478439	6.415239861	6.165639187	6.522491214	6.379983224	6.491236623	6.350327067	6.554107075	6.215726571	6.551869833	6.33298703	6.350423029	6.082667119	6.241445446	6.425998156	6.359371997	6.657822717	6.896635603	6.383488676	6.136749481	6.324337239	6.161627274	6.18958151	6.170219676	6.181672135	6.293907737	6.345864813	6.33958774
NOS3	5.873531125	6.053663175	5.833271602	5.361251666	5.971672931	5.140273359	5.48757493	5.5790455	5.590991104	5.92218056	6.404926543	5.015190415	5.959606907	5.130564236	5.289361289	4.576939398	6.385430644	6.216626739	4.789804758	6.201273266	6.040215649	5.915882626	5.31681691	5.223817013	5.675787962	5.447028275	5.415728443	5.525892532	5.846471559	5.601997907	5.51270324	5.738564477	5.498194733	5.481525771	5.919762607	5.480256265	5.722414598	5.868555043	5.855167869	5.116158407	5.6294701	4.908314983	5.458049463	5.900672214	5.392821884	5.112785803	5.091462303	5.859611141	5.121719189
NR2F6	7.039806125	6.537055131	6.341179295	6.749492643	7.099856376	6.407966882	6.662375762	6.61817821	6.858776241	6.26384628	7.397042789	5.8615288	7.422624703	6.228905885	6.609001997	6.212530611	6.221092972	6.422995103	6.686268247	6.81612219	6.578702437	6.429477209	6.740517009	6.420825637	6.535563375	7.025519101	6.394316883	6.267222005	6.515037923	6.743350464	6.27279817	6.722414861	6.276056747	5.939310716	6.377579903	6.166620038	6.509492873	6.650201927	6.301570953	5.797311809	6.230372552	5.30030809	6.810715134	6.415895527	6.270882247	5.952513799	6.511412567	6.928987527	6.781690603
NRK	6.143250578	5.921532089	6.450718443	5.653446394	5.566383292	5.499316196	6.006655506	5.765059218	6.220870451	5.757848511	5.885403332	5.697398392	6.119834587	5.600714743	5.14739663	5.135309833	5.493284883	5.911774531	4.976534583	5.724629287	5.959006812	5.224331435	5.804742281	5.27549145	5.532741135	5.723661542	5.535413064	5.717755988	5.761706749	5.628890869	5.420977227	5.998986429	5.487947831	5.398281811	5.715134418	5.482186575	5.416805183	5.466415513	5.500760306	5.682686801	5.493453419	5.563899758	5.538909136	5.331053601	5.445070103	5.403535603	5.462042033	5.813444744	5.872096439
NSG1	5.938030609	5.524975106	5.868567201	5.565392744	6.006921114	5.746363166	5.93459452	5.466847676	6.134894365	5.597542805	5.48402884	5.777451776	5.682910794	5.545687247	4.662730303	5.732787519	5.722603687	6.020171301	5.509452938	5.473034478	6.071346389	5.637167498	6.013912107	5.201482168	5.700484918	5.883678363	5.596963135	5.68207837	5.563380551	5.718333385	5.886006989	5.695703434	5.401093701	5.317767309	5.53821155	5.818533649	5.472864117	5.604945758	5.44739224	5.607928287	5.438416725	5.707573842	5.514387432	5.545778141	5.515997631	5.580458106	5.338259797	5.465339419	5.973933814
OLAH	6.200254148	6.142474707	6.194656846	5.267619305	4.597734752	5.52842026	4.862739275	5.389935333	6.009765428	5.205867034	5.170307763	4.409552657	5.431465408	5.579512361	5.134760353	4.598091442	5.243737282	6.62956745	4.542763945	5.628905832	5.815474715	5.570234066	5.494393135	5.916965505	5.309438552	5.209887506	5.938859323	5.316971153	5.131450783	5.29468534	5.100267162	5.308154911	5.869383623	5.066757896	5.251519704	5.224360335	5.090384447	5.344024486	5.074628995	4.976373825	4.918619128	4.925397245	5.120094786	5.189266654	5.069216085	5.435849214	5.271497206	5.120927777	5.324872839
OPN3	6.032901634	5.885751703	5.994827504	5.858422061	5.646314102	6.542380597	6.086280875	5.917329985	6.59954847	6.100942511	5.32057618	5.504571247	5.262294011	6.700807696	6.912404598	5.708410873	5.830474468	5.396716636	5.171639051	5.831180698	6.522429591	6.140528191	6.201627925	5.719912641	5.598176538	5.981811178	5.402795576	6.115594465	6.29675613	6.251977829	5.477792412	6.109674343	5.423801217	5.742296173	6.145126418	5.489867317	5.465520938	5.59046613	6.156598918	5.628782098	5.548504225	5.555830429	6.111658847	5.785560232	5.308699539	5.791953438	5.299829466	7.194044725	7.075470165
OR2T33	5.883669501	5.923101518	6.242364296	5.843797777	4.714797259	5.641363425	5.423668532	5.502757206	6.037358486	5.82893019	5.862555389	5.127025117	5.312553528	5.622587001	4.819815461	4.048369055	5.912525816	5.618715789	4.2797441	5.931741614	5.97288504	5.481035405	5.451524317	5.710979674	5.283564746	5.443487126	5.313301299	5.394521666	5.632250887	4.989391168	5.303969741	5.376304652	5.301722412	5.31850715	5.222623753	5.283741802	5.290466973	5.079590959	5.374993051	5.355168681	5.182165897	5.235050334	5.277390526	5.390928116	5.23588517	5.094531938	5.178515966	5.241983226	5.790677686
OR8B12	5.581784829	5.408122369	6.085990458	5.750572908	4.989128036	5.458469679	5.296243748	5.276860556	5.559921405	5.43857685	5.678680124	5.02101914	5.161928933	5.430155672	5.262391687	4.754414745	5.509217349	5.395678734	4.750082831	5.578808273	5.582956994	5.271628284	5.352317124	5.532754082	5.171744604	5.385662917	5.45303685	5.720952522	5.287479302	5.261380562	5.259629083	5.46271586	5.302323004	5.119100431	5.393280889	5.17057191	5.430138566	5.078593589	5.363470468	5.28407012	5.060959823	5.194943372	5.409202502	5.281443407	5.317371399	5.224234501	5.322622808	5.325572189	5.220018652
OVGP1	5.181855082	5.544325982	5.810846956	5.771012435	5.437526654	5.332485623	6.024195076	5.701115087	5.611537456	5.487499962	5.765157361	5.478318779	5.429199437	5.443538638	5.228312117	4.943128195	6.20778095	5.862842017	5.253677325	6.190265771	5.600457854	5.639481673	5.754798383	5.406496536	5.53498858	5.571651244	5.640482993	5.674762907	5.658869101	5.248321998	5.62949065	5.569955148	5.493370657	5.513982034	5.843138063	5.355994731	5.441454869	5.718237341	5.37753632	5.30269194	5.516477271	5.282091322	5.699225224	5.384947691	5.586368346	5.351418989	5.293346785	5.5708746	5.794195823
PAGE4	6.25603655	5.431542317	5.087196632	5.275470983	7.289348259	6.197947527	6.434337579	6.62872295	5.969093256	6.542979844	6.075516813	6.747694696	7.008515985	4.869791941	4.751365177	7.759965472	5.399768446	6.173413296	5.794740359	4.978605864	6.713281616	6.829150678	5.809344121	5.116618791	4.70017243	5.229774384	5.252357164	5.002195315	5.77952991	5.499815644	4.813646773	8.728661756	4.980688661	4.900329884	5.011975561	4.940317174	4.991775363	4.643321491	4.837717851	5.492901026	5.025940945	5.005599937	5.612794821	4.676153573	4.973617379	6.129574658	4.936351176	5.063531664	5.594957623
PAPPA2	4.666617612	6.14407132	5.771000174	5.981233359	4.600063848	5.366877703	5.201529279	4.844677361	5.466717986	4.87829636	6.370567099	4.882325278	5.007206935	6.233055418	6.252266963	3.865963105	6.522866898	6.263942301	5.594549207	6.360491518	4.170196494	4.705440641	5.322147748	6.687111875	5.123335414	5.87217202	5.111503443	5.142925473	5.289817952	5.485455316	5.066568228	5.375594819	5.023657654	5.113560065	5.147306372	5.101885539	5.074674663	5.04781607	5.24657822	5.115232423	5.210138132	5.044101359	5.445851573	5.064489958	4.981463945	5.139102027	5.135042905	5.682291228	5.455669727
PEG10	5.719252926	5.144161516	5.193109402	5.024678537	5.77915268	5.521655064	5.484908276	5.401049466	5.356115155	5.729960012	5.715747729	6.068684859	5.812801713	5.218672201	4.590448583	5.892613187	5.078399664	5.53945853	4.842871378	5.139476902	5.680045661	5.51481806	5.652290201	4.875779558	5.289875676	5.326304142	5.192941566	5.201697768	5.25524285	5.290213111	5.24209586	5.720018966	5.27883322	5.219311657	5.299230319	5.222959071	5.196364128	5.291473421	5.145607965	5.332524185	5.236788225	5.269634292	5.304480552	5.24606073	5.209762608	5.390273259	5.279996485	5.331238504	5.278526229
PEG3	6.641176116	6.044079506	7.255369679	6.598537223	6.298773025	6.092923374	6.51952635	7.260177299	7.520668863	7.229739187	7.525308059	7.447195796	7.648772976	6.52467896	6.852281061	7.453015575	6.452302264	5.349621143	6.515917784	5.649630911	5.938400447	6.276608212	6.516464337	5.404879152	7.025510289	7.817025674	6.7012449	5.373384605	5.802703423	6.510684987	6.4078695	6.89455732	6.135806752	5.666383723	5.693952075	6.668006907	6.178242975	6.04539072	6.607653983	5.566144831	5.881921281	5.391176192	6.065562296	5.525426338	6.369785926	6.080136666	6.81991506	6.508809218	6.722131413
PGAP3	7.706386224	6.075735942	7.263243817	6.772772354	6.514621111	6.87561815	6.655183183	6.988387884	7.12757969	6.43810589	6.578832679	6.460738782	6.770316887	6.601028892	5.981438646	6.033856569	6.370887004	6.432956905	6.645612242	6.321986298	7.252493535	6.474872944	7.052588991	6.287499533	6.449151818	6.75766703	6.439487938	6.333302862	6.392225024	6.961630978	6.477422287	6.774609679	6.5228191	6.464019401	6.506125265	6.545575822	6.777113366	6.603763206	6.566169032	6.067124833	6.40308146	6.061597478	6.603221842	6.475521196	6.6015268	6.381141157	6.283916285	6.781572571	6.925359597
PGF	6.966210532	5.27574475	5.938456198	6.610996366	6.821224381	6.10856699	6.410825191	5.888586706	7.512419058	5.741394107	5.449439788	5.149212522	8.022359107	5.305067932	5.196839187	6.265387721	4.953540767	5.727427069	5.019961074	6.63652095	7.794593574	6.672126215	6.555584452	5.72846761	5.481755405	6.872571644	5.607871984	6.180029377	6.171314213	6.163070422	5.286788837	6.974295857	5.618910684	5.537825946	5.629885583	5.40574245	5.213752675	5.427304673	5.397212026	6.108613977	5.376575408	5.1577726	7.152252999	5.38029878	5.532479909	5.977331339	5.57952675	6.59302075	7.028619937
PHLDA2	5.860289606	5.086931699	4.584960779	5.377147988	5.85649773	5.261225665	5.404569078	5.513365744	5.385570335	5.57689607	5.862088268	5.598520077	5.90929534	5.398941435	6.083027374	6.984613672	5.139598103	5.201527706	5.873213474	5.413623475	6.331715586	6.09259122	5.665343693	4.406585154	5.210251094	6.343298918	5.057206583	5.702706968	5.853716019	5.95544439	5.173130999	6.138705887	5.278013098	5.469846097	5.661243739	5.11759977	5.160964721	5.167909563	5.218885196	5.323784367	5.044401023	5.059058984	6.05050298	4.985471355	5.03980559	5.410713452	5.074861771	6.305673278	6.239696332
PHYHIPL	5.538809166	5.566597421	4.905876924	5.408861922	5.27508564	6.113496961	5.65548336	5.650369342	6.120795092	5.464048612	5.687948812	4.79214329	4.99224847	5.923822247	5.573671813	4.183019015	5.292326232	6.61073078	4.186577519	5.62515293	5.968354732	5.994244449	5.416415753	5.531907331	5.206019682	4.970594396	5.080879012	5.216707743	5.338736234	5.099058604	5.012759106	5.393316701	5.037019569	5.276498446	5.254327313	5.015626966	5.836987566	5.036702534	5.244944235	5.00857366	5.714944533	4.933103774	5.315390034	5.177804521	5.240187737	5.28640216	4.911550229	5.257021627	5.718766406
PIK3C2B	6.828452037	5.913212746	5.655796801	6.354358952	5.942709345	6.021997465	5.920151574	6.05299305	5.728905851	5.985581637	6.049755018	5.871889094	6.757328442	5.698521061	5.736098369	5.337270595	5.619608715	5.582714631	5.017533255	6.686485417	6.372252134	6.00232062	5.956107812	6.053285007	5.729615789	6.157723449	5.648555468	5.8270832	6.1157503	6.102048393	5.792578398	6.213995704	5.812974506	5.988306601	5.869866078	5.786190971	5.77525868	5.560344153	5.742263703	5.950970635	5.785681284	5.516944843	6.273214523	5.953811415	5.653066673	5.818246394	5.714890662	6.18053047	6.231075966
PKIB	5.335128189	5.625242725	6.041601879	5.573387564	5.12009865	5.523976084	5.597850144	5.46489638	6.112799248	5.459756465	5.330541249	5.300457439	5.795225477	5.354547061	4.64448966	4.977581647	6.116114357	5.638362862	4.481524499	5.662140668	5.959214165	5.892010919	5.43260341	5.478667208	5.235936227	5.15710406	5.397539583	5.25736857	5.288891187	5.250245967	5.185015551	5.54779138	5.142963725	5.2313547	5.199558757	5.19373635	5.23850957	5.377987778	5.247029645	5.459465416	5.264232557	5.177902914	5.374567885	5.142180761	5.347747325	5.551370239	5.261267732	5.213446645	5.6074879
PKP2	5.779037867	6.062749018	7.064772324	6.385078511	5.211815942	5.76078938	6.290766256	5.531629183	5.586964037	5.318903959	5.920274804	4.921833188	5.778947191	6.486295276	6.370740414	5.26241299	6.565783873	5.786346775	5.428485559	5.751073922	5.363448403	5.557267741	6.013274082	5.690774573	5.723731025	6.352202813	5.725108867	5.707034319	6.130266422	6.308907609	5.171379205	5.998625793	5.618986208	5.498944657	5.645600102	5.663881518	5.220416699	6.000095042	6.019345373	5.328361726	5.292910211	5.554348894	6.072564499	5.515184328	5.261814484	5.243697601	5.55551698	6.5902307	6.034537229
PLAC1	5.136682422	4.379888796	5.663687176	5.08259459	5.951350005	5.880054461	6.753388319	6.717946604	5.851379374	5.910085532	5.395587746	6.063157586	5.56654284	4.817792065	4.680491975	4.650827815	5.880445305	6.392542203	4.723997809	4.897848333	6.705516745	7.138687361	5.544333941	3.7789882	5.26851893	5.195416872	5.277326612	5.096791864	5.32512648	5.64983302	5.073179013	6.382631051	5.130871417	5.003144864	5.128994479	5.085404221	5.134719093	5.062933071	4.926463264	5.28944286	5.068042778	4.993831233	5.328688968	4.93246833	5.089024504	5.181652973	5.079534643	5.062710416	5.193942608
PLCXD1	5.971321577	5.542357571	5.966335306	6.03418913	6.181861608	5.628997829	5.862501913	5.753175156	5.673899675	5.43687009	6.030108242	5.170429273	5.86133077	5.096586927	5.695125263	5.182394104	5.980087176	5.362629454	5.396616594	5.630700352	6.009027536	5.22357727	5.800238322	5.379761941	5.556362497	5.799102564	5.45821749	5.429749952	5.585758979	5.477895424	5.522989334	5.615892307	5.47406592	5.809720429	5.364128488	5.621790909	5.330167567	5.667802294	5.438021565	5.921188898	5.421739246	5.881368559	5.735874182	5.214807475	5.495864559	5.676542202	5.697038218	5.819056696	6.027018716
PLEKHA1	6.906270006	6.79578128	6.802029597	7.524008137	6.701361938	6.478672147	6.36497938	6.87136561	7.447953527	6.969735424	7.250818505	6.034037837	7.202139891	7.393642628	7.519984119	6.154900291	6.800958638	6.368449577	6.085750552	6.96901684	6.925129025	6.500084993	6.801643038	6.536431734	6.771667755	7.420966725	6.343735053	6.38071941	6.750558707	5.637145599	6.240245159	6.545223292	6.26133518	6.498686635	6.713937757	6.609358115	6.857019603	6.493958053	6.987018291	6.168103947	6.975465822	5.871815257	7.060970834	6.436574338	6.609528879	6.469537427	6.321538635	7.233516302	6.918574421
PLEKHA6	5.720635616	5.549587891	6.017128565	5.676518506	5.363202858	5.170077143	5.498096154	5.560692462	5.856180662	5.341714009	5.813423725	5.360259326	5.645571053	5.037567661	4.513041393	4.368481688	5.858526693	5.798594058	5.110021714	5.477725402	4.957087231	5.405831066	5.481805922	5.584895722	5.351558269	5.599825964	5.270309124	5.381744676	5.618253574	5.436832992	5.27488369	5.492769475	5.457315356	5.195835431	5.29605525	5.535026692	5.344584352	5.428099551	5.622701755	5.124525327	5.334198024	5.040939036	5.295100446	5.226875928	5.191475128	5.120517522	5.311964035	5.324253058	5.40724593
PLEKHG6	5.557177279	5.367670645	5.591420713	5.933103538	5.23869682	5.819043359	5.65736794	5.631518628	5.995904681	4.593462308	6.095444474	4.956728606	5.847312734	5.406679056	5.845088825	5.197570853	5.852137262	5.067688553	5.792891539	5.416843326	5.567144918	5.725931386	5.848280285	5.735717045	5.301474443	6.060525155	5.229899508	5.408530769	5.429319554	5.930713081	5.156669319	5.628799689	5.225900798	5.368483582	5.328020469	5.268130893	5.326255366	5.269246288	5.33093195	5.417100909	5.451732609	5.174540051	6.005498063	5.144029115	5.148336718	5.525591851	5.085849248	5.934447964	6.131541454
PLEKHH1	5.328457559	5.102604668	5.069370951	5.171646644	5.016317366	5.321233148	5.198296924	4.944957588	5.283477935	5.430283954	5.405751788	5.677897413	5.648542464	5.008066869	4.706003767	4.644620357	5.156584496	5.616215351	4.328714628	5.923876836	6.102674779	5.515721705	6.005656026	5.553527718	5.343273938	5.151199922	5.157833829	5.134980056	5.431048485	5.254068382	5.138205387	5.463635448	5.120023842	5.205951106	5.160917224	5.085235815	5.343671146	5.385817588	5.305065683	5.112014005	5.375909626	5.022388998	5.262943603	5.149918263	5.116702122	4.994121541	5.166384928	5.33832843	4.992566603
PPARG	5.013365189	5.879504461	5.724224497	5.675127082	5.658274553	5.498084041	5.516607634	5.584054995	5.450278876	5.470167407	5.231824836	5.547880862	5.884345575	5.974161757	6.028557395	5.442828248	5.856227812	5.387068455	5.489110981	5.457811053	5.638947343	5.463257909	5.551907028	5.585493407	5.399096771	5.945650426	5.18635869	5.619469278	5.680404151	6.151920009	5.321643635	5.706762658	5.236286689	5.577584226	5.504194771	5.343052907	5.50070891	5.423680896	5.448849389	5.331913444	5.418379497	5.124006276	5.73765697	5.427299812	5.274257484	5.449050725	5.417840962	5.885842665	5.822664793
PPM1D	6.156817012	6.281620303	6.017403969	5.555565081	5.710615664	6.319098946	6.207115754	6.048636362	5.99439262	6.024791032	6.348400376	5.743993594	5.532520858	6.105037747	6.206654356	5.61454397	5.940268272	6.262563764	5.271131773	5.829380914	6.19381234	6.071254359	6.099153123	5.818981457	5.785596342	5.774039445	5.783187971	5.956091235	6.027754039	5.49510313	5.901990315	6.017985308	6.005403429	6.040652784	6.10901555	5.81316364	5.873425083	5.973563276	6.279235118	5.850390506	5.97239725	6.212280858	5.835765425	5.921993415	6.02139451	6.035414842	5.85824452	5.725719388	6.006109614
PPP1R13L	6.170921981	5.364381981	6.177129443	5.941181298	5.938925398	5.305323988	5.559549716	5.99898399	5.759007053	5.622787577	6.378285823	5.476930701	5.998301798	5.999540847	6.063203469	5.785071916	5.745469578	5.687135772	6.463118743	5.887674319	6.04739384	5.409017091	5.791433836	5.808771797	5.538920518	5.904684011	5.617896931	5.76234121	5.787804049	6.057721356	5.827973431	6.126597947	5.625560864	5.53897372	5.751349304	5.664017333	5.672063179	5.736491706	5.63332265	5.624493975	5.693738229	5.711215074	5.925249419	5.782966471	5.703565392	5.78565412	5.953935727	6.423728058	5.900507657
PPP1R14C	5.951971258	5.381745739	6.424433965	6.007675128	5.653690456	5.741154513	5.751910714	5.787423758	6.463002684	5.109399515	5.532220676	5.403545826	5.647057732	5.130637192	4.938639803	4.51347721	5.920147141	5.860668386	5.335295719	5.784583847	5.672965313	5.506515899	6.142846852	5.244200619	5.561026821	5.302803727	5.791096272	5.245894729	5.453466441	5.371354039	5.563827654	5.661149694	5.525664896	5.524895358	5.486296666	5.383505991	5.478436527	5.749946437	5.517031126	5.499533339	5.371380645	5.232217004	5.680203955	5.544681294	5.431026007	5.605382724	5.555188767	5.207471025	5.735987298
PRKCZ	6.140493447	5.27718507	5.738705206	5.718854059	5.959740559	5.609033199	5.695727916	6.073164808	6.041358978	5.74697879	6.088718806	5.392986719	6.237682001	5.146064281	5.023666264	5.331207384	5.787525096	5.645679216	5.122960699	5.914525624	6.130817458	6.002468891	5.791005181	5.737678666	5.507933646	5.646607476	5.601666876	5.606819454	5.650263311	5.566947483	5.5202266	5.904800254	5.439552051	5.445867652	5.45094062	5.490973886	5.347656264	5.534845411	5.446088937	5.812610175	5.467005993	5.678100212	5.746713846	5.469208851	5.499922276	5.962502035	5.477950105	5.597352278	6.012246024
PROM2	5.522690249	5.891802827	5.384763095	5.239368761	5.215791645	4.931677621	5.339284806	5.347431797	5.175756057	5.11348802	6.352598572	6.040240012	5.905242985	5.501581613	5.318556527	4.698641792	5.232203336	5.168021247	6.203651051	6.0248049	5.304463784	5.674378869	5.500514161	5.304176598	5.242065883	6.224619882	5.123259632	5.817704013	5.357150761	5.871509335	5.586281395	5.83959618	5.21108975	5.389542923	5.366931291	5.331370237	5.270184192	5.269009574	5.381590637	5.161558281	5.61613062	5.243034394	5.789818528	5.19481781	5.142174701	5.21877009	5.240500998	5.536808132	5.337848287
PRSS8	7.24497351	7.020844438	7.332678069	7.017232977	7.161361558	6.643674621	7.33348268	7.159092577	6.461343085	6.568098644	6.482320692	5.547651761	7.445343446	7.516957147	8.32144329	6.565375867	6.975464817	6.245911774	7.732180468	7.726648813	6.972714691	6.710344848	6.993559941	5.934153776	5.848508645	7.860272417	5.642125631	7.819885318	7.941666982	8.645207489	5.776164215	7.884397133	5.604884952	6.605964555	6.812266772	5.740784641	6.611347272	6.299302886	6.26518448	6.298096511	6.442568986	5.710606689	7.891033589	5.959222119	5.491131858	6.430829349	5.203181541	8.275229237	7.928362494
PSG1	6.683450799	5.750170087	6.685917214	5.150945096	5.759515347	5.651720911	6.161156529	6.787249025	4.977393724	6.510301379	6.073907302	5.22740394	5.876939026	5.973102547	4.316725287	4.146093654	6.456466952	3.986131108	3.29403099	5.545994745	6.852957918	5.478822176	5.977570633	5.917229343	4.971098457	5.20481336	4.987670868	5.074320792	5.333790027	4.910001624	4.901487375	6.130684767	5.42831944	4.688426155	5.059143913	5.017687967	4.909562464	4.889015985	4.914290721	5.342466022	5.026133568	4.894827566	5.512529064	5.028255077	5.052055289	5.159626905	4.913734953	5.203402782	5.221767567
PSG10P	5.53067174	5.101748888	5.700964515	5.186858019	4.82777916	5.511607982	4.83791608	4.933651454	5.329507108	5.371740968	5.809475186	5.031524432	4.956352071	5.328629425	5.155263627	4.111681473	5.706003219	5.456627051	4.164019191	5.345504454	5.501438	4.866753072	5.302629184	5.727282155	5.250220231	5.02470913	5.090906427	5.099804952	5.052174883	5.298809207	5.062407586	5.241753706	5.050050888	5.03378329	5.312440083	5.198956353	5.109672201	5.240455527	5.036973101	5.20747306	5.202530162	4.95515075	5.236554445	5.102218037	5.14025031	5.277387076	5.412756573	5.110035473	5.333189125
PSG11	7.16639673	6.447878731	6.77768175	6.202982101	6.021973749	6.340588185	6.463060894	5.970877049	6.609114193	6.188566556	7.070503898	5.150799885	5.601556212	6.589850149	4.72054355	4.398230542	5.985585318	7.164566061	3.225185603	6.64403672	5.854535293	4.947755878	4.481436361	5.130374215	4.860682353	5.725700988	5.325359366	5.091605698	5.656956014	5.337750329	4.867294856	6.231739807	5.50170525	4.915940513	5.461142891	4.758962756	4.92973308	4.930636315	4.787306196	5.142509442	4.762405521	4.875142528	6.544092687	4.824451969	5.262966023	5.94929186	4.989078238	4.940363389	5.72270236
PSG2	8.004737083	6.927820452	7.60456688	6.17207339	6.551980583	8.125596716	7.074421728	6.309499616	7.422528284	8.041653672	6.849815224	5.830181631	6.720723585	6.944525966	6.338271614	3.968477184	7.68736737	6.933637087	4.156894608	6.638875651	7.733060417	6.670892682	6.76617513	7.547084332	5.141662804	7.104681871	5.636325266	6.061771757	8.013639962	7.464866577	5.132945324	7.480785858	6.107808851	5.559637635	6.383324379	4.910863512	5.417531152	5.306278414	5.524380406	6.206843414	4.961388915	5.506402934	7.79075044	5.174716428	5.442448957	6.729197298	5.342088875	7.688241749	6.51584788
PSG3	8.091829395	7.173359409	7.053985016	7.06809237	7.575732939	7.848184242	7.644495382	6.95031661	7.319366929	7.848649639	7.201351114	6.540283417	7.472705624	6.943065339	6.733287532	4.861158081	7.003101584	6.940796528	5.79398868	7.286276415	7.783940031	7.593582863	6.939031897	7.290445598	5.317906719	7.304710572	6.078204032	6.454505718	8.268570037	7.220369018	5.513096231	7.9037413	6.894382971	5.986464512	6.897563535	5.412326246	5.699103116	5.606574485	6.168798624	6.834586411	5.376382064	6.095001736	7.650219328	5.323691209	5.719466429	7.172680964	5.330673048	8.20681114	7.709255076
PSG4	7.75131997	7.062480985	7.279698402	6.919938359	7.27156616	7.884725915	7.720584542	7.563549475	7.680640849	7.999526612	7.248715685	6.804747206	7.604690567	6.989817044	5.983168318	5.920931831	7.082622029	6.816734218	5.651360715	6.816545498	8.127967253	7.624070221	7.076914857	7.098227271	5.117736182	6.613809485	6.652568031	6.188302482	7.927793192	6.742559083	5.519289951	8.896875253	6.870451585	5.473484173	6.475543092	5.346631193	5.702291371	5.87558213	5.240856528	7.549887788	5.252877514	5.846915796	7.495338518	5.226846163	6.201742377	7.520187497	5.554972599	6.867356207	8.023690229
PSG5	7.168035122	5.69347625	4.609209529	6.0022181	6.288624919	7.401001325	7.143052235	6.150848868	6.813564824	6.718366795	6.556772019	5.95957707	6.459913637	6.816548356	5.388002968	4.759706925	6.674479849	6.256126767	4.765732117	6.310526765	7.46780613	6.824693707	6.00996815	6.027319127	5.116611137	6.632437479	5.586196065	5.521808044	6.721153069	7.400440461	5.282663912	6.730799142	5.58117001	5.450964643	6.010678563	5.032659809	5.317785417	5.202990726	5.324104515	5.899157927	5.303488416	5.536276452	6.263974048	5.143270492	5.287084892	6.12399897	5.220256902	6.868677533	6.679856241
PSG6	6.370716883	6.117399872	6.124735376	5.849538853	5.347453732	6.155351559	6.206787416	6.464998754	6.66075907	6.317320128	6.342041751	5.296879262	6.082429184	6.06738904	4.542278954	3.41404027	6.603071384	6.707673769	4.703660027	6.456194582	7.541087063	6.312560783	5.672605537	5.678674794	5.047537244	5.892554031	5.351467529	5.287867293	6.224764194	6.214724257	5.207530474	6.571321438	5.666311959	5.110138752	5.580058377	5.002172737	5.096147674	5.193057938	5.197017739	5.673142253	5.080085881	5.175309051	6.007050745	4.983932796	5.254868797	5.79749868	5.009376354	5.884732265	5.882628548
PSG7	7.070410351	5.674228039	6.562537582	5.383581215	5.472427324	6.594208495	6.038908872	6.111229209	6.587372783	6.561054042	6.789240106	6.360713387	6.643049284	5.915834247	3.689182174	3.960610905	6.479509906	5.40203181	4.213232518	6.63999511	7.124629788	6.754452243	6.769024382	6.128024412	4.865506508	5.441859839	5.457626258	5.159743427	5.975630062	5.304723042	4.918952171	7.152554859	5.60980991	5.008388603	5.211714476	5.036577644	5.077865911	5.197138768	4.896361808	5.882511764	5.023953769	5.136878967	5.906411909	4.922441189	5.307297313	6.25121764	5.055809267	5.301383914	6.271214587
PSG8	5.370998891	4.907708744	5.355290561	4.982203126	4.714768916	5.139443768	5.049553414	4.739623751	4.777661777	5.251835929	5.979178084	5.451281648	5.084451472	5.360557604	4.160715769	3.80484042	5.230954054	5.237327488	4.306549678	6.193498443	5.398643077	5.401486969	5.479081664	5.310216824	4.931254996	5.056538922	4.980033477	5.090231445	4.931590881	4.837284582	5.023175072	5.067634448	5.032902331	5.023414106	5.034686847	4.931344634	5.018246017	4.901857881	5.071574395	5.013260294	4.951740866	5.04326942	5.06590969	5.037961207	4.988625323	4.942714225	5.059901889	4.988765446	4.947398064
PSG9	8.058213713	7.365784207	7.307396854	6.587718277	6.64768726	7.944947778	7.378099568	6.291970347	7.517603514	7.583440527	7.172421471	6.022944218	6.617283661	6.880052589	6.368445937	3.094649147	7.365784207	7.172421471	3.33945083	7.33192369	7.660460671	7.300059633	6.904423865	7.307396854	4.989098658	6.507377085	5.757721792	6.204406207	8.162111731	7.249718195	5.074114151	7.287157005	5.994538746	5.528173343	6.553712053	5.074717296	5.38966438	5.187624754	5.726086039	6.425871393	5.318133422	6.074791537	6.939085416	5.103863095	5.509155162	6.942408774	4.936001381	7.754834039	7.329068598
PTPN21	5.368555599	5.669905148	5.706948655	5.380464676	5.316694689	5.708107977	5.719014686	5.588969378	5.854198922	5.544448388	6.239205876	5.600102211	5.093568972	5.723682101	6.037775666	5.111314482	5.524570795	5.297239609	5.612856053	6.081883969	5.60378678	5.468632023	5.451869229	5.555011322	5.393221808	5.65656653	5.453029854	5.525468511	5.734092354	5.795885827	5.527942447	5.601856441	5.461695497	5.330205101	5.830886825	5.5109437	5.394423462	5.652614314	5.723487388	5.495714572	5.306752735	5.334071975	5.576706065	5.274371833	5.462436108	5.529828799	5.21170336	5.652212128	5.592169637
PTPN3	5.675232452	4.88909092	5.780634419	5.566626327	5.193361251	5.696670914	6.13064092	5.895759155	5.575464769	5.82134816	5.555189343	5.709459197	5.657947545	5.472059413	5.34333451	5.284598262	5.860046153	5.466152657	5.26263031	5.866258836	5.659583081	5.619471272	5.920502145	5.025440479	5.436937926	5.817443128	5.364170766	5.393108406	5.582177112	5.511373368	5.347890408	5.666811973	5.472316801	5.353734664	5.385538376	5.535440317	5.771813091	5.206090316	5.537900098	5.092891526	5.732345442	5.103736793	5.685613438	5.592847981	5.218302022	5.204413411	5.271332483	5.712747686	5.62892349
RAB11FIP5	6.940284826	5.932236682	6.310979241	5.882902006	6.310414928	5.730298788	6.605467866	6.076772063	6.813254371	5.627857702	6.515598269	5.48277654	6.61934629	5.852962037	5.537754198	5.475399714	6.724408112	5.659667959	5.937295859	6.323366514	7.306815542	6.723483194	6.765312425	6.274821271	5.856517646	6.092214332	6.140672202	5.963462845	6.317143911	5.893561127	5.926195418	6.469319403	5.919590964	5.976056882	6.117058628	5.982368634	6.346709744	5.827031373	5.830561475	6.749170849	6.671419221	5.143945814	6.182409717	5.97871379	5.784234042	6.050402168	5.770122473	5.920082075	6.462461536
RAB25	5.430231901	5.868806749	5.821006097	5.907547215	5.298664087	5.455714331	5.872398476	4.969280471	5.713302044	5.090258731	6.142268244	4.926811161	5.45907894	5.867277381	5.77706578	4.56674034	6.140338076	6.114043499	5.979179985	6.238470747	5.272865236	4.857879217	5.532693914	6.090143173	5.288842258	5.567532501	5.164386751	5.766457438	5.673961643	5.905848188	5.312218865	5.555437905	5.240017293	5.525845076	5.409653271	5.394224846	5.88463556	5.392482207	5.130787308	5.293105171	5.970575343	5.284091989	5.639243804	5.360666177	5.239993023	5.630699532	5.23350691	5.515172745	5.47583667
RAB3B	5.98408926	4.576378436	5.928178014	6.258944075	5.474474156	5.895656558	5.664080329	6.099156051	5.361187152	4.804889868	5.437403568	5.124984215	5.506478969	5.163426058	5.209183062	4.742534581	5.317303193	4.518398133	4.940279166	4.562273423	5.546739801	5.179531219	5.610450661	4.99527142	5.24061786	5.333516731	5.177399604	5.288369943	5.198012598	5.157743153	5.183011324	5.391880273	5.181693763	5.101115788	5.242567975	5.238430153	5.003680022	5.071983387	5.225634072	5.192803037	5.099579147	5.299433961	5.415241529	5.132411211	5.0861032	5.305447841	5.173118815	5.125565241	5.687156968
RASA1	6.118085294	6.091188531	6.242586703	6.166332638	5.94677348	6.297449344	6.337039501	6.215781715	6.190752178	6.112792816	5.931233598	5.827059063	5.928439004	6.15105559	6.103968175	5.407470468	6.113014327	6.375832028	5.496332638	5.865428267	6.075937189	6.086734046	6.040569434	5.73437763	5.815673286	6.115291676	5.76711647	5.97212607	6.055113508	6.178857827	5.78344551	6.173597784	5.880329125	5.899097601	5.875944713	5.834073108	5.833934159	5.988429449	6.120717894	5.864224156	5.76036241	5.703885174	5.952402162	5.754728081	5.821684406	5.924756582	5.69673899	6.228093116	6.203382995
RHOBTB3	8.753022153	6.841200437	7.903366883	7.324454745	7.329027765	7.652278325	7.45774474	7.789819452	7.785947887	7.569793873	7.710630811	7.458727668	8.123691677	7.529760834	7.005352291	6.496641232	5.777022789	7.600542601	6.376321029	7.600542601	7.255153775	7.303736891	7.800556713	7.138757882	7.359623203	7.982176108	6.841764969	6.725523029	7.154485663	7.409912708	7.238604888	7.736564575	6.955997157	6.861248428	6.762434496	7.038597881	7.352499103	7.019877957	6.856213098	6.099384749	7.078084611	5.200726533	7.624933355	6.830372882	7.227769743	6.897921885	7.517102671	7.674354602	7.747442562
RHOD	7.0412307	5.936225786	6.168851504	6.302969582	6.402577171	5.778385441	6.441228771	6.134647921	6.43443033	5.738571316	6.789918369	5.289574091	6.65551451	6.369531061	6.487020395	5.851438454	6.523644554	5.962563931	6.536062836	6.371298098	6.416694863	6.106077729	6.37477637	6.33711989	5.826422843	6.543395086	6.325304094	6.146954849	6.555930781	6.298202003	5.797782132	6.352826979	5.941556978	5.877076516	6.213012545	5.77874344	6.195913465	6.039596983	5.908352882	5.961809536	5.885084469	5.456670834	6.500974121	6.001859205	5.743426464	6.081905078	6.022697904	6.458005628	6.699419488
RMI2	5.657192968	5.838254052	5.649214852	5.394945116	5.955823626	5.733822678	5.355998363	5.9587918	5.970283369	5.939238808	5.902271909	5.740454446	5.795253489	5.257392766	4.836108375	5.888317875	5.670696579	6.096138724	5.573656767	5.357525333	5.762430333	5.616169799	5.822558532	5.178545587	5.504666464	5.630004154	5.489394237	5.794588186	5.620867318	5.145864174	5.55149515	5.814135984	5.689011448	5.661864022	5.699925531	5.716703282	5.541892639	5.390272622	5.552580125	5.663426194	5.476888216	5.205078861	5.683447349	5.522804755	5.613003648	5.583728518	5.603628693	5.291992103	5.388705649
RYBP	7.734765382	7.198259738	7.540669593	7.822294655	7.248761603	7.664084558	6.778813508	7.655131575	7.393597008	7.287665302	7.870020028	7.045068214	8.244966093	7.665521938	6.689766063	6.145216804	7.78346258	7.414671266	7.634348714	7.407831186	8.152941356	6.415382047	7.489160092	6.504988412	7.116501064	7.668322042	6.709038942	7.389600958	6.716741169	7.152979956	7.088532893	7.46722409	6.61345575	7.829243077	7.208169038	6.820334677	7.477231243	6.88294086	7.011644582	6.908053944	7.351266834	7.632895628	6.845877364	6.728194044	7.64104755	7.796327302	7.130805198	6.894486545	7.746081996
S100P	8.408030867	7.909376218	8.324361334	7.739595115	8.040722099	7.363188884	8.420680912	7.586673008	8.350051495	7.935742639	7.56850127	7.067054292	8.556390433	6.8230039	6.885160173	7.393004005	8.104397742	7.793855055	8.714118192	7.848632136	8.740353112	8.328828857	7.03666236	7.756024261	6.244498294	8.757296433	7.876935244	8.717371197	8.340737266	9.176303768	6.316889319	8.981982721	6.926440237	7.834176215	7.019417741	6.499624909	6.002369859	6.330830244	5.609754709	8.654890567	6.909184414	6.899597538	8.673670352	5.456650189	6.985913729	8.673670352	7.318062586	8.459353316	8.548686843
SAT2	6.549033638	6.607440471	6.24843726	6.198421445	6.813026159	6.307423617	6.291356612	6.489847047	6.21686523	6.521775382	6.781951384	6.916294783	6.533111816	6.425706665	6.503476781	7.300226655	6.412603828	6.652798307	7.208264824	6.635956987	6.663377969	6.741075493	6.473689907	6.60566197	6.820851009	6.905140147	6.956580849	6.693214317	6.655330355	6.701582651	6.948375906	6.692060064	7.046040239	6.532644148	6.526493546	6.735090388	6.759536092	6.362599166	6.231633486	6.907822257	6.58420811	6.463688993	6.968424364	6.500288753	6.818016018	6.513364873	6.873736438	6.436864076	6.383519048
SCAPER	5.927789633	5.371998299	5.968309779	6.184264083	5.603239904	6.042692391	6.163480717	5.809455224	6.049459835	5.690900347	5.65569414	5.418373501	5.798642651	5.474075506	5.754723121	5.145498065	6.116292492	5.988477911	5.345501907	5.518840324	5.63883129	5.853510708	5.794129581	5.818026518	5.604911468	5.769461542	5.639332139	5.387608573	5.681155402	5.781057885	5.840750389	5.749669755	5.502932793	5.602167506	5.507941066	5.694331542	5.609386904	5.557798248	5.765155511	5.520009181	5.884631131	5.304497839	5.680465965	5.688499884	5.656368146	5.530172478	5.713472304	5.87219072	5.78100667
SDC1	5.824373303	5.7107049	6.071801369	5.555530888	5.524876215	5.78467513	5.922358843	5.726811988	6.023789287	5.68592292	5.708251556	5.418562733	5.864919925	5.2865166	5.18875595	5.414608622	5.435250584	5.77599963	5.497230094	5.581638558	6.076577073	5.828089097	5.715120919	5.686089681	5.407370743	5.644045231	5.364798948	5.627354358	5.684936556	5.674747106	5.362474309	5.8687169	5.381121456	5.435502506	5.465095847	5.238380659	5.648597884	5.569225241	5.390236456	5.556944116	5.491701616	5.447944674	5.658292637	5.349843581	5.365134792	5.543962535	5.346681834	5.561265681	5.645463655
SEMA6A	6.574675365	5.7273968	5.558322165	5.284706321	6.886094892	6.164325069	5.984042912	7.295991009	5.700154618	6.886094892	7.036539677	6.47238316	6.591613552	5.87264042	5.895416137	6.201540991	6.212619761	5.622014024	5.184461621	6.297177115	5.88254737	6.765470419	6.288293918	5.660218453	5.979063803	6.159033458	5.397768285	5.860999708	6.228126591	5.765898151	6.11715157	6.519367711	5.943950868	6.440463527	6.124879939	6.010416735	6.816027212	5.925698279	5.9131984	5.118239054	6.982654066	5.20862498	5.882808673	6.424107987	6.255770664	5.410861051	5.496535135	6.469483741	5.780580158
SEMA7A	5.910692431	5.623014028	5.927248152	5.875748866	5.903200856	5.533743473	5.660317228	5.900619014	5.579550009	5.375394013	5.835878451	5.452369074	6.2075937	5.175572313	5.497117478	5.28441582	5.742149114	5.825921428	5.700695546	6.790673316	6.381942117	5.254544753	6.247502396	5.460495528	5.452653477	6.098336809	6.017601526	5.737298311	6.025603535	5.681296863	5.47688658	5.865909791	5.833862938	5.564953318	5.766130192	5.439560691	5.241657985	5.471624041	5.523747727	5.201415041	5.312872566	5.789866445	5.719507766	5.735764091	5.215236605	5.590632334	5.75883076	6.021185254	5.58082342
SERTAD4	6.107758849	5.538531173	5.146973979	5.276855596	5.482294485	5.118683131	5.285185134	4.785501692	4.980846561	5.160656107	5.769609259	5.248791467	5.551188126	5.348184025	6.055879146	5.226267221	5.325906213	5.427437835	6.058185788	5.602367948	5.27657959	4.983705218	5.679748845	5.301676628	5.29834629	5.847311955	5.249457399	5.388655047	5.788065646	5.600286966	5.282369945	5.610376721	5.228209202	5.355736618	5.344256592	5.134195345	5.375138637	5.230043614	5.46133933	5.179279132	5.105105553	5.005682583	5.558112159	5.099992534	5.117792506	5.300962117	5.087581085	5.391941497	5.537314967
SIAH1	6.630498092	6.208064478	6.358780702	6.27325825	6.21312117	6.982487083	6.626174444	6.568700644	6.608140891	6.414405529	6.276164831	6.288759049	6.196342403	6.346206768	6.193673569	6.253908935	6.198246435	6.592130184	5.72522416	6.324313229	6.586172007	6.556060059	6.477040587	6.164387519	6.275042832	6.11237319	6.363036672	6.249624943	6.268106797	6.330814718	6.229340396	6.336732674	6.260198994	6.200929218	6.224734209	6.131369483	6.371355978	6.283094121	6.284228812	6.322787663	6.235420793	6.33017431	6.103214564	6.20197249	6.343882737	6.390554063	6.280720365	6.192032849	6.384776474
SIGLEC6	5.165399786	6.138921873	6.292977674	6.209162939	4.85745919	5.421939996	5.27624643	5.481116919	5.604562493	4.473514597	5.628590388	5.290915975	5.36915018	6.007366299	4.890264012	4.462907897	6.170130624	5.811683153	4.860344931	5.782761619	4.028435053	4.564981889	5.660372012	5.975576124	5.30938106	5.394798819	5.212645787	5.159977384	5.175096267	5.4451862	5.214755644	5.362669181	5.07286006	5.164735764	5.068744554	5.149328419	5.241369751	5.205488583	5.251856109	5.32321218	5.257444135	5.085280077	5.160159121	5.198859976	5.108706995	5.204643331	5.170351982	5.228091393	5.16196793
SKP2	5.687700283	5.921243797	5.518852823	5.83281393	6.277949141	5.860938434	5.776609405	5.843700094	5.539482182	5.81980654	6.011220125	5.826529273	5.819302582	6.164927419	6.367345746	6.224826003	5.478215006	5.590503842	5.783531421	5.599644263	6.144894257	6.100783079	5.798129738	5.58425377	5.669835073	6.131296775	5.524942094	6.023902489	5.902011918	5.99403314	5.612419303	5.938450831	5.469561275	5.792089767	5.865270299	5.63925252	5.623830572	5.599959848	5.953452565	5.59206603	5.590732062	5.622317363	6.050135624	5.471191367	5.650078748	5.6396696	5.613396355	6.303659402	6.080846968
SLC13A4	5.34814686	4.8981376	5.007112874	5.069162279	6.015502427	5.088676304	5.537287606	6.039249598	5.607209832	5.74115503	5.825939781	5.930002587	5.77734426	4.738353678	3.899340602	5.949205561	5.205681697	5.542389551	4.95390521	5.134697607	6.404788706	5.509142811	5.74813401	4.999711994	4.994325229	5.078967269	5.246263623	5.145626786	5.133084354	5.267930993	5.182934417	5.786218791	5.136362358	5.316385192	5.291335202	5.187586005	5.285434989	5.246166755	5.062022199	5.218131301	5.262186738	5.529861292	5.184289597	5.296779167	5.084418984	5.282946458	5.244606216	5.286088846	5.132979737
SLC16A4	5.893082068	5.683439799	6.706112817	6.283575486	6.128604128	6.188989554	6.263034938	6.332393128	6.880752329	6.492022331	5.700402528	5.617464705	5.727716721	5.476102329	5.619619302	5.267511737	5.703492674	5.838967708	4.951617525	5.414516755	6.135606569	6.101931536	5.951828919	5.402694819	5.727241629	5.894324809	5.997123848	5.780203811	6.015542085	6.248059125	5.558192719	5.804081864	5.752717147	5.598721727	6.111236947	5.769013165	5.579009622	5.803393216	5.770429459	5.416694155	5.482769766	5.088475836	6.231294136	5.693867152	5.459532971	5.534596543	5.511557209	6.108141735	6.226748074
SLC19A3	6.245499703	4.819116911	4.743697997	5.249429667	6.038931708	6.339703843	5.9202333	5.822147012	5.326473183	5.960772455	4.619717486	6.187737852	5.600805012	4.79601267	4.709165746	6.232423517	4.852954148	5.79016024	5.227652167	5.614728858	6.205039978	5.932773332	4.894098958	4.642742296	5.146403647	5.296968578	5.228942543	5.483669249	5.207739801	5.339133144	5.313834796	5.755673496	5.325947291	5.329281948	5.136207723	5.173870257	5.388299021	5.286620856	5.249116976	5.147333042	5.233208554	5.269477484	5.291886775	5.377139426	5.346759275	5.328789339	5.415123183	5.332430531	5.442184346
SLC20A1	7.710242459	6.541363643	6.883695599	6.897974188	7.519854525	8.055873366	7.816739887	7.560666396	7.673559337	7.281065109	6.650755243	7.98369341	8.111125737	6.901293378	6.156894164	6.745764751	6.832996994	7.611296473	6.247936835	6.86823303	8.064232058	7.680440584	7.483386221	6.637377288	7.025265213	7.259728129	7.28429557	7.201896306	7.213468139	7.14314069	7.073039794	7.796092846	6.855098722	7.193187647	7.144743169	7.01439062	6.594237379	7.166491379	7.565356353	7.811728003	7.083680998	7.606733713	7.54846343	7.224383747	6.876758069	7.512336851	7.583789258	7.056376355	7.444242716
SLC22A11	5.137198181	4.286359742	5.007681151	4.626966408	6.264884385	5.03973595	5.74018682	6.236950788	4.765046731	6.212269915	6.200315623	5.728776861	6.234481373	5.235212511	5.00040567	6.693540296	4.843704034	5.804638349	5.388799698	6.078982381	6.624675484	6.013243039	5.470922148	4.53517321	5.44537263	5.121890666	5.091954986	5.062009831	5.353722565	5.181540293	5.375906162	6.445160075	5.072146951	5.233666202	5.206734324	5.25898626	4.957179994	5.101877008	5.096349823	5.279242497	5.15288573	5.269285415	5.167970121	5.124461427	5.087618899	5.293426695	5.226901489	5.123526174	5.034426024
SLC27A2	5.576815827	5.296875329	4.724569603	5.06077214	5.890566435	4.916059725	5.530294314	5.547047265	5.254976947	6.013647634	5.795893867	6.183033929	6.0600111	4.765605966	4.425666089	5.241329149	5.053753007	5.659955104	5.075129089	4.735595685	5.394151019	5.7278527	4.773368849	5.445569392	5.305260912	5.006490203	5.145237214	5.197859586	5.352018531	5.178380051	5.255784297	5.580520129	5.17497586	5.150323697	5.248801647	5.128575691	5.080241728	5.368808776	5.159591651	5.10882485	5.250858222	5.249075923	5.159104489	5.159988707	5.164628625	5.069963805	5.086590672	5.11318356	5.134098837
SLC30A2	6.399812376	5.330301482	5.879617757	5.86638475	5.373596724	4.927358281	5.422795087	5.523030597	5.270138668	5.706485079	6.278172495	4.999893925	6.614208284	5.343166732	4.750112345	5.019746237	6.100926244	5.908745332	5.476319266	6.623926102	6.163868419	5.821443323	5.638188617	6.163955999	5.378208251	6.118485366	5.155097608	5.692974787	5.623381096	5.996247179	5.244301563	5.553392961	5.294522704	5.292650523	5.326805682	5.298734874	5.369754853	5.019590753	5.468345438	5.225462561	5.323452906	5.111291426	5.99002563	5.27408163	5.080365184	5.454870974	5.29069307	6.182370572	5.984969312
SLC35F2	5.453964491	5.920458284	6.038931639	5.824680069	5.162771672	5.447259969	5.550385736	5.513170436	5.561870422	5.270460107	5.990179643	5.308772275	5.230530847	6.246034239	6.031224748	4.664168921	5.788746098	6.108411861	5.151844908	6.308124358	5.306956728	5.463893615	5.941914647	5.728126436	5.427102495	5.729406216	5.218478128	5.594332797	5.686824556	5.903315384	5.63084617	5.636250568	5.299793362	5.400899384	5.66409489	5.419993211	5.7319053	5.602247631	5.589885978	5.317230184	5.720260844	5.17685158	5.664497666	5.566682458	5.462642987	5.319792941	5.262732096	5.724068454	5.537445204
SLC38A1	6.422803622	5.760165939	5.890004831	5.6715946	5.722558263	6.337197574	6.062622901	6.186791819	6.499943448	6.072990854	6.523774142	5.869783096	6.287766667	5.909881437	5.815893688	5.551092603	6.249988335	5.972230025	5.68541817	5.814865344	6.650884505	5.86099016	6.089369583	5.680159431	6.040130406	6.291123417	5.415151432	5.987917547	5.666031245	6.300536268	5.687122785	6.049937562	5.711627705	5.925495209	6.190079948	5.719327971	6.023413952	6.181239217	6.215972482	6.096182078	6.258317812	6.008763826	5.991002181	5.841877094	5.757776003	5.701686127	5.709631182	6.246045779	6.59672766
SLC38A9	5.682792016	5.422926691	5.937665487	4.966198702	5.765892573	6.047110531	5.461239786	5.853322515	5.620082421	5.331609419	5.790407281	5.741661062	5.378907584	5.920126305	6.053066509	6.331165492	5.814846883	6.032143609	5.407440154	5.572017127	5.747555484	5.907166474	6.061784384	5.702327193	5.676255893	5.750851757	5.541123937	5.555434759	6.000794678	5.78890237	5.575067476	5.932635863	5.695364883	5.620425823	5.688909969	5.546639527	5.660744354	5.658640043	5.786531024	5.260509597	5.533509677	5.118498667	5.713412315	5.682600796	5.665766305	5.414541804	5.660537496	5.69108386	5.739884515
SLC39A8	5.933259743	6.647421675	6.647497491	6.245154701	4.691567566	5.569339632	6.43651743	5.881760823	6.400911909	6.291190401	5.717197005	5.263738366	6.365916905	6.003800902	5.979487953	4.777714332	5.907682354	6.861812961	4.709156845	5.746769181	6.398797046	5.599650014	6.60309733	6.102692713	5.324397442	5.9472947	5.613327223	6.242810308	5.837771491	6.818745869	5.468273718	6.274828879	5.654117683	5.761742995	5.79865679	5.487315135	5.808092022	6.092619991	5.922647628	5.630034656	6.01274247	5.596051649	5.707209159	6.076501172	5.406819825	5.658433506	5.228249597	6.373479102	5.701912653
SLC41A2	6.0947624	5.441753226	6.077863627	5.594933918	5.149263492	5.624283288	6.052579655	5.301210529	5.868547194	5.268254287	6.038448833	5.507416904	5.726935915	5.734741364	5.922568095	5.121894988	5.820713716	6.100494477	5.430578548	6.034519794	5.493650512	5.482972648	5.660079253	5.721077845	5.507584708	5.557172781	5.578315125	5.693040031	5.702823937	5.990755307	5.73992376	5.604610223	5.698697842	5.609290033	5.851044171	5.620421731	5.480819586	5.905508626	5.672742368	5.374700119	5.47617189	5.800400246	5.472340655	5.529527944	5.549000388	5.499475569	5.546622044	5.628262285	5.704405282
SLC43A2	7.319410547	6.478498345	7.568765473	7.002862638	6.774406833	6.708647727	6.885203616	6.739114792	6.938237358	6.485017557	7.248594756	6.041680732	7.256740519	5.863443619	4.8249664	6.06570928	6.612039495	6.808524043	5.773381278	7.368699781	7.855352051	6.609018101	6.842134861	6.23644305	5.778444513	5.678852251	6.302405526	7.095177629	6.31429594	6.015037941	6.412365147	6.800347927	6.19579549	6.748496004	6.097471022	6.407851763	6.113590253	6.418465874	6.551781835	7.479015734	6.796288339	7.837862887	6.128541902	6.533815275	6.120744165	7.26644894	6.304510953	5.778015297	6.552610013
SLC52A1	5.402236	5.06342156	4.760275288	4.575572994	5.917754236	5.521000515	5.400323111	5.533005182	5.010579868	5.45294305	5.813066989	5.438585492	5.511498113	5.050455279	5.313627354	6.254040006	4.880011758	5.564401845	5.116378103	5.511254569	5.593038856	5.65635029	5.136504234	5.108193487	5.317499225	5.280161973	5.24286074	5.169245394	5.370840659	5.422947708	5.228093864	5.495758951	5.218203201	5.208462456	5.275218589	5.235014408	5.388096751	5.227218696	5.314729645	5.445580387	5.208632817	5.070660019	5.410481189	5.019021219	5.187407805	5.098953545	5.202948606	5.14298257	5.293637028
SLC5A6	7.152800608	5.889160059	6.22346576	5.677909548	6.582028538	6.423331124	7.079108919	5.859163923	6.437308171	6.252627591	6.530735128	6.319589934	7.148091442	5.469231776	5.986111721	5.615084652	6.206554887	6.93936442	5.52165358	6.726052708	6.8720109	6.461606268	6.748018789	5.902881337	6.140503763	6.510572487	5.971371323	6.208477754	6.132684993	6.204100182	6.128682158	6.723119997	6.019760352	5.900791075	5.95777089	5.805523237	6.752342004	5.978637849	6.115936389	6.070601611	6.181707976	5.489977402	6.587555204	6.024240296	6.027234439	6.016109715	6.156030478	6.540410604	6.445386955
SLC6A2	5.528573539	5.254538149	5.516448661	4.959100657	5.373317382	5.230787853	5.851508083	5.528819954	5.330049748	5.040801629	5.941326679	5.82461278	5.575261997	5.58959053	6.207339281	5.59926575	5.434392354	5.625987525	5.436617133	5.613434838	6.386519262	5.842405211	5.64838233	5.195789834	5.261362946	6.278770608	5.222895243	5.810123649	5.897104341	6.224827327	5.23945349	5.554948906	5.228613619	5.222468766	5.400960413	5.169906594	5.308228395	5.416497185	5.336929481	5.329220877	5.462389173	4.959670149	5.910975686	5.118607851	5.313577722	5.181044906	5.377587	6.287586358	6.260611894
SLC6A4	5.054943722	4.922097452	6.240869642	4.914008212	5.187167112	4.915475702	5.33021581	5.101766148	5.44670087	5.197100224	5.545325833	5.405072681	5.408717129	4.892809644	4.913044641	5.125938701	5.707645956	5.674884533	4.874577455	5.151522582	5.10463307	5.417329791	5.373667395	4.971703529	4.901548084	5.153501607	5.022252922	5.26392964	5.190285428	5.299957321	4.952121411	5.303644221	5.011253477	5.265438092	4.969910802	5.049350493	5.181875044	5.037184296	4.894516939	5.184963733	5.23090642	5.215510834	5.354935402	5.062718858	5.009009943	5.197463972	5.11139322	5.137607352	5.196782489
SLC7A4	5.419016696	5.198944784	5.202595869	4.981362934	5.046214834	5.336158255	6.114100162	5.51512662	5.420703693	5.467360974	5.300409089	5.415108578	5.760743587	5.308452886	5.022282796	4.907098714	4.96941541	6.002974019	6.386725378	5.758302422	5.417264501	5.097590816	5.583930512	5.621981664	5.333047652	5.502311781	5.289739617	5.205313742	5.301026608	5.348122428	5.246032439	5.363310227	5.492494085	5.38291711	5.318065534	5.102148511	5.112593432	5.153123757	5.352696282	5.274919396	5.285947759	5.265250361	5.144655205	5.275900962	5.410209531	5.473774074	5.270120516	5.214611127	5.194872894
SLC7A5	6.570552083	6.079869189	7.290688198	7.418042621	6.566415063	6.587088414	6.74752725	7.519563494	6.980916337	6.090187558	6.637567796	5.049621734	7.377329899	6.06030061	6.324611577	5.03569387	7.4072182	5.924942462	6.652458043	6.69404048	7.233145322	7.048519018	7.118026345	7.142895481	5.762105067	6.073061813	6.994358095	6.429791125	6.574890601	6.387344981	6.246973031	6.632323374	5.902593936	6.192639552	6.324712217	5.971053449	6.754919905	6.766608863	6.234173349	6.986365481	6.474859306	6.579249163	6.200245951	6.277742676	5.990846188	6.761271829	5.924228618	6.153988462	7.548891172
SMAGP	5.599889693	5.205789759	5.127971091	5.177955202	5.902414326	5.162565812	5.592638051	5.495705194	5.396698319	5.624466352	5.675084362	5.871831151	5.790082113	5.094131082	4.724463481	5.584395391	5.522072929	5.516865632	5.160325637	5.062017938	5.465704639	5.52157255	5.532493455	5.443340388	5.251935377	5.426991779	5.127215706	5.35929342	5.406738421	5.347841385	5.332514882	5.699337346	5.345012602	5.352574851	5.378368019	5.199702819	5.44985564	5.248912009	5.208212383	5.24115685	5.411842628	5.206571694	5.464880572	5.254969515	5.203103868	5.287160294	5.32971099	5.335435093	5.284463628
SMARCB1	6.747101163	6.290037611	6.610591279	6.510673799	6.128899039	5.972559038	6.367169637	6.239135793	6.918402215	6.188754088	6.597181102	6.290661214	6.719066138	6.325192556	6.227943013	5.531959068	7.279278138	6.55946125	6.228615881	6.554477848	6.2263926	5.946573769	6.704088358	6.246238985	6.190981917	6.550616799	6.012746022	6.153837831	6.191610666	6.300426359	6.070981259	6.160723602	6.124328695	5.992962186	6.167828952	6.167845396	6.128209045	6.125917496	5.797463256	6.382024466	6.170671382	6.120162506	6.706045057	6.33256947	5.970090707	6.19252332	6.515480357	6.403505441	6.75981424
SNRPN	6.389766358	6.610066346	6.331610284	6.392712355	6.638961009	6.613005995	6.257339328	6.382648833	6.393671587	6.644538684	6.235322658	6.771605081	6.204612325	6.139685192	6.135899729	6.58004039	6.321237689	6.548609254	6.141529836	6.285324984	6.417697512	6.630774144	6.272069449	6.530434756	6.583102569	6.114070738	6.738250447	6.582062414	6.619653941	6.655395992	6.651330972	6.401732583	6.710992149	6.448000458	6.727478867	6.673897966	6.688210875	6.611835177	6.54829085	6.408085663	6.465244033	6.253546348	6.442822535	6.669967017	6.536893918	6.405982737	6.318565685	6.377235672	6.103079282
SPAG8	5.561980874	5.35438097	5.745283461	5.228334902	5.004629023	5.583237736	5.342089324	5.052517985	5.518165296	5.446939555	5.471446268	4.989129103	5.011234923	5.428820668	5.205938918	4.387671509	5.87978142	5.551088303	4.24854586	5.632113559	5.629418013	5.135526537	5.29304628	5.639533119	5.138744185	5.216156357	5.171847715	5.157602497	5.471222692	5.299473095	5.144677049	5.301819895	5.033870559	5.202924996	5.181003159	5.083912514	5.07033328	5.077913783	5.288903229	5.214052044	5.111439835	5.159278434	5.2383602	5.101503262	5.191596445	5.231269061	5.132286828	5.418561201	5.098649535
SPINT1	5.755568522	4.944178106	5.173152643	4.948723994	5.618722712	5.329149015	5.437254923	5.376896689	5.397660682	5.495026375	5.609760772	5.815644481	5.706147048	5.008638416	4.95697887	5.721566294	5.406482864	5.515958244	5.306229371	5.5326265	5.79170738	5.440361596	5.449526146	5.239457938	5.281699528	5.39274813	5.15563104	5.25204265	5.326096613	5.336945577	5.323050589	5.631249819	5.113049012	5.347529132	5.354262348	5.310497393	5.3277666	5.390829382	5.288174945	5.32330934	5.485339843	5.220784278	5.419066463	5.227434732	5.252380357	5.258591316	5.108387225	5.561914244	5.250448767
SPINT2	7.790401113	7.090420259	7.765742841	7.386494883	7.684610334	7.822150483	8.009658343	7.819768901	8.774464694	7.533250944	7.935866671	7.161958733	8.09654816	7.58706352	6.146479508	6.911521539	7.398114575	7.843318701	7.217987141	7.723996896	7.730482333	7.222977845	7.892239731	7.513310328	6.523773747	7.719683065	5.988598222	7.58335488	7.61501691	7.317270475	7.074596767	7.917461631	7.006533117	7.479449086	7.209368558	6.833211919	7.734741985	7.087421536	6.461847437	7.435514252	8.367800486	7.471942156	8.023169763	7.034415867	6.800595212	7.61996114	6.984456339	7.998881365	8.176695269
SPIRE2	5.994000373	4.602029697	6.713984212	6.168068013	5.633490044	5.428007635	5.744495766	6.337201997	6.215573252	5.937834792	5.073682191	5.052143768	6.116720659	4.503050408	3.629594235	4.206584097	5.613507207	5.873498396	5.158796831	4.697617416	6.322436969	5.814724671	6.159735275	5.096526565	5.130919321	5.454419409	5.377398385	5.208860688	5.223598946	5.210594312	5.120154156	6.293027739	5.260193632	5.140316249	5.228623017	5.10721042	5.272081478	5.238896088	5.209576729	5.456352424	5.476266015	4.99663469	5.418676311	4.976338032	5.096426592	5.300388165	5.241266193	5.250654281	5.502368594
SPTLC3	5.818100876	5.954964542	6.419512146	5.73216151	5.111234467	5.404820119	5.852070956	5.25491207	5.599879416	5.162197789	5.412087235	5.015754603	5.262040783	5.706800848	5.367949101	3.97488568	6.189810095	5.918553966	4.879748187	5.871224728	5.273127612	5.30112155	5.593036767	5.775450597	5.14381007	5.238527766	5.248959352	5.250960388	5.339057781	5.284680046	5.241901194	5.505310033	5.168334441	5.177112542	5.395641648	5.188194711	5.28742356	5.260754428	5.290099981	5.384886996	5.300475921	5.210513586	5.259673621	5.121139193	5.255147204	5.381068716	5.184832729	5.350223579	5.597332547
ST3GAL4	6.414721325	5.532805158	5.866737236	5.843954063	5.999667163	5.752754984	6.564289415	6.318957223	6.875462442	6.321079954	6.085185525	5.100359077	6.414118277	5.541838824	5.29684434	4.734314613	5.568372959	6.11533795	5.986351852	5.299304778	6.44623664	6.131228224	5.773578303	5.471571613	5.69277934	5.589771544	5.752621181	6.001787433	5.365717092	5.634705733	5.535005015	5.810892639	5.553914612	5.891970501	5.386828859	5.548037382	5.609701939	5.51982018	5.399279143	6.104801919	5.857994588	6.555796391	5.76234456	5.390944544	5.676746708	6.146762607	5.668284988	5.504374411	6.081858835
ST3GAL6	5.954971711	6.272707864	5.943792938	5.708155156	5.508885759	6.172808628	6.001093534	5.450577903	6.075705995	5.817439212	5.970232003	5.591832526	6.094077597	6.460141399	6.64243829	5.212857698	6.323673249	6.56656095	5.760272832	6.204111293	6.362370863	5.855879206	5.919035237	5.950857752	5.740044792	6.05702545	5.543327765	6.001421702	6.056609076	6.337700921	5.895311974	6.105232933	5.712117725	5.915062544	5.895963731	5.483828482	5.608640343	5.758054844	5.869322358	5.87131889	5.947890446	6.32430193	6.046671429	5.500427176	5.643490097	6.176701094	5.930055759	5.837108701	5.998775289
STARD10	6.588635786	6.327348473	6.913656148	6.122858699	6.332710225	6.164742715	6.446052994	6.173468712	6.967455116	6.112704042	6.559920093	5.044769697	6.634248952	6.035693921	5.911039087	5.940659111	6.638676182	6.134964037	6.955222854	6.559920093	6.203010178	6.635121552	5.973088859	5.966869603	5.885220334	6.347156787	6.157198801	6.072018392	5.906445684	6.46495701	5.906530885	6.242231279	5.749243272	5.603139462	5.879841435	5.715676884	5.725209098	5.83270468	5.518072342	6.581516669	6.236311213	6.498079603	6.474834709	5.614695902	5.715013065	6.768345624	5.607928507	6.550118693	6.969145672
STK26	6.159496431	5.71347544	6.158923334	6.001013966	6.119409721	6.840451147	7.057413798	6.034195168	6.473071583	6.394726268	6.105762914	6.2249428	6.116466751	6.625193604	6.234214886	5.549456897	5.823604828	6.944433108	5.080022068	5.774966195	6.954652221	6.513269087	6.167039005	5.459355199	5.632687604	6.266899259	5.840303815	6.403557744	5.99245222	6.139930651	5.708660511	6.029858292	5.571119883	6.300665782	5.855114655	5.623025589	5.840989034	5.631007377	5.833252339	6.750518065	6.211536289	7.091100322	6.243317519	5.650414993	5.971621274	6.731002777	5.856870913	5.959959798	6.773416946
STK3	7.664749247	6.953254908	7.357472675	7.200589581	7.097469929	7.714255451	7.327565133	7.106017668	7.684200918	7.326701196	7.49406634	7.082295671	7.245530393	7.234976889	7.064336254	6.288262089	6.990665996	7.227502526	6.574212125	7.043641038	7.559964168	6.830434876	7.282362521	6.849019608	7.091771703	7.186357593	7.253979251	7.126346217	7.38120815	7.176719989	6.960183636	7.355842438	7.119605871	7.109919884	7.325529379	7.377513055	7.159985336	7.185901279	7.422933787	6.46901019	6.961397942	6.492020338	6.849994865	7.063993507	7.362477482	6.796609994	7.265990444	7.30214071	7.271065863
STK40	7.247754531	6.711820339	7.049948205	6.830159593	6.592233392	6.711964198	6.659353034	6.729695719	6.734425081	6.340945986	7.102109864	6.152196699	6.848809651	6.537780772	6.451313306	5.831848573	6.861840102	6.585126994	6.079793388	6.887375787	6.987673093	6.632884865	6.833138756	7.013868289	6.547527353	6.609267381	6.392220568	6.752404399	6.281005851	6.328075455	6.279909227	6.482082647	6.315934261	6.774994064	6.389083415	6.377471813	6.392054547	6.472329787	6.435983057	6.982442708	6.729317163	7.152589387	6.636484446	6.544275907	6.660394888	6.905607104	6.759612263	6.485029146	6.83237617
SVEP1	7.372093347	6.607671971	6.969562386	6.378820043	6.820116513	7.706221564	7.857813325	7.401717645	7.547316834	6.966020409	6.584378809	6.390246557	6.831881591	5.891915093	5.713712249	5.284714578	7.067779628	7.156127746	5.762986161	5.782931536	7.144595673	7.288434332	6.927360459	6.27589677	6.718069851	7.023215956	6.02893595	6.099189045	6.276477635	5.77895038	5.931339138	8.167868211	6.03994137	6.097429149	5.716181045	5.569567472	6.479008517	6.106059734	5.643302102	5.661978841	6.671719996	4.758369904	5.542234952	5.613419318	6.077420822	6.300427532	5.724095914	6.515860901	6.132771718
SWAP70	7.084161983	7.263351832	7.513651181	7.525082607	6.735664422	7.017897858	6.993342345	6.54715914	7.068534663	6.778612729	7.064213774	6.555425931	6.809807767	7.65324808	7.036344459	6.644224937	7.642412662	7.313297268	6.529672277	7.170541529	6.858489667	6.914275978	6.93284178	7.470190308	6.697175192	6.986983648	6.819679836	6.790096022	7.18039088	7.275446645	6.941954815	7.062849886	6.931727036	6.858812959	7.17555259	6.866023505	6.925709794	6.846944026	7.560976621	6.549522152	6.616341476	6.418858633	6.878864689	6.971444849	6.995323384	7.042500547	6.629270698	6.998752101	7.137886457
SYDE1	6.561005013	6.480456787	7.456506093	7.153641203	6.314282908	5.750570171	6.191687234	6.229832362	6.984844775	5.875394448	6.998742042	5.696405003	7.007851161	6.674401522	6.33154559	5.318063619	7.043269078	7.080502506	6.64578197	7.255042637	5.75281003	5.81979193	7.014646163	6.863495107	6.610766416	7.10507593	6.426197555	6.177287811	6.354328279	7.017776243	6.338365353	6.555252951	6.355939305	6.084584976	6.270057089	6.016593524	6.219211074	6.513731241	6.254579494	5.844277319	6.074077197	5.336333308	6.550261949	6.163813164	6.284912615	5.995261155	6.333347388	6.6953159	6.866792407
TACC2	6.293773366	5.458630341	4.878250392	5.505544934	5.922057321	5.770368066	5.60713884	6.250556454	5.727863705	6.191722424	6.226217523	5.485888618	5.977025018	5.357034757	5.545877909	5.503460413	5.845820148	5.603725328	5.012478337	6.116543539	5.920261184	6.343036431	5.480221932	5.818616683	5.654265878	5.700682229	5.652414261	5.41808887	5.686322838	5.530652494	5.575543592	6.087816805	5.547270745	5.495576111	5.583358889	5.651864294	5.544301433	5.596811185	5.555863734	5.237598987	5.79047394	4.97777659	5.684629486	5.417410769	5.431735272	5.256939794	5.522576169	5.820755402	5.63879799
TBC1D10A	6.692790077	5.842743939	5.804168239	5.779105844	6.075740492	6.080601304	5.907613594	5.468574143	5.767371097	5.424640362	6.327395456	5.940904985	6.372635389	6.163694259	6.024110644	6.22411335	5.757996744	5.749393978	5.991875951	6.320545566	6.704948322	5.972917542	6.174572034	5.994535526	5.779311687	6.078246653	5.609556492	5.885131238	6.075198922	5.908876475	5.897413651	6.105185432	5.801652185	5.784873462	5.836253178	5.845834757	5.837254793	5.803589658	5.784164422	6.293945585	5.522476961	5.992493715	6.514652592	5.732393972	5.744274214	5.87748046	5.881791885	6.124193249	6.055502078
TBK1	6.706580191	6.725671908	7.182078275	6.804002782	6.77366032	7.044813596	7.114955855	6.726088363	6.789039779	6.963317374	6.908608332	6.664899535	6.765299675	6.961192089	7.005793667	5.995489528	7.048961663	7.073137575	6.503206633	6.966570886	7.177092997	6.898840627	7.009658601	7.06502924	6.753760508	6.99250904	6.569467239	6.71647752	6.671291115	6.69788311	6.735089226	6.857197738	6.523092199	6.993617921	6.650693225	6.571688844	6.616571604	6.686238903	7.061943801	6.849811287	6.758181617	7.161616218	6.809960769	6.694127906	6.776051507	6.88898629	6.621222369	6.820072338	6.958220222
TCHH	6.470958242	5.020869876	5.220303584	5.587897418	5.200166726	5.746812233	6.150608364	5.620583722	5.638180324	6.140283912	5.255797013	5.566531308	6.147230817	5.992060492	5.323956739	4.746891621	5.159924724	6.216571441	5.29679792	5.37437809	6.275552572	5.612761158	5.32414021	4.44424343	5.564513195	5.455519081	5.699631874	5.336476123	5.517686432	5.461779863	5.440438727	5.688147192	5.595477893	5.381146091	5.380858518	5.373043425	5.308461071	5.239055798	5.563277848	5.232971205	5.350679583	5.610816455	5.559408779	5.437037471	5.210119299	5.627407579	5.298022384	5.452295026	5.509270879
TECR	8.480248656	7.422424169	8.883247395	8.066497844	7.177612527	7.511854104	7.372369554	7.071053568	8.258424818	7.226102484	8.016603298	7.207446121	8.381016338	7.594366115	7.076427067	7.164047487	8.138169848	8.189127326	7.661158124	8.265962143	7.674988897	7.110091021	8.134474893	8.014287624	7.081399505	7.807775457	7.297694135	7.76915264	7.981310299	8.066467366	7.249592823	8.017217636	7.551919866	7.448084591	7.672263059	7.178290989	7.489770174	7.384037678	6.799319637	7.608509197	7.454352842	6.96897821	8.125712235	7.413589228	7.179028375	7.589718715	7.353529905	8.21796723	8.29795689
TENM3	5.762770485	5.200190167	4.842802606	4.912257984	6.103210982	5.772497357	5.450527121	6.299091701	5.404855202	6.67738424	6.633218579	6.649422035	6.52541237	6.03346281	6.666021283	6.971876964	5.4922002	5.470779494	5.699012103	5.396862468	5.897807285	5.438869268	5.384041229	4.369532146	5.3015941	6.178341273	5.140187904	5.256173713	5.640499773	6.84515854	5.266086172	6.797827387	5.338946808	5.513520842	5.288388965	5.423333247	5.638761148	5.376047042	5.318617899	4.958571386	5.78155124	4.986649513	6.088688272	5.075366258	5.510030203	5.076102639	5.430526833	6.094162359	5.657518791
TEX10	6.231357685	5.750657006	6.008734363	5.587866051	6.066910505	6.071692189	5.940543158	6.08032059	5.863168035	5.739739153	5.800263636	5.913982227	6.004227706	5.697764638	5.244292723	6.316586524	5.84837432	6.089568861	5.565074129	6.080072277	6.204697795	6.007700437	6.115520849	5.431272586	5.823202733	5.854357109	5.8064587	5.790296195	5.595451115	6.060535359	6.060710575	6.023362071	5.680282245	5.769135769	5.913508183	5.823031305	5.906835763	5.986146164	5.959610864	6.040791815	5.558817683	5.861986115	5.724174361	5.859255584	5.718851579	5.887565777	5.834315225	5.955594152	5.790414585
TFAP2A	5.792877497	5.571467425	6.052628841	5.907070551	5.342602848	5.478514225	5.742255207	5.531284186	6.042160912	5.429489084	5.549350579	4.828959151	5.816290627	5.605609305	5.359145708	4.96148255	6.095342199	5.726010083	5.249868931	5.843792687	5.419602118	5.373857696	5.736601203	5.588530363	5.347977771	5.641120424	5.375948989	5.392180778	5.496832055	5.881623747	5.20670521	5.715758127	5.228208905	5.209485936	5.299019998	5.214879687	5.185748227	5.32104832	5.273962956	5.610564817	5.165329534	5.296095903	5.657518603	5.189376066	5.249641851	5.620078655	5.211512008	5.719908909	5.831799208
TFPI2	5.580955364	6.52336974	6.851442539	6.411069274	5.426471918	6.118340961	6.118340961	5.69940858	6.430512055	6.350645613	5.840976954	4.302431593	6.709362856	6.474829487	5.373725887	3.568563051	6.136257813	6.248916195	5.767105871	6.076247198	7.076874611	5.864322726	6.281333176	6.443264688	5.164015537	5.271823027	5.087151978	5.173560282	6.084803626	5.1104075	5.217031225	6.493289256	5.263325853	5.140578112	5.36426676	5.115566066	5.100576375	5.143329036	5.326826582	6.074956643	5.410894409	4.96554789	5.293381726	5.248284856	5.446651757	6.12017105	5.123622943	5.322178276	5.352182843
TINAGL1	5.542436744	5.495599968	5.330362071	5.33816582	5.59958279	5.038919303	5.036567488	5.932731102	5.636707866	5.639701085	5.891407346	5.377612168	5.332407465	5.765401996	4.989852884	5.795455366	5.531228436	5.79599086	5.033268839	5.124181216	4.786679529	6.039234715	4.965830776	5.898691863	5.308400011	5.831897486	5.006053638	5.046516621	5.353231893	5.338497181	5.146040435	5.784857696	5.272721609	5.349188597	5.362203337	5.061685783	5.198657703	5.255898159	5.342585517	4.909550332	5.252943334	4.822332812	5.794320828	5.143198211	5.078204274	5.005720528	5.199368024	5.818769208	5.615149062
TJP2	5.665133994	5.574821499	5.659189537	5.635164459	5.11930697	5.659567587	5.611859981	5.288774852	5.839693385	5.21797639	5.603992583	5.164686338	5.389888819	5.820089823	6.069480402	5.035768055	5.741817585	5.830210562	5.089563675	5.775788235	5.43288639	5.449013398	5.553011307	5.578449395	5.239830496	5.760185385	5.265903239	5.462128747	5.47854145	5.509342719	5.471588995	5.707061075	5.298672063	5.353882844	5.312500891	5.325600877	5.472276281	5.341458317	5.53594675	5.492074585	5.591548804	5.321702848	5.729145963	5.39540609	5.373232654	5.343145203	5.182463556	5.815493664	5.884213286
TMEM2	7.265671476	6.587409954	6.10456992	6.385823874	7.290611621	6.978515656	6.949123483	7.331280313	7.614745636	6.910212171	6.683318943	7.373690858	7.091793414	6.472389462	6.437783729	6.473869471	6.150349657	7.442624071	6.163765203	6.587409954	7.586422535	7.166599204	6.523060572	6.499775293	6.473567632	6.51406852	6.395819174	6.678111745	6.73270407	6.099723995	6.938682916	7.373496623	6.754371842	6.740904161	6.671592879	6.295075462	6.167172475	6.664288438	6.486134018	7.156748336	6.504142044	7.380185775	6.555776465	6.642032659	6.154964538	6.939403576	6.642032659	6.616202747	6.891235094
TMEM40	5.139448856	5.111480167	5.73243725	5.383667644	5.283811291	5.194538649	5.542419709	5.095199314	5.941543684	5.268068363	5.357837117	4.995352558	5.817638693	4.734339841	5.023712824	4.821140665	5.222726005	5.327093459	5.181315008	4.676438065	5.726536693	5.50399275	5.644565373	4.77779492	5.039936782	5.265281211	5.273192416	5.241799348	5.132588954	5.274874968	5.07673618	5.276989094	5.084081674	5.03233565	5.171438325	4.999514697	5.296735515	5.070341314	5.015466384	5.343165607	5.432314648	5.377598155	5.27274529	5.03811426	5.02405022	5.419206095	5.148484264	5.081106345	5.366881724
TMEM54	6.803589082	5.6070325	6.626878632	6.960023218	6.109133926	5.69636757	6.684320578	6.018736279	7.080488604	6.31032228	6.399725818	5.775825629	7.056291157	5.630100218	5.016860038	5.09907878	5.918577051	6.100656567	6.134200396	6.153512444	6.494497106	6.242693021	6.21721179	6.024472265	5.90168137	6.156762385	6.375737156	5.847351821	5.860637864	5.934686947	5.724147525	6.273922741	6.161767523	5.604512144	5.995126345	5.954185145	6.145049301	5.748209173	5.454636407	6.053561917	5.862808921	5.560664069	6.429015115	5.626066305	5.861018561	6.151705111	6.040820851	6.041190728	6.310847436
TNS3	8.531633331	7.985784173	8.284647574	7.990178488	8.26116653	8.827417382	8.524858761	8.339431955	8.591422656	8.243206429	8.301575677	7.661836552	8.176010018	7.894485606	8.793788968	7.518976599	8.284647574	7.641779164	8.136344661	7.603478708	8.409724361	8.496079322	8.653154221	8.365975704	7.93628678	8.758233766	7.29401062	8.20357451	8.661779245	8.496891325	8.370735573	8.684436905	7.70432337	8.179622446	7.965449143	7.856652029	7.9996509	8.013569937	8.919768005	7.388934458	7.705068632	6.894358486	8.020281969	7.969458431	8.141861547	7.797127225	7.937972492	8.771267454	8.521187068
TPPP3	5.651589209	5.238829553	5.675970402	5.637924548	5.530052211	5.661849883	5.76456962	5.795473683	6.067684377	5.427856807	5.747099017	4.910076673	5.701441618	5.399555996	5.239973144	4.776281445	5.734108191	5.589419136	5.660032794	5.565349494	5.612142118	5.374117095	5.700247969	5.547350375	5.389725443	5.276669666	5.577196035	5.606012398	5.459904549	5.33420236	5.509943754	5.635056198	5.564195775	5.591960552	5.457371384	5.652387721	5.58675786	5.511989197	5.314819421	5.654430178	5.561531225	5.539305568	5.608481362	5.512423667	5.417294633	5.64906624	5.372763692	5.369393439	5.551261706
TRIM29	5.104397942	5.279142018	6.025756141	5.723517866	5.609522356	5.78588141	6.008183749	6.332624226	6.024321964	5.126319828	5.349924767	4.955839968	5.51280748	5.968571598	5.999045994	5.222697179	5.22492654	5.693735679	5.548945412	5.247672213	5.807900548	5.086183097	5.945654303	5.01609083	5.364613767	6.13340719	5.418885875	5.536652374	5.65566453	6.11525193	5.139210384	5.904045289	5.162424204	5.203849511	5.508457367	5.236927186	5.191162743	5.535490337	5.842144973	5.334871781	5.182322999	5.08358545	6.323252157	5.30847846	5.568946707	5.502392959	5.474385377	5.951071247	5.87271163
TRPV6	6.474550046	4.712639393	5.29156166	5.200210177	5.613035809	5.523999523	5.894367656	5.68649205	5.621756012	5.825817694	5.167208368	5.476475433	5.863375334	4.741689336	4.193300826	4.910256098	5.19297006	5.531659886	5.424144072	5.202678229	6.071519368	5.708152749	5.727124396	4.606285732	5.221341585	5.184244755	5.270634311	5.253233628	5.394894524	5.18143437	5.199061516	5.866410946	5.241555223	5.155364826	5.093276157	5.257739432	5.345154976	5.253290164	5.117219201	5.331056793	5.144709196	5.196103046	5.239176241	5.228652955	5.135419088	5.375326224	5.217128095	5.249587098	5.307201121
TSC22D2	6.09648879	6.423787617	6.601474391	6.242403624	5.709728213	6.27833428	5.98830449	5.957426156	6.607019675	6.284648396	6.378692033	5.906066822	5.90660906	6.16048269	6.61532454	5.667752977	6.667950913	6.153780497	5.61037004	5.926325484	5.982729818	6.168267282	6.182382813	6.291867695	6.238228528	6.175235539	5.910246047	5.950178413	6.071098155	6.153098876	5.930793227	5.985504094	6.116791426	5.977628574	5.955464707	5.88481723	6.167323585	6.07186715	6.561160805	6.115251979	6.247909705	6.267180246	5.92631819	6.008163946	5.97080186	5.910276165	6.078113839	6.311758644	6.178384387
TUSC3	6.447597375	6.065039848	6.37167923	6.047747951	5.638385201	6.31735156	6.45655674	5.353231002	6.245487515	5.994744192	6.43705341	5.678906371	6.494804256	6.113154553	5.439710794	4.27100138	5.902793215	6.541258708	5.192221821	6.005512491	5.593156082	6.065619357	5.763047664	6.138146749	6.020947787	5.942863202	5.644754435	5.647094418	6.027877252	5.823878758	5.803266007	5.869149875	6.002073088	5.523463878	5.866628442	5.949786861	5.64720861	5.949228962	5.844419413	5.038391652	5.480821613	4.924239591	5.90333172	5.838939131	5.705333665	5.433255512	5.639360281	6.237035225	5.600867178
UBE2A	7.818746872	6.974621447	7.654822945	7.20063207	6.845991795	7.949986292	7.300425021	7.232266385	8.203151889	7.199710422	7.001534068	7.608891456	7.830564421	7.272045149	7.456336593	7.033018355	7.742288964	7.965183632	6.910561312	7.302304537	7.951451945	7.565592816	7.639508602	7.558839981	7.278636575	7.693939272	7.100697305	7.525293158	7.887660008	7.71311901	7.137379251	7.807137562	7.383711275	7.509008529	7.5035832	7.330436464	7.065537331	7.388817806	7.475924585	7.331286272	6.955706586	7.009250263	8.002086439	7.298127429	6.854052244	7.424606733	7.083031857	8.165770057	8.272379213
UCK2	5.750854839	6.586353648	6.726723256	5.563810381	5.59481602	6.284482237	6.295616888	5.749327307	6.722240199	6.814852822	6.218737258	6.045482482	4.84694988	5.344844936	5.500662791	5.159757658	6.646609495	6.952711505	5.152955819	5.849401193	5.651594091	6.063816332	6.356368837	5.686531713	5.781867565	6.021943688	6.163743036	5.784067027	5.742281184	5.744142949	5.723326821	6.210856225	5.843281197	5.529637297	5.839532069	5.622170266	5.645633822	5.742644479	5.454480472	5.99936425	5.465576237	4.932558135	5.896414847	5.742374715	5.600034855	6.36291054	5.682468414	6.002972588	6.243097938
USP27X	5.84227599	5.059703725	5.071830547	5.076370803	5.57529395	5.270879841	5.166887962	5.331130031	5.594865455	5.437300232	5.902079676	5.596321852	6.044926617	5.437187569	5.123258955	5.54065781	5.134851629	5.403978606	5.230359731	5.435343091	5.811913032	5.156513812	5.745699592	4.96260569	5.278666426	5.364269787	5.484426311	5.374978939	5.403519467	5.191616347	5.201513556	5.381752898	5.417377178	5.357451282	5.331406317	5.247372174	5.286411275	5.305466641	5.284207283	5.438065543	5.461356785	5.388890308	5.454540305	5.28598303	5.381518021	5.498538135	5.471017092	5.332611071	5.407287614
VGLL1	6.53031093	5.104140659	6.102568503	5.776208189	6.410950384	6.007081652	6.436993626	6.412952382	6.699013842	5.689316126	6.164975637	6.624140954	6.756692117	5.977616167	6.308739858	7.228473478	5.278176482	6.648579146	6.323897955	6.331987205	7.106230744	6.205521149	6.546028486	5.125679405	5.466997932	7.042446136	5.383117587	6.353954758	6.120955664	6.87364595	5.183363723	7.191243247	5.211721923	5.57695145	5.672222435	5.192576549	5.347314171	5.344364425	5.302967308	5.726754495	5.17923091	5.36572677	7.33630936	5.268895142	5.270615205	5.93151845	5.421166874	7.078095726	7.518665881
VGLL3	6.46213118	6.425279465	7.090501556	6.623668375	6.356773242	7.238397238	7.004011274	6.430923123	7.015209714	6.250807637	6.33093188	6.168279596	6.989615346	6.761782475	6.592330104	4.813790183	7.005428132	6.945674179	6.076262435	6.88029207	7.179381167	6.654067242	6.899925511	7.134340412	6.365567673	7.002882928	6.287971184	6.291145209	7.01717122	7.193356452	6.047376121	6.642549625	6.466150657	6.104735492	6.370193595	6.066107672	6.654104545	6.373896782	7.053106156	5.29107023	6.215895108	4.804989601	6.714499531	6.602240164	6.255877844	5.936987649	6.568860643	7.27842334	7.031549902
WEE1	6.297897529	6.144288221	6.566835553	6.343256473	5.783472946	6.392665273	6.28490815	6.11346501	6.333499369	5.840807015	5.825965187	5.390154892	6.026012712	6.577362659	6.393417836	5.663963529	6.145501515	6.216467294	5.509351863	5.902509738	6.118627455	5.936930794	6.025623351	6.078068561	5.795929414	6.016096265	5.791139849	5.847321524	6.083200905	6.239629403	5.885686859	6.122234329	5.759347244	5.847465096	5.985959525	5.758649483	6.017107969	5.73396274	6.109549256	5.677729379	5.954643579	5.304025572	5.978819206	5.846439991	5.802546173	5.732574877	5.807208438	6.388464851	6.084644283
WWC1	6.403868897	4.737696323	5.130786449	5.525699232	5.64812483	5.820783198	6.28462757	5.924982111	5.965816227	5.817280621	6.100725711	5.299206589	6.389298617	4.843114001	4.928877722	5.234710975	5.270230727	5.555311927	5.5210329	5.324032063	6.231331308	6.075197636	6.014654554	4.938605882	5.07767485	5.523296531	5.047948902	5.609727587	5.762116288	5.66527468	5.303225233	5.904738638	5.103017915	5.562411196	5.49844217	5.457396835	5.949096728	5.524509598	5.25513329	5.247384532	6.344644608	4.836032972	5.582557194	5.489487105	5.150201989	5.204557263	5.194529174	5.765477335	5.399430368
XAGE2	5.917509249	5.340597211	5.623083175	5.834731739	5.793056004	5.903070523	6.036057778	5.506379803	5.533753887	5.699092333	6.095300523	5.662944806	6.153531559	5.943178918	6.486304036	6.167458501	5.599291584	5.828392006	6.068472942	5.655952548	5.868742564	5.615063682	5.744017901	5.689020237	5.342866234	6.353941809	5.512563025	6.29164773	6.174611811	6.375197301	5.301694606	6.196255898	5.42046621	5.596014828	5.884747443	5.355372758	5.307193727	5.318400189	5.430269582	5.632850336	5.271686126	5.351830227	6.37594479	5.356882278	5.237561195	5.881392404	5.355476404	6.516660589	6.561285333
XAGE3	5.609822229	5.334963179	6.601094015	5.252270122	6.357661001	5.669837286	5.495071553	5.416378896	6.019631816	5.184918165	6.477371923	6.140404068	6.135625247	5.74291317	5.305617848	6.361407406	6.254846324	5.644037094	4.911557563	5.693792624	5.973731546	5.698729057	5.944756434	5.56392933	5.213932135	6.06256391	5.622051705	5.609989351	6.043070841	6.482975602	5.074394131	6.470880225	5.544071056	5.196884653	5.212586551	5.062368056	5.099720237	5.135461252	4.989754861	5.651262007	5.00419257	5.410573066	6.067173223	4.963017588	5.183376249	5.805531209	5.121530987	6.128848253	6.174630222
ZNF702P	6.070477677	5.760586162	5.223309126	5.76114602	5.553315538	5.523563086	5.945789308	5.845401441	5.699478459	5.97582169	5.022813321	5.240478104	5.274732876	5.907135652	6.064655692	5.540438805	6.186451462	5.894565508	5.166960216	5.454797069	5.903106803	6.023116358	5.737925244	5.195996055	5.396829042	5.800732605	5.591731748	5.618138666	6.080223272	5.838128749	5.467650395	5.771512308	5.590083506	5.578226584	5.72458762	5.28283133	5.552388972	5.401800291	5.809123482	5.14556499	5.295269873	5.113626042	5.90993147	5.609427613	5.459839244	5.303151121	5.205128094	6.330794872	6.020935823
ZNF750	5.123147719	5.535804913	6.03371221	5.477488345	4.598298608	5.037944405	5.51639908	5.493394598	5.976433649	5.324268291	5.671477665	4.966984338	5.172543339	5.198901454	5.172661752	4.39862356	5.666287545	5.598678323	5.692587804	4.586247085	5.054120507	5.272876471	5.179641568	5.179641568	4.975783998	5.083917185	5.068362273	5.089861538	5.142511257	5.142001012	5.124522288	5.434196557	5.158203179	5.180538679	5.129272291	4.98461218	5.08734433	4.979730837	5.028532931	5.015098371	5.16509432	5.123842907	5.039947299	5.036410546	5.005299778	5.237861863	5.064552444	4.966203677	5.210800928
ZSCAN4	5.141858121	5.168934076	5.923645005	5.311983915	4.960031675	5.673918966	5.476225944	5.458136878	5.736842179	5.037091932	5.343249174	5.265796221	5.076403275	5.089935407	5.168959142	4.447037459	5.48530474	5.513720867	4.744842808	5.185151572	5.367808521	5.002777016	5.911454729	4.917399973	5.194907243	5.587093652	5.029938812	5.321279803	5.112197321	5.702069533	5.062949704	5.400867278	5.061820158	5.060159239	5.302316378	5.065176409	5.176908387	5.077101423	5.223758247	5.12666179	5.050076317	5.025992484	5.398513045	5.131253862	5.083642873	5.163461117	5.293801258	5.1882413	5.328384002
[truncated: 52 more columns]
