# Supplementary material for: Development and validation of preeclampsia predictive models using key genes from bioinformatics and machine learning approaches
Source: Front Immunol. 2024 Oct 31;15:1416297. doi: 10.3389/fimmu.2024.1416297 (PMC11560445; doi:10.3389/fimmu.2024.1416297)
Supplement: Supplementary file 2 [file DataSheet2.zip › Table S5-WGCNA_grey.csv]

	GSM1319964	GSM1319965	GSM1319966	GSM1319967	GSM1319968	GSM1319969	GSM1319970	GSM1319971	GSM1319972	GSM1319973	GSM1319974	GSM1319975	GSM1319976	GSM1319977	GSM1319978	GSM1319979	GSM1319980	GSM1319981	GSM1319982	GSM1319983	GSM1319984	GSM1319985	GSM1319986	GSM1319987	GSM1480091	GSM1480092	GSM1480093	GSM1480094	GSM1480095	GSM1480096	GSM1480097	GSM1480098	GSM1480099	GSM1480100	GSM1480101	GSM1480102	GSM1480103	GSM1480104	GSM1480105	GSM1480106	GSM1480107	GSM1480108	GSM1480109	GSM1480110	GSM1480111	GSM1480112	GSM1480113	GSM1480114	GSM1480115
A2M	7.72662151574075	8.03691994372255	7.59600438282029	7.55371256256857	8.69231322858839	8.39270782494003	7.74352772675838	8.42897861514037	7.31239305310116	8.52463148556361	7.17503184066901	8.86598160127763	7.8928045744296	7.31468555734108	5.94160148584232	8.37390853897175	7.52765648928945	7.23203443084976	7.45173125728146	7.02947541112997	8.17351866763292	8.15545557747877	8.22826512363049	7.53679320519712	7.84714161073179	8.67585491862462	7.06326754782534	7.87710145649994	8.12258309350655	8.63254439202829	8.18275124919804	8.29879349304373	7.92295352483653	8.63142914833928	8.13267529022295	8.31069321907243	8.84535394096184	8.08817744636587	9.13712482941784	6.7491073836432	8.76698815674272	5.79445499250115	7.86240034453812	8.03465997434024	8.33616174331747	6.9174437454679	7.3017409783168	8.06746672619208	7.59525870255099
AADAC	6.86968508707889	7.11857174690804	6.8403272553263	6.65005363761158	6.73026383105102	6.5414749538235	6.81458471788699	6.70110517759392	7.00423969373203	6.75604057562058	6.75870777132122	6.68065578876457	6.9658426550212	6.71490792694861	6.59390157724124	6.67974141169466	6.57146549876788	7.61975414692305	7.39775778702888	6.67193293840223	6.60781398364774	6.72840790544201	6.43128125110075	8.39404631100154	6.1109165773807	6.15076609162916	6.49330896076198	7.57656023121785	7.46795919443141	7.22813622559557	7.94337019534259	7.44540218430978	7.40127421733496	5.69393363051608	6.97015969203227	7.70939132813166	6.12691471299174	7.17228950160768	5.88505204899118	5.68205562358546	6.04839339318728	4.93287179351171	7.38918418580483	8.01144583160264	8.43231651337268	5.02256097671917	8.03246033961606	7.84848224302488	5.30339913216497
ABCA4	5.41485604027284	5.29711687482912	6.47053816777323	5.16353367708069	5.76178558427192	5.70231147991306	5.74369260791144	5.63288951626905	5.43553840998926	5.52469220654814	5.50746411358523	5.52845786604698	5.19698644993207	5.63627823876038	5.48422512764397	5.39050263187459	5.66836705009536	5.55807200398483	5.36603450351753	5.53799601119354	6.46052846480216	5.72438687770071	5.2715834897117	5.54800942474087	5.69926916369154	5.43211040969716	5.10528540930623	5.51306520044305	5.83363177817237	5.37048887354434	5.56014450269625	5.63156118064918	5.56102681317901	5.74445860175392	5.84949560849426	5.34577016026307	6.90605119578624	5.26575936696166	5.35589336454142	5.19518667880314	5.41226309708977	5.25344440624045	5.50928827601421	5.78132497323901	5.57516901647839	5.35730188350065	5.43193189136855	5.79232861869824	5.50821529674068
ABCB1	5.38267000253298	5.21222397573492	5.35408428744314	5.62436263293444	5.16806515144782	5.22712981505734	5.9460864859164	5.88662222593578	5.10285174367757	6.16416890542034	5.82436241665422	5.66158629489107	5.76833450015522	5.67036301518606	5.20745401905286	5.34598993563974	5.87407076523228	5.36450259283023	4.86571829718383	5.90852965229697	6.30969758381462	6.24923253292259	5.3748128991981	5.2565035736137	5.35543857950633	5.33289598901627	5.15109887808815	5.620430808495	5.57954059219407	5.63714415588047	5.48338473828754	5.62701912536437	5.46565155048932	5.60098152277656	5.56499942042895	5.47521704123444	5.78220589724099	5.28009391000608	5.7972823268625	5.35500256077913	5.52594829522431	5.079257666569	5.50427668645322	5.40017853500511	5.46449235300153	5.26129601303989	5.58448407328386	5.66809884617265	5.39187992676031
ABCB10	6.19134143526159	6.42971932826032	6.54368070669792	6.2760212252412	6.01507787430228	6.47864391522166	6.31107503457693	6.39246771083282	6.19991979878266	6.22726878485578	5.72322566410345	6.41576131303959	5.89617303214067	6.41619750101524	6.60073409391267	6.13391001846795	6.056516896296	6.39303591950834	5.92378373099918	5.77267484094273	6.13869354660089	6.07553352772708	6.35146720542909	6.23852359893467	6.14955683727553	6.0176534833073	6.14094713963577	6.19952828667913	6.21257508005233	5.79746849040493	5.9145470124254	6.39646041301404	6.14821083666059	6.22511641725056	6.22073391454905	6.3255920687487	6.15468199346319	6.35259679437292	6.46634043514952	5.91422133675214	6.06148604039577	5.88072851166025	5.91602667184267	6.13091614064737	6.41292021214232	5.97165132382901	6.46930634279824	6.14991545701979	6.04878468913843
ABCC3	7.81735474101156	7.12501133780954	7.649440713946	7.14503630736801	7.1727314639369	7.30601819032115	7.20655459633919	7.04593604579148	7.86049053124374	7.8207161145478	7.05313304861836	8.00293598009241	7.29820437446151	6.95438581293101	6.67888543372203	7.72978269472008	7.13756413931042	7.23267447904054	9.08995974093232	7.33397856279479	6.90592657233477	7.65467528275475	6.95922398664382	7.73101739235646	7.90087848812622	7.50817259575434	7.12780422717732	7.58934056626673	7.62479887995885	6.92551903656889	7.56734057958745	7.86874783049989	7.61289384526102	7.46406353474408	7.67870555669635	7.12106878871748	7.71913266811713	8.14108370492106	8.31702567570835	7.56268939103944	7.42986021173531	6.8246959812002	7.01280846548372	7.66855461282288	7.82867983949005	7.03609433492472	7.95299632045121	7.80339756948507	7.04651848061618
ABCD1	5.99364528123174	5.74806870448037	5.5236819922806	5.42549439142598	5.67137650861121	5.27387931630946	5.86693329844402	5.36176583967944	5.48299991897426	5.54456631639833	6.15788572356195	5.45150897693803	5.63388233251247	5.57101893521318	5.43457330717515	5.57348353603211	6.0162895567816	5.37158832916528	6.28453068643084	5.79602764043903	5.57777201426459	5.5467050994354	5.73811681606301	5.73433029711474	5.73106533671754	6.19561337745642	5.358170376198	5.4048726196178	5.41921733576071	5.60572860897684	5.41530856734335	5.75012493227188	5.31144300221964	5.43772695870638	5.46456832837747	5.55683227448202	5.50142229251823	5.41013263883818	5.49160107691766	5.2775380124709	5.41556180604893	5.22006442502465	5.75864419162662	5.65181805339154	5.55402925064169	5.36948589347346	6.10180873479963	5.76403856267935	5.93819236699938
ABCE1	5.9852112568519	6.21125630048845	5.95398892239814	5.94272352908619	5.9622120083279	5.97123175888064	5.9204965915094	5.95865764660968	5.8291242132802	5.87017039881285	5.84917243122637	6.08905466769071	6.10133775675468	6.28997277151174	7.12489085194228	6.18166781876721	6.08058517397302	5.95895610571985	6.25503043950364	6.12753546662757	5.88617989835122	5.86718116573602	5.951408663996	6.03054154559716	6.44255469493964	6.07239855344003	6.29213173927451	6.09053487444869	6.06428930162427	6.29849987043789	6.26946427512679	5.99446401929972	6.44040754777076	6.33823501635986	6.24867186398932	6.27217346826065	6.26945628617913	6.41442091083823	6.63716499006536	5.97095677577122	6.20731073224894	5.58506428712845	6.1164411519665	6.19928136990981	6.2143903496924	5.83359762928703	6.24493491623556	6.30128989292457	6.00049990422796
ABHD12	6.52666812772863	6.33746478059353	6.32539561407129	6.08369458004167	6.03871111838505	6.21597900963845	5.95872120905932	5.86690130332582	6.43726491106213	6.07755305891402	6.63094435955217	6.033308219361	6.60397005054408	5.77608254611067	6.14259111315329	6.098910593165	6.45552200485363	6.44663701358659	6.32938134092459	6.94679883817404	6.12140329303386	6.20933579198158	6.23383629667145	6.56261310088057	6.19757165475425	6.27905415775817	6.10343627223115	6.13828320283607	6.2614451526302	6.39494695108139	6.42865286827722	6.42603108881076	6.28412525669661	6.00335715611597	6.17981925592302	6.33837264484392	6.26682338537901	5.94966493413062	6.13604219178437	5.71619221075928	6.06615907672293	5.83490960166978	6.62059083039677	6.22645644311598	6.1123696353528	6.15999798307576	6.24618631862534	6.46555155608222	6.13790049666857
ABHD14B	5.63468806686929	6.0741895800255	5.70615099542992	5.65952311365519	5.78713639754877	5.63951328824147	5.79823599918709	5.62191635881487	5.68397539408677	5.67456382368757	6.05920432157262	6.2809893316398	5.97466711332037	5.69705792149093	5.75470578078893	5.84959355339593	5.78803643534989	5.63675061675018	6.4954247505866	5.84026985482432	5.88380007322248	5.95025435964528	5.97913431147585	5.80176363278494	6.06519245704014	6.27880665522891	6.07951827513427	5.43910440669755	5.68664507020164	5.91374729197368	5.87430916846846	5.83289778146726	5.84477948618948	5.67006984405208	5.58725923913197	5.78467358055538	5.73898335700764	5.75777429221554	5.40867327624655	5.87686186749764	5.73330413991557	5.1808699281185	6.01785753521801	5.83208994162047	5.80133867069716	5.7172596729701	6.23535741498732	5.74758128168058	5.56011750522977
ABHD5	7.46201246765714	6.39866418398633	6.72533206284919	6.74699038572909	7.13918865086589	6.958027551089	7.24546793746955	6.81124371782489	6.63353969400501	7.01567558262581	6.8794170341419	6.57234355221448	6.67708853143357	6.47037271101992	7.12933266694434	5.86378561347338	6.56622917160395	7.67358993850418	6.18824767148307	7.01275954969258	7.37957152571225	6.9798535679519	6.88860150459485	6.59472424917495	7.88266775879919	6.75332470200868	6.5204968734175	6.72948900779213	6.88096164352256	5.95469596587092	6.89492263155137	6.22205677042994	7.33167131168375	6.83394470608632	7.38195100554121	7.17287053452984	6.48703533536615	6.75604319076487	7.13999315810849	6.56605103213798	6.51120347929083	7.57103035225521	6.71910042934125	7.24575585868378	7.00859288589859	6.81887903517021	6.72031054627884	6.72866263280335	6.36595620180919
ABHD8	6.7231975133677	6.39528281313896	6.53922212365757	6.69737980458835	6.52271134564634	6.00185763153102	6.17374374620507	6.06855026058567	6.30496511736003	6.10797995541855	6.7094342880462	6.04081363318645	6.56163068978245	6.31092184296194	6.38054388501608	5.96947077631363	6.31571913951163	6.00611999281964	6.6036631731689	6.7102406421471	6.19215719934473	5.85201866695768	6.45358527673861	5.8900254163171	6.09707048047828	6.29747409680845	6.65787778355821	6.52602472680073	6.52687615933459	6.53716844745573	6.43469127605871	6.49025480742889	6.29680504443936	5.99895092713539	6.40831149693422	6.47464326038491	6.14994609883209	6.44482264050506	6.3410366232198	6.13967526720092	6.0951208657759	6.31808110483571	6.40668860605641	6.22403535870233	6.30246663190673	6.35095927453644	5.90620427394026	6.23011729831414	6.10807473394846
ABLIM3	6.8035922047367	5.91543656400701	6.04152373685134	6.65187905132367	7.091681303276	6.56891367605513	5.91747414324773	6.31299255391246	6.00059827941918	6.43375821816989	6.23259847578527	6.8959082308079	6.52857881301088	5.42677003262862	5.77450346822744	6.74450173897908	6.05822675768119	6.36364876990349	6.09579898201636	6.38596652530358	6.21187303054006	6.05690852844569	6.98371312249148	5.95824755757741	6.57852000893825	7.07587153016833	6.48355289117734	6.05849104328939	6.40846722279023	6.86933444202209	6.42217543232587	6.98136960563351	6.48413414092553	6.49509954798883	6.59537431736055	6.27402347903623	6.47109422352966	6.17940259656626	6.98090441240742	6.07700689425312	5.98860567423015	5.22220515349882	6.19457601969345	6.73299220699404	6.22344314529102	6.07300487851596	7.06522431140313	6.49258692428532	5.55232406206796
ACE2	5.55819616025083	5.71651653417639	5.72032218703456	5.97767306192779	5.46025606270359	5.58077409178158	5.74151599434254	5.70968844913857	5.59191799902994	5.65618745492171	5.78547905973631	6.05062896313261	5.95606607386229	5.77554681774772	5.83606181790498	5.92987021226009	5.69714695572786	5.8798012272121	6.16931915958283	5.97526679711613	5.94127010512671	5.28205594097713	5.36252255553512	5.92900166304215	5.63503606645592	5.51620116043792	5.72710119431389	6.12335808616651	5.69114169336098	6.17460953956221	6.01247417457466	5.85437773566233	6.04212436929828	5.78944057248008	5.63108668700961	6.08859813693017	6.17074411008052	5.98365974838762	5.95635455600884	5.22004713916618	6.09395787578196	5.43265229010116	5.73424720185715	5.73594578947447	5.72470862032244	5.52192841357923	6.10083337788369	5.9945247393632	5.64314470026007
ACER3	5.98172212867423	6.4758870058127	6.66033703114017	6.87076276407052	6.27870939962578	6.0483833228	6.73305736231161	6.39644102401291	6.70433954139697	6.63814362936304	6.55406583860544	6.03573014692812	6.56385485996113	6.32215322612222	6.22061875783397	5.63307710416506	6.61495677203481	6.89387050336956	6.51991239879532	6.49282022292572	6.48976059372877	6.11803071264638	6.09040842029508	6.40623198839105	6.48027777188374	6.5216724170722	6.2952587489927	6.30953587438224	6.25512202086372	6.71191280644746	6.25857235208125	6.06590164828823	6.48299781668314	6.47086438513703	6.47569339759816	6.45316388019336	6.30690342248892	6.77116241034298	6.6906562368375	6.08321757372711	6.26075595511857	6.11084769343201	6.16315620739734	6.48532343425458	6.54756259958359	6.36631110825635	6.53341815930621	6.40407868151146	6.17509372108252
ACKR1	7.44294523224034	7.15420932304545	7.3277151681647	7.21235036264621	7.66173617349522	7.99146078278446	7.05421875727858	7.27799120022742	7.04266110887251	8.75155609224464	6.94531082566438	7.29736046520809	6.92177854935307	6.56283592364999	6.64821293568508	7.75047181840046	7.2849843264387	7.52540881471008	6.95485684955311	6.49655231612456	6.93522719273645	7.62184182423519	6.89632841099103	7.59887538076871	6.9152629695568	7.20204380145684	6.00475200833008	7.17364424332549	7.77937635311507	7.42578723487961	6.78619258985153	6.87826337253334	7.2948889460525	7.3981865616947	7.52011225017298	7.51830886408374	7.55231570793713	6.67419872957395	7.46618798788519	6.74962308909203	7.80730808724	5.68112060398928	7.58382591843371	7.7183507865041	7.0827043497237	6.18248645983167	6.62620715478686	7.44044540601609	6.87757295484645
ACKR2	7.84682113905201	8.10706465521389	8.19646841044324	7.93777373947833	6.74741775792143	6.82040008211906	7.26634150791982	7.08867664176749	6.70618462195113	6.86114351338663	7.83986544591148	6.83040449518326	7.02483547202091	7.97091042436341	8.1467960300958	6.44131967173176	7.54303910209359	7.67971568462698	7.41444453351703	8.46214953516717	7.49888594775866	7.42774817794133	7.54303910209359	7.77938691512368	7.36835199868983	7.17685952268335	7.15237876721597	7.48606005545114	8.17623562598991	7.84904869786594	7.98002218862435	7.543110770077	7.75999827882001	7.2917574388812	7.70574274725625	8.11207261947892	7.75018054888079	8.18432763421253	7.64754591409054	5.98980136683556	6.77106064175809	5.53431740584844	7.76838756738167	7.84052011757309	7.59277808810603	5.99899742562552	7.64956424192702	8.07800691018686	7.40974501394872
ACOT9	6.64379622775537	6.4815531446597	6.41305080870506	6.8866131201134	6.75242438475788	6.55250094355107	6.48884122701943	6.66138490376536	6.68423959761786	6.68371034959349	6.28858931497339	6.84568460622858	6.641573386053	6.87151190981797	6.3938038222187	6.94040446221469	6.71085867201961	6.68250861951405	7.03059714636821	6.9284942804421	6.55392109241647	6.80717509287925	6.7057337869836	6.87887727815716	6.96710935164642	6.41275927337939	6.72010752898857	6.70038415320361	6.84066860768467	6.76473961817395	6.86651147351048	6.60919485712272	6.86242839850263	6.82075104368367	6.9953527936202	7.02610391795225	6.66763805928516	7.17433239348245	6.9985142895404	6.40955866040848	6.6112596785854	6.4600028913791	6.52851361162943	7.24987393791944	6.89934651215139	6.66019510902849	6.83950813518016	6.81973260332759	6.15214890818569
ACOX2	5.66563700015927	5.8620895987548	5.83154888775402	5.60373341062192	6.28029795094973	6.03245404085737	5.96472826569915	6.33853936235163	5.99184612810408	6.51400539037067	5.81228344271606	6.25246389155378	5.78414386036804	5.64678924295924	5.15850876385347	5.73447546603749	5.82860290660961	5.74075332500085	5.53828159946276	5.59333770018064	5.48385512767233	6.43211135337761	5.62157885036006	5.85394046386251	6.20620488828258	6.21657847061728	5.91037733099603	5.93056273882182	5.83338559641224	6.21466131772788	5.7839247982603	6.02641650241504	5.61159739706859	5.90721829769246	5.73553706240375	5.91037733099603	6.00828698880616	6.01060484217294	5.85408133947074	5.41438290642052	5.86069338245717	5.21180407451464	5.81555102940173	5.95512868576482	6.27461600537964	5.73359468381844	5.85420552751215	5.86817280129539	5.72970507555247
ACOX3	6.36747642311875	5.99816957417088	5.62938356152241	5.96261123438571	6.00476905946518	5.64203534328706	6.4320401082524	6.06509877232204	5.99224282613176	5.8158214584822	6.23353275505131	5.76629371070515	6.09400749174719	5.67595725656713	5.447805883237	5.38436914246727	5.60872318227965	5.81684663695606	5.7896973224839	6.2743703839202	6.35574076552166	5.62338654008451	5.87367146404853	5.92779954946262	5.88803930743751	6.0876972672924	5.95017189070075	5.82019960824633	5.67072442586064	5.93455515530768	5.74227610292602	5.92739348062806	5.90081900256751	5.85718724538116	5.88885017639061	5.93550717552298	6.02980322618648	5.98181580132736	5.98725462974983	6.04885464229325	5.8015596330528	5.96089438126455	5.92153720485566	5.99521716265473	5.89994506602917	5.74513116249916	5.91170066370358	6.1617676434763	5.75203055611
ACP1	7.28600859247022	7.70233773864278	7.52450923644254	7.54458290221346	7.34571152128044	7.62049029118058	7.50446081104223	7.36172996118663	7.58032509520762	7.5337703877033	7.47058842850552	7.1470874001249	7.25692529860336	7.61108622447085	7.48873273571525	7.22428102813282	7.70358824882133	7.43113185496707	6.47651762503228	7.59628852069133	7.65646330065022	7.65904768835255	7.2994769524072	7.65653929205597	7.20006294551285	6.95455283001834	7.55905452141803	7.50188791393563	7.44109847851539	7.39069327094866	7.45072234794951	7.28276735569163	7.50831196162621	7.50854212676135	7.56578864604743	7.22157501165646	7.32460620930999	7.37564688319575	7.23831581675554	7.49030022388906	7.34353908610148	7.3103177874075	7.34682312627284	7.29978713433288	7.16779963143537	7.57204521390995	6.91045730534532	7.25490445446798	7.78034035458195
ACP5	6.97072653218367	6.39594275011912	6.46733790987944	6.77680674073988	6.69382706560802	6.5193953692041	6.35331555941364	6.46989771861135	6.37456946441566	6.35957199060437	6.73275727424625	6.88382464268669	6.84029939965717	6.52635491510688	6.59306523524352	7.2293356664266	6.38768066873805	6.80340405706988	8.58560422125288	6.68264595456542	6.393219017678	6.40028369596036	6.67436890564562	6.89951062327973	6.59524794881804	5.77000958895284	6.71287930559626	6.54834553741581	6.62388751593511	7.37445480919274	7.33542912429325	6.74535858898441	7.0730243987301	7.2977290669099	6.746897481877	7.81349212019569	6.76182605822822	6.98252847749322	6.98633155345733	6.54578447390835	6.1967254223695	6.88134861854294	6.41865106419016	7.21544715089887	6.9002841412842	7.34192855105207	7.03601956768407	7.08784681214061	5.72901848040787
ACTA1	5.36516292945957	5.13138838658715	5.3370730570771	5.07898428060306	7.38897519608888	5.38857999042708	5.31753860217502	5.13469279361635	5.43499009973553	6.79013445426042	5.11413878200614	4.80031161843906	4.95229027098545	5.39194414561579	6.21572358584083	6.2216684351355	5.41672961096906	4.92414257869936	5.48288425323699	5.14299091391426	5.78726749921224	6.08220682759565	5.81622659840494	5.02735110666729	5.07831599121874	4.9659402542056	5.07957625210406	4.86608824373689	5.48673239275025	4.94765904715122	5.07530547110684	4.94130020504062	7.86907648719877	4.99159834916674	4.98955483335711	5.07393013485349	5.10662360372596	4.97221742992598	5.15389173916978	5.26637327127934	5.05760242497407	6.1352340610975	9.1906511990483	5.01852969739345	5.09402470698144	6.11360360401727	5.3906054833078	5.058601910227	5.03957920947059
ACTA2	10.7537215520783	9.62508430406531	10.2941952431772	8.97542801340578	10.6370544951614	9.92090686379371	9.8382093994216	9.31704625592021	9.75294474879343	10.8951236310738	9.23047979296035	10.2742295908255	9.96660521250367	7.78978946616479	10.3038921505047	11.4738598805645	9.34872852861321	7.91603176281404	8.90009140760007	9.29580312475582	10.2507720475596	11.1748982659475	9.55066023615827	9.48101770473765	9.43548768570532	10.6655786740598	9.39339515098421	9.21862857410351	10.3410926650829	9.84714879806987	9.85905545512237	10.7046410657887	9.55301960769935	9.83153873902431	10.4733102280902	9.9394101105898	11.2946976687971	9.76000520893335	10.3535560739048	8.40156145072937	10.4638807821697	6.08431952222058	9.64031981311406	9.11064929010243	10.0765438967689	8.55666504487741	9.20676298107518	10.1003438411916	10.233759900718
ACTB	10.9832683906362	10.7105877312854	9.9175662528515	10.5343322658024	10.729645152082	10.5778797373529	10.6138785962196	10.1488238643755	10.2375416536007	10.6687520447478	10.2968697179756	10.8738294739541	10.9067703644309	10.7825890579271	11.1980826540502	11.9079284030074	10.645598513193	10.7545045346488	11.5864107752942	11.0326322595895	11.0180366118214	11.0659376497902	10.5754305118951	10.9079444827628	10.8437433320259	10.6939046216489	10.7255575848079	10.791347127225	10.8442412807672	7.98910091707125	10.8635674325324	10.8356819805111	10.7004763195133	10.8897394119743	11.0168056750872	10.7760474586436	10.823167793328	11.0205012674623	10.986439187012	10.6616653431973	10.7760516512172	10.8746438894766	10.5486016308953	10.856024992627	10.760153412128	10.9403698982784	10.9755323680458	10.8153796041085	10.937398653619
ACTG1	10.8706543588776	10.3940310601456	9.87381445500942	10.5052033603815	10.5002763521536	10.2963125854141	10.1561271755872	9.64859281028804	10.0250595159929	10.3714575336402	10.2751943423483	10.1902432231505	10.7082253100603	10.34101501412	10.2141467210339	10.6722438527663	10.2451409525294	10.0922274081495	9.99472310875908	10.8073894683437	11.1272440665572	10.6709511516008	10.532640751392	10.7037286032826	10.7815781249286	9.7719895246493	10.4877347842742	10.4690553528539	10.6159233089087	10.4663175668835	10.5299917319875	9.90613071655218	10.3579803361358	10.3784996573052	10.9484686037734	10.4873913882272	10.4275658859233	10.9691704127329	10.9269904007459	9.85376751058664	10.2692617156145	9.96548522209221	10.0167122187328	10.5122303689607	10.3769140307494	10.4680659781775	9.21986169165607	10.6081800095209	10.3599468883613
ACTG2	10.0968058850129	7.88992375351091	9.68106272054726	7.38400567077459	9.58488651202633	8.2270247331009	8.56990998181078	6.85460550066381	7.96606840694252	10.7633616083277	6.66848154807871	9.80589221907828	8.69190516809501	6.70366427850362	9.59542124815139	11.6784585717621	7.95833313971153	7.0379002175402	7.36888014720755	7.33290821055083	10.1391608891515	10.0620888866473	9.05030183264966	8.00518578488024	7.98986748443531	11.4577670492913	7.75921887040954	7.8655026385165	9.25952768438322	8.97651263100866	8.24217454854526	10.0051464267107	7.47781912946197	7.93824664677569	9.28465834563745	8.69551553392119	10.9840788117191	7.53436832796923	8.50103760209497	7.53751937144852	9.34701414230602	4.42500654108036	9.28106013062412	6.0103205794013	8.84961728685378	7.49365203343847	7.42011221143226	9.3371337356778	9.64801648115796
ACTN4	7.81505202641454	6.98881751113376	7.02898266688393	6.89741251213181	7.71836653995229	7.23450902268947	7.32065742783952	7.17512145896726	7.08150630118667	7.52495972661514	7.7151712602279	6.98002466323604	7.50002674623126	6.87571711568853	7.2438817809928	7.65625510487045	6.81515876515385	6.82540912316505	7.58228049320923	7.21789748183854	7.15789416729809	7.38739227615018	7.16772090416135	6.83780990593384	7.21999583968161	7.90077316295662	6.7756148788431	6.52138713754429	7.05165970156569	6.05000079355593	7.15903831718924	7.33481105300324	7.12398594790295	7.15821840670072	6.80267957873774	7.15706268689893	7.53383021244621	7.19671210390673	7.33152854088409	6.7831375814933	7.38919972437056	6.90549558862062	7.05315027395906	7.22501767183358	7.21860380962234	6.74921414380147	7.41996406704128	7.31181242029204	7.1592478392394
ACTR10	7.11366071657416	7.40686027749212	7.48152353247063	7.24219007448709	7.11432232535696	7.56662342749018	7.45897827084978	7.37053384569329	7.22816126634701	7.504164743037	7.21807654587129	7.00920524546195	7.40001062848458	7.35608532260759	7.62185497833805	6.98901080653745	7.23212517491891	7.61963084668522	6.64196180800045	7.26513523014602	7.45109527258659	7.4240396964047	7.38022700478862	7.59706576415683	7.7254006007446	7.22575702472481	7.18541128778372	7.19131107825392	7.26417924507352	7.51362510303826	7.07785661699885	6.86486229465428	7.25408526393646	7.12100319786479	7.25683139282337	7.47963102731173	7.2038125210603	7.49634364131398	6.96503420876825	6.94751879308865	7.2262428565272	7.21724128942348	6.69899743059254	7.29568378657381	7.47633774804543	7.257878525446	7.11718823901262	7.40657418794752	7.19153654194474
ACVRL1	5.87355657836086	5.9070196681308	7.16492167079274	6.71311008436598	7.29058611100213	6.58268174928144	6.23556280045617	7.96346314713892	7.33371037111721	6.66955057256451	7.17602773502743	6.43211940036292	7.04465574742622	6.37570481739065	6.03963914105087	6.85490900291988	6.76654853247797	5.34310480231079	6.94277427046881	6.07914716634681	7.48565822320745	7.29108763261939	7.08632795419434	6.12833587864945	6.10890840177582	7.49315580545001	5.64903409773173	6.8882489902211	7.24805111751583	6.97661820759379	6.50645445727042	7.30625733055398	6.66182760836783	6.75145249180188	6.71757178685608	6.35142212304659	6.86371775956529	6.43689842612239	6.73432395532507	6.00616372776186	6.57436565594094	5.26868057075557	6.9059330724223	6.54359117209747	6.63639195685695	6.09780838963586	6.07313353239771	7.56649210720555	7.41379714155422
ACY1	6.07327073804077	5.63660541190477	5.71621122147278	5.86818136125982	5.90805398968852	5.39378279773443	5.75270281076294	5.76304778126147	5.45223188105117	5.54194296058177	5.84090596343319	6.19057858210142	6.07856938146685	5.86183560496621	6.01873852946658	6.24984172230603	5.71262832925134	5.94559201855131	6.17003405965513	6.12512771997165	5.98439230247712	5.99260519978754	5.95943157054753	5.49079179114613	6.22100394576656	5.71173780727529	6.02501046003086	6.13520498622807	6.1021106531643	6.36356378368549	5.87831728048204	5.95485500414662	6.16364062546769	5.91624256959308	5.97864146681199	6.12820885582943	5.99259375515969	6.17353190328472	5.62951447852277	5.58376886517209	6.12666039927133	5.07538021712125	6.18492405141037	5.85217339501741	6.11715266662511	5.82029631821535	6.03723156062246	5.96253732826277	6.1056377459758
ADA	6.33067652473449	6.53477182680828	6.15946739715512	6.82045573678992	6.71222986037229	6.54340366433702	6.26667546225554	6.34640981086842	6.4163108556476	6.47369294156753	6.28805106158707	6.48955977606319	6.50816237221041	7.24083476240339	7.41094034528154	7.06306733833599	6.40639963127598	6.61391406250215	7.59899297071801	6.77491590925038	6.27984997470371	6.49184754660245	6.53128258996406	6.88435106481905	6.99549407846949	6.77294979535642	7.26569030548681	7.00314168168671	6.90680808486635	6.96938838317254	6.87578191389537	6.63019291778828	7.23479127106678	6.41513319254466	6.70787043889232	6.41174223751408	6.38464371251012	7.00432764249019	6.38083543902987	7.14822001444464	6.63887217103341	6.24136179010182	6.97396724002264	7.02120671801733	6.79635165530272	6.58766525624278	6.90616754957151	6.831058963203	6.64519114876784
ADAMDEC1	5.5725000148521	5.80775698719552	5.4393879639498	5.70894113251606	5.66772903745536	5.94843971801439	5.63895223965317	5.29317888946764	5.40911433770164	5.46478553097596	5.3870297987764	5.77344250399324	5.36572325271874	6.42721794597408	6.07084838194511	5.80554826841382	6.2091536149597	6.11041990147282	6.99734167672544	5.78915885217446	5.10939481615863	5.34206658925433	5.84268752934219	5.26064872888537	5.61706861955202	5.30625013429897	5.77816074469942	5.950358205873	6.05223037987711	6.49558076578329	5.73553877130685	5.4673918874802	5.81436085051507	5.81344060497357	5.17091684929841	5.8634004376531	6.58975445012131	5.63331541988244	5.71862553737935	5.73532986091684	5.72115609445648	5.58568621420091	5.58380129421145	5.84391930746112	5.70343132401396	5.82801139570454	5.54116136019711	5.95636367061374	5.16516945033355
ADAMTS6	5.37894718987136	5.37542605042214	5.79899101014218	5.80628194139445	5.93717485811071	5.78868601046442	5.73512321640773	5.57361433457056	5.90352717439463	6.02116091613914	5.3609017668416	5.67710362538672	5.95619749512923	5.2725469079542	4.94572173792995	4.93015546407114	5.21412589218449	5.54959509817516	4.79318240122607	5.46080839735772	6.07302513193766	5.56887846807105	5.00938243578422	5.48483320339927	5.55698481987649	5.52607015598427	5.4013302949157	5.13336871626812	5.57797013169922	5.39948886679903	5.61510067134996	5.76679887110824	5.3647720339572	5.32764255017121	5.43650854065145	5.59331079059092	5.63642069229711	5.40454329133717	5.54724235586701	5.37831138759256	5.46957294516612	5.24605904885764	5.44556046911718	5.56515087782049	5.4360693009172	5.31784412533021	5.49765366808061	5.44164426677502	5.28515877625929
ADAP2	7.34522571859378	7.74476347445225	7.02374713809957	7.34419314632728	8.34031311686346	7.2867122774914	7.46530324679687	8.16061981328969	8.0495275911573	7.34578970356826	6.9889723372867	7.45365750273787	6.66199637553131	7.25460926026714	6.78273328639134	8.0872633130862	7.55366229298557	6.93950829145667	7.9785423914147	7.15550171884247	7.7796351451876	7.46763609373677	7.33152912008212	7.31653224689707	6.82970874699338	7.47485940656986	6.88926054534132	7.69318178681093	7.63236123037113	7.67034129001554	7.74846067401202	7.75365260319245	7.85316885586331	7.59002842761005	8.01749061080109	7.32333547669956	7.28627633584992	7.46050580847138	7.78302601618522	7.74281636366925	6.99941250723022	7.37912281751799	7.56753767087294	8.07378545485627	7.52414804489227	7.6016354257943	6.96514083266032	7.34986249981581	7.15538897017947
ADCK2	6.72773108525316	6.12492280311034	7.0872460564887	6.56608454614207	6.66938321503738	6.43380455696863	6.37668335756659	6.48468825100647	7.0500099106477	6.11527517821231	6.69038333114558	6.62172448267469	6.50020679403688	6.31910710739848	6.38577550888859	6.57977838380358	7.02506773307152	6.39605177004519	7.02558064566842	6.59846402667832	6.66294897944833	6.62648445365501	6.80204509229435	6.12684381589412	6.63081025191255	6.48569716748055	6.39712680967861	6.38090084607418	6.5670506528706	6.90702025236928	6.73582064122898	6.55595463954139	6.61227561869511	6.55364213014524	6.68254461010538	6.66435171758742	6.69749864554464	7.02343287772034	6.7234143019032	6.6150604214175	6.23901605931725	5.97688750358118	6.76485324155154	6.82506296108044	6.55444944455046	6.5908918663877	6.53803149178902	6.78154765869907	6.3376812069946
ADCY4	5.99697200890614	6.177623800618	5.89169991266044	6.07582959755667	6.54536053299106	6.75549366681204	6.00823666086949	6.44625089651913	5.80852596204264	6.28265025024768	6.11992316513284	6.92372275822786	6.18395294916694	5.3780089730888	4.94210905295565	6.4095969121711	6.03757013711106	5.50435906465901	5.52423386946294	5.8434654449856	6.30455666454089	6.40034129860308	6.32818763005336	5.92517803718702	6.30604309662865	6.12943096769671	5.40903087782718	6.13220666306175	6.25270007949795	5.75467304142551	6.47512820461578	6.28377444972277	5.97228775831111	6.58169908557019	6.02047791528724	6.03965544690023	6.50340284748106	5.84855903461503	6.8252713605178	5.41982224469191	6.32405407517516	5.3671821634004	6.59672509013288	6.27732185919885	5.95188359364539	5.41204188647173	6.1403074478753	6.2988795596007	5.81611183670424
ADGRG1	6.90283938004538	6.32980755759486	6.07915964644604	6.15057490762134	7.10603872959498	6.65609200884944	6.81962640508204	6.618335830403	6.24049886786803	6.53150622936913	7.08907626920591	7.04484685424193	6.87139919350472	6.57660734366139	6.25197584267849	7.06125895848983	6.27956353623098	6.76741931212884	6.55635961383931	6.29150102300725	6.77742369844744	6.44726242861758	6.69688636794177	6.19735517962057	6.68191054803811	6.45366102254185	6.62841116143403	6.10136081409495	6.1226159399071	5.98679384885878	6.64482150603653	6.41620993417001	5.67783960256595	6.20383195238986	6.45185774704004	6.49666106440853	6.38046947537291	6.56809455234723	6.62786508800046	6.98814802366436	6.92881131126002	6.40280251915555	6.47297532685127	6.40423552714681	6.35921909252631	6.82543173696359	6.65591878063083	6.27632248925062	6.51278303670565
ADGRG2	5.69264569907704	5.41876496021351	5.36105942893905	5.34989031032204	5.46337035931016	5.79323419299405	5.24939206220311	5.52415048228548	5.92652343691465	5.49915519049516	5.39212798828662	5.85677091433876	5.61233622511292	5.10683624478464	5.51144871682554	5.32497577484924	5.29604699763476	5.26528210166505	5.24743722920812	5.37604331874046	5.38161848430119	5.48889706201174	5.35809871100489	5.06698991592072	5.56887397769145	5.37229099405947	5.81933176639005	5.32987234438043	5.26960344926325	5.65469044753434	5.32788893218932	5.40858669430584	5.62263828367064	5.34594717590967	5.47520371556747	5.32957520397727	5.56657763951326	5.31028057761063	5.77643537065655	5.05529418345507	5.30359956135826	5.18448943790472	5.40809966261378	5.35228787354404	5.26099937746416	5.20500048279681	5.23885127466339	5.70592023873092	5.19596137887621
ADGRG7	5.27323567666874	5.32457678175572	5.38615755169951	5.2555629502294	5.42790945501265	5.21843859007248	5.44697914264518	5.41759477751241	5.36648523160764	5.22871268143303	5.26764022579601	5.35595566575306	5.30180831900779	5.40336607492644	5.3728916820421	5.28635659582727	5.32694237389742	5.47064629848616	5.27348499152681	5.19044538811295	5.20078361930901	5.32317982056252	5.11946602782183	8.00565078526304	5.27936892576195	5.22884203133577	5.34866813494447	5.2945748846065	5.08332780008045	5.22636400900955	5.29519487005295	5.32449110185735	7.76348265697823	5.35541983404011	5.34204647923582	5.27751232847688	5.22787702302863	5.28600401768771	5.36527577915208	5.30885134514626	5.33947440338986	5.36438706936351	7.83268061466756	5.34229264992779	5.25284631306009	5.29799248240032	5.34712201024752	5.3374009071715	5.23359317367734
ADH1A	5.34844311721241	5.45608814145425	6.02639513446312	5.9837358807448	5.81622258066609	6.1134415137892	5.70159137222083	6.13005778070145	5.59749590953926	5.48206161339514	5.35312082577823	5.63408679356716	5.45808370924329	5.97146011163356	5.50702684692517	5.72625763725742	5.77045873328885	5.80309851190704	5.53915732455737	5.31023211843166	5.90733479221599	5.46896363544935	6.36189458123218	5.75290553072793	5.61374417424765	5.85563735542017	5.42644256788783	5.64593025576557	5.6558129571915	5.66948127353523	5.48275799922391	5.8790129241414	5.49495495714569	5.82682657940522	5.28233577460802	5.27874881628473	6.63372232290897	5.33724668525489	5.61031874044512	5.91725524688633	6.29277098031814	5.17053295718026	5.93937389491147	5.57103114982441	5.65026821028026	5.40005373138258	5.31897770497476	5.82737056428551	5.7005246154838
ADIRF	7.77099830190943	5.83631115487467	6.96551913781511	6.7358998787717	7.45954111635351	6.95191058224036	7.21358169605445	6.91152867323517	6.80937409867194	7.20620005677393	6.29126466563921	6.53772686013075	6.90750647969532	5.95449737016634	5.7009392035491	6.59204995397193	6.19280091071624	7.33815480124705	6.81712139191063	6.1729984635442	7.21219906702513	6.73901999178314	6.99545705564013	5.98196712377372	6.75381118569338	7.53453659303089	7.15528261523782	6.81776999214998	7.07040987315026	7.04023385948087	6.92936000823051	7.02293727721355	7.12263030545768	6.91068108364672	6.39456271968629	7.13008707134706	7.28442780196058	6.01611622975541	5.86235996654692	7.84247689575583	7.25253491528894	5.50848706259389	7.36457385616905	6.46990037593438	6.43683951574777	7.04166426655105	6.3277661701711	6.57102669513391	6.3515120810902
ADM	9.75332631518174	10.1895106810162	8.44161050235547	10.0466730116251	10.1535153555122	9.76203945067944	9.80879408554032	9.79533517883494	10.0224165646375	9.69425527409138	9.18911968736682	9.26433639452353	10.6185632690144	9.85086600698218	9.92776507747705	9.79533517883494	9.29760701277846	9.33718021607639	9.71407954059121	10.1520215994655	10.3186003968081	10.2294100299843	9.83139327909033	9.03515833202337	10.370357699317	10.5430698567082	10.3789736454242	9.77132711936635	9.98459106642587	10.1543144455178	9.36859329014071	10.1042212263059	10.037025606389	9.3053738212841	9.79932108903145	9.04210425221033	8.91660031936806	9.81404217896009	9.95961539150716	8.94808008621501	8.83528345989805	9.29238468029668	9.82084333964571	9.88710776326539	9.19517369016378	9.65030587790136	9.18094104982659	9.79932108903145	9.77895569271273
ADORA2B	5.78742149232339	5.77215202284475	5.18630251274794	5.94248021518579	5.37881497910545	5.54926004138234	6.02674190346161	6.08145651176237	5.65019670931205	5.33673206303788	5.10062711060807	5.79901262976776	6.22125243336243	6.47362485614317	7.20454891327596	5.77183883420996	5.45843415837624	5.75126152181144	5.96205439396826	5.85930777750539	5.61154197802944	5.61610964468893	6.06003189232894	6.04255009775794	6.29642243713595	6.33946732974948	6.37627538393212	5.72964716610188	6.00129099890332	6.52806955965983	5.8392255390941	6.06485783066628	6.33901447378529	5.58918519515267	6.06638830700513	5.50379090238255	5.52752409130842	5.89977464087444	5.62328102522006	5.17286321396536	5.31133104693776	5.06082311202246	6.46240740952026	6.57377657735569	5.69258763442069	5.61066687459932	5.8785788206156	6.19510647523874	5.79826417684944
ADORA3	6.86106366305825	6.80021145281948	5.99060893336125	6.36605313154675	6.32110575387807	6.26141306207273	6.23908538582095	6.67063419051203	6.24391299149702	6.04992805260829	6.36153540596477	6.25885092847667	6.07452274639038	6.32293087003492	6.52965351173784	7.4379788508261	6.51146844305944	6.4989916919034	6.39497138261753	6.95280293493171	6.34687473012191	6.61417077547648	6.35158662399721	7.17456291593642	5.57539047296594	6.31468435489049	6.27235738801058	6.5369815649337	6.46674918371036	6.65834753982898	6.41586707439162	7.13229083835298	7.23072779746257	7.00702264899592	7.1710848707693	6.32835425902562	6.49589799652867	6.41301099744367	7.00230895342423	6.28779516170661	5.53223800168503	5.84317736946841	6.26441740060669	6.24038802391504	6.2741018854197	6.39564548866853	6.9574185289367	6.31236770720571	5.87468022541435
ADPGK	6.5135640872282	6.78848059933332	6.43609195522399	6.82401729210402	6.79955727814856	6.52279520707035	6.57266196594736	6.68647606008224	6.49586590982814	6.60324005042448	6.81531633792848	6.48262178902293	6.4542634981071	7.07622021833192	6.71976177307597	6.85553653529943	6.57502654609147	6.9621254482559	7.13524570375967	6.65589240335732	6.71566635796146	6.67604427093629	6.51817407490148	6.84547340849388	6.97612048392694	6.67863533450214	7.02151240927313	6.988823175345	6.92450935685061	6.55611162470871	6.91211125261794	6.85064180983949	6.72300759567076	6.82351386932103	6.69054328766415	6.73657625188669	6.36762651404572	6.7717209271248	6.84984238562674	7.11058119981391	6.50708433415588	7.31462087514161	6.76810618012764	6.81891507141721	6.57606630271324	6.6983875791773	6.7142607888975	6.69865280432643	6.61720337937727
AFF4	6.80554975291618	6.62064725954712	6.95104951744571	6.42230552626193	6.36589172132911	6.44483526533792	6.79808409855562	6.31238786507837	6.78434478506852	6.46725314061671	6.47510882391021	6.37031780430011	6.40200708570082	6.89415788526664	6.95742773755768	6.13891073413133	6.93034644232817	6.63974009548885	5.5611276407752	6.79640381997679	6.65658171695678	6.60910057346751	6.78642870196562	6.93863812847373	7.09683554853274	6.53303129542387	7.23787554789765	6.61400395835368	7.12435033291121	6.82073516522951	6.66440301867558	6.53922377427349	6.74500438558898	6.41319210420022	6.87658800028461	6.66493371926448	6.86397073958033	6.71054869845346	6.80304514559943	6.38971394902635	6.45477920199651	6.32046626998652	6.11447765514351	6.64935095032441	6.54108608623015	6.22377281708435	6.31049959628944	6.72935455009097	6.73671534781946
AGR2	5.24195554236503	5.57597063331924	5.50116495483343	5.32003923862476	5.60948275353265	5.61037140420867	5.96226771769593	5.49685797311885	5.43480209327955	5.33982872155685	5.55502654001804	5.9015535325786	5.58891282893714	5.61291043878885	5.73607742248557	5.89788263766369	5.40461072032918	5.27841297011634	5.60505820858782	5.69483467690048	5.68466260072415	5.63381307362038	5.2221567052153	6.31342908958856	5.39785896290503	5.36727693535702	5.20813639411911	5.47494510865784	5.81888224204201	5.73218523899968	5.79699825170648	5.45486120880502	5.4527364052262	5.98393590631333	5.6520368489986	5.37049805210725	6.72965509359731	5.50171466069833	5.60267581299543	5.12985684644369	6.54680585094874	5.12995207703697	5.46927075891685	5.50838730578058	5.38937182661621	5.09903186474795	5.34074894384582	5.92318482681451	5.23482650990862
AGR3	5.5245207378426	5.59368457337707	6.06881113177456	5.28387749325092	5.29621776436355	5.59289515188879	6.14397634165849	5.36009771326953	5.75602533167255	5.34468724731388	5.64113563613959	5.32128461559834	5.49896875828021	5.63882437116247	5.68945266097798	5.06858560657706	6.02383598875006	5.30554484012089	5.25341362485319	5.76688308687384	5.57274018948934	5.33107578707921	5.53655546966813	5.86242553646907	5.32958510557014	5.35523779840116	5.5023103093999	5.73639775505918	5.93316546631849	5.50553784082574	5.72579812367633	5.77644282253268	5.56722278806036	5.58210590405851	5.52495219899135	5.70101616258924	6.2117418620194	5.34337455576492	5.24590415692913	5.29123853784714	5.96042643505155	5.12740157652852	5.4706527182098	5.66296508990435	5.37984694978907	5.33353395040886	5.50418877947248	5.80739962742886	5.33073032785835
AGTR1	4.87289797519436	5.73695825501111	5.73501449239566	5.2450079444974	6.50399379666221	6.46226464347781	6.16135189636968	6.2700196604711	5.86500356123853	6.51104622478698	5.48385292112487	5.87604476065456	5.54862303727051	5.57595068062447	4.81685878336142	5.72943412253927	4.90017988295737	4.96168967922841	5.15906099422055	5.17590604012835	6.29049091098112	6.3262607166645	5.40392997593664	5.75467622294583	5.65311718370919	5.5283968459937	5.40803881768522	5.66375903378336	5.85801314341276	5.92505069115033	5.45566619895602	5.80761791778969	5.45239632901349	5.51963001929128	5.3799690822089	5.38716676858962	5.66628207238291	5.52905330279917	5.5909990895055	5.26974988525754	5.64133125157767	5.3187527471268	5.51701114395689	5.54174893906656	5.35097722851188	5.23382004783432	5.41530602294095	5.78404704665344	5.77552701195731
AHSA1	7.86703198465617	6.81736308957191	7.11695762009768	7.08686343429508	7.02358173972631	7.07828788219264	7.37396819403239	7.22471682870494	7.21693485090188	6.99555500474303	7.07193829776234	7.41152290228207	7.38242383558557	6.73450244830763	6.48982312830856	6.85097282609742	7.02345773753846	7.0648067539249	6.85022947299385	6.64448703342142	7.36976360304029	7.07057559374303	7.03780212945904	6.69490728064994	7.53534154702191	7.06905469204255	7.46033735508045	6.98153492822758	7.29438872125787	7.32265359016119	7.26676484001165	7.34065018224028	7.59872064096081	6.72454877497489	7.32704070927532	7.3641220371508	6.93605934881876	7.17938613186373	7.09711325503827	6.94863825180809	6.78601066331666	6.71100551181283	7.23411381155655	7.23503019361124	6.74811754568385	6.7756646619412	7.36343403093801	6.98546145740847	6.87397278538002
AHSA2	6.00930141857492	6.28228611214511	6.63211091645997	6.77771081093609	6.96904779076498	6.90760222868623	6.85950853792242	7.17070244130949	6.20993566655319	7.24188033352479	5.76276643577571	6.40143255141327	6.43670569724237	6.53003215407817	6.33993885713801	6.10920460567397	6.49904464595793	6.47715412298016	6.5866759951626	5.80613354484116	6.56853015707417	6.88084072742054	6.33726270701144	6.39184461786629	6.77766453053963	7.28399131745015	6.18526054622058	6.88069871340577	6.31455940573201	6.91583113855492	6.6370295192782	7.03096128469659	5.98342724395247	6.69305774559112	6.28361480187963	6.63549513304984	6.18169474679444	6.35861764788244	7.23524822703353	6.53211352341102	6.77099354281941	6.14312348554401	7.14840432861673	6.71259041338331	6.56936790924545	6.45754865166838	6.79132440639813	7.14256499988494	6.39281704022565
AIDA	7.70400232225895	8.52675222990528	7.66811910195817	7.99157862205855	8.15694209352292	8.27026276355975	7.89598843331141	8.25720007828553	7.93075082135864	8.38377631984345	7.87203201260883	8.42342949699795	7.6391068160894	8.09013277830713	8.10239177088605	8.62555923029648	8.0437114882268	7.95141541909893	8.45877692216853	7.91717811027929	7.95386502327537	8.1679901891076	7.87378942063588	8.40335861142074	8.12551746113586	8.21887945363692	7.94572909344135	7.88306246324979	8.11648536724585	8.15524499530032	8.2169796428337	7.85388326815449	8.24369518730557	8.32402686093707	8.45666581905962	8.22285152109901	8.41741113576779	8.44681412295669	8.59415651226756	8.07063995835777	8.41741113576779	7.54495523689184	8.15077399741311	8.30957919214142	8.22097399262546	8.02223305035512	7.79093374925587	8.04926732902089	7.81146352525324
AK4	5.73489155828459	6.1943211036216	6.16360945672589	6.28734058262605	5.67776289160949	5.78812766071485	5.69491459588339	5.84488702519686	5.93898165010214	5.60864083838969	5.87758192993986	6.00668878534417	5.92750647792515	5.94827947396725	5.89151415299825	6.19799948665376	6.26156984168456	5.55792109939187	6.02876675667362	6.02626775806453	5.49201877970636	5.72348786395141	5.79492078180268	6.02238710679367	6.20164348738862	6.46816764576882	6.44916697887425	5.6594702868552	5.85953242847869	6.09356097114665	6.06867471944592	5.91546719349257	5.99389886539652	5.75252673385568	5.91056820960767	6.07843039626367	5.98527714997295	6.35074484383808	5.91161928073583	5.58933459606418	5.73792094269763	5.42434481087109	5.69537098206632	5.8292673315572	5.97505194960761	6.00847627462676	5.81849178493592	5.87935654719952	5.75844389590603
AKAP13	7.44920929013636	7.44164021080327	6.7686825216302	7.21998000838977	7.25850964334235	7.81041313966341	7.54581096252972	7.77561410699518	7.66700732119835	7.45354534754327	7.38223069565792	7.59692477305704	7.41685866875437	7.28057423867363	7.67198042613152	8.21700737519688	7.46707999387735	7.18329332960087	7.61517208483848	7.14248384212998	7.66044399933105	7.75700618121979	7.26613651018576	7.53877895405942	7.92647018379024	7.67299316757909	7.41546483451958	7.11175326874654	7.31482154562837	7.31725364684316	7.48805326931313	7.49525685904906	7.13410855873437	7.25743631881365	7.35746807051069	7.65595534801776	7.59222202798605	7.8740741827059	8.0837420041625	6.9772989031482	7.75405836946764	7.09679823436106	7.02950057962643	7.37769655962875	7.6257966374014	7.11857242353881	7.99542123655903	7.88961453217002	7.39770122426073
AKIRIN2	7.41662770359919	7.85749881345805	7.6331063552894	7.37596119917108	7.58736026096519	7.69462246697035	7.41620533586479	7.85769480951693	7.61717558330742	7.78779294947312	7.44565187534769	7.72927180899976	7.35599873517888	7.42574299623057	7.51814553739807	7.41559098279656	7.56418362044807	7.76357958815337	7.31474108694099	7.44129380826998	7.69062917202689	7.65766529021002	7.55043747054657	7.37027843329002	7.80163670635799	7.15325973907887	7.47416113167871	7.49671643292291	7.29382731685472	7.40958879689581	7.71712092242344	7.58501541128861	7.55573185282375	7.83809125603362	7.19045681955551	7.54148547124285	7.25025282496091	7.43773442690812	7.08095023334944	7.75772900376722	7.46701891353649	8.09857384551871	7.3675652662126	7.56848946014861	7.68832372163324	7.69355577928986	8.13880416431747	7.36685893378814	7.81043291185947
AKR1C3	6.12052849811889	6.78943633607691	5.9733131159146	5.71072854024624	6.6619031828912	6.0402332844295	5.94929133610204	6.68345824269901	5.46558428403155	6.30373342695863	5.85702304507044	6.72309697725095	5.75869647474324	5.93675583911677	5.56251134501443	6.38491804845562	6.08762817824481	6.04424338857098	6.17871931188401	6.10940559000452	6.02940343641927	6.32849297077912	5.75738321156567	6.28675089093534	6.24189230973732	5.87991414782138	5.68513514249599	5.90156627399361	5.84181752498177	6.22180750073434	6.22009692394491	6.2320766539062	6.26597890071359	6.54300885155213	5.79804554420848	6.2793181739579	5.99288147388627	5.80882322159506	5.79838709032285	6.03795986854699	6.67432858882881	6.13336223694154	6.0476294185403	7.1118671873732	6.06384621779812	6.63936185663165	5.9793296830597	6.12095083064126	5.82338447093742
ALCAM	6.76120174289686	6.33941360064103	6.53177345470621	6.2707489631779	6.90545185961206	6.34150212298182	7.22070609001514	6.56510463426565	5.96891366181579	6.81308828248023	6.55871530309887	6.82751091126447	6.63283990154569	6.18948839365889	6.2240926026036	6.87238012277776	6.19013104325358	6.13484340427679	7.78334086670547	6.67652780418032	5.97190939761872	6.63326503896987	6.367146402381	6.78318786306473	6.34623433595947	6.60915964297195	6.53785489162163	6.26401450207125	6.19878076313988	6.64853253497456	6.68632274980903	6.67726180052322	6.63048707530022	7.26395483682914	6.74156651285683	6.73501922730864	6.90026542345002	6.98676191564273	7.35742686839199	6.22821659849549	7.04256133067463	6.21194001330319	6.38583654465394	6.20187653847991	6.76030972246536	6.34951140868409	6.65247207814231	6.72859737995087	5.84753717021608
ALDH18A1	6.24325290490105	6.62776876480937	5.93981730276958	6.38865192996182	6.13471219467941	6.39296614209957	6.262695101877	6.32175666886741	5.98982483804267	6.44815868415683	6.59836972230651	6.31450255247937	6.32077207829302	6.41321122443001	7.56152118362425	6.98645237888961	6.6808950534077	6.39770738975162	6.71501046476179	6.48528048098065	6.60398747689486	6.79334781905361	6.62119558266486	6.21403271147314	6.54118241763167	6.782345054836	6.58629298799922	6.47992848281036	6.78366247576808	6.63178414663604	6.4726104220199	6.53186036600402	6.81335686026086	6.1483813257876	6.34773213908729	6.27546569853909	6.60948809589374	6.66811663272854	6.64678857944529	5.92739364440554	6.26650629181318	5.09629369136624	6.47576562154254	6.27051899542638	6.22411083626981	5.57558936982498	6.42007790820774	6.58166265478776	6.3060185315102
ALDOC	6.98411333856713	7.89322800535894	7.38023665849085	7.39800400182281	6.72330861320639	6.93593419734296	6.88641865035225	6.87427106460262	7.12459014471828	6.99038416562547	7.12061413823127	6.92407682351486	7.37540609364456	6.8572565351883	7.0031132312201	7.21322126049092	7.67967721723016	7.46506415785105	7.98305951564195	7.82155896277689	7.21039424829249	6.64374106987599	7.30510666764163	7.93008196438213	6.89905673087133	6.6660350036025	8.03492364074843	8.17501160809243	7.68086513376977	7.75757628703236	7.88080747855457	7.32896000412845	8.38535712489892	6.86206042122539	7.97399863655004	7.43621479583859	7.47502501580118	8.44588111036407	7.56314375312198	6.96267788659951	7.48481453590084	6.87959053547835	6.87158321723736	8.37069103048268	7.99372969082731	7.30088123198778	7.08017357763463	6.98370432464532	6.70920700174039
AMD1	6.36018041552202	7.52354561477327	6.56864727396973	6.69057124374943	6.53665359148811	7.11742530249956	7.22773508689616	6.55709705543662	7.03404044679752	6.55936993902772	6.97566827397587	6.02054514248749	6.54583254445216	7.62169172544608	7.32124648679403	5.84908132843774	6.97473164612239	6.71572282370808	5.87278425731635	6.99646141232301	7.03851128375144	6.75915890435965	6.34762807729237	7.56807914711317	6.50272657349394	5.73704365943475	6.14842955449529	6.93289790859087	6.06442567727781	6.65740066645886	6.25235914414894	5.89896234020275	6.13378796152576	6.44691038241625	6.84579329063716	6.42651217615362	6.39875983210797	6.86383760124412	7.39577134160916	6.43207922035101	6.60204458529687	7.27819468228203	6.11734879627688	6.9482110905678	6.89626344269436	7.30087819638682	5.9310147591127	6.55704621658496	7.1530028704371
AMFR	6.13908367131206	6.05994856172449	7.07810986246654	6.92159200157732	6.88581102566215	6.52178652255346	7.11105731541994	6.89437293172042	6.82896283934789	6.23046647312392	6.63424199797368	6.41782666858465	7.21990473147496	6.47568530330941	6.43165606014385	6.1653194560772	6.48585555624595	7.10346673648408	6.30778670297415	6.33975308666504	7.72225304509905	6.30809761017739	7.16764515801303	6.02422412827606	6.31595123512198	6.52500880446171	5.94604258478957	6.63728126811926	6.45225519571885	6.68211228825444	6.51023365736455	5.56102253198903	6.02436186564712	6.24375677649102	6.69797703668173	6.61111313854533	5.97006642869058	7.2397399238444	7.33114972673999	6.47301597540824	5.86436888157553	6.54838835819956	6.49712782924987	6.97244990764989	6.59914569988003	6.24718772923068	5.54294175065462	6.59172225271435	6.8772523291032
AMY1C	9.83073767272937	9.14120437392489	8.81973765844183	9.22643707948365	8.83966127282994	8.50360613209776	8.89195175009617	8.54734244340057	8.37585362190819	9.45119724588067	9.10648565969864	9.15358184657173	9.76087543242317	9.17320043036142	9.09192619889409	9.03107763218744	9.13396326278204	9.10404299153979	9.08224815093024	9.4496177797211	9.37943300704761	9.16197761202043	9.20066837862996	9.29850061757728	9.3725879199921	8.9819298409076	9.3602322335883	9.0712321383638	9.35788898159676	9.01142805846366	8.70290479824157	9.05153091769431	9.04083675631727	8.89466780568081	9.07952795870163	9.64927167813257	9.32567369351145	10.1021213570935	9.67169882292824	9.32813400972928	8.70781952827926	8.51532265602654	9.01142805846366	9.48864480368428	9.34491354340679	9.26196714482438	9.10411833235096	9.24542075586644	8.8507805256225
ANAPC4	6.7312625837349	6.72675932039705	7.15692712542432	6.56168719040487	7.0939008810381	6.76616190593907	6.83346449999472	6.8024680928875	6.90488179523785	6.57794458176727	7.41131247530963	6.9929290534627	6.30330340508032	6.85954919916092	6.68027227352517	6.90220421395041	7.12915289240877	7.02596768358577	7.29406899174709	6.39290880382837	6.9157282685887	6.34588753685525	7.33240702900838	6.70126935164367	6.8974374581861	7.26361179439187	6.56327977537125	6.68843399167918	6.92462358808222	6.69904142694531	6.89246610310253	6.94494652521896	6.7209613942987	7.08071474893383	6.61696477701029	6.9635625834998	7.56480455778475	6.88799798622949	7.42978931363117	6.70475073955404	7.72085253028247	6.41238811677703	6.74700303281675	6.80364925332898	6.72506053240916	6.24138852393825	6.85832289272119	7.3616268246666	6.3777585679758
ANGPTL2	6.65895719716516	7.59712672246526	7.11330770935999	6.27494747792954	7.38801493342456	7.02645712656515	6.46978606313363	7.42485609317614	6.12623370156156	7.83699520067547	6.73634922325843	8.18391539329423	6.66224571429721	6.49840384503082	6.51580693817021	7.33481258695166	6.67764430851508	6.56936743997431	6.61177837217175	6.56970931551774	7.16107469173784	8.02144519625011	7.19600903129461	7.13684828249335	7.15730653448303	7.32276056633133	7.17619115050165	7.13069528875958	7.99136554395283	6.96366582478971	7.7475176357456	8.08631781964288	6.70988474693292	7.30413493826384	7.71248600919912	7.51593472372276	8.15129948604106	7.85683579544031	7.50036085259581	6.01585500629555	8.15578829886933	4.80656452947635	7.14915823125487	6.91292662575522	7.57710075897073	6.05115777546236	6.61092330036022	7.25634464896906	6.86776361495397
ANGPTL4	6.42240945910701	5.82258870445932	6.45020142898838	6.44771841109988	5.92569020004125	6.26841690376917	5.70323906498222	6.01895003830598	6.64360875652842	5.99092622742795	6.42947380711383	6.22439140284224	6.787760132814	5.4408484600973	5.87111703743489	5.8526746008009	5.94542992056374	5.98899634923966	6.17351273751838	6.19163291891892	6.5740264149675	6.17023647597832	6.5108391220824	5.74571430537228	6.09565494930903	6.51325104926592	6.14555026466935	5.90960359216605	6.39086831596419	6.2928415711676	6.11891657227239	6.357791403448	6.19370330178763	5.84668837735487	6.12875442278732	6.02970226637536	5.81711222708425	6.24236570823329	5.81121078781541	5.80207105608541	5.57480240998918	5.31534530841938	6.35516066816334	5.95530733497655	6.00776443169512	6.01232555915931	5.91929559082742	6.1685322588067	5.97118707469338
ANKDD1A	6.26067078558013	5.62914906142491	5.86261467457484	6.48345858742597	5.97460125138789	5.71438830905622	6.47580065500572	6.35887877682957	7.09061108298332	6.46595212537927	5.73819715780927	6.24533761129562	6.47138058112901	6.13686933448825	5.62034252640058	6.05853223595188	5.86648854160368	6.18544813122077	5.58252557279488	5.9845028334756	6.72135004426729	6.3366691660764	5.97680551851158	5.79033050064417	6.10658320790246	6.44089937774076	5.81641462316403	6.05341728883745	6.05636982789957	6.24504121823755	6.0001988083102	6.18474917784838	5.82792052940984	6.26218838449898	5.91979998701604	6.18966569616338	6.19224626180034	5.96379494171592	5.78892295681303	5.77587154141763	6.41351283431425	5.6709103444955	6.35666053731035	5.92880619141296	6.52226856449183	6.07215443933192	6.24334004629591	6.5375932631295	5.89174126335116
ANKIB1	6.63850709540117	6.56414631242189	6.79497775895402	6.93083545201485	6.72228751364192	7.04637414096348	6.57802916595856	6.36821631558157	6.64795924515141	6.86792524203046	6.78269900939809	6.89901924460197	6.90576776022908	7.40078593570941	7.57414695499219	7.01377779200423	6.69230434761202	7.08011384095312	6.62287034527608	6.78447411407606	6.9477823397409	6.74556738964161	7.00636219882298	7.11655436564812	7.05375905251974	7.23937727667585	7.07271269060926	6.42684338725762	6.9505684131349	7.07836326742455	6.83985137097446	6.74995416830786	6.8793149378553	6.85459811564553	6.86066736064592	6.96617559311051	7.00207711182351	6.86118419930199	7.02659663063571	6.60358584588986	6.83469549633648	6.29588397896207	6.76406472982873	7.05955014785233	6.92048493851123	6.48417975459154	6.53503687084037	7.10249876645318	6.8196754142756
ANKRD1	6.45693049393573	5.89184341226137	5.73448932682033	5.57245340327373	5.54045375897788	5.77410241331058	5.51025728835627	5.57296344546821	5.61759327498326	5.53769729216425	5.44864787372513	5.64160055067881	5.53082690251824	6.15578549835988	5.72703717030912	6.13028225072528	5.80732099770492	6.28384346666115	6.26026559031848	5.5497921987155	5.81788729571191	5.88904292396109	5.3398713215272	5.36855796861773	5.58275439085136	5.89332556350046	5.32869921542927	5.62496170380909	5.80363703045896	6.00743236209297	5.87667554402963	5.8009301862929	6.47828441024814	5.82907815443001	5.99272227909007	5.73529535430551	5.78286157647406	5.71015362656637	5.66514502268173	5.51736039810415	5.62194696320265	5.60747960837515	6.61771238542542	5.91167373573143	5.65944327172902	5.68133225302438	6.36181738710191	5.41191247854667	5.78521424528691
ANKRD33	7.13663482844127	7.53054609512989	6.87051077751069	6.59340902187478	6.7864407490773	6.19547675887942	6.53380175523644	7.6291252314216	6.6670151176523	6.85638975589552	7.84467367462581	7.07356088542657	6.98860297202189	7.26955894144409	6.93900038719221	6.69949946091207	7.52091203291273	7.06015076068786	7.73944749049733	7.42362229232357	6.68420130491258	7.05996034810492	7.03976002307145	7.08165390591196	7.0217786552029	6.71192725215659	7.70590582696886	7.12573249693013	7.2791015973237	7.44942653145024	7.67527218982657	7.74583128050309	7.73580797861792	7.47824315862735	7.30549261860528	7.85721994078346	7.20715853609401	8.04273441500532	7.36316976208911	7.23713676223436	6.92009436913265	7.24416682548125	6.82523533037119	7.96917915974855	7.12364532498946	7.70951058747947	6.97063611545856	6.90195157827268	6.38131726612653
ANKRD35	5.80058587757397	6.30212078811208	5.8216546432098	6.50963070454963	6.22355241367605	6.14130892054509	6.19546212050688	5.87677163791714	5.74280943689905	6.05341480032445	5.90963018457006	6.18095799024238	6.15603800470249	6.14724963843937	6.07989807174506	6.24736809701513	5.95101654983931	6.27845166282432	6.20254575965389	6.230852864602	5.97843407284766	6.17198026384024	5.85749622887087	6.41707929514267	6.31511881720064	6.3057383343264	6.51652058004972	6.30121358132431	6.2970716956338	6.35057962296291	6.28755003336018	5.87251532287572	6.39435224899349	5.91957060368269	6.07877889285588	6.40990629196129	6.15175929270784	6.34753538372853	5.90877037962988	5.69107174578114	6.04730663886691	5.61463011323702	5.94229160483572	6.24223051119529	6.30599872149678	5.85153942999387	6.3990032219884	6.1058535487985	5.88855133922353
ANKRD37	5.66934866100415	6.38976511139617	6.2997746068973	7.46406150887123	5.81447957018732	6.08620804468289	5.6258323695956	5.59634211282845	6.19755637465842	5.54281781572968	5.93986448226464	5.66049285675677	7.27414349343591	6.35210535665078	6.50239594876756	6.03995623171901	7.4226209519762	5.96310529547858	6.60595714019454	7.84978487484708	5.47883329935026	5.72051551676255	6.45710786968497	6.27187080436548	6.62695193611602	6.8177144617558	6.82426540139016	5.82857485900832	6.31926376453962	7.09102196371088	6.65803256336128	6.10078130119723	6.32823222571182	6.150000659462	6.4530901027843	6.3318313213577	6.60367178926537	6.19385588040446	5.93667425092201	5.44280555170706	5.85385531671619	4.91855785022604	6.27664762794939	6.09422199643645	6.12985325245884	5.78521004360273	6.46055284119937	6.2614419193839	6.00433662168011
ANKRD50	5.41756323875034	5.83889271596759	5.74034890302389	5.42623599378792	5.59586302173471	5.93233211238192	5.60184629640503	5.78744495361072	5.57942703830299	6.13303313155667	5.58073784242844	5.75807345313912	5.45146245457827	6.23053588915451	6.6091221873455	5.76261977030239	5.43795924732118	5.54382896735369	5.50048205428692	5.47785074877526	5.6273112575772	6.24507535633191	5.75375720529713	5.80770579784413	5.4511036510935	5.77922444472075	5.38231368799095	5.59203602728707	5.78102018664862	5.7963522172851	5.67794679113285	5.78011185795299	5.66053815377445	5.86371196108182	5.76611443307543	5.61731684667423	5.77307729043412	5.87964058041204	5.75388884673901	5.60527651158494	5.6759628100345	5.21945792227092	5.5657452898107	5.68221454163807	5.4978875587905	5.5036502669406	5.64040652227807	5.89018197395865	5.78558971741127
ANKS1A	6.48563586375667	7.26982925523699	7.26400262428527	7.13293852805815	7.23007571830435	7.40225383293374	6.7694559714408	7.46687327619944	6.85543972819612	6.69960660039313	6.66499454228742	6.7855051824534	6.62239789025184	6.87601686326156	6.74861488648803	6.82444626355537	7.17191143508659	6.30397742452415	6.23293792139697	6.88689792106296	6.89624954498242	6.9914412506514	6.94325712044932	7.16642410593728	6.39497484000419	6.90300095550519	6.09787392827843	6.95242748641208	6.98620340114063	7.01165303081787	6.66496930254918	7.1271404453902	6.52697771519478	7.03831555208768	6.87397401473555	6.51766769356324	6.99521619242142	6.55584261748289	7.05994720996916	6.73966137207736	7.21951484436522	6.78219887049994	6.97953201797768	6.67510389870216	6.74285899536687	6.77142762611181	6.603863536473	7.11323965305096	7.24238432283644
ANO6	6.50680282042364	7.09651650190701	6.57801641006075	6.71363631279355	6.81059140254513	7.45022527123052	7.18637855072804	6.93316539074072	7.17855340235797	7.28648524176294	6.59780731445069	6.78745914657316	6.47127760696442	7.35106185739906	7.74904026223268	6.87019214917974	6.73052279094799	6.8151712134236	6.46068005173318	6.42472991468876	6.75629543440679	7.1903751372422	6.81788361147826	7.19284263813121	6.70085844197638	6.87185781604743	6.84241120706081	7.00285042450407	7.07125093915335	7.05747673865832	6.49042798048436	7.05475422069044	6.62425307865679	7.19646477132622	6.59390852644156	6.51347901512283	6.95190672949078	6.8873561822945	7.06713225812501	7.45554386526641	7.15197498350127	6.91859007125372	6.74029717960592	6.58397473063885	6.75289229170811	7.45554386526641	6.76609368283792	7.00643550348601	7.39122951825913
ANXA1	9.39572802781497	8.99808421338105	9.87311929303184	9.08077118149986	9.43487738491039	9.82776983157085	9.96196608597085	9.49881366976054	9.57195762278707	9.45509401326852	9.2513573669445	9.11615507179682	9.56770350762546	9.15269830428872	9.58653181870952	8.76223854101183	9.2117672681882	10.0321599632293	9.66606554872716	9.39746322752894	9.85393647235098	9.40145766940652	9.59076677119023	9.20494535378488	9.73371468655002	9.31439645424803	9.05222184427868	9.51981914720688	9.52874508698071	9.62010447408103	9.26086544024574	8.99822690204492	9.43297394924621	9.34966681966644	9.40515697008566	9.70982681506524	9.07721388465405	10.1531599819982	9.88921633783841	9.02634331683683	8.87718300303067	8.44305748176155	9.51136994047768	9.47984252045108	9.58287792720259	8.91378703899131	9.34404058175117	9.60723465184698	9.57299162644006
ANXA4	5.63156110955664	5.52028239207585	6.95986196316901	5.93779928641238	4.90496689329052	6.07292697582494	5.50232898163949	5.40040381503618	6.05852240500117	5.04455811628124	5.69130041749365	5.43094728143776	5.22972043375212	5.70595783055181	6.05850914372341	4.8691822805884	6.45875840075855	5.93867679769643	5.04115961918962	5.64198130871551	5.0501727011919	5.4325519614849	6.31637104011696	6.45700337819045	5.42614077443015	5.73323598840646	5.23572565473069	5.57927784866406	5.63360710570092	6.06378693384283	5.69145461799552	5.68860073635532	5.52958876082403	6.0459606197177	5.63414090274269	5.70901351129345	6.58919155794247	5.89058285144344	6.12152789565159	5.20844037345625	6.68922470572662	4.91364547291816	6.0104531926197	6.00231983886768	5.87307827800103	5.71875870229687	5.47612966608816	5.71144328021552	5.2996883292221
AOC3	5.71597969696872	5.78749238137155	6.11195253780752	5.47869828579076	6.12746667177734	6.09372913127427	5.80018169019504	5.74046562673055	5.53084879829591	6.92214302800736	6.07309577269429	6.184361811209	6.21487589006063	5.54503850254598	5.98893078591093	5.80269812831666	5.77717991926531	5.37298321372079	5.61471773353554	5.32040939374854	5.69773552058699	6.27377781177989	5.71027227038462	5.68005034196322	5.53805244732911	6.1513908806769	5.64677727749529	5.65724805792366	6.07456383010877	5.94353172658259	5.74161037000599	6.19518332950736	5.8116822937161	5.96717896227995	5.88014530891154	6.06411117016753	6.68267784090564	6.05288886637843	5.86349925721314	5.16777841342882	6.43785289307752	5.23191826188031	5.48285362870875	5.55422927378197	6.28105345686042	5.42379896117028	5.71419121185721	6.12243434225208	5.52288178476658
AOC4P	7.53951514658411	7.76526552932267	7.79996852703643	8.43448962343834	7.47609664019874	7.50148237180098	7.96473378802488	8.33792848130849	7.91057145092409	8.70035485884025	8.02506451176694	7.94588302402568	7.63488729346999	8.16952795911587	8.12475925916031	7.54959612303264	7.9316474633438	7.88385447045368	7.26726768564656	7.34621766740494	7.30832475336425	8.33792848130849	7.62740053928551	7.56227132174525	8.60562620469504	8.6457190787552	7.56286898945125	7.68047713045837	7.4652190826526	7.66588519344963	7.84244659909473	8.01900049811672	7.35645186701982	8.34757946680274	7.20278566187714	7.98021096149499	7.68705668561915	7.50529225182708	8.50352017874942	8.34537158127888	8.62321328432689	8.47271862745054	9.11362284912164	8.26381118280053	8.30927786068353	8.83848259206733	8.23670101341871	8.34443513004521	7.74057703177725
AP3B1	7.52886834615569	7.31276307106307	7.27229461258667	7.05871216210793	7.71601308913868	7.45176241734315	7.42441071775302	7.58545806944561	7.26906123167003	7.71341696265786	7.71992710246603	8.01374639084655	7.68953648836232	7.97789650944279	8.32344386103677	7.80023648830316	7.5749912922668	7.76473216173062	7.88418763450335	7.62241192465253	7.94839071747299	7.78864629068089	7.88213152925681	7.45194267573177	7.70153494519685	7.90420596970516	7.42737325725653	7.39984684130501	7.73783888216268	8.11932352490733	7.5865772273475	7.62085112307124	7.64150330449728	7.87252808993572	7.76683820799894	7.62548602362251	7.70153494519685	7.77901845545147	8.61828918942663	7.30091229990034	7.43566537634751	7.5668535981837	7.4314991736048	7.72791270760916	7.5114342583507	7.45492915105764	7.35798239931064	7.91417832622304	8.03653400172567
AP3S1	7.22118115687117	7.45764263479535	7.19856792506252	7.21166314357297	6.71927816871897	6.97739626027945	6.71809646391784	6.80477089361684	7.14404075366289	6.80401524564877	6.91316611856989	6.73800048852526	6.89253860122708	7.75812524541665	7.79346384613607	6.69439805742993	7.30287949988855	7.26087672719542	6.7264327079911	7.41748074917337	6.92152654349147	6.88400138694955	7.07111262151238	7.6236761787578	7.23205814233105	7.08706310444348	7.18297615516327	6.84498408598426	7.41365240124303	7.06682113996234	7.23645679242904	7.09821759065017	6.94841826640703	7.25106787173248	7.14751312436161	6.98061883733345	7.01511937605791	7.0102476539517	6.72509660416126	6.71652511155451	6.96326843609907	6.93514772808583	7.35529288959447	6.81879960141718	6.94464901664826	6.98980338221866	7.02497623494185	7.47114955268655	7.03992142773705
APBB3	6.20706758029544	6.51209669574363	6.37819344026858	6.49304536137299	6.63988784653618	6.41142928313295	6.62054308440101	6.74157130211017	6.53294416152477	6.6548455057528	6.25461741075027	6.23200915933148	6.38421922555326	6.60987970908171	6.87372852359793	6.72482444920736	6.17753178997412	6.49016833792559	6.70487851799363	6.67904993699012	6.94678466114232	6.59331871327182	6.07615607571416	6.03723753465198	6.90123850789643	6.57933869140945	6.85186835890362	6.63036391892438	6.32080157504167	6.67797769651654	6.69695479952568	6.64345331447807	6.22854449241128	6.67596597283608	6.38227740084232	6.6235400768195	6.42338110868821	6.56764054176404	6.97777493577983	6.55038777333816	6.65114120839325	6.93405598714934	6.71498304738436	6.59761569573259	6.72071009962317	6.57965199263837	6.64424151441189	6.66078429042877	6.57546977457948
APH1B	6.65875560069446	7.15222649770922	6.94374822823252	6.97898535500768	6.69206429310903	6.72000239950863	6.64994286302511	6.65597699634695	6.76554524539358	6.76719028975853	6.54172841563478	6.62478242021113	6.37117005072705	7.06040813912131	7.35272837560127	7.13245234633621	6.79485097735171	7.06528106465613	7.3779095542686	6.68678262169664	6.60016299110776	6.61312289944504	6.71811449609283	6.99056287312231	7.26849289250066	7.0297468905801	7.04577500639831	6.80001764841572	6.97597411116785	7.06712835223332	6.98550332099659	6.89196110982336	7.15328467010253	6.59554676333059	7.01172234484784	7.03405713884027	6.62240575939228	6.81159429701366	6.74942300406183	6.72105027299314	6.44283239096665	6.85451399788436	6.5995920489265	7.02089874342846	6.77792609109368	6.67441306565129	6.79891387346678	6.74081006440893	6.61506426268441
APLN	5.81114183310757	5.03894707765333	5.15494298710076	5.19053930877844	5.92101668194906	5.68805418598768	5.68067993782572	5.16280923512751	5.2691128616273	5.98125661094205	5.18625094442493	5.7888023553877	5.72055737999822	5.55072569518041	5.27464775220529	5.91837991738034	5.21568274234442	5.12357707890696	4.92389953116911	5.43625823991979	5.58346735400105	6.01481016446485	5.08685795912996	5.27640076601197	5.54141495454647	5.62862665630668	5.78758167202789	5.37775789450242	5.54145920412333	5.47153749774338	5.48980519806013	5.54315333078054	5.44029518935229	5.17280017582078	5.39810532493194	5.62360011508682	5.36298169651277	5.49541541227011	5.37395453801453	5.31432085825624	5.24471416672113	5.27938476375808	5.46039187217956	5.44747837066376	5.5404593743984	5.31464219446921	5.52354444686017	5.43012621516362	5.62005909537607
APOBEC2	4.92795833524519	5.47571598667102	5.08772046901168	5.45433822408627	5.09727853531936	5.13327373309032	5.17016715617996	5.12209791912518	4.94059021972694	5.13707464443887	5.24697109051319	4.87544618869757	5.59242760599637	5.61586750139624	5.32745207906754	5.1252180702322	5.026508777294	4.97187776791113	5.6787234216138	6.37483007567329	4.79304489237841	5.26759151074575	5.29913434402052	5.05634876788112	4.96160432100139	5.80276247629553	5.19939652077377	5.37970992381534	5.26102953107384	5.53466465671582	5.20106097041203	5.45216284398212	5.13392619389962	5.18203036799408	5.03233553288282	5.01485683724503	4.95777490217174	4.91064412507806	4.98206145350669	5.09588177177064	5.18879182444273	5.12203613966287	5.67917659704603	4.9373039486137	5.06116328726402	5.11713262759098	5.0125566191803	5.14611142633436	5.61033590773712
APOC1	7.28921617730215	6.92376845790762	6.77889802298979	7.10128613068382	7.6185251044597	7.19295305418059	7.13707484255884	6.6762164870773	6.79979485485188	6.9071887382001	7.09444609899615	6.86334817799983	6.76317106313834	6.95620923811662	6.97068820283082	7.85780952007434	6.77736305524886	6.97821044240336	10.8127211619891	7.4260709423944	6.90255690571868	7.02328974849982	6.95930610285711	6.91446888726664	7.16111900430622	7.17800143313036	7.24655577570469	7.19234222814285	6.79733047161014	7.58115837849002	7.22328736733892	7.01246831149528	7.45173539464392	8.39888071650662	7.26615027731372	8.45757551333008	8.26161155957612	5.92429620153741	6.70744334924344	7.36648201956754	7.16092663751185	7.19373464478397	7.35393432229118	7.28785184318855	7.66244082450539	8.45757551333008	7.42415816942806	7.17752400466143	5.93283409770624
APOE	9.32961644284407	8.46662127500231	7.76482180008529	8.60470085088022	9.1532813869515	8.76409730467951	8.32402458211638	8.24046098957931	7.82779058268061	9.13086305988053	8.2809051594985	9.48598164475943	8.45173207362411	8.48693247176061	7.31491580272966	9.51172445849741	8.14093975009875	8.41400074678294	11.1203404526354	8.77212630554201	8.27907246877923	9.3041480686995	8.18557435064906	7.91221508437723	8.36327565024837	8.32704284018722	8.6856355488185	8.28201635635774	8.16197591779815	8.97470567343308	8.80458834359994	8.76100089615385	8.63563247952084	9.11883668345898	8.90711919377079	9.62365891481754	9.35418704836295	8.60270295680764	9.2615965733193	8.13669828895948	8.41798068726388	8.30403400674099	8.31723239173759	9.10590799474764	8.91982346367542	9.0019223595052	8.78182164623463	8.85111587427257	7.2273503312762
APOLD1	6.76334145930178	5.40613271626619	5.24508600292638	6.46495485968141	6.19678024511659	6.10066410465273	5.47372313824042	5.88617556621804	5.43060203823552	5.57012649739881	5.50640395384419	6.22540170317105	6.53809179377884	4.9880571845135	5.167077405493	6.62248302886836	5.97882764523893	4.89424517624351	5.55425926018564	5.35841611714886	5.96674360135154	5.74531713578462	6.22275290854375	5.38375518864375	5.769011827037	5.65538234904514	5.47217387043621	5.66511394139416	6.01790578241591	5.82355996309859	5.56572708893292	5.71785832936372	5.57345205310334	6.22519490780235	5.79691393642866	5.86520137802471	6.00230175390003	5.64328603962157	5.68800280624239	5.50753376311927	5.92210425345168	5.27648992945504	5.56900642934855	5.66010291411943	5.58752727484669	5.36350885707626	5.60616896148929	6.0175088913176	5.66211397683544
APRT	6.87437685098185	6.66746564861947	6.17443255211717	6.64706324524007	7.0192440702368	6.4509218013681	6.52852734046092	6.40758301514242	6.57548816985588	6.54067980305689	6.85848611221028	6.99257908289227	6.92083475315438	6.73382786278763	6.76152754673103	7.3724827422566	6.78737510446104	6.72348883969563	7.0093934668512	7.03281326068715	6.55054007811985	6.81023428676655	6.44387097569858	6.67133431956128	6.77526210078208	6.45496319365187	7.2373509217086	7.03219141182571	6.98192579772212	6.77600657257173	6.9733073320305	6.83514733286508	7.30648156897581	6.77451025311605	6.95559195213253	6.88731198927489	7.02541937385544	6.46888884826398	6.13375016957519	7.18687730789099	6.67353007989965	6.6094809197356	7.1669088436204	6.65369733175452	6.68124918039757	7.10189442710029	6.80016846842891	6.7218415784867	6.78635492713782
AQP11	5.01644310995888	6.11800631898984	6.07962097238465	5.47922145174569	4.94223618757927	4.61432989832334	5.69913255268003	5.42522212575444	4.7221079754148	5.64349872565225	5.07273558652654	4.87677803602775	4.82019357444881	5.56894630923712	6.17821932558481	4.90622945057819	6.08063223754568	5.73136119136663	5.62835111299376	5.0654217180732	5.55155905502645	4.90563835896998	5.68105431039834	5.82095073873088	5.21456018492448	5.49128113043977	5.79908985178405	5.17776565358708	5.37592836714643	5.4292581828288	5.4414177580755	5.51778972510779	5.5096794558588	5.07677886572028	5.34886764255828	5.33941572939589	5.27331380277807	5.35767946652344	5.21648469151747	5.33384356217895	4.9752293504301	4.90607428312153	5.50052745203881	5.37836261364649	5.21932058339129	5.27539515241939	5.50740417190772	5.50173980641237	5.56895023187174
ARAF	7.05749233581055	7.15622993338214	7.02658541616133	6.90137761032137	6.80080272429453	6.53643732989875	6.95124262492006	6.93963368379163	6.64634800815565	6.93678928907201	7.29050169560138	7.00440185925707	7.03027324758447	6.67041003717899	6.66334668378432	6.80405540533754	6.82238781628929	6.88386212704789	7.3546022933423	7.54649722036764	7.13344720150542	6.90287430514232	6.85584007571914	6.57892668165114	6.83284110347772	6.66150621998078	7.26387740785231	7.40577285619307	7.18554594536776	7.01415810133984	7.33384583506152	7.05164186286175	7.00852726202859	6.98664415977413	6.99516702236617	7.07412171681345	7.07801337011641	7.48516636646844	7.47546607778596	7.41297170551071	7.02575267472848	7.51901854872344	6.7999157305148	7.22706983882411	7.14515124608972	7.08347303342576	6.65808364566646	6.40135936320867	7.26148945533956
ARF5	8.02715704708012	6.51468698064032	7.59407638366064	7.63625450710506	7.24404988846202	6.66772452212067	7.16245102276993	7.1775784737624	7.08435065258835	6.9104612573543	7.16973394533801	7.36144278032183	7.89765821949184	6.8745415749266	7.06458290270448	7.57080500964735	6.94858761386236	7.16073158617391	7.65985861343659	7.00370254157772	7.68877297041283	7.14114398624956	7.56083522694087	6.83621070666974	6.94104044502544	7.23180984836637	7.30147954422478	7.39208330693319	7.1170596473398	7.06602905297921	7.37058661588984	7.36111190846906	7.44666558735275	7.6107962117811	7.16567153769399	7.21538257531247	7.24715537490422	6.77001622416636	6.21812442566534	7.82870771550139	7.15965667904976	8.02170714798063	7.82241057805226	6.90776248071028	6.8945688467057	7.59037256687968	7.54839616185723	7.36884557435685	7.24269014956226
ARGLU1	7.7990640858579	7.78075315776251	7.82095062061998	7.74587870366391	7.55275622516584	8.08888067072457	7.91499571793486	7.78735596565354	7.77284889248676	8.09783981926942	7.70678082947025	8.33918175974044	7.94589665845289	7.57850381557695	7.59832140217687	7.64087326217885	7.850352122051	7.79514777299776	7.35914115305629	7.40444392822709	7.72193044015721	8.08499462442408	7.98721342471741	7.36424646536963	7.77122195294648	8.18038509016483	7.88268875927655	7.39700638097996	7.57560493777672	7.66343203284276	7.79887385197873	8.0615521280865	7.4562452093556	7.84905763360111	7.59340925913852	7.66780047849924	7.47420003538676	7.64474563981112	8.63834889014529	7.58124695775563	7.8183918309367	7.73994746367621	8.06514709404977	7.77516079350242	7.70459791759861	7.49353607515581	8.23819602930387	8.20083181629137	7.713831093296
ARHGAP1	7.77794703630764	7.57427147619881	7.74174119126536	7.56639646793723	7.97648383448638	7.72070403420412	7.72897688835113	7.79147379641223	7.12020247554701	7.83256893610715	7.84748628734253	8.23599449581373	7.89765184242354	7.9101587156472	8.12752298528641	8.17905759826728	7.55904802040636	7.74553242852651	8.27051534651771	7.69169451914828	7.66233770254174	8.10971540070688	7.93211044744324	8.08738735625635	8.07025929370596	8.05561558688202	7.54600154976947	7.72999661471597	7.91516716480397	7.93619837734788	7.90761567950669	8.03254884827334	7.80017192710718	7.62248766411938	7.98644701135751	8.01479672152383	8.04641497071738	7.96762870232631	7.82688113557929	7.63081385740552	8.07631984964351	7.7566530893522	7.69721150955406	7.89226917447009	8.0660482572121	7.68633683379965	7.81520682311362	7.92372442817093	7.99419888523111
ARHGAP10	5.85502110582889	5.69927220030447	5.65039340341482	5.89243875486489	5.91309020575489	5.70799894935348	5.81920161609337	5.80012890077965	5.35129038495848	5.79613509007743	5.79249137283125	5.94480079006584	5.91399789000539	6.00415199399568	6.28353720630086	6.59007515794028	5.69744548575033	5.85251199389583	6.62277448306469	5.97617262697389	5.98654455372694	5.87564823042159	5.78416336983287	5.9884263643557	5.8932533438592	6.31960935527641	5.5979339368364	5.73915884575082	5.96647540889341	6.07624164268986	5.94450272835213	6.08887841132726	6.07921154788846	5.83682322094887	5.83655961420303	5.97924205676691	6.30079706948	5.81369413417218	5.71107606870279	5.46897732435626	5.78078369781523	5.17914459350698	5.97858977438121	5.95933108884001	5.92080890741554	5.54010400438155	5.84784371464826	6.28642665355789	5.90603538482734
ARHGDIA	7.96559639544988	7.27261974871887	7.19798751460281	7.26351373567708	7.83801953079821	7.2841630861558	7.59966442606307	7.65633950977865	7.33109496762183	7.810886855806	7.7088626508673	7.91914667468608	7.83415005451837	7.52085707880344	7.39719603146491	7.85268646783499	7.52411253639217	7.46086861120751	8.40660083876901	7.67758245339549	7.57882254634019	7.67727407156811	7.94792445636013	7.50892426273086	8.15356123629973	8.28543218826563	7.71605470953475	7.29441896077949	7.48827761068455	7.4006403934981	7.61861571520676	7.80107255247333	7.70181564138994	7.36536666553575	7.25672646289972	7.68423444751005	7.35945123736073	7.85642495023824	7.11678238641977	7.72505023003714	7.67692342748585	7.50383068518528	7.59340099864701	7.77178911937392	7.65165112116616	7.50297931656752	8.15036404479381	7.71015655828771	7.48044444350358
ARHGEF35	6.42460694149667	5.92836186439973	5.9663220585472	6.69228442163244	5.25204070519067	6.34226526448647	6.40781592012132	5.79036685017359	6.62241830775258	5.46258924893604	5.51448872671364	5.75486545377139	6.21826628770486	6.1997910356234	6.0041606373781	5.03899499361159	6.35651264025192	6.39422960376624	6.09290521937758	5.56158628497991	6.101807460551	6.3534052274849	6.77028037799697	3.98729222726995	6.13351023829764	6.13590411302177	5.63570358160088	5.1668293682266	6.05153736113877	6.38978635415348	5.8683080691157	6.23065689634201	6.03589357333342	5.77371943137917	5.57452927529896	5.44972153755262	5.72445842411958	6.09182337725846	5.54166447473161	5.48814383859749	5.86507613433057	4.99071746949531	6.44844546073461	5.84143611166095	5.58317393619583	5.81992386435302	5.27540606440221	5.44279989551596	6.36248924944151
ARL14EP	5.93054467982646	5.72219936762479	5.74296252187848	5.85179360944791	5.93978409204507	6.1037070892108	6.25323498004699	5.96904648461035	6.31856170815064	6.18882708851757	6.3371435065446	6.70337645108817	6.06821702653132	6.34370297875505	6.17810820948899	6.10262235158845	6.27231448158533	5.96498917074491	5.75873500206529	5.72568328963539	6.14025636627446	6.07395975512023	6.17568350186256	5.89195442471303	6.35427831987576	6.21567347523305	6.20010687289855	5.87706921282419	6.05295289931235	6.05876862681984	6.07506540386838	5.7770504889746	5.84190673675144	5.99196334497559	6.26094906124485	6.14600739167717	6.16996149573982	6.05545241666027	6.46890053800605	5.63515320288046	5.96389250066324	5.85958114812372	6.0741774049323	6.24371864934061	6.27811957600458	5.94158319120383	5.99586806834869	6.04611416660656	6.03988296208079
ARL16	7.08947891467372	7.10953339995123	7.3550395718277	7.54272612574245	6.885182931209	7.0545239001076	7.46686395717702	7.58699714064284	7.43598922134185	7.58624501553114	7.4494124702179	7.14700803364154	7.22970637404039	7.32245375136342	7.57276098853622	7.05943778417069	7.40199724963466	7.56191785150926	6.93870290061551	6.95913971615813	6.90634898539401	7.33611327421774	6.93296576227107	7.09512393635297	7.54719070893459	7.7375067344788	7.17385693217664	7.19187883219027	6.89677438569229	7.21739565236545	7.19410431067545	7.37516703093921	6.92204932673387	7.44008443833046	7.03503592666874	7.43380224681712	7.17053585548985	6.98007413109744	7.40855111277688	7.06247635255211	7.4607308221717	7.25234194963099	7.72214074353455	7.38427463737147	7.23317302829284	7.23415387674801	7.49544047784393	7.61462023110712	7.10568320314225
ARL2	7.65786979614365	7.86493340451378	7.51636648665984	8.17810316803955	8.18976977829209	7.44488984759825	8.00939040463838	8.18535495345133	7.56358736244485	8.22947177961801	7.87875919049194	8.28355620836389	8.00062359943859	7.45711985151933	7.64636029709541	8.2197937294333	7.71242555850241	7.73377697116641	8.25523801712276	7.70296746400372	7.78890054052758	7.72176692293135	7.69025716757607	7.19923752078578	7.98662319497475	7.86158536449928	8.38037502822652	8.0797999154873	8.45524971394604	8.07257165626311	8.40665662653324	8.02180990372537	8.33276369504738	7.66363073604128	7.89075601820354	7.92533849844203	8.40119983415624	8.08053342079737	7.17946945518368	7.76932201266787	8.02260523706925	6.80178916356621	8.10326927504453	8.03113282179162	8.09875676536556	7.91315275505319	7.51871331912251	7.74875107639208	7.73432266159542
ARL6IP5	9.23470762425444	8.97070324284471	9.53637040714618	9.11506468207329	8.83775177657626	9.4085307890954	9.11534647650789	9.09346614010105	9.80350490635123	9.1444931577967	8.81901448241346	9.24302349103684	8.88447996366342	8.96357917604434	8.41790208220838	8.94336276400769	8.82149418612143	9.38586052224823	9.3682254411207	8.8669825213546	9.4128296197039	8.89891102622622	9.26156029252596	9.084546033569	8.95595182941563	9.10121673336153	8.95420103843358	9.04129069085701	9.49422051309767	9.25154077914186	9.09331280015993	9.11148335606567	9.62496478213721	8.979403059794	9.38437838522516	9.22639926449319	8.97545841255349	9.70273152137694	9.88947377623049	9.00778753900976	9.00020272991693	8.43593958213343	9.13717919026718	9.38907351087437	9.44946408877881	8.94863734869629	9.26671332507163	9.12911618296855	8.8516528970716
ARMS2	4.61761755868837	5.74897315414755	7.57681795210422	5.34167877462772	4.45352952805804	4.26921683841716	3.92206109561659	4.01418942844394	6.28421287464777	4.05969335499583	7.01255681308612	4.56675499780265	4.40381757765539	6.61487365963963	6.13634789413714	4.1168378208982	5.99071665450904	6.61913770747657	5.47034620254108	6.60881684424497	4.64307734796296	4.21726392856736	5.9462709588072	6.87367957623624	5.10897348612178	5.1617248476088	5.3075726577917	4.88364559595406	5.14405499930869	4.96411799827529	5.13661258178568	5.08857138378682	5.27542208761423	5.27197702285131	5.22654909000986	5.22993466033405	5.31381508371107	5.20619525674782	5.09245648288896	5.93858751291449	5.17392906530265	5.14413133179611	5.13068109849886	5.18850857039902	5.3978829706969	5.70358560250343	5.38897003025455	5.08169696977311	5.43667334474294
ARNT2	5.54392700425274	5.82047680402667	6.05209785435816	5.7542758227662	5.30125215951751	5.08581420805706	5.377632947549	5.27863593856314	5.43723603856589	5.24906363571245	5.90507450857215	5.27772332028718	5.64869806268086	5.77398352750027	5.90917222107956	5.2408252276993	7.09668500742747	5.56779408451372	6.0074126752396	5.60273926215559	5.38772678832338	5.46599166444832	5.48774541395811	5.69940086156556	6.0109755690411	5.69231045012211	5.38265260193799	5.51180757886611	5.8381315746974	5.82669825264565	5.57005396174671	6.01010096379304	5.41973184571344	5.42059587532368	5.7444092147355	5.90709425138527	5.60468706049342	5.59622126241515	5.79277477919694	5.38300900093266	5.72891484775925	5.07195305342818	5.53156392788551	5.55297959447953	5.41019579308735	5.43973989491306	5.38016944217686	5.90511660711214	5.47398698287918
ARRDC3	5.48981151013421	6.06041864189686	6.07382853756117	6.18367081312732	5.60839383245901	5.9120825974283	5.83832021130485	5.70251782114043	6.06079075184108	5.60794276750789	5.65578154086811	5.3921791834367	5.6226262583283	5.97302878760326	5.89463369909953	5.34301374845556	6.31706929243462	6.12671457641775	5.43126327947953	6.29121000411954	5.69152775627268	5.77493762570351	5.86288933983402	6.10765840889477	5.62409706703408	5.42692751372601	5.6562397113836	5.93184862735938	5.47941006144476	5.61981490553357	5.52484831041695	5.38815865005154	5.5749809801801	5.7883688139747	5.9269611722183	5.76132411950987	5.77434423792432	5.99788723057018	6.38374446604339	5.89962256112991	5.88324519705836	6.42332572302552	5.36569682386378	5.95619860109742	5.67325728988269	6.05554921000985	5.35847161604035	5.62916349120832	5.87140753529111
ARRDC4	5.87290167303258	6.57417178774612	6.12507754473675	5.97246660523262	5.94899500182939	6.4083209662961	6.26697797522306	6.02667938779062	5.92269768264516	6.04103969860795	6.47588525132253	6.51967604004787	5.81632531211932	5.86726100996068	5.70896306100218	6.37924133689101	5.49768698810226	6.06841959114839	6.43488754130815	6.21123940964072	5.99925608969004	6.60504906522597	6.43818127615954	6.61929253707556	6.41000907187	6.08651136300282	5.79584917781186	6.08685352143422	6.67893578293474	6.0834286651133	6.1837063267111	6.31892715183103	6.44622598091889	6.18295984171799	5.67397673838273	6.55366185866225	6.24216259894229	5.91127202429489	7.28051574548409	5.36028523406811	6.20360433527193	5.66389007609951	6.33120465642026	6.24228085861872	6.84359298403528	5.97964948874821	6.47618260598988	6.38455613052387	5.60443537434717
ASRGL1	5.59131568745272	5.49524530506528	5.87459278794099	5.68515785511685	5.47019991886697	5.51274765354268	5.91870239612905	5.51780243586617	5.75109855074141	5.59430079512408	5.76971600508741	5.91680221041394	5.53740464290806	5.50469814602457	5.47313560757945	5.97657368351771	5.59749519316807	5.54700707208657	5.88704035409489	5.57327601959449	5.62777380247886	5.78443225307153	5.62953534884061	5.99413639981982	5.49459061634689	5.46100281503422	5.36711288757501	5.83335335756563	5.65146717270147	5.37975674720698	5.74689030718644	5.48368760483727	5.54755670839317	5.92941053897056	5.51396612617295	5.68685792907164	6.32200423448166	5.59017226256184	5.56742258491611	5.46053747650524	6.56186492587829	5.41977307979148	5.53691695613102	5.65808295174791	5.49104403225951	5.71449736914836	5.58439168274769	5.90772316800651	5.42293219076111
ATAD1	6.79284038644125	6.08752295857929	6.44361221718994	6.3958249769499	5.94147909825751	6.55156777242204	6.57069596517637	6.26322498795075	6.47220571747903	6.514935478751	6.61788866850356	5.96449562747539	6.60521029112932	6.44343651134785	5.96539315191198	5.51831294723005	6.24666021463452	6.51195704095368	5.36318843270347	6.40672823677214	6.25175187134338	6.37972745886486	6.37920415405016	6.38165928703278	6.35059361752425	6.34634792204638	6.21112340888419	6.07369663848354	6.29884476484733	6.71777870430166	6.18925620291167	6.18640387287582	6.45839324620035	6.12415915591345	6.36391567083017	6.46475833683023	6.50567001234174	6.7236811482821	7.08213316301824	5.82063582642229	6.14110297291524	5.6209766697269	6.05099439969921	6.5066914848481	6.41355795224942	5.90319063264905	6.24638467926159	6.35938587677013	5.95986040816319
ATF5	7.5853655001838	7.2300815041313	6.75756117022625	6.85745292329407	7.59446330133185	6.68059443485417	7.15586251505972	6.44570814105189	6.98602812888834	7.28997619932464	7.24144060845489	7.22847755653006	7.35001905747952	7.09445590204554	6.69838602142942	7.56305485199268	7.35185005071122	7.21761804244292	8.23533239781041	7.41135387729518	7.13782467810144	6.96892373684554	7.18475026372885	6.59660108430767	7.16253548386767	7.09208384667558	7.53589217601	7.13175070736303	6.91193571966088	6.91287741404413	7.94585261417925	7.4710897567847	7.30902254126151	7.40316732293614	7.08411311022922	7.51229196813326	6.85124337441041	7.52120345063016	6.82064352278466	7.18534573059511	6.80330041414327	6.91830092882541	7.00016859520742	7.98685852065638	7.21318308903012	7.77604415872607	7.20666614663162	7.33827101877233	6.93939374501099
ATG7	6.81265812759013	6.579795610315	6.50792158861871	6.63863543229727	7.23025157563495	6.90055090674276	7.02501185731527	6.77056118527053	6.84209271673409	7.11939238001926	6.84578331048499	6.79614179761021	6.60461977479732	6.46703804026648	6.7861802245555	7.01796634395635	6.6355823765084	6.51180640640134	7.84439527552344	6.7446508374787	6.76817353907667	6.8338827365839	6.75410356790193	6.70138942836784	6.67774016146686	7.01169176631955	6.91661721208688	7.24096104332428	7.12654824348528	6.81127329459684	6.96580650013441	7.22918199925159	6.87964475591674	6.91614212397595	6.76864395251079	7.09270606827745	6.84759005064694	7.0858909096944	6.95723430081051	7.40224854905052	6.63857483992519	7.13111949417249	6.76188867073511	6.97845228553344	6.72033122165968	7.0347286317647	6.87964475591674	6.78181881330609	6.71035927926514
ATG9B	5.62083841484914	4.94284446616347	5.31922405284473	5.05109057786141	5.17787196504525	5.55178618325481	5.8315452402314	5.63312142843486	4.88914992402484	5.64308151706058	4.98144665783387	4.96394802028132	5.31686396088374	5.60265376954588	5.92506917967968	4.92249266295559	5.39548611756967	5.52906525996359	5.4601511764596	4.99109994504977	5.23161699772856	5.49309945643487	5.45519186335792	4.93079155363511	5.95018236627991	5.68529789430614	6.04879541146286	5.31779410444965	5.06386577877151	5.28118602687916	5.52148993396923	5.44854041284444	5.02211340360608	5.06756774090932	5.20965275744906	5.57210209378127	5.21723926806185	5.36848354948379	5.51789713720761	5.28102855823917	5.03257878874149	5.12615283744458	5.54728677503548	5.32827591269475	5.40539980187733	5.06132792529134	5.90314754618506	5.47641332818892	5.04058940201046
ATOX1	7.85835775422119	7.48474618411944	7.51322523661086	7.76298546650771	7.6252348524658	7.38216725881849	7.58965076536439	7.6011861366466	7.73869153282985	7.83461539146976	8.22097151999927	8.34202811300583	7.59947762915332	7.74844547859939	7.33744927257816	8.45242348384988	7.80753627224625	7.66108772304647	8.76466795675956	7.83257474413052	7.6631637188166	7.6530422847702	7.55565513649568	7.73947875996224	7.9601875715236	8.10213560985362	8.05167673591119	7.96056505977661	8.11715753452121	8.12952554431354	8.26624431643808	8.19172583587197	8.45567347873496	7.81775857100319	7.89327825772259	8.14801192969916	8.14973649532207	6.95615887915139	6.66932433428831	7.66847250594767	7.35605594625269	7.06293535969409	8.14012779052641	7.97324828184113	7.37586162433984	7.6037936303523	8.13366929226859	7.86026144887191	7.56715044323344
ATP13A1	6.61244425120712	6.05553423829175	6.20686929852444	6.00239627398677	6.69931352411818	5.89983883684817	6.12583278542175	6.32182933965415	6.15509309538855	6.03554964803992	6.14843596489832	5.93445843132271	5.86869702203099	5.86933314745559	5.8534664364494	5.97565184414366	5.81329533804618	6.0562519257089	6.75616600573085	6.36941580003046	5.95947478182194	5.87459369702596	5.82019095633799	5.51573631580835	5.92966011611328	6.54010845724573	6.22367263624499	6.3523350614278	6.26652275715955	6.45615009824244	6.33717714202925	6.21653897729069	6.30525212592633	5.93838230929249	6.1737222785071	6.29994193911758	6.05774945005035	6.92840382583877	6.06258386299472	6.37516630889544	5.91424071769008	5.93286470867096	5.77503754220177	6.23641728118677	5.87917303827217	5.97218289674511	5.89804572922762	6.1001611512469	5.67967535551089
ATP1A1	7.49230013623137	6.4592133721772	6.77212749204573	6.98267942209492	6.71430266629353	7.68923333434296	7.32233641263663	6.67208216102008	7.33122878679982	6.94313634311548	6.84985902356648	7.04448751319633	7.50282968174735	6.39511031766163	6.58475907776008	6.45461610552565	6.80406207849261	6.91350405990599	6.57618095100369	6.84560530156952	6.87164652737722	7.21028762564665	6.99017825159473	6.49484133923542	6.60867252791657	6.54142797695553	6.63759896584103	6.83939057080612	7.11594281709026	6.62793324613796	7.01107115800205	7.00975790489062	6.80581077714839	7.00874521681442	6.87456257335961	6.87191691348255	7.00347697966921	6.89624598327833	6.87792182963567	6.68742351386178	7.07712228897029	6.59297095154206	6.51279719287291	6.81378311737196	6.64885100100779	6.55653038773695	6.88536474321222	7.32321973394823	7.10280390142458
ATP1B1	5.87754703522339	6.25630678181201	5.97925812006526	6.3527466829014	6.63285503487919	6.27201432792363	6.20581787496318	6.00081448036	6.09364187857159	6.41495803590035	5.83670760968068	6.47281939760185	5.88356787335308	6.955477633573	6.06396762632241	6.27739621996608	6.138830809543	6.05983085998842	6.13858108670685	5.67080280064615	5.73782263253234	6.73047452874502	6.07376479965996	6.34965844347979	5.41385558561969	6.11257004887163	5.478084027139	6.38901695161017	6.68359312129375	6.28347249348794	5.90613904523102	6.19947724857693	6.23650641534388	6.38957120909469	6.47178965218772	6.06979922320522	6.96368101902543	6.03972304366814	6.16464641840961	5.79761673829654	6.57428382481127	5.41595157619141	6.16853463280351	6.29593394022033	5.77586376769641	6.13943564753298	5.80924633146869	6.44862767120326	6.2455918451554
ATP5E	8.59334799539731	8.08482546063819	7.88425648567762	8.33081269464166	8.66255619279985	7.84102003658267	8.20805786046306	8.28477100013525	8.12450769409537	8.15290017795695	8.29184285686929	9.05731053661559	8.62476431522191	8.06567449953908	8.1185005494954	8.93878178643349	8.1410275202239	7.80421591205415	8.62936686072385	8.46654528323057	8.34455551598236	8.10153139834425	8.0748917344625	8.66274244716028	8.28030411884394	7.90502172255733	8.48528998062899	8.382157095739	8.5437053635797	8.26474368515334	8.53930114285983	8.3172590743095	8.60110159591055	8.60500149467421	7.93831938868514	8.3182715388428	8.37673850017539	7.25196108516206	7.06540876396966	8.56673033531536	8.21809676966946	8.76358687102216	8.46369487625782	8.04663781126503	8.0595209448737	8.4277590714121	8.55176400817166	8.01368686648212	8.678810159152
ATP5J	8.27626008270568	8.04071136702359	8.1884178161109	7.94610221873831	8.10709122348465	8.20015348980031	8.21389072520218	7.93761760542781	8.28231370139874	8.08096507965146	8.19014478284713	8.51616747378776	8.41802835205289	8.46721674017595	8.28807857297757	8.40345995618974	8.15637196277008	8.39817962874966	7.52153867850651	8.51057099334841	8.59646926797541	8.2513991497969	8.26337925460293	8.58736098485529	7.92996129815781	7.96745114474091	8.53772792888192	8.10886313694709	8.57915241015339	8.18720228656708	8.42248827786499	8.49806864977862	8.46306431614677	8.10207748195643	8.14210541662224	8.26499018435964	8.43836344899604	7.64552637393906	7.48400706993006	8.01748220651412	7.71813924172622	7.57420836552727	8.18508448471489	8.02896814122132	7.8912968538773	7.90384656923837	8.53975191403247	8.60754990720577	8.09221602436493
ATP5J2	8.12243275224485	7.65572877471823	7.73052487352748	7.82950450120639	8.03645159424251	7.65397073855491	7.82412672771079	7.6820502665102	7.37130537944096	8.02214265214623	8.20331498801981	8.46373065053751	7.88583226959235	7.69625424884341	7.78494135530157	8.44751491594918	7.68698177101962	8.05673333514929	8.26976527039368	7.77888484763211	7.6758166679732	7.99900041757763	7.48919252289463	7.56578078128326	7.88791555467544	8.01294056096791	8.27425816093734	8.13234332450712	8.23939412679746	6.48094282300237	8.26459167513691	8.23050556137799	8.26615883110436	8.06753925650535	8.03732860064427	8.156034064642	8.28802169407746	7.13367129838234	6.9963551500708	8.18191382558221	7.5266549873631	7.66977725051794	8.22302573904839	7.9528940654293	7.70531218205303	7.91170105965674	8.12691344024805	7.79254393037115	7.52797368027554
ATP6V0A1	8.12476903773552	8.01212457779131	8.43479793549124	7.90752130363518	8.30392688071121	7.83785683992662	7.96890398312475	8.48216460812919	8.15752767245437	7.98753317208761	8.46935898835738	8.27963872295214	7.8708045394861	7.68831952741524	7.46749179356593	7.75258859680501	7.88451841469254	8.8359305056827	8.12309266281531	8.41660989782318	8.2116758428092	8.31094748845973	8.12337033001472	8.08070469764714	8.63777123768313	8.22729633458315	8.63045757734964	8.29760798426502	8.48447562264005	8.515400679628	8.40187142699163	8.3678177909412	8.09590933921163	8.01306338540018	8.38360821584132	8.64005651858639	7.99894052074268	8.89037330130696	8.92904318574592	7.62867647242001	7.8572197916074	7.77139659553631	7.82473377640148	8.55562676326598	8.48000595203541	7.88152505322583	8.08047488892951	8.11060804516297	7.84448656048541
ATP6V0E1	9.15041669547992	9.40288038223078	9.29500238084381	9.41477715580774	8.87435849836543	9.16067681614544	9.08280599934516	8.96540154928745	9.17358944325365	8.79700689559223	9.32533125238206	8.87283622778335	9.12619423239057	9.81140023618824	9.87458068220064	9.4534796656332	9.2956401111162	9.46795708816816	9.31215186491479	9.69169882842379	9.10548210761473	8.91696791037022	9.24693557792397	9.55042182038194	9.55263497368861	9.1758425211876	9.68213421560758	9.49209619951884	9.61582872081283	9.80483189428878	9.48107344106523	9.3079202058399	9.50781810607877	9.22610169829637	9.59389823989837	9.31996481120837	9.23563909660903	9.39800445858774	9.04796389093246	8.79319767271971	8.93473285620853	8.80216711090072	9.19565277805122	9.3684339512581	9.00909616504074	8.94998836160949	9.60672258714251	9.23805052055788	9.24552978537648
ATP6V0E2	6.53053215635662	6.61258579617571	6.36175241375742	7.29920903531412	6.97270779165155	6.59196942794012	6.54256174685278	7.56483367127063	6.73823416577252	6.48600199376166	7.16421975793665	7.02072827251387	7.01391734938762	6.54360722418007	6.41946768868588	7.301776084152	7.08934194287667	6.9823041305752	6.91557635933564	6.62759541667343	6.4268636024651	6.67588464010692	7.17038659553175	6.4466528603329	6.88300583418906	6.66037711559184	7.59612672897587	7.22104683601826	7.24179239686764	7.00173198273188	7.05092808002946	6.98584739434133	7.20309370807057	6.56544299197379	7.21837855369016	7.16513419268865	6.78137712964046	7.2578173709068	6.7445206443548	7.02890090325871	6.49384440117141	6.65207430723091	6.74816303118349	7.33003862458604	7.13858316001661	6.9931932882811	6.60181529002239	6.68907595318725	6.55847145976367
ATP8B4	6.66226578154594	6.8570867822574	6.53524935303804	6.0859093049305	7.28892987471672	6.59721083423544	6.5196272922988	7.07337555065009	6.57518081905494	6.84101552794621	6.06775602557742	7.07084433203625	6.51087778272357	6.13945122569055	6.25012861578619	7.08808175759239	6.53144097275418	6.20659589961834	6.52548633888936	6.15709672100578	6.39065991176297	7.27728990215681	6.56949548035986	6.31868922597337	6.09200965711676	6.80841318281346	6.105005289872	6.62507706051421	6.98151677855868	6.94657340244527	6.88809452791777	6.9056648983388	6.90644453811271	6.80858010820585	6.89214590538268	6.34719145021832	6.65293199893513	6.23766973643762	7.05401738604765	6.72573405404448	6.56331368341275	6.41825257167637	6.66730231139248	6.2916298424015	6.60479660725188	6.48856154695455	6.83726181827618	6.71254596613094	6.52209784020145
AURKAIP1	8.30816113774109	7.98967824952378	8.10990917529028	8.08702372690748	8.41007547262567	7.71973551054957	8.07092012494182	8.10786201329356	8.19201542915444	8.33898034543286	8.52021110126491	8.31864627980701	8.5582237641577	7.99662414775148	7.4879168517747	8.43751948828976	8.1553507850288	8.39660498347074	8.65483863595004	8.44844710979833	8.26981977952422	8.26931555876398	8.16630986889917	7.89024385756198	8.23283523653238	8.41684383315297	8.60864276672722	8.51016032151911	8.42824342337826	8.39000579600491	8.40748705105471	8.30864027096844	8.66542640321943	7.86773369647392	8.26317049884783	8.1594685181392	8.18996841306003	8.14040230895365	7.36293116210358	8.48446399687695	8.29771996619785	8.27128425606765	8.26627026778449	8.42017252908527	8.18996841306003	8.27495001047013	7.94801206182047	7.87657709760749	7.84840738725503
AVEN	6.58188923848731	5.90825835582114	5.97534572306775	5.90717073934937	5.8917965871481	5.75231640645112	5.62133820329567	5.59628323359839	6.05959458695767	5.43507725069699	6.22511286672549	5.5643593328931	5.67866354952735	5.95070192545126	6.77673337214645	6.07463552694535	6.16102307658401	6.0882854091304	5.97209451544208	6.23743476553374	5.87909004349008	5.84292016399591	6.12037009504766	6.17236346784456	5.94517590529718	6.0329015287991	5.99982294549143	5.69507941310448	6.06221131803657	6.13687551617524	6.07420284938291	5.97247573420704	6.19290422641082	5.68898035385483	6.27448151299358	6.29085591398405	6.14159290538356	6.20088626122433	6.06293247777694	5.24618448268146	5.78027766074891	4.89899771448451	6.26355134683674	5.89996459116706	5.92145249801693	6.04164547219508	6.02622629987516	6.18034789716007	6.12933792803483
AXIN2	5.37461789522197	6.53537433060337	6.45384174809618	6.27540748874973	6.22899140423693	6.0006075883112	5.93151610249603	6.1805579254871	6.05532526752965	6.21011565660468	5.85328975782467	6.30070631420902	5.57178902484226	6.44074098395166	7.03225437281251	6.09993961892286	6.32233646278332	5.41032885002304	5.27814442357117	5.71274587110115	5.79933957661745	6.33112412824344	6.14607794871882	6.48720703345718	5.99205259764488	6.57076280505918	5.90707599654722	5.80095483875381	6.02492375826288	6.61699726407285	5.78323918097835	6.23638660410634	5.77036353114132	5.63826548821858	5.82580859629727	5.99887199796115	5.96888353148023	5.97454236662444	6.05022388702636	5.84495552179114	6.03421499920618	5.29879873548123	5.83277102739157	5.84098617771628	5.74375596667531	5.8883908012831	6.03166540359244	6.2710758875001	6.26484300936756
AZIN1	6.39953478893324	6.46299300657015	6.76936435118191	6.2794632223431	6.25260914361851	7.06504521394787	6.6283025176202	6.15800726054942	6.800744802505	6.54474965618608	6.38421138083803	6.33470241087068	6.52172222829429	6.468465720474	6.12023950981881	5.708821465654	6.74589590956828	6.42562819298326	5.81468251783624	6.05367307623444	6.44785094997509	6.52762411662543	6.7091319401796	6.66462211233425	6.61486463588367	6.25365903185179	6.44679619663177	6.3829805062984	6.41449962323656	6.38673959983166	6.36465417616875	6.27246382233638	6.11063834178673	6.33463736481271	6.80300510299727	6.54921235033955	6.21151389976569	6.73457927900036	7.07988481637264	6.17541727902814	6.22312546999409	6.11726120533589	6.35957890046217	6.14048867424406	6.34025636060253	6.27401074426335	6.28039221340934	6.21000327023864	6.26809541603378
B3GNT2	6.02254198509868	6.0285267562251	6.11679102447244	5.98980607991077	5.94132588260847	6.41393636136958	6.28130403713221	6.3486302397412	6.26117695290942	6.14163829225435	5.7382248996842	5.93868476049655	5.88443922258537	6.11642239655628	6.12500405444467	5.66890985256007	5.87904076366051	5.83540996350282	5.56365920993568	5.92186058240262	5.96404810736109	6.26312330830679	5.79390246014227	6.16752897085385	6.2981905441443	5.68210950131181	5.90671654324272	6.07703286091531	6.0437072410465	5.92794589784904	6.05796640843943	5.67750722173514	5.73811550099879	5.9832663515999	6.52446019953895	6.06309624805748	6.01314355315902	6.174511098365	6.75766524763445	5.61530591803282	5.92128604007177	5.60186018991937	5.60092073808098	6.08356482534922	5.80729921701349	5.92911762656839	5.6695891191533	6.05579410238669	5.94667004755297
B3GNT3	4.69998773635445	5.68628438087569	5.95594165212603	5.39953539539015	5.17811610149603	5.63025210338283	5.10712686962748	5.51367211210805	5.24956039254322	5.53941766360492	5.77499006924163	5.41382733874657	6.16518573718063	5.60657189593855	5.27322176541284	5.52886646095431	5.54528545130279	5.69101236861313	4.74881790008324	5.75110331879651	5.26682950272941	5.71966737555276	5.76648277646121	5.65691378168453	5.30029728707315	5.61622889216617	5.67558508791042	5.48767873690916	5.53239659641686	5.51862827352902	5.41879992474956	5.75708322670636	5.36170659032796	5.40002644193161	5.44160936022793	5.41829155590447	5.39153502898659	5.50958406112847	5.40624982720391	5.89286007241572	5.68754105520012	5.80168329343289	5.52515647345438	5.44851160389703	5.28928262876287	5.50586945544128	5.36392398777016	5.43164140443813	5.66119886955639
B4GALT1	6.45256378260995	6.23547018234539	6.23634428381987	6.48481912927814	6.7480560863275	6.37374743281564	6.66085756344625	6.73584626888913	6.2427886298011	6.62835018966347	6.48806710633597	6.38394781912228	6.3585104639551	6.22879940793482	6.70477066346366	6.46131399842298	6.53079686683618	6.75876253138253	7.27624340362177	6.80321289162726	6.3631017969632	6.5970021504679	5.94700749469635	6.0793188547293	6.54921717669392	6.53934834000062	5.9363463469549	6.59295334509938	6.08006946564997	6.77567166209967	6.21516776868243	6.36911388316806	6.43819574002116	6.23921487377347	6.43024848924211	6.70473369412341	6.21186426785929	6.53867375124394	6.46268827210006	6.76612920731952	6.82864572830247	6.86357156913725	6.29394287074364	6.05920979243424	6.14665534410335	6.67271552923838	6.48011845512191	6.39515499326046	6.40718052989055
BACE2	7.00832887652349	6.59287378803301	6.48971180318609	6.2786163768916	5.94130401815204	6.57924719285341	6.13137754081587	6.7308454766379	6.48102850578122	6.59379641225992	6.82121634016726	5.76455350459359	6.85011470753644	7.11413107748637	7.40446819719409	6.44044534849968	6.64834984706924	6.04667088814055	6.15225051542898	6.74066292579178	5.72695506562807	6.00162599829768	6.24687158399756	6.15664923955981	6.5775393140479	6.56792480807202	6.06280646635403	6.15847486111568	6.45811407037059	6.59088257040475	6.35430248840452	6.33091899503602	6.16358219201766	6.49769264142468	6.71220053930766	6.4111582435692	6.96123205283137	7.07504591159258	6.50743207975869	5.40914162878879	6.81414678506511	5.33407217733665	6.25921118503559	6.72174392994123	6.41178819095959	5.93269614249351	6.10260126648949	6.71835441896348	6.23481333702093
BAGE5	5.50529707555757	5.56754694550078	5.44316447403467	5.74816438088209	5.54949700181512	5.45512556572942	5.88875440347094	5.76353488952143	6.44076350560248	5.98892388992945	6.13941028702514	5.66237773416882	6.19818451077928	5.83847309857275	5.90258851123411	5.82774217269926	5.6242514698335	5.36690173752886	5.69542821331118	5.5037990149053	5.25271440227423	5.48997511497729	5.75554464570524	5.40710019240235	5.44872531408793	5.51033102471634	5.4636520226726	5.30623059442301	5.2578721547979	5.63595919761464	5.45721905502644	5.33740844610773	5.30972210809391	5.68989040514911	5.71241359417585	5.56718027943051	5.58231569860892	5.35059232370639	5.75366124436673	5.47139284502063	5.84042828493803	6.50717085643907	5.54025271170606	5.57076737084995	5.67652317431856	5.66870335403553	5.61078226314138	5.75109917553616	5.89691668488733
BASP1	10.1609531734866	9.79757748788849	10.543098868858	10.4450747010803	9.56319375227254	9.71738480382305	9.59969345978153	8.78692962326502	9.49004822153195	9.71738480382305	10.1128757351932	9.60725688865962	10.3006398043056	9.84775362703415	9.94093649386921	9.76205725075025	10.3227758412524	9.80439622161048	9.85408093285258	10.2119324540774	9.4608055949128	9.46976735923313	9.74815140945225	10.0702391673345	10.2064038335668	10.094713795549	9.96927541737794	9.96927541737794	9.52118718900707	9.86261281612088	9.87008128069538	9.79682588866022	9.74294056803695	10.045516034172	9.64029068252194	10.1243519006577	9.42121310219007	10.2103026019341	9.3449420339424	9.38362716768868	9.97778905442479	10.4738353753192	9.53469486444624	9.73973432466313	10.2184704676367	10.0774753258899	10.3394904381192	9.76072814616598	9.98243633916791
BBX	7.58231665341884	6.70584251116998	6.60985338424284	7.00616847923376	7.37650416006937	7.13734602574403	7.03092485747903	7.27081057032596	7.35784330812805	7.06037641622661	7.55898468946235	7.68757138367412	7.48164438023296	7.12294995574296	7.11769294473478	7.43688292977735	6.7889094336501	6.66261819843605	6.72181670923198	7.05161651787173	7.49847091449306	6.92055836906169	7.42328617139156	6.75813593646187	6.76630023260881	7.34205139708931	7.05111221985426	6.5702944855119	6.7544425701488	7.09400937293298	6.78476660460264	7.32673244737936	6.42082750488874	7.00737094546929	6.75662110492875	6.83565464274895	7.13857234969803	7.1765236927215	7.49843120485315	6.87967176739912	7.06924230795588	6.95133825114017	6.88928461303665	7.15218648628487	6.68650640077145	6.55749717762554	7.65489483990606	7.39831900277502	7.46279096069467
BCAT2	6.16438682551579	6.54813016309039	6.7189727030136	6.2058795447027	6.15300952074435	6.26881185381274	5.82886445242057	5.91801162335995	6.48544638209235	5.88690700359008	6.51718356144234	6.28994518551391	6.00242656738783	6.48943890594707	6.50767752390304	6.22845069880118	6.92245014346542	6.80626524020735	6.45472433251215	6.95607473644125	6.49850366900109	6.11787959723955	6.19579133513563	7.00943496115877	6.62211010079608	6.36472672539702	6.70309506284851	6.06423418544178	6.26155998760859	6.45577515340094	6.40584589326285	6.38592971457351	6.41067801862759	6.22763783934138	6.35084741039466	6.24799578919008	6.48239693193593	6.51950368284969	6.06726477612451	6.43882167854187	5.99664218482177	6.03123914866728	6.35107336215736	6.34034521299361	6.57576668499974	6.02809000930187	6.38968375619154	5.979764702708	6.08240759717214
BCL6B	5.90577479464611	6.03137779461054	5.31083112584169	5.74017612145785	6.2830367323888	5.86836768316495	5.57729474638412	5.90885527211567	5.50137706880585	5.93144850537752	5.83166170457633	6.27469873288557	5.76946136775412	5.3654061520562	5.67964244031713	5.57561197809478	5.86933548425634	5.27575965996432	5.37775336999744	5.49113561009008	5.53498645731706	6.23057666085488	5.92761627888947	5.74776237194259	5.76121302585299	5.63223996807195	5.44430320590739	5.52364575074249	5.9629407267847	5.7146889466682	5.98529196912614	5.87213384400324	5.77908568563366	6.1846791790829	5.84656107805195	5.99195229804296	6.37467366836999	5.58528827056999	5.8663148615666	5.87269441093874	6.51944578434729	5.04221201561267	5.7151840314484	5.78261775340423	6.07133651334053	5.54974038962843	5.42583823026744	5.81879168343659	5.78985452371844
BCL9L	5.92801387217521	5.90793189377771	5.91776012390842	5.88271660947736	6.15126942629594	5.51339436782726	5.7111767540582	6.07407627185825	5.75354129705602	5.56627483052762	5.62572128573881	5.57370043500324	5.89458929361115	5.66312873307304	6.05836398761508	5.94623764582865	5.79954915188441	5.41970095151202	6.3779061208115	6.00339180246708	6.0279867436797	5.95338675200244	6.11760557885485	5.84035206647954	6.16186847962967	6.17503476468462	6.08753465301411	5.51257389532545	5.41040563382415	5.74490125820303	5.66740352825167	5.83725463553248	5.53066787973903	5.66216301891464	5.78742551349037	5.88031782849346	5.82140402629536	5.88153420705407	5.75219481857303	5.79639618760002	5.46437666148394	5.59146325280123	5.66176070005687	5.78189951793811	5.69219748783526	5.62179451432185	6.607099778563	5.77165310674785	5.76781553132
BCYRN1	6.97086393829284	7.28113946311065	7.2705958966272	8.08288912821799	7.38749507659937	7.13812707698618	7.24710538015904	8.14146973325694	7.66528853145193	8.11675561341975	7.47991521330969	7.51424506577978	7.64102989368682	7.56034997329858	7.35585539263891	7.80615057967072	7.29331939111232	7.72611170812467	7.46789609717551	7.29735125093559	6.80994380919595	7.5341940432234	6.9817527841	7.12755765628623	8.07625637524709	8.29151812614013	8.00219006373698	7.4333904701285	7.73325636926628	8.12460946916124	7.33140183115167	7.77211225065615	8.05069715136836	6.88881735477328	6.52343226207914	8.38906334640351	7.33466463136638	6.69856138367221	7.27145721015894	7.07172735891498	6.84465942303451	6.95190158100693	7.90548107602291	7.50876806147318	7.4511538787345	7.03079209569491	8.73745126589677	7.91028847988617	7.33140183115167
BET1	6.35953076538296	5.90865477873277	6.50319621881392	5.97667842462269	5.81951612298982	6.60683617683244	6.21246085213501	5.98592252857917	6.10413428072816	6.48702966242849	5.9554891937792	6.02066337475768	6.10401701879765	6.46147442393781	6.02110897009363	5.64486620368548	6.46326853147464	6.47094918792316	5.31392958339495	6.04965052398021	6.3945686302199	6.23404877354224	6.16579846615219	6.31052314078991	6.14424788584277	5.85348192913834	6.49288425289963	6.09369527232376	6.16212827152967	6.27020716531686	6.15594639154818	6.10095747153911	6.30063248251528	6.1849347978934	6.13039641030662	6.09574375697571	6.34254445932268	6.32055655995603	6.42075113635326	5.74506465674463	6.04127630428095	5.5851304397323	6.14285027675407	5.94970511016214	6.09109943870771	6.11279497128969	5.84996202476681	6.20987512249544	5.89684902981175
BGLAP	5.81483073165917	5.44590635879162	5.75181614178106	5.81595412809699	5.36758766685384	5.25622272313044	5.82391342010777	5.58765773205946	5.8524309460687	5.54304525901407	5.50523852992177	5.59323935327655	5.98227863184309	5.53999757057367	5.27996972124474	5.52339884473256	5.57865566882913	5.55376517319709	5.72453278909609	5.58745121737669	5.80198499924434	5.71167194405489	5.78306905311502	5.38377835178295	5.4828362489466	5.51152257472073	5.42998175004383	5.48229823949816	5.97619748570248	5.45077633163979	5.91802110625219	5.49350630020665	5.62750351557317	5.60970131811711	5.89544536597617	5.45091717180953	5.49356920881581	5.32990260329032	5.64273678833304	5.60523856260505	5.35762182656552	5.46605373431951	5.53416028467145	5.8291734935688	5.54945646604047	5.28074375044172	5.56517235111534	5.44486198344486	5.39892649261455
BHLHE40	6.80402323878535	8.48988531904219	7.6261683202778	8.64832769123329	7.99489899925739	7.99862427871419	8.12277216649412	7.35665411820438	8.8759613037279	7.0349484239369	7.58426314050578	7.24071989177545	9.04814169744523	8.71432076396356	8.08792598000618	7.8018755826969	9.00072901396612	8.40819887448258	8.25021549379353	9.2847099325579	6.50954074054836	7.37616548006524	8.40943782489016	8.3810683890268	7.75240216851656	8.22804733593387	7.55072928824256	7.71849591236391	7.73769804330984	4.51842190111226	8.01227336423404	8.07188178882009	7.63157823936891	8.15361357332081	8.45928099275351	7.75600117917202	8.26040408820062	8.19257339397228	8.1921521794218	8.00052380152162	8.01751581871112	8.35250360926256	7.7040725968575	8.32509840070423	7.97959236767304	8.35581675968353	8.15713985628411	7.9378345510868	8.28792545904505
BIN1	7.17045356675778	7.08398078377434	6.9445255665652	6.91971881457421	7.77039515283168	7.26675077371924	7.15098225275062	7.46257293450933	7.09570225982408	7.56593807948246	6.82380783373361	7.53542394389506	7.08740391574168	6.67226373894168	6.48993742231751	7.35519103787929	6.73115770485623	6.84252876556311	6.99715390632962	6.76218821490901	6.89360668332809	7.43068720947464	6.66294465439702	7.26627951281844	7.01174089917951	7.24920285569728	6.83990719149275	6.97796999274167	6.85840143808946	6.71648448237376	7.06750017672438	7.07624707073338	6.7984101194077	7.08292934255243	6.89593142405919	7.0464779986104	6.99056862814802	7.14551664130892	6.99072837334318	7.36737858668419	7.16773521923797	6.79577601283624	7.4118239469783	6.86977906037273	6.88564354392292	7.04402438963105	7.47728858970309	7.10291631388815	7.22135362159945
BLOC1S1	7.27131418733725	7.65912742853269	7.48531754050946	7.34405024162735	7.26095397148051	7.1417193983204	7.16298086352862	7.25522131870645	7.74692867461824	7.22028436856734	8.21062474128882	7.95415184207976	7.6126602771149	7.93877267720798	7.988340554407	8.22269280946161	8.15276869140441	7.4426794965835	8.52899834694158	8.08002846473915	7.66331022130341	7.14047617241759	7.42751904737981	7.79937021718008	7.95543866231762	7.9184554157301	7.2475683344666	7.94139417261259	7.82955980865236	7.31478056340926	7.74038277389827	7.54231243847741	7.6747553765801	7.34181394890702	7.61031804373632	7.83255273916261	7.73645719398961	6.88565138217774	6.22389773359138	7.51403327927239	7.58976325781868	7.75047478958223	7.75583632299308	7.85042195585475	7.28352288125422	7.58424516225341	8.49296360313623	7.94724556307101	7.34384829641045
BLVRA	7.08963036340793	7.23922159866197	7.08827051628714	7.24760627210698	7.57478212753279	7.46011969614502	7.20212248543132	7.39240874001278	7.12242764715663	7.21386372429081	6.57753336599087	7.76260316003769	6.82850575038034	6.84627428206737	6.83927806740828	7.94250802288045	7.13081397190198	6.9837856226019	7.43689334189141	7.03738282777446	6.92216605760845	7.44655863266323	7.47292752071345	7.05504186670204	6.7196734595828	7.27146818743332	6.73221736775051	7.29348201752092	7.30651049494937	7.38015745118741	7.28459793226587	7.2980485149488	7.52435655608022	7.62161490668736	7.30471607440569	7.072505184682	7.47191423712132	7.11720007401505	6.76655648198389	7.45193332651043	7.37107650967019	7.05447580105479	7.28436889757623	7.90018733900224	7.14022184602197	7.60582381661807	6.90531459336107	6.99190200956418	6.97601059851513
BLZF1	7.02645402847031	8.24957960191004	7.54894939351554	7.79781588699047	6.78093924948278	6.93635046345233	7.35229484576912	7.44382712140699	7.19546169232007	7.51745650188384	8.24712167795261	6.96265666155402	7.23025858272568	7.64742208804147	8.16241471181637	7.33760147114757	7.47023488661436	7.7342213365547	7.30797096085083	7.93715241370123	6.52271504000463	7.23184980071465	7.01144949912219	8.15483103459234	7.77302760269486	8.5467279314925	6.8869641300903	7.2770745016482	7.10259003097657	8.08673739415184	7.05088131002968	7.86859538155936	6.67607953163517	7.54209405472969	7.08380457730546	7.42836760316995	7.0248639865025	7.00737041120508	7.71996692700904	7.25192946802255	7.65774484214595	7.78756844829307	8.44416243868367	7.46373082235033	7.46887468373277	7.65311801593832	7.46119342374306	8.16361811213239	7.64349964795145
BMP2	6.42038620872296	5.48827928072128	5.23253587892198	5.53767274899663	5.90289117914283	5.73996024199124	5.36446862086288	5.66635384803739	5.31713415137895	5.75924507220171	5.51366234778943	5.81896798825682	5.80833475377014	5.54543618706269	5.90724615501957	6.84300977486397	5.41084742453198	5.43027852241616	5.4923965785601	5.75790686016334	5.96065565889811	5.78782352537242	6.17709876165196	5.29805254538381	6.0739626290282	5.81452791605374	6.21793669835171	5.3746060786779	5.62180782038288	5.42914068963526	6.12869754369524	5.69100601108679	5.69702378936461	5.62956477413992	5.45022843307061	5.79800767499823	5.64756321805292	6.03769417559582	5.76797656352542	5.03954708531352	5.50641940162724	5.0228438745232	5.62076874488892	5.88963025120016	5.58870089136817	5.69231183719412	5.98052094846289	5.58302594059346	5.43619658040842
BMP5	5.41299977951069	5.46121553131471	5.07920599291196	4.77465385225169	5.85018030254473	5.70389111027088	5.33994602473155	5.82945982141067	5.48093181202204	6.09551252948363	5.07173969845739	5.80728649826407	5.39894099794792	5.31271154022235	4.82727262730697	5.23394713752715	5.28240513295194	5.04703084913843	4.83235047207323	5.13211026937743	5.23453544346331	5.91498047110179	5.31513397643009	5.1003330972666	5.2494488957498	5.32099484383769	5.23808144461342	5.2550065841135	5.40736196374911	5.41181092642551	5.30135814695018	5.46368904492997	5.19144366183029	5.3426471317165	5.25420818110498	5.40816137103815	5.37606657437622	5.40632755481984	5.35838119452714	5.29423177242384	5.15369376159481	5.26454825327568	5.39698774604094	5.15903151252598	5.2925265041113	5.46987440861483	5.17830867698951	5.48754874137825	5.39332915212895
BMP6	6.38993784584258	5.89221934197194	6.44255226976504	6.69581033270594	6.89506144819825	6.72329462503316	6.20739327209853	6.82428119417481	6.03184946731461	6.94136762435831	5.62376751206442	6.45015392216454	6.18513197134516	5.96204581275831	5.56185744214579	6.61186412944552	6.2786636961382	5.82292698979834	5.87937767903558	5.69531079267752	6.50710057868505	6.80635960715014	6.63216437729583	5.83045233953888	5.85114537891578	5.88615793907876	5.65512965209441	6.00422613936821	6.4619346066087	5.80830701523542	6.49490963863584	6.47415090374826	6.33084475819423	6.76707489909133	6.63261972844378	6.45560023031412	6.13703906430975	6.73802213336922	6.43773957608419	6.36089608027899	6.49227573675923	6.47253133010182	6.11492394881504	6.05739606201892	6.77152453721672	6.58463283575835	6.56961900361661	6.01206870049483	6.21795860212835
BMP7	4.59407091384278	5.41698834199384	5.12685177495317	4.96046801141786	6.1569853108564	5.12291246795459	5.12036927805269	5.66079121781081	5.00792479801809	5.60834236188051	5.93679270036123	5.39657185003721	5.53203483603335	4.82934587159212	5.79410200367941	5.38680094944963	5.54735343924414	5.23971026264622	5.66236444691292	4.91799082566105	5.3155916321965	5.62769426271542	5.36678695620941	4.14228241921156	5.08224599326568	5.22368967698485	5.03118046686536	5.32658497445584	5.41945698280423	5.41443480354196	5.01341704563033	5.64226590831265	5.1040116431691	5.22622183601792	5.20940558017007	5.20502314456669	5.67634758134969	5.15259481094093	5.19993488399834	5.06888895013624	5.33564098648939	5.21334364293255	5.17475120248031	5.14448692199464	5.16467045135243	5.02547353204007	4.95758217279102	5.12307945192419	5.20903495023596
BMS1P5	8.52250768626702	8.41294588838812	8.33795758258886	8.82682702244018	8.04209195145032	8.33556254073477	8.43040756302292	8.73152882836633	8.34971045123311	8.87112446538866	8.70989140305813	8.36550877671721	8.48041436741592	8.58019492322659	8.84225977929956	8.00944517345828	8.04177129531402	8.54332859298066	7.37492087795016	8.1045389601565	7.80820611215939	8.20605586775203	8.03629609775274	8.62228824207769	9.23646688653173	9.29611296261453	7.99110450768293	8.09115984519924	7.80801930285773	8.4602473475177	8.03073180008187	8.35710459676144	7.62582898678326	8.5477159006702	7.82539952917346	8.69764317183609	8.15363550117004	8.22642637321411	9.01271646891635	8.39877761801855	9.16482403160219	8.7347561185547	9.19998817221901	8.59473849348145	8.62136778555016	8.78171190053387	8.76329469482453	9.06616513457601	8.52584523364095
BRD2	8.58086508132935	7.27024512187398	7.80020421505994	7.97002657230293	8.50920203674444	7.81372138094226	8.38240449163044	7.94783870985241	8.26537228019841	8.05584768549886	8.25580172585595	8.09609888538182	8.2787469081946	7.76728205383853	7.75335085242005	7.77130373981939	7.83160844876601	7.9736021348946	8.10496107355046	8.21252392580773	8.26343270615104	7.7198122653271	8.1536114723516	7.59250113337879	7.79790501317394	8.34468518544778	8.31438820318029	8.00250810727188	8.31259438887686	4.78019510314111	8.17357284705456	8.2308517083607	8.15008339940167	7.87195631820904	7.93464928813861	7.92082702495761	8.01841630956223	8.36345677081978	8.46427809441129	8.27696356230962	7.92671618638044	7.9490502010949	8.096555495268	8.0643853676795	8.01118038745269	8.12424855354663	8.23461386520625	7.99520592043001	7.85723621457023
BRD3	6.43643112104959	6.15651747924265	6.24006602414433	6.29089335149373	6.97361598685168	6.56349251283175	6.38334572491906	6.78618242483548	6.47286499156716	6.74161673606932	6.62665294074626	6.72390228334447	6.59104649323458	6.33993361827402	6.13589009019297	6.55027657652994	6.05139952886726	5.90847624288639	6.86535336400197	6.13493422058624	6.3686890576158	6.34614992935265	6.6703043194538	6.24206088245403	6.23530293978611	6.73011320171895	6.19578861334188	6.03121264316611	6.31797059788013	6.06211349245629	6.29350152264906	6.3969463609966	6.23102925731658	6.63191011756056	6.12788853515804	6.08979939917713	6.49126015799266	6.14240677757166	6.0463249510545	6.76980130884261	6.95019887652767	6.88749521844269	6.33012580083766	6.31695624761001	6.49707708845229	6.46273745952199	6.51412837316055	6.47394536888462	6.42617646016775
BRI3	8.82848180522145	8.86221328998834	7.85933003186881	8.86560048127546	8.66726980909653	8.2078832622488	8.08962654782213	8.25029944142988	8.13268354697645	8.13470772435224	8.62855812165055	8.12629766706943	8.16792864550461	9.02141128048308	9.09317294574027	8.73668180111852	8.49746466426788	7.97391474613136	8.88973605726665	8.98117185486189	7.83000291294974	7.98868214441853	8.26394172862299	8.48192223698043	8.34497725949209	8.32648414494352	8.42416920215873	8.70154640464799	8.37952109381743	8.952700308257	8.43264000879635	8.4307547883812	8.49395651006287	8.71772592830406	8.07261462621269	8.34497725949209	8.04375084780689	7.93067470280281	7.24126072095552	8.74090672342942	8.07014393361892	9.07181657457048	8.61933049817879	8.06366080502771	8.16956784320463	8.5918572161972	8.77932345621631	8.76107331262186	8.9074169626019
BRINP2	5.68763769295308	5.64235210210946	6.00027129655964	5.85571257511922	5.68159763495417	5.50283022139268	5.65277008541395	5.43347937364164	5.64960363076604	5.77091728051372	5.42628275460323	5.9942495417668	6.07361570228907	5.56304431026325	5.58746078714367	5.87762497182768	5.44855775637494	5.92707677553657	5.89431749575192	5.37344139871585	5.27248437316177	5.62752996426096	5.63526876136529	5.60508677457683	6.1496877199665	6.11219338024169	5.58973963838702	5.62061776752325	5.76470516467009	5.96510148886973	6.01072405020448	5.42548744480823	5.9550521019645	5.42375783810482	5.59653717871063	5.92868210901006	5.56735146043473	5.52131230565744	6.15264757917991	5.4105812106923	5.47778480018441	5.27942029891324	6.16633099995446	5.86871125120564	5.64356946249826	5.28201842855266	5.57025924546782	5.81959971978961	5.85236088848197
BSCL2	7.35272852515432	8.30441048418692	7.50593848768949	7.55182240647847	7.59918505392923	7.38051135274301	7.35470034431101	7.6682404560357	7.37386559188158	7.59320699902562	7.65231215313046	7.57845761445216	7.67400985282749	7.88068845651626	8.96242427271344	7.9703565361383	7.5937313882373	8.04501715247924	8.40638939240627	7.82384998685678	7.47902928023831	7.67482361946358	7.71061122957266	7.71109114322985	7.77125137722317	7.47164634550766	8.08495733373771	8.0048223118846	8.11286458358301	8.19689551701784	8.0057362517116	7.77801842104867	8.09125282350353	7.15236827287761	7.9520228413467	8.0019667360634	7.97120196584409	8.01685228792668	7.44759028252913	7.59361842135663	7.6382867442634	6.67764556437266	7.93998022571126	8.05160728053965	7.62233266062366	7.46735666197919	7.6462244088886	7.7280113283652	7.79746103245363
BST2	7.2900369333726	7.49362363310658	7.25240414325629	7.6142985842373	8.52104315315643	7.60126615261628	7.02479982446622	7.23687214042128	7.31202229235473	7.46027946844671	7.78176985557416	8.5034178004529	8.04791779315317	7.49983995803874	6.52192075752116	7.86998092582038	7.0891821429832	7.28157305255338	8.14119527023846	7.72729007081026	7.35811221200039	7.53529920796899	7.64679301001908	7.23878691399055	6.59702194059416	7.74444313281944	7.02052197082465	7.9470022665859	7.97638233458437	8.0220466251241	7.49830177580534	7.64491490075552	7.8059593727562	7.77751444598924	7.95551717717892	7.22767074294141	7.42446430067657	6.55189823324824	6.91273219631936	8.35796540857926	7.27717230380858	7.81329351039816	8.33594945689719	7.88525199957777	7.17200904800525	7.62552740188342	7.1367957101945	8.3615115956485	8.32066613526039
BTBD1	6.0500262348512	6.35952011756365	6.3126421490994	6.09923359576545	6.2603685960469	6.54001638263562	6.29849843384865	6.16624914149376	6.20163679199661	6.28713455680017	6.01411515370065	6.26206578393231	6.00359871213922	6.40116659325593	6.67801687464635	6.16738710971002	6.38546421238296	6.29627595343361	5.75796353112536	6.24059453640747	6.31437467097688	6.26096919038326	6.25575954340054	6.6401083084422	6.52682398944079	6.02649500875367	6.46271807601253	6.29791583797157	6.28210065173872	6.0813588524915	6.30228917523515	5.96453877320305	6.20131003523623	6.17398510561193	6.68928035813588	6.36291608482311	6.26072514644751	6.7655627850052	7.3164791973072	5.98802462443076	6.1728196627373	6.1286662811587	5.91420980862986	6.49024294300423	6.36427116384247	6.25764039849329	6.14466267526318	6.35980932971134	6.08911941906609
BTBD2	7.84659459608777	7.54235119100764	7.70785362912935	7.71984870184253	8.15859319514482	7.99474852675548	7.62410500353561	8.26629543253422	7.42317697654709	7.69331952962262	7.93850536182877	7.95872592894648	7.7584265880288	7.96871478351221	7.93331031273116	8.38252937657172	7.30588142568063	7.35982757576125	8.32093847944502	7.44470116244126	7.90607368463821	8.02126228343046	7.81301113718436	7.57032209560024	7.33852857320589	7.73518510894119	7.91113468163316	7.96554263857395	7.72308647064196	7.85939805432969	7.89431171144992	8.03444780050503	7.7246347158351	7.984594305286	7.85654423560378	7.74443769400764	8.06445366596601	8.15305988397228	8.07383729372906	7.78926109105059	7.73098785990349	7.66272820458899	7.82938927680878	7.55198256566418	7.75944353879805	7.88147632198982	7.77605004586025	7.984594305286	7.79082777928992
BTBD6	6.77564336733319	7.39561028024277	7.10547404745202	7.418866360339	7.37425146492668	6.93843592800683	6.74805481722568	7.30816582414756	7.27929300614386	7.18934783408836	6.67807588083979	7.41567890025928	7.4617983053688	7.25249951190606	7.50370540702407	7.56616441331896	6.69698401781756	6.74529105844328	7.60249526898494	7.03706744059543	7.28938147202725	7.40380509964645	7.19705936886893	7.53260917124214	7.26499999455036	7.12921717281513	7.053590478493	7.35529841196295	6.95361779990664	4.84465511710631	7.16141095374775	7.04725410933111	6.96779540246612	7.30195120921005	7.44689635699589	7.23376351354587	7.42779911415934	7.36973104447389	7.18238435442582	6.88412963901199	7.33001856802348	6.2515381581019	7.63922081914821	7.26782970187954	7.48229770213432	7.29622803706382	7.31728488504218	7.51678581502006	7.1496355083047
C12orf10	7.39651095345828	7.19772621298867	7.13003758996591	7.09555732022892	7.18213636188314	7.28809581753216	7.20219738076226	7.24626110019605	6.93957811666616	7.31371045180719	7.7871776321191	7.63075709508363	7.34016883263896	7.13978475168119	7.2598738138477	7.83593919750591	7.07077383927845	7.36881786552581	8.11071093066563	7.64125985073033	7.30214986465651	7.35305170916962	7.78066693107673	7.38171333528866	7.43223292670394	7.12847951524203	8.12369364432869	7.74642274830555	7.60661825815255	7.64617552704851	7.72330539545507	7.42327288213581	7.96832782318666	7.03386075924913	7.66447922374463	7.68053648411006	7.71660701729445	7.65055512601356	7.05239766649653	7.66058889099737	7.4529981845658	7.25663870790789	7.45991644696049	7.50478520514681	7.64901403261551	7.22663831221536	7.49894732632642	7.22777866421713	7.32358726996145
C12orf57	7.98324316252396	7.78245979893491	8.10009351283617	7.91852886713286	8.36036420858631	7.801231019337	7.7962339641028	7.65900140244733	7.74478667006479	7.96112187024841	7.6710030923382	8.3655042703944	8.39007804150127	8.37467796880942	8.18981675830982	8.75343108164971	8.10558281530238	8.2073139099209	8.11327101469252	8.73825475769968	7.80263317811913	7.83886555771273	8.1614901675942	8.15977476057351	8.46673828313689	8.0911936954465	8.60660478312441	7.90747713730726	8.21076366264603	8.07024971087412	8.54043032433172	7.86128065374827	8.18659651461873	7.89001943157388	8.13801037955366	8.30274598182528	8.36072157731063	7.56972343635246	7.24698140775694	7.69802037702308	8.0295523388423	7.41841611564667	8.43111621892432	8.03474041039758	8.21164979767168	7.90478020462049	8.77640065805047	8.36697150738021	7.94340178421151
C15orf48	6.32539099780618	5.9217339252188	5.21660418129112	6.03783612373027	5.71986408953973	5.73615637182388	5.84277661371061	5.58482131080032	5.49911037283322	5.99723829961934	6.02025469200653	6.27729125719402	6.29719012465806	6.06059165297856	6.31018206766991	5.95315055543617	6.13548190221057	5.98968551717299	6.49883992998591	6.17806466650498	5.32066234079044	5.87345662039642	5.43247546324223	5.58004224128849	5.88063025804056	5.8929424242385	6.04167093395151	5.52707568716565	5.97137266285989	5.93362129770455	6.23747034417452	5.953868394026	5.97971769795779	5.90682955383975	5.89745257707175	6.05923231023705	5.66352542685127	5.62050748559965	5.83853405109621	5.45124968192401	5.48158342363772	5.65484275646908	5.88680053451201	6.13934504793093	5.83128307454565	6.08166685572975	5.52043151903404	5.82539265798343	5.49791882650224
C17orf53	5.68139654823619	6.00942244609053	5.38535086949951	5.92627537535211	6.33210377671419	5.65944635687793	5.94047869109867	6.02772355443509	5.70576094298552	5.86881496938487	6.21969638486913	6.07781428689275	5.81575014353252	5.85378574195189	5.72351405633651	5.89073339490904	6.09256951682895	5.96445790793189	5.97937595494555	5.87149519445874	5.76497245773486	5.81554366561091	5.96198017287264	5.64429006610858	6.11681314363952	6.01280947931198	6.40365949841801	6.12612758932177	6.16348180263726	6.18197681464376	6.19816030123169	6.04940722744391	6.16741766851807	5.84072675712177	6.40453111857382	6.16036887350936	6.25257804726449	6.20342372606087	6.08471954649536	5.60116977472802	5.77194553479416	5.30221342347755	5.63561515472009	6.38286325940508	6.19599201736396	5.61634308070572	5.78345915958059	5.67572278895743	5.94684534081771
C17orf97	6.05050943566549	5.44556083696131	6.62373064557643	5.45602686573755	5.4123295710005	5.53976639107762	5.40253998968832	5.46023969791156	5.42903908382391	5.4071364712143	5.42843117043352	5.51212158681003	5.43027013417776	6.16234305664271	5.3597150320813	5.50774227572937	5.49453815428151	6.23325659886887	6.09198700936241	5.97955938908691	6.19246676776617	6.07800009254343	6.21599668469272	5.41960794264143	6.35402444407901	5.58811956356632	5.39083465497679	5.56566565270896	5.63662128462621	5.63789438720679	5.62213601544725	5.84846525079358	5.61651899993296	5.99701292192682	6.13661551859656	5.53108416363666	6.16900660410229	5.6362685154316	5.50666121440934	5.65014275601988	6.19494524790647	5.40005011843617	5.99806415391078	6.04656082097075	5.45169845984804	5.3013424675424	5.46930507937937	5.95199593381376	5.27926609047927
C19orf33	6.11554258824657	5.59288697076669	5.67686378969507	6.05289626973283	6.31685248291548	5.92176925369421	6.98001394680124	5.86906915924954	5.7484144144206	5.81368939898566	5.83481055050817	5.66928535980009	5.73918910657422	6.21888202800358	5.35147978495914	6.3464823294478	5.51309712968085	5.7452231812708	5.949542873383	5.71190879423706	5.72990797235661	5.26268311490851	6.01409694172537	5.94590502926334	5.35048486569234	5.69662926631714	5.56587314818529	6.51986391851706	6.27056160268446	6.05650522569813	5.71142937010061	6.07809984105971	5.72285676064864	5.67934281306205	5.54131360355629	5.78648899460152	6.1320122798306	5.27423398339599	5.34251703126181	6.18385842437469	6.08672182893893	6.26017821461008	5.83034181821708	5.67194040130939	5.61347626278445	6.13932501686807	6.11383757492297	5.64639349086895	5.32966900443633
C19orf66	5.7860451015312	6.46686810432983	6.07009978175062	6.22039668216919	5.95189850586938	6.48534404067459	6.1400640273831	6.64033578241551	6.26364836529429	6.37121136351137	5.77601368175635	6.18395355744914	6.05242698936584	6.10764301780363	6.06222856263591	6.20294081314584	6.25724266456046	6.04258150390079	6.25896901849775	6.37174721034327	6.08941242248946	6.52256189168545	5.85822763573788	6.1719762889931	6.19471870326524	6.11138873197867	6.59748085617354	6.58076742265353	6.34886911852265	6.35500809662827	6.51058450237112	6.30703068893472	6.51818790989046	6.25020764006422	6.4083060145157	6.34240294075928	6.33497203964975	6.31323623201369	6.34027942435591	6.70954345757666	6.09867107192937	6.34093851134557	6.39776718542508	6.61546277432656	6.12493517282293	6.34699029871145	6.3480093990781	6.08566933882478	6.03823007612704
C1GALT1	6.37062977407809	5.81868615770927	5.93437807689758	6.01530118122342	5.63208615600376	5.5694847923639	6.01860489692813	5.59804221219162	5.72102033521344	5.99463416116026	6.09519946785742	5.89088581387767	6.05474846723088	6.34991665538868	5.92541717098227	5.22268398588702	5.83257118765615	5.93289084146673	5.38259303914557	6.08990041052396	5.63943484872092	5.76898680230264	5.90562069264218	5.97272125590479	5.85819124528386	5.84336395722658	6.03192941680637	5.71870652863348	5.68062194485434	6.33710807732645	5.93940222420583	5.79009107150259	6.25457973110502	5.73949578482326	6.07870405255433	6.13596618936298	5.56830852409462	5.87689443178037	5.79042160400651	5.87426731752738	5.62153664028637	6.30172585871617	5.89568715734134	6.05136510905363	6.1395972841898	6.01835186547858	5.93108652172992	5.57068130930281	5.5228045810274
C1orf132	6.26360913268397	5.80725113487499	6.19443196301497	5.9684042805138	5.72850262542627	5.85712921404601	5.84488392199177	5.66066880965081	6.20509959658731	5.63464756403555	5.58267758080526	5.50244540682488	5.79870896653724	5.83456068725845	5.78742906836219	5.52539659898913	6.18702101021964	5.62507690454306	5.75961332055157	5.700806382591	6.33894318984266	6.42653529456814	5.71541144446819	6.09358688074328	6.24823869913588	5.95572396080995	6.30285102155775	6.16430311837362	5.92074066041839	5.89816134265738	5.80061808142537	5.95541210228605	5.80591016844987	5.9862528185659	5.85875687721661	5.91034854558229	5.74725699625183	5.61387282368754	5.99898101996672	5.89778578132524	5.89695574324181	6.31958109041925	5.92859417080689	5.95679549909177	5.76073061558783	5.7014803484111	6.15268258520556	6.03597333578816	5.88330812966839
C1orf186	5.93132287462538	5.7008973623261	5.62377225012568	5.8706128308683	6.07415013586328	5.59665820914241	5.86859713148245	5.84303624032033	5.61071569373905	5.78079315759275	5.64864937236608	6.13511073847192	5.58708544423827	5.96752702009745	5.43539391219053	5.85544463516457	5.73208929166713	5.54926154850833	5.53262526070796	5.47513295305311	5.83841074467337	5.95392747074357	5.71547772903935	5.97424404421087	6.1093750938587	5.65893327044922	5.45749078400021	5.42460629955006	5.79749048151712	5.76787331819442	5.62756013051378	5.79689187418633	5.44284343713074	6.00671856981324	6.261552011657	5.60764578044282	6.60865345311062	5.70738525204664	5.83130252933896	5.20642504712078	6.90754754506484	5.31960909111209	5.59361742691231	5.93355411313125	5.50352239044592	5.60348888804981	5.76054176834745	6.18316781024699	5.3547351098241
C1orf198	7.29586900782397	6.61736909081785	6.80132169397907	6.61417535084329	6.67258962538601	6.50978844604209	6.13925778087935	6.54215773944977	6.46919044181028	7.07001135382213	6.57615734296103	6.64553310383197	6.55369384647532	6.05806679847533	6.07750201326715	6.75915020775709	5.98507676959047	6.31314546840102	6.50290087869482	6.11017817848733	6.4247053946201	6.96106049476105	6.42501729249221	6.2823559965466	6.73649366047326	6.41854356565837	6.62517154596353	6.19961122804413	6.44749612624335	6.22459988490252	6.19298869051498	6.77992057759256	6.56094495541931	6.2704786318202	6.42077608702441	6.61473900536204	6.31050338260099	7.03153468102062	6.24779175162227	5.9837876836462	6.77851623412233	5.96967884116578	6.57702468815351	6.45613764798075	6.42985718750556	6.73061754111732	6.30396260479442	6.374641480269	6.23725340432097
C1orf54	6.4106361523931	7.2484100840216	6.77365886998259	6.76816935499907	7.54307819783068	7.16408738921972	6.9028252495303	7.59656525646188	6.63907344133536	7.40796266360818	7.29509136850037	8.01128940977901	7.32020184878808	6.58785205241789	6.19502521719419	7.09381547529505	7.27157216397063	6.60101464410698	7.67842841392051	6.78935194441501	6.70245795263201	7.47007172997371	6.83885961486114	6.94359915260423	6.67560517415991	7.05549700667329	6.85616634907794	6.84901514106557	7.32658845661869	7.43094518074363	7.30307686082677	7.45438752724901	7.53964217705285	7.4073126425358	7.46399854794649	7.21707509900201	7.43193125157022	6.13994926336062	6.17084029720785	6.70815526485781	6.75505361265747	6.39269160305822	7.27238187073438	7.58671706176606	7.22228830233345	6.92867913015924	6.97575986692483	7.06222296554582	6.48522620602686
C1QA	7.49184925929931	7.35098686028085	6.60674525707913	6.92679172203534	7.50066627728129	7.45406024766387	7.0524030629228	7.06440574600781	7.51930367233282	6.67660745866374	6.39641610834821	7.80666238989872	7.25194610146239	6.70689303600676	6.84294852828065	8.70270300617336	6.79956578973203	6.96287502322191	6.76170485127789	7.12002614031186	7.41639665591438	6.65704195645621	6.99805530122968	7.11873431548662	6.32548300836727	7.33459085956348	6.43800265503957	7.58832664314298	7.92287462277621	5.78726955473548	7.48284685419256	7.51581315668566	7.54822621187234	7.51062063076149	7.41081614980815	6.97817009055224	7.1456697595627	6.7390291804075	6.96882392478188	7.29115094756368	6.48984316555451	6.61621208731231	7.70133002412108	7.20892468567511	7.08901952074352	7.15765646712431	7.45528066439265	7.48925062034698	7.14759517445701
C1QB	9.78014507279007	9.72334832843481	8.90626871629183	9.67199158488101	9.74530634318544	9.76023433371951	9.42904359664667	9.53163555330216	10.0164306543033	9.22429516745575	8.60363763546464	10.275390279603	9.45564863812091	8.99565436381812	9.14948153357531	11.5823201471169	9.76675495491313	10.0007618404493	10.081783654925	9.64894130913097	9.37631963550665	8.88912430807633	9.11634423030021	9.84101006115183	8.57197512711874	9.90413831548078	8.74970839176566	9.67418265565964	10.1139427937971	9.91937228843546	10.006392038318	10.0284042602312	10.3649596506848	9.98252756370027	10.0696576480876	9.83141225423329	9.51477565933641	9.27264805317166	9.83497713279101	9.13727737989838	8.89288840459102	8.46721105019448	9.8636074721691	9.69816527607451	9.63708780458149	9.3783133579537	10.2205454536641	9.82280421003585	9.56360404797361
C1QC	9.5100115640899	9.74322607653987	8.60378032324279	9.76226652177474	9.71563894666345	9.58009359890239	9.24636737932793	9.40605497479088	10.0041323263514	9.33785813257591	8.54569282633197	10.0665012596519	9.14787784856169	9.02958641875194	8.36872037124059	11.1551720141231	9.61213449629043	9.89814177824037	9.21323511942667	9.53395791576238	9.06404569024111	9.35913724402032	8.76560054283167	9.4978800424275	8.76875054460816	9.81703796528497	8.28894552395431	9.32684624393381	10.11716580653	9.23293287901808	9.5291909772397	10.0587986995767	9.73421070993189	9.62862200743684	9.78261555197872	9.22871438965638	9.31760638215677	9.10267228927495	9.39322397763094	8.66102912412102	8.38451160159975	8.27720503596013	9.56692360647707	9.83433060995667	9.25846417688563	9.10267228927495	10.0316702584509	9.74031185466397	9.25120086372389
C1QTNF5	6.75947660693838	6.63969874495111	6.3538103479392	6.1907815108735	7.27057588199697	6.5971635133559	6.23255794019965	6.80134029720182	6.3107784780087	6.90541524246597	6.5398744395567	7.80615612446178	6.86669205932278	6.08271885191713	5.53118737356154	7.27647711398107	6.54571724350135	6.47811600186171	6.60148718827494	6.09991130252427	6.67412784831685	7.98019902808502	6.99659181690042	6.9226219189611	7.55945230795876	6.72191562535877	6.60523265536123	5.84123834030984	7.32618987454576	6.69542735003131	7.02559735044783	7.40035798643158	6.47937900218992	6.79952956545948	6.92573984585456	7.25287992632243	7.43166778654689	6.78684906818371	6.28842535469339	5.54679128428166	7.27808566100081	4.84838532642919	6.88771623243689	6.24638098104573	6.42365199935801	5.94657510697173	6.75241619219587	7.02164528094959	6.4679603442468
C1RL	6.52617934238231	6.905214826297	6.33476678881079	6.55055596737388	6.42639445127585	6.59381026921216	6.59805104796518	6.56687815937023	6.49983271318912	6.7574916700376	6.16485081026636	6.84089107394245	6.30738364156895	6.4104362067098	6.53930524463733	6.92069835682353	6.56267699918288	6.65299925710164	6.73891452729118	6.17004101709841	7.03997817115282	6.76674859380819	6.608423608791	6.86223738191939	6.84176808830904	6.744707014579	6.31906051413532	6.61630700909151	6.51541132438509	6.68983040724097	6.5196354831432	6.60917903381624	6.68872356714962	6.7382822854193	6.37638115923852	6.39827355728906	6.30509391518225	6.39283580736479	6.31780384797407	6.31442901574967	6.69046623162509	6.97371241676249	6.34280981903962	6.9141986925612	7.13401882024716	6.58084505117313	6.74562282643124	6.78411314378739	6.12230517349683
C2	6.87179701688812	6.34936885261489	6.72188642335211	6.98332171962969	6.96372282922174	6.68967199439933	6.74909483579679	6.92859844767885	6.96121484503551	6.68997446485395	6.45343129194019	7.29746249262501	6.35769806751697	6.39562162630072	6.12668758333565	7.87526795596513	6.60461610750835	6.78661510064104	7.11271473399389	6.64014378299073	6.31681414440067	6.63515169495387	6.82223099667269	7.01171613355725	6.24633488246445	6.82300290019145	6.27063751275648	6.87133974963142	7.08297337044267	6.99684099575042	7.07692555338727	7.43527632245237	7.14180871250478	6.76273127296462	6.83914468952771	6.66921188093417	6.72619309211433	6.78675216673661	6.83073732911689	6.68282184884024	6.48688647270869	6.22504854619957	6.67260223730045	6.64810353361946	6.4571718361565	6.55785171413404	6.42510717437457	7.00326858602035	6.97248696757973
C20orf24	9.28411859233569	9.17522411427121	8.72305166329195	9.19869177987113	9.04524514873495	8.63677457583345	8.77451465274209	8.74912450659418	9.27074918512617	8.68980823312887	9.0839628317874	8.73095519443368	8.66928502030723	8.90001201874383	8.84853226184776	8.864460774241	9.00491495513786	9.25708241455408	8.44926361362694	9.2661963964112	8.86196448141617	8.62652972306575	8.57521332799291	8.89292103929341	9.15146130782077	8.49969821218453	9.04461392061376	8.86009353080032	8.86149593488989	8.71366178864967	8.80136044131121	8.81144892820945	8.97479234981904	8.73023802092085	8.93407185397458	8.82441426350595	8.57811446674339	8.76779255541713	8.35818424640228	8.9706355974395	8.80299610337902	9.40302194472653	9.04453109022966	9.14946830087746	8.74037982392839	9.02778507153894	9.07690729760907	8.62187429817639	8.70759009934402
C21orf2	5.79928418939568	5.52887086815963	6.40144986290746	5.98415210222939	6.44221839104865	6.07284737359968	5.8105514024162	6.06792595721552	5.48042388704355	5.96857543462536	6.00555432858279	5.8419240817913	5.84396955448678	5.33020634554988	5.78234663855072	6.0006239902996	5.7900163783702	5.93531229473608	6.0708842854316	5.49873061679762	5.99565692070223	5.86012166132089	6.12422529100392	5.45178085233124	5.77857485471267	6.01230239950777	5.97094047741991	6.02114622499718	6.08369478181735	6.0250207385232	6.15122258525098	6.27283661057794	6.18412614627201	5.94370860812198	5.78192978604021	6.02992249486613	5.97508521342776	5.88005333128437	6.33480895769424	5.9887572788496	5.87871414045537	5.72605035980984	5.815243648109	5.87451873773219	5.88369438053383	5.56802286159327	5.86385985167559	5.88010399799971	5.93173934172157
C2CD4B	5.9904136441103	5.95043440804253	5.83320970419369	5.31629722339926	6.59337987394943	5.87641981885765	5.83153870096706	5.56386743292157	5.2270413156193	6.01899989603749	5.51368985832842	5.83776102882485	5.40164923279618	5.81486393268661	5.46373766577162	5.91042832790715	5.08316826173655	5.33011976487167	5.58932113734027	5.33512060304664	6.33004922106143	6.04303482333352	5.20338504011142	5.76638670644547	5.56791573389899	5.27551859319685	5.17555542804274	5.52104535140023	5.68381182876416	5.41108954939115	5.87189625696997	5.50881566969745	5.57329841667281	5.91427179271421	5.79234199822789	5.68660931420227	6.72974021317628	5.7448875875719	5.2698254980422	5.11473064094715	6.594438155245	5.0077912169973	5.39295920194472	5.68114832070623	5.47591950535174	5.29799188346675	5.36384837034022	5.72628077127346	5.39060138875422
C2orf40	5.58523206663746	5.21482616647483	6.38067543303479	4.95859039553142	5.55492425534145	5.26627882597653	5.45395316793975	5.35392172984121	5.08875929051771	5.3590156181689	5.36484035347165	5.51137618953921	5.33485674003221	5.18659547469109	5.43964962606413	5.18288082905159	5.24688139577322	5.09378449965899	4.87683540250258	5.09027317857874	5.18532062022473	5.3525204984242	5.51343682397597	5.15758174182138	5.20978945494529	5.51687852777235	5.13227746386198	5.26841795071609	5.40055774006354	5.04058736636103	5.27740327361873	5.28375463476192	5.22721685883026	5.34899951250058	5.33126342535621	5.37128156988284	5.48271927274152	5.24243270962652	5.25237962149841	5.42180916090538	5.18314216949676	5.26744925390864	5.46666063541467	5.05064292661698	5.20256890672959	5.3612453023306	5.34425147657643	5.47379081254455	5.13492259508148
C2orf74	6.24448336097173	5.82524649715569	6.45150474722786	5.77725658875339	6.04080127253713	6.10261918264569	5.63486839439032	5.74733771878989	6.32671797847549	5.86451495138371	6.22855335615897	5.66971992193424	5.84438213794996	6.08884204037402	6.22786727908543	6.1248812007904	5.52441352932546	6.01423707308457	5.70709574975251	5.92592239323948	6.39635480143933	5.78677532160311	6.11205037172362	6.2474796202565	6.16743816788013	5.74043975358899	6.43544681243898	5.7007852081011	6.36093388539604	6.14207825954512	6.06241960789932	5.75587596969713	6.33759089424206	5.76975783794924	6.17741166053121	6.16912659380137	6.09315413124853	6.08063123995742	5.90881403018589	5.97453047845023	5.40304954108309	5.93765326431323	5.7913108869326	6.38960839504327	6.32985171677774	6.06564801616961	5.63562901460926	5.73566944756872	5.75531667262509
C3	5.88610334808377	6.34327945181692	5.7881396480406	5.84314932474351	5.6660894838177	5.77719362837932	5.6796783562352	5.59235680861633	5.79552742699745	5.74120506072151	5.81174006631597	6.1507911280236	5.65005776108748	5.87440952789772	5.88900038298586	6.0841232786869	6.20336623526231	6.26275648083106	5.96452298354614	5.96059659926967	6.09247865484123	5.65773410766336	5.82556080249197	6.82764284331269	5.98376817771323	5.70096156632534	5.68608384186885	5.90871771084612	6.05542908484088	5.66897536953919	6.26708436739459	6.166672688631	6.06752724887165	6.12585971770179	6.31075490019316	5.85159449792964	6.19227864757219	5.95939296011329	6.18289512060987	5.33678964065718	6.21969498732503	4.98919699189568	5.33906616183261	6.52366894855889	6.03501839570566	5.29245726327396	5.83741178034821	6.33148273292258	5.71354361955138
C3orf58	6.04367677316102	6.37376278995523	5.54663637614225	5.73248907195578	6.41999751339406	6.13327647369593	6.09127879936782	6.15986967280664	5.6959671983123	6.66689868395046	6.02423504747385	6.43000610738321	6.41011747059899	6.0487603306507	5.75871264358072	6.00487587708814	5.72797362267026	5.85985071563061	5.75284987139132	5.6057068443397	6.14605359678481	6.50795886507317	6.12974870976059	6.39169471798067	6.34950750856795	6.21052397506054	5.91979342365227	5.82724275169025	6.14292887480716	6.51812150289339	5.9356046852696	5.9636794588369	6.16615949266484	6.04218393823838	6.1634551407397	6.15053119552291	6.11110871080228	6.30881503513573	6.26185871907517	5.72051086525536	5.95164489708609	5.4717104881423	5.55701204888385	5.91909483201893	6.41731101220776	5.88804370586252	6.00648042662465	5.93824935359581	5.54089649875396
C3orf70	5.51474872676446	5.55221574518246	5.84850237686522	5.46789059080404	5.63831147412777	5.89007413893441	5.27157552776761	5.67754193300484	5.88587214943112	5.62167473470218	5.2958230444036	5.78948903701595	5.78386154177824	5.3350677714963	5.32624288012861	5.42570792712004	5.81273909438645	5.55838674844281	5.16637597392123	5.37720181225425	5.50980479004837	5.95054283677802	5.33311302595487	5.49705482355353	5.69552968199773	5.94044727847888	5.43526638916686	5.24163117410607	5.57981234028959	5.49579718565123	5.47474344631414	5.40447556634521	5.43166852668781	5.37495000360952	5.60459965715406	5.6476543137697	6.01128063781583	5.550152476204	5.37319466140462	5.34027810739202	5.7109427646388	5.15716976199978	5.500334215114	5.50602482248754	5.64519919084687	5.39647591821892	5.36443350106272	5.41558440853002	5.44999571300543
C4BPA	5.26041752764299	5.32681602989628	6.38292475972376	5.22179452707809	5.22578315441813	5.44560757453266	5.47062030229988	5.44770232391274	5.49811832594176	5.3455921676906	4.94095609324042	5.63039492098718	5.41226910558531	5.15286307078279	5.97501669823691	5.73979559763999	5.21361080280507	5.2299960034645	5.83107696469393	5.14357871547956	5.34536139021652	5.56184841301364	5.48827150118285	5.66454998715049	5.27960713049753	5.11065517676524	5.03339150623354	4.93182424417826	5.15731822146664	5.36172090478551	5.63025966929845	5.10059090886323	5.10403691270312	6.50537797759772	5.15400350283114	5.10894008920159	5.81657013413234	5.40635042547007	5.23441988046953	5.03649300279952	7.17706846505323	5.10373989156696	4.98211858176687	5.09869146335299	5.12469803813061	4.97444724276745	5.01496781588502	5.2734460368989	5.0938385662945
C5orf30	5.52018389443563	5.72407714234039	5.80411706891257	5.68001759515357	5.43523598143433	5.3741021715997	5.49722523256558	5.48404798026907	5.26608326605304	5.46586769251047	5.79671188516299	5.4633662857566	5.64775697830819	6.41326903950077	6.68156653707888	5.66379434241463	5.5788076566952	5.75572847031555	6.01233914627319	5.75207340295724	5.36133967871974	5.39554004894242	5.70775463113508	5.52822428951896	5.56751059437471	5.98740394820621	5.55282208210719	5.77489064915645	5.61946987549392	5.95935292806135	5.56080623581408	5.79668132130164	5.90453972385692	5.67796575552741	5.68481175546608	5.32041670810726	5.41071157978542	5.48839735517156	5.67250603290575	5.35570650676393	5.44955145383215	5.76791807607145	5.60228204586068	5.369134310312	5.53845000270551	5.30473670619345	5.6601812239186	5.83669752197026	5.68950098917315
C5orf46	5.48780662379608	5.94393833229241	5.64729758777899	5.77612613038828	5.48237851933731	5.32009770506347	5.71595914968379	5.37753462433655	5.37432137011148	5.4713845995244	5.61628968450709	5.52849898871508	5.51412088071779	6.49700823987414	6.66098748852408	5.98393307614644	5.82382000381464	5.54579318199071	6.27055535302242	5.77713601028759	5.32943909413206	5.54411890409038	5.89530343441443	5.50596030550782	5.64359911279784	5.67317738500209	5.91802156426565	5.55325105817081	5.52369200261949	5.92718406438713	5.92895199645755	6.4874081083608	5.54347746848585	5.76971512354088	5.7451687319088	5.87998796476808	5.43920310547368	5.91439922518658	5.52428579719532	5.33697627683219	5.62187756914784	5.28862141304089	5.63721534069138	5.32208240997155	6.04423557993868	5.5597193835502	6.37384729781568	5.80854429247014	5.81761167015958
C7	5.40431124342748	4.85809022595037	4.65511642869723	4.8059141844635	5.99445825612084	6.18573742338554	5.73167092441146	5.99277602857635	5.53870053373305	6.2073544971257	4.06001269206261	5.31267848533931	4.96466512281606	4.68751954963442	5.52318182513116	6.4139716214137	4.87704452240085	4.80203696482887	5.71775431472522	5.42778063203319	6.55610635511931	6.18696086159972	5.42344462306824	4.26281556780054	5.47550626352037	5.72958899188142	4.97587807892761	5.2637980547304	5.08859517772835	5.28783173609063	5.03604846205033	5.63170476826582	5.13738186714705	5.25648025057707	5.25261660939169	5.14852445688849	5.19610363389959	4.97308446111333	4.96398129208011	4.97369020991186	5.60099489825597	4.98181601122902	5.26939126814317	4.9903253870321	5.33624282140234	4.88945924540004	5.06922117914895	5.44074146323087	4.98030960961162
C8orf59	7.17541758468725	7.35668717994721	7.47400753181823	6.99990038873184	7.13731259900718	7.28015437283577	7.60081534082063	7.16173448627055	7.17575966214766	7.43768104335799	7.36830559654924	8.1936774232757	7.63856603198812	7.39949573070802	7.47703736075335	7.56224610715856	7.3115085210678	7.05573231709283	7.12415483383326	7.277374077339	7.42182330965721	6.87733372908994	7.30638957621369	7.52318116675323	6.91964850742871	7.38826596615481	7.50440297101739	7.39042812424996	7.4944971367775	7.44660032334526	7.65352219413403	7.55444285064107	7.81878171264703	7.54194529047256	7.26976347442257	7.34391929221743	7.74176497308125	6.61454652181172	6.66055896434779	7.65068227345718	7.1823072819082	7.17163490773436	7.78881696977433	7.35402845523182	7.55948597700604	7.56116224615177	7.65923640091441	7.32817992679897	6.9669763821304
C9orf142	6.68779085587906	6.98635439960182	6.74177131492204	6.71990767338442	6.87531848827593	6.62867444672378	6.58524852998366	6.55213711910011	6.675784809948	6.51682865041864	6.75415649914566	6.47391497197589	6.9006915893934	7.02672776701209	7.32215426887361	7.04674732548104	6.8834620998979	6.83796550479073	7.73983156726968	7.32654838446943	6.62012925289916	6.64732027352197	6.82801069423736	6.48575575249737	6.7284330587373	7.08578900912174	7.00102192748054	7.07932530542578	6.56875560141023	7.03449306445158	6.79827997058229	6.88639878425556	6.87415626611205	7.09619696739897	6.87430562502993	6.62919584930243	6.85618996049074	6.37339217157994	6.14108500993799	7.73791067968057	6.88811641181113	7.03357136270838	7.41276024596307	6.73331178917975	6.74353304880964	7.05276005315756	7.02061938970496	6.82249871564072	6.72476786950259
C9orf152	5.66179939925443	5.28444985434513	5.26132781335128	5.33504694252605	5.78692629792545	5.26213351079507	5.46993228012325	5.38357709653339	5.40070714519652	5.30212124784923	5.39163602303769	5.52693168516409	5.24489772109081	5.13031466339066	4.82229101057768	5.29656984318988	5.21273980495184	5.42579037932282	5.16425255372199	5.33945281923982	5.58295182958483	5.05214942661687	5.38070944878755	5.5104537062546	5.03277584936978	5.08107918086218	5.1008397616636	5.17542347342999	5.49103672049775	5.17158610574042	5.37203920332432	5.15935775612966	5.19320669219137	5.71599681289911	5.56598647243453	5.18895019453571	6.04115690919456	5.16782418144475	5.40633893694957	5.10143772041523	5.59385116398035	5.02658762827039	5.22657130029227	5.19107658056369	5.19937162829265	5.15658218435419	5.10179630938622	5.53569920968468	5.07473355317552
C9orf69	6.66496254328091	6.51618373749138	6.54070301774328	6.71982964777385	6.83798039726049	6.40566424015596	6.56967525700525	6.78439633016757	6.774908487049	6.39600804494151	7.00287762156947	6.64303704174705	7.02712397699672	6.86075237718632	7.10035348509174	6.91740651107305	6.86318145742707	6.48818918897425	7.46307172931266	6.54004163450941	6.87754313979544	6.93350818653028	6.74384387173807	6.74979632084287	6.70275563057692	7.15337009162637	6.53695157545241	6.4825453122583	6.46156201978275	6.60963922268193	6.9070556663929	6.97080387840821	6.65365279488369	6.58151967946425	6.38293897000672	6.4772380604001	6.48997890678135	6.67668116243124	6.57389104271834	7.20079212228146	6.502933917172	6.83538529820808	6.92858106151727	6.63284351066578	6.46540549888019	6.86802236349926	7.30810645669315	6.76373883225645	6.7385277127737
CA12	6.33342768585884	7.06929109970622	6.36884563556854	6.39885699864073	5.74403714550157	5.96756383852934	5.98267685684323	5.84368861000879	5.9349334580789	5.82665211663677	6.07080145792263	6.04180335403285	6.10368404666104	6.48342979260294	7.20190783541061	6.1535312462702	6.21316437305103	6.04673225886931	6.59323420978217	6.40377731653497	5.87514257937457	5.86036445180741	6.2782018734541	6.59564395358358	7.65114485450539	7.68028262158526	6.39518232512181	5.54053432607162	5.93904669971556	5.60612577381106	6.5281565493862	5.86642281780859	6.50123393146299	6.22272893022152	7.45154504214596	5.97767216837171	6.34306780568659	7.45574594593496	6.57895018531041	5.4560122350868	6.24022212769759	5.04701718442975	5.7302086290126	6.06805221220947	7.68675648941104	7.23755165588308	5.74839047631069	6.15614716953559	6.13572965812339
CABLES1	6.12068106506232	5.44575358517282	5.46147867125341	5.84054775382557	6.23460261939744	5.86422302512691	5.99800439184928	5.80690127978972	6.07947818926351	5.49570733922319	5.63991508208779	5.63441523979416	5.9061740894955	5.66090374038734	5.89078139692276	5.81774345099387	5.388956884446	5.99756234455683	5.95879668556987	5.77457589853253	6.0927880701364	5.48485204190378	6.19419155114054	5.00805014573754	5.58646434411515	5.98585636950009	5.22063920887023	5.67677275618521	5.93917704240758	5.81551229795545	5.74374245316738	5.93112937314596	5.73944403983872	5.79229972783066	5.83079196228129	5.62620759515459	6.26186154873503	5.68782514156006	5.82826621764443	5.40841689369687	5.96649169497864	5.05757455530826	6.03960455681732	5.71915272149068	5.37414435053027	5.6118346570296	5.65060858361584	6.20176248417845	5.92964219042325
CACNA1H	5.72677521658173	5.75075482789941	5.67680010293981	5.53080936215716	6.17101778038794	5.48481831962485	5.68176997507456	5.5360094793883	5.43218429059072	5.92122487531735	5.67515768791891	5.58919184376444	5.79699997097985	5.28223675609743	5.60662139756096	5.92946764976802	5.75941971836012	4.89300742065469	5.74785031773771	5.57984389285111	5.49993007278441	6.09911223678619	5.39018333212034	5.66625487752527	5.66930581484211	6.58248403091183	5.80039577801159	5.31329160150016	5.61796903899449	5.58238215746745	5.39995682552847	5.88591235727541	5.43890474763625	5.40498525367054	5.36806774527668	5.62994937105614	6.29704041314048	5.40436660832781	5.61686260657334	5.31494867048868	5.82798670366082	5.12786637902889	5.54782947835186	5.31093568371659	5.62826885076577	5.45280902450144	5.84489556131867	5.53299559188145	5.69363185024818
CADM1	6.23150257762744	6.52760818588493	5.63163865125522	5.48795973523648	6.45560687043625	6.28165031179478	6.70533835891053	6.08001488971257	5.74337972801847	5.83395153453345	5.78767731132612	6.6013563166428	6.79428126555545	6.50692986158038	4.94327302678119	6.02461985978064	5.50391300648288	5.88600815233661	6.06031887907011	5.52358414842503	5.90793591794422	6.25072608296409	6.08084198488508	6.2519759460418	5.78178563655035	6.04231944375489	5.69254743508856	5.67713850215994	6.03556082217472	6.25733357247991	6.08192961681724	6.21802645097742	5.86044943515632	6.42389185336717	6.22771552396185	6.11691301213399	6.94905161682662	5.97087646800749	6.0219797285285	5.27590109588849	6.72117685665429	5.28064699767491	5.55895220578568	5.65261229164285	5.87587933391612	5.32273304480173	5.92541778103687	5.69179743012753	5.49208740517521
CADPS2	5.4970281773682	5.51774575526448	5.51725293454428	5.68737836655733	5.53024243420853	5.40430349393826	5.63846772406423	5.65985428361987	5.39607431776142	5.66762783309314	5.49907435892199	5.8005504606233	5.34963758801321	5.28769146397486	5.28953256779748	5.72548312594322	5.32281191416688	5.54525073055387	5.5061686069522	5.44697484014362	5.32693993937177	5.79495225048244	5.79142862804761	5.71553423713754	5.61061811951186	5.73546384854525	5.20898815279934	5.49712935211811	5.44434331701007	5.28643917418991	5.71085833739119	5.6191212042842	5.39399715611731	5.61242885838387	5.51823558833117	5.35746874030432	6.54808507426037	5.45965769793967	5.36506901121258	5.1921497217029	5.81426792910834	5.11671667283507	5.65101752981875	5.37773349637952	5.50945046134807	5.27243045818984	5.28918525238688	5.48415308717619	5.47733156873123
CALM1	8.32657226061752	8.67672173758016	9.35203139287064	9.0910702519646	8.08442343280646	8.19003276950553	8.37979677788748	8.16035060637901	8.61233145060332	8.04023529688802	8.48657254670241	8.23088840598886	8.43887606909364	8.33774573397432	8.28992147529551	7.6471103380223	9.17244390602779	8.29440499954665	8.25000568410195	8.720139508507	8.17484117187109	7.92129094218428	8.540197653768	8.67953356979952	8.06792020723669	8.5115744988045	7.90227364331855	8.52639977221537	8.39972497910411	8.48405425167599	8.2777852189354	8.62109112844785	8.35504553488337	8.72139196378517	8.32317062855665	8.12969683109133	8.68487194983045	8.91516344505042	8.89504808244506	8.87811111457848	8.73531074868029	8.39835232602667	8.21606751166617	8.31183590442478	8.10444332206433	8.51540821135285	8.73055711050023	8.24974299153272	8.67248189528286
CALM2	9.61157107100758	9.81282816296798	9.64072575626275	9.23522112684144	9.80286233607431	10.1437818974696	9.88963352160558	9.67090826893143	9.57369467520899	10.0137371164005	9.37038578118099	9.90396190718177	9.33335929077253	9.71343862310561	9.96311777626062	9.9531412829643	10.0174097657325	10.1505264707639	9.53383432851811	9.33582663660554	9.93562704981834	10.1234517340249	9.66552514241643	9.76641864505199	9.81543437627368	9.65547835530941	10.0822523183753	9.67292919581047	9.96318489047487	9.98787896396247	9.74743115929835	9.69831056214972	10.0775653494928	9.67292919581047	9.95901654172725	10.0899065699361	9.75768432783405	10.1834006935782	10.1610079363526	9.35243067690699	9.47911745856471	9.39284427209026	9.49783916074208	9.99264251413591	9.84560546613896	9.63729466093552	9.9175909102434	9.57066506028005	9.6272305221686
CALM3	8.58282642437737	9.02419125149666	8.78430940538309	8.48746747397099	9.03458420009285	8.89324265205788	9.28766363951617	9.30287464519111	8.88661787588861	9.30287464519111	9.10080483943069	9.2070870327973	9.26039813916461	8.7107354206326	8.61258481526984	9.12022566927716	8.91901318749159	8.9590346294083	9.11348398529314	8.892280267185	9.13318944695742	9.53975585739271	8.90846550464954	8.82038196111263	9.14338488398761	9.04850508225182	8.96249546168442	9.09844256944827	9.33926457072041	8.85466542327275	8.99945233487224	9.05562382032778	8.90511647725133	9.05018532847057	9.33073423596236	8.78722964311	9.42462867296647	9.40985484703284	9.41087438626389	9.28756329964008	9.13718031376965	8.73566886719372	8.72269679680993	9.13718031376965	9.13718031376965	9.13339833583997	8.88655023117989	9.36111916306404	8.69343867889562
CAMK1	6.21573032347342	6.24709819397268	6.00178581537622	5.80670392798014	6.39420949704856	5.81719237285052	6.00523995254878	6.16718923122324	5.97975333045523	6.17710716816365	5.99124163572151	6.65170924254587	6.30905505168798	5.83454988309035	5.92775810103249	6.43742024433517	5.99923715316686	5.89439247176601	6.53718216510136	6.08447898123176	6.16249969275803	6.1322798408471	6.12817033339213	6.30667863453538	6.24978264915403	5.96991791705934	6.17707841038083	6.31931331261146	6.28154475465718	6.10578496324415	6.41657134925333	5.946740088085	6.40898940300663	6.36510051282268	6.39188861312302	6.20824758811146	6.49260539510458	6.39579534833529	6.10493133548276	6.21224090960162	6.00158684819823	5.77909117213796	6.27390257447804	6.21503425821882	6.5172683669758	5.96680269336563	6.47667257881731	6.1756017378807	5.9415797341537
CAMK2N1	6.68856016886984	8.11651373394128	6.45869138900075	7.97154884900411	7.21916229087842	6.91426306232843	6.66158088384411	6.8232186814321	7.59656775315362	6.93605585340741	7.5439057692154	6.89753539241389	6.94969300171142	8.65109375405947	8.625484845416	7.69667184457711	6.58653608566233	6.16417466484691	7.55538032966461	8.23621230433054	7.13203870907576	6.80660286779721	6.78899016313579	7.45957052269054	8.0111134044911	7.85716579952375	7.29242269553517	6.43949586786044	7.03412126550001	7.75680476087949	7.14129143979618	7.28076482418441	7.06062315118362	7.12748580632379	7.23337895952377	6.90438085270982	7.34883350002006	7.26707160801315	6.74307287286832	5.6105474532939	7.78023587923218	5.87968433337154	7.30135592650849	7.240549999996	7.47878001119566	6.64521065388257	7.4550274188064	8.00980975824464	7.51640726522467
CANT1	7.59484668251395	6.53543639452542	6.96461085937021	6.93394543803779	6.86439248909001	6.78283661172668	7.14930446867285	6.70569089768286	7.0671699984542	6.30089447847591	7.29402305833734	6.74640420719726	7.19376611520011	6.5966643762382	6.45398337811415	6.07460038394736	7.00179509353933	6.87198457204159	6.61557184606066	7.36902155000694	6.65159889451913	6.49987899023295	7.05321271194954	6.81237665032373	6.51512224865948	6.84273078332613	6.55817617794112	6.7941528317811	6.62713239393495	6.40003750138121	6.36304536467619	6.82264230676697	6.50384427406944	6.47594577635358	6.27639973579969	6.42285283447562	6.42589608237889	6.52066527340744	6.44672660596036	6.95976898601781	6.88779042485373	7.65119623981623	6.90178385448828	6.56129638590689	6.48397337595857	6.81420805399227	7.01726385344553	6.64220421456863	7.01139113559035
CAPG	5.99835884506858	5.84585271742134	5.61124723319215	6.05741283304173	5.87509253604143	5.97036928742086	6.0333808719336	5.62695037397612	5.67811736538227	5.69411375663006	5.90012323984357	5.80755382403136	5.85747009263893	6.22404603557556	6.47261740937713	6.27584423256522	5.88938469236504	5.85503124531998	7.09638976937373	6.29293451924642	5.69167880543393	5.80022810435024	5.97927978889743	6.00293595882323	5.72261101200433	5.92839785333639	5.91907449632182	6.1401197701681	6.00300907097374	6.32886978796912	6.02339255842171	6.09085366971059	6.30585119602362	6.34215392223692	6.35475593392292	6.07752182746461	5.84322997669507	5.98445472771088	6.02689858728707	6.53264274358351	6.18241644555625	6.44351611981569	6.48418057331169	6.41142590657033	6.20066728487274	6.54257716874427	6.17531100199588	5.99213266700954	5.6294403757873
CAPN1	7.65667477214612	7.01413572836644	6.93884774911716	7.24099442327227	7.35025712975844	7.14520740428329	6.96602136491533	6.96748106291887	7.32661002210108	7.38001334387506	7.6625552066948	7.60371315828541	7.66740084932769	6.99550565681015	7.04709246551305	7.55495004016605	7.01682806023964	7.37604352004428	7.72496701355621	7.49476562433225	7.25366837223526	6.8773906646559	7.49558738024536	6.80222001598576	6.89315383422449	6.69079013105526	7.38327784658422	7.78162632027879	7.36756662837936	7.07054177108014	7.67905730244037	7.55203990273783	6.88831641245767	7.61137694320988	7.47728872117284	7.34211669990018	7.30669291541968	7.75997065680216	7.39104442932087	7.62517893293986	7.81807971403313	7.01297558114486	6.97908072772889	7.46081110207993	7.16183347080082	7.29780092329819	7.1385317872351	7.39461419305318	7.30502754177281
CAPNS1	7.74334482356932	7.45839760752829	7.77995123467203	7.82769539682759	7.66404578704343	7.50083091961069	7.69320582644302	7.7754081554706	7.32681641422071	7.65276819900711	7.89013906620272	7.82776658088192	7.83028597678529	7.45672478225148	7.54122533931892	8.34205865083017	7.64622690403399	7.99268986561864	8.60374648828067	7.94344575374679	7.91375944964022	7.75455631212662	7.87493110145221	7.96934149579773	8.01472361263055	7.77403026614973	7.53448692831991	7.82299955688309	7.82081127143558	7.79914407407707	7.86398172771106	7.96009746983957	7.86778695362078	7.77159460930381	7.9725592309577	7.91969640223747	8.0309715710893	7.89984472553674	7.501160097218	7.90046827710907	8.00271463387481	7.44556398531451	8.2185859438213	8.21705975499636	7.70885107409584	7.88456624827849	7.54730828060299	7.93443866417647	7.92288685899137
CAPS	6.00580560209439	5.87063866958993	6.05404208023947	5.59269339519552	5.78944045466605	5.74003759726198	6.05259233393083	5.79326346689056	6.68538396604859	5.70107033466358	6.4464536885167	5.51952137483038	6.31554908780797	5.91703515065109	5.95425351162694	5.40849065619614	5.74213776152943	6.1248509153543	6.63345170547141	6.04599135128276	5.79420295949771	5.93483054905676	5.99293169957699	6.11117768448706	5.83360330979755	5.9250466369697	5.57359932241772	5.91340335331654	6.23000838871493	5.87072339753642	6.0353023654734	5.96963622309746	5.74971752363634	6.29000307961954	5.843773409684	5.87324697215757	6.81718723430001	5.84248054850682	5.76797483271447	5.56862844539346	6.83033289232184	5.56647399064227	5.89087997900666	6.01126531720699	5.70274890344876	5.75060830781231	5.58277458775669	6.25281189864041	5.6442509371189
CAPZA2	8.44020299226516	7.71473178924835	7.91978288783967	7.80304930193903	8.4268990019799	8.1568681790255	8.30182810001962	7.98172873644468	8.00415131738687	8.10895372408034	8.23674599195978	8.60026190101263	8.26399208737948	8.11375104821515	8.40910632918738	8.77827167157775	8.21287247247976	8.24296270554106	8.60036428470939	8.21013801138925	8.08685481404274	8.19606584167805	8.53507011640171	8.11108355351869	7.97063553474451	8.13709552788943	7.82887001826545	8.3021858012427	8.22154294606417	8.08778368756499	8.06450616240774	8.25693588857624	8.23038588017294	8.69687812591931	8.09573114687683	8.34285809301504	8.50364064099965	8.09478940427554	8.87743148505554	8.212573739406	8.24650539043029	8.34756584210892	8.14282213259187	8.212573739406	8.20363345012555	8.32068135603657	8.50864334734634	8.33568465551368	8.25782076033468
CARD10	5.61068886210963	6.22406145044478	6.17146042026221	6.26070766578523	6.36010218515071	5.88738143974339	5.62475616537443	6.20663206143142	5.83495847669076	5.99120644763702	6.11102443636255	6.28962576768655	6.08393193776476	5.50921689289492	5.4597498441992	5.75375986544076	5.79820797363614	5.56229276875731	5.52533535116117	5.89807989124523	5.69629166704	5.6226787155252	6.22326608393107	5.95134570537955	6.04070293276478	5.55520506309991	5.31871477709831	5.65936621187128	6.17998910266097	5.81137550879796	6.13796831900789	6.19826675061177	5.61024000693752	6.45936752770237	6.05294547215274	6.04901843926492	6.27307854608188	6.09172659727525	5.99394711628305	5.59926499352311	6.67896735996439	5.17975506215452	5.95180092031689	6.45613648528492	6.15908545490244	5.61634500175117	5.96494145016042	6.22730879587866	5.73001833939952
CARD9	6.81441654502012	7.12423988576429	6.60447107110139	6.85818296920416	6.98007012033825	6.9329652376238	6.8660858543542	6.9317855088975	6.72048766738318	6.65022358622026	6.57596096021578	7.00188516357933	6.89642173588765	6.65987618806875	6.50645527609119	7.23542521202408	6.65430056539802	7.60930501372849	8.43509697155567	6.41488585590686	6.52334657058448	6.56349948044752	6.93563777784167	6.86211539829183	7.52511990957251	6.87413193325758	7.49346397408455	6.96789769919179	6.70565661220405	7.12252313568069	7.26339681336248	7.03885771815334	7.23438366870942	6.67028699420049	7.11911987022496	6.83606102637136	6.68171392736775	7.58157901730893	7.33337180068118	6.77019788569976	6.37262250874594	6.67118144822102	6.53823331249323	7.22439654233047	7.20964371209322	6.61768875761596	6.63824044271622	6.82587859199426	6.49128957268612
CARHSP1	9.11304008680033	7.61572283697216	8.1367803230224	7.8973164167889	8.72548214708829	7.818947293122	8.24500724277299	7.66363603806542	8.21245734482183	7.78159607564164	8.88503929765139	8.46682150323143	8.75603530580666	8.36978912188886	7.90483848405132	8.29728827764654	8.11534967140951	8.85489768060694	9.0236212264255	9.10473396125195	8.97704080585011	7.63032402590328	8.79792964333584	7.79935425610893	8.85255556684817	8.86604405892669	8.59249486816536	7.88999524694316	8.40111671262752	8.43663430015535	8.530502135989	8.04606733408485	8.79917809185379	7.76786886986054	8.25419179107247	8.63209975185535	8.11939396640037	8.06155281561246	7.4373899269228	8.24984424342967	7.87805478458816	8.01966165895506	8.09159371660337	8.52052548361146	8.20726979702826	8.21300984562129	8.04606733408485	7.90725168276933	8.31893530881915
CARM1	7.58520589938434	7.94890385054999	7.42711446451614	7.89540473476097	7.66033090153087	7.39692095157759	7.61046493464991	7.82810785495183	7.59043603682342	7.62596903163852	7.98888179677642	7.37026167281198	7.71182047341837	8.10431745109334	8.38444254767124	7.89526122268104	7.25499902558592	7.45193432793567	7.93720878809571	7.68635893605102	7.41575210800582	7.46796032473227	7.87304689532675	7.46646692356792	7.46855774731038	7.88137476413498	7.73174480776121	8.076536322604	7.92086864462905	7.30490830180208	8.09633584304072	8.25649889038608	7.25843215107409	7.88751480394312	7.6813426695367	7.6678811935864	7.8560964826721	7.93197774921017	8.02275673615915	7.96134686416966	7.40865517409188	8.15691011634007	7.42378500525004	7.45444446648614	7.53478320676241	7.22326689916873	7.36696334692987	7.77457350388939	8.17660542378822
CARS2	6.1037049301633	6.33556593483509	6.4699245508677	6.44618617743862	6.32793437114884	5.99308468755977	6.1259271666033	6.23384724142627	5.98047909145053	6.09260103164325	6.39512845940624	6.50623964160623	5.89641290525581	5.97098552686007	6.04085778295699	5.95278432244993	5.63550050967558	6.10610943108718	6.2581487514513	5.94740598682985	5.84899391599722	5.94725403228975	6.12876484952406	6.13982542984442	6.26665171983387	6.41373146945767	6.66640925478131	6.27181974812025	6.20073958356418	6.47651058274837	6.19201853583092	6.10248301078718	6.19512519131867	6.00195224188928	6.25050728161566	6.46374024171493	6.11820745253752	6.51998304226223	6.30412369169454	6.36270754878702	6.29809871994232	6.96366975933995	6.10990640127215	6.14407772824511	6.26023688588949	6.29618048495337	6.44482250843415	5.89171635281656	5.82783074658919
CASC4	5.82985000186579	6.18487840272321	6.20916570398428	5.98045156855786	5.77016550764389	6.39831283118347	5.83008330154667	5.95724771725843	6.1111450584722	6.09939158144589	5.64286693032716	5.80984514330327	5.86275330168619	6.10732637087267	6.09152635110561	5.89229386817532	5.99597001974455	5.86726099924904	5.57200558559593	5.82638528619587	6.11223915352735	6.25355440160686	5.73921969852984	6.05239636325074	6.2526542551235	5.57301779425782	5.88218708655741	5.91900136358865	5.83667491032518	5.91279486006069	5.72868839141306	5.5263525406065	5.65824120835553	5.96078580190905	5.98730985700721	6.06856649767131	6.16672168671856	6.07976795482239	6.67867683407508	5.53760732466459	6.01607785221869	5.67081793837156	5.64322219955449	6.03215638246161	6.07206221675967	6.0730431511807	5.36463448508456	6.02708705183661	6.02422190003462
CASQ1	5.87069523651532	5.85331403355061	4.9552801471931	6.02380026051349	5.09323411772031	5.33680272441981	5.05922036393254	5.03976318994083	5.33548682412652	5.16822228408857	5.33031173077881	5.54164531788009	5.08868745532765	5.22893295714939	6.33007832256876	5.54162033627573	5.48845572050814	5.49062468719845	5.59569022556801	5.72952865423762	4.89584907372783	5.77492492068762	5.47345445716471	5.15523346555109	5.58226077864719	5.60325008668877	5.301188253129	5.31372335473768	5.11793785832709	5.35822530278793	5.31853230627922	5.63120168238097	5.18346293124465	5.31118908203286	5.1809783891659	5.24995874598321	5.31573645048124	5.32966699345761	5.39029956738182	5.3206667447504	5.4230989045039	5.41090197115253	6.84950156537499	5.25203151847805	5.16227768453633	5.31272874221617	5.08616197748965	5.77349492815932	5.32890611487865
CBS	6.19226683230323	5.81881493077599	6.16137435520758	6.9479061219708	6.14019938127763	5.96339206437498	6.93330040588053	6.12617888190683	6.58152577253495	5.35435191220604	5.63955934879882	5.76096896590992	5.91480692826902	6.5623423892739	6.1986609760939	6.38044869750237	5.48664162464185	6.06660672822406	6.00019207356947	6.05830391623224	6.19833427183571	5.80375301622463	6.28488248523969	6.09785632280864	6.11173610253337	5.8612360746965	7.45904768604921	5.7684941959264	5.91022893308191	6.78186800136598	6.4437723205972	6.18662058703077	6.33346212972805	6.02215629468226	6.3849947814963	6.69531698628887	6.18759389292064	6.65332029193735	5.68989763351727	5.4961252893681	5.51861175273326	5.66071253549827	5.31250273296544	6.15759317019739	6.32080070595328	5.707587022241	6.96018101927392	6.21484270352325	5.16458557932332
CBX4	6.6438873928259	6.35255218478505	6.00816405258367	6.17396727661738	7.20122751247352	6.2163096259635	6.48807257671662	6.51004924790614	6.49120278507596	6.62376928284974	6.44327388331073	6.61847860120148	6.57460979531749	6.1138737973855	5.76354044305718	6.54837256274998	6.34701997626108	6.29779527605468	6.40741536756853	5.79714670780397	6.68867763118991	6.436195894428	6.03847707728574	6.22912633017169	6.41835928945985	6.35150086614162	6.49458061910273	6.2833823863329	6.15741541898643	5.95264511829055	6.37705690058094	6.08328967062899	6.0501858688003	6.14056083374245	6.20786022848022	6.23959663209128	5.95169161430004	6.39722263964186	6.23053544305369	6.5410354108837	6.30715809537005	6.8310553508121	6.46493882973451	6.40586219811164	6.63969406262371	6.48768753954457	6.00787292041826	6.39943233195252	6.16241599620238
CBX5	5.95848382411299	5.71004482069701	5.38399494674181	5.86647941967781	5.96266816569826	5.75078107799455	5.81994226676825	5.73129400146885	5.94023212462675	6.14913039691241	6.14800590662211	6.1391291248305	6.5666081345058	5.98415904540455	6.14069327156595	6.41964808040022	5.96238054372501	5.966186302024	5.61445124405917	6.16818041069396	6.12251001425564	5.96233939600227	5.78111885133827	5.60969036167691	5.56197155510797	5.63259696169463	5.93111319972982	5.6137359169769	5.93519491421801	6.10815193739167	6.0427945853315	5.76904172735307	5.96523320060016	6.09927787898642	6.21145846707946	5.92425944317195	6.07836814639727	5.65704320134512	5.60475125096081	5.77729422971517	6.15431740073004	5.38101065198947	6.10613457202953	6.19598025336201	6.03122483347289	5.94663056658384	5.59052691644225	6.1696879433219	6.05056550411369
CBX6	7.2339432635811	6.6694256086765	6.70793229081236	6.78048059453957	6.81660893802082	6.85527040892223	6.93597488991074	6.92981905977338	6.98249486737049	6.79712936721864	7.1912899782908	6.92489851279123	7.55447507653638	6.34782218119053	6.63901556966135	6.78990192255059	6.98421833047857	6.41455995279582	7.32987657773343	6.42871717142895	6.9807802841214	6.82196701067423	6.74284311085637	6.81584387405209	6.8999436626273	7.07678360274511	6.87633322987247	6.66783502039524	6.80310930567012	6.8879144964621	6.9165628423917	6.76049950886791	6.51305796257565	6.76169486478647	7.03263486893967	7.20996003359768	7.16082123913623	7.13330604085081	7.32156167784335	6.60165498695395	6.98005356427882	6.65662030409929	6.40241336870512	6.95445246674369	7.24833488248987	6.84943054382715	6.68555576514143	6.82720400591478	6.61750374116636
CBX7	6.96786541002141	6.50020514273281	6.96031557997119	6.93308548853245	6.94315363069891	6.57224800339634	6.88762956195414	7.00014559260235	6.81288821304958	6.52275711020278	6.80626759976953	7.09682964372714	6.58506850144267	6.48922961131709	6.46354821449529	6.4429387363366	7.08524810137436	6.77529370743071	6.83626676831054	6.72301516392666	6.84962594274537	7.04097726285075	7.03796578137366	7.33795466213003	6.66905833026421	7.33320355087219	7.41685502880656	6.69298484882839	6.79642759632157	6.63685658120013	6.80625035076831	7.07949670138869	6.99441601173582	6.65585279258441	6.45763059220694	6.86623749003652	6.93507911647464	6.82673918922549	7.19616486301602	6.9614116325146	6.79806125157066	6.99166832854456	6.88060154105635	6.68446352889353	6.88342494407375	6.65787640493815	7.58244293061309	6.83212097586879	6.80198069907153
CCDC102A	5.6789679327809	6.43034053690474	5.70425703798765	5.60806961489732	6.53419009637929	6.12526672194856	5.63384136669228	6.43134871687747	5.8547904724982	6.30605613338436	6.27872707264204	6.28556979377443	5.78192729023328	5.50043833060283	5.78579159961861	5.93684413711162	5.78032922050776	5.4852427705709	5.78702393769741	5.81156978181564	5.86711916833156	6.00839776412533	5.61136119971791	5.88470431336684	5.79813580189964	6.14182831593709	5.77963752040192	6.03758077636459	6.19083678735822	6.14472615651351	6.09014712543888	5.95280576750179	5.98831748656551	5.961355594657	5.95119447234492	5.74311323357315	6.59178679933035	6.28069475228663	5.86333865181475	6.03023223584833	6.3555663311068	5.22500137167787	5.79410947993512	5.75748173301304	6.22946572071472	5.89396762925269	5.71797626275491	5.8693019766373	5.56649248484108
CCDC130	7.19501363851959	6.95081944514476	7.30722598732124	6.88566430868623	7.65197362604761	6.81032023222208	7.25476566610106	7.68653763136402	6.82988001607356	7.41753432102215	7.28060773035343	7.56601901103516	7.32643631620544	6.84545882204231	7.04476467645305	7.02779536452328	7.24327595602892	7.3131058410992	7.2802053037305	7.30439200374357	7.55036074758292	7.2973019055939	7.25939258226266	7.0514655908937	7.68259643344741	7.51117352370394	7.51144742883423	7.55535565331919	7.55614419680848	7.45602760672807	7.63953456633736	7.70909035736497	7.32635200902297	7.5886327572281	7.35998547393184	7.39641201295479	7.20790652165983	7.51265109497772	7.50463581578438	7.49463590910719	7.33923123675838	7.35013057585304	7.42062655334864	7.17997198944454	7.21645349904727	7.02223485852948	6.9862044867884	7.05390739016992	7.08376115383449
CCDC146	5.9162091448751	6.25161497969959	5.88290602832466	5.7644172918072	5.921677243976	6.15312696591982	5.73468813872174	5.49822764960182	5.7819523989503	6.35570512461085	5.58424839743152	5.87610570144281	5.96504424084538	5.78690609210948	5.92225645785445	6.03241122176854	5.75849186078149	5.94993498130341	6.06436480451456	5.78557386432853	5.62067330146866	5.93535743372664	5.53495596953645	6.2170168253884	5.57487808305701	5.59059992819553	5.65477954059651	5.8885863672969	6.04883238626602	5.62630223619466	6.11545092405376	5.67208284020475	5.53669513486976	6.26020035781174	5.76868134223925	6.04489265502553	6.64708567361031	5.67309326539349	5.91519670258856	5.68205916670126	6.81894694727197	5.66455656304203	5.73586384450375	5.68877710371299	5.73863741529706	5.46130814583406	5.60632455432082	6.41001396845603	5.43828528346022
CCDC58	5.81213961375208	5.52921603637573	5.18655073017866	5.14366937805442	5.77002928322154	5.39569829947841	5.37341039619996	5.23935125793657	5.08659932870956	6.11596694850817	5.80907894415542	5.12195525828755	5.28288708187872	5.28730352866752	5.74792617333388	6.1260798829	5.76203766157213	5.50581642754356	5.87725507695057	5.19875259516739	5.88821075587505	5.41636347126315	6.19902759785474	6.03817097652647	5.49633863360602	5.54905995882132	5.72574249684902	5.88615661490654	5.35935610487068	6.13875977541062	5.0860909144682	4.96277373887242	5.99313458625601	5.73359257276796	6.20290029920041	5.23919929765983	5.40423532986012	5.66972721038961	5.06736299014292	5.11036194548757	5.29880863081569	5.17850527024441	5.79968714136358	5.58485088154038	5.95156726782012	5.92602311679205	5.99179865766427	5.42018571906854	5.22897844697137
CCDC84	5.76914428419894	5.89727106602605	5.89552816016298	5.85012894824161	5.84775631024705	6.01563300297837	6.05510633496527	6.03799797101334	5.47938967027456	5.82097133294332	5.80279162500052	5.61425104035659	5.60553422502043	6.16560885270497	5.75464559343895	5.47322675514273	5.37293526617877	5.96280432647765	5.49634465851055	5.8245849199124	6.16212075495804	5.81445983663887	5.75956755959627	5.39333423640019	6.12839205734413	6.40942984031287	5.71765941471946	5.94588166195317	5.80679955543678	6.00603499634532	5.88509772811383	6.02521069480435	5.68982807804004	5.82827014499776	5.44453244517496	6.06990395861789	5.61640289091143	5.48304526799941	6.27476853800481	5.729698388896	5.84936124207705	5.75081025422056	5.7890795221687	5.77478247332501	5.66262262075206	5.6436800930467	6.11372873217482	6.27457218368592	5.62031676113302
CCDC92	6.93757900301828	7.20956532892156	7.59402773862629	7.40744676428492	7.74151551279938	7.40994074108734	7.43540378863036	7.71026653051912	7.53376467916353	7.54860578681578	7.56546816737528	7.41157957481153	7.23039171301512	6.97796756170981	7.09500628847366	7.84954841363959	7.36986903036243	7.14900423377201	7.50007302081083	7.11121677513622	7.81173628150813	7.78425000731925	7.45827416538823	7.17454130180207	7.45299795654817	7.43029890116413	7.40513452675284	7.51896169188249	7.68917742676283	7.53845440197846	7.57830959816764	7.42456619993673	7.38495133658889	7.47224747269755	7.87125816513179	7.49854198368419	7.61657115873031	7.91358058775174	7.58570746265292	7.43647698110942	7.64328529848756	6.6722566937125	7.19775112721864	7.41653603119031	7.31797858480164	7.51241643676293	7.27598232818066	7.42508692109297	7.00820958004881
CCDC97	7.27213253570674	6.43656043307018	6.30534161946472	6.40250405717673	6.91968333015166	6.79034746733865	6.74774706617311	6.80911167061136	7.2229690170392	6.38735246132043	6.72106014846775	6.90704779668358	7.2872723308067	6.21208657674976	6.0088258481431	6.48213127924315	6.65773640447666	6.28315980608318	6.43061679311221	6.62771803288377	6.73058282686855	6.77353151951015	6.4914272246582	6.47335960433761	6.82626342685759	6.36927556179929	6.11919719377388	6.48220709962395	6.42248829213309	6.63106660907579	6.79026777423754	6.68223053906841	6.47582188138272	6.7037366579872	6.40565022797939	6.5510773442216	6.91708358431298	6.19379325036799	6.40709570061273	6.93636203169515	6.98752499481645	7.08669601992015	6.68086241614119	6.50772766829101	7.00685565325026	6.64995734105598	6.61258002931014	6.83580644685168	6.75653750113585
CCK	6.27856840953629	5.44876191687472	5.91797297643529	5.49642319065288	5.26370210991018	5.46756583511671	6.25656460996514	6.03496075369539	5.16150612624891	5.90003891322695	4.74408064549872	5.57016956320815	6.04248820384877	4.77422188909533	4.79925679223702	4.93747487168409	4.23625760269527	5.45546556087097	4.90781785002717	5.15095284677153	4.83620960032248	7.00359329097593	4.37119202035695	5.12774792524608	5.02133604114531	5.14592214668673	5.47954283878162	5.27749900203489	5.38607003681298	5.40154349197626	5.33591531551581	5.67309726977263	5.26765834911205	5.23053032054581	5.21139398049975	5.38583552284182	5.34936413339481	5.43673845538029	4.95398251189709	5.52821677186094	5.18621388039714	5.15288274469718	5.08370000647396	5.2629390346259	5.26863437392532	5.50206288041145	5.1650808213967	5.39457284336705	5.29405233819867
CCL13	7.13023745823538	7.75704104184717	7.60404734994104	7.33226378725691	7.72264764017463	7.57572512651874	8.04748132942849	7.09242513397824	8.09682034140582	6.93289851223663	7.05683751762263	8.50697692199203	7.36916825072595	7.28856840576572	7.27909394731322	7.49478178381901	7.5925035603103	8.04679871253414	7.2318399088965	8.00465960490428	6.81545969239319	8.6390022120184	8.04626855330666	8.31499087399982	7.20538628257876	8.11586059053977	7.5713652636962	8.30352375264897	8.53545575260931	8.43727414080008	9.02195688727389	8.62129331273811	8.3688693475741	8.71493369389891	9.172437732474	7.72459752200226	7.20538628257876	7.68863328831905	7.90728855419016	6.89567696386644	6.16648813570328	6.05262813260217	8.32365943317249	8.64361986423989	7.34218560952422	7.95036822197008	8.00757989360809	7.93531659325692	6.94354875386276
CCL14	6.07250805502774	6.10716022162354	6.0886644350193	6.18018495000736	5.91436907956152	6.00242583814915	6.0187105375366	5.98644379708794	5.95986871460794	6.23416122994876	5.89973838203277	6.13830880770022	5.79964475956089	6.18932355002499	6.15345853836423	5.90964424680172	6.31690244171557	6.03880147576943	6.28357020170926	5.82430079421467	6.06168801986426	6.05072506271339	6.09124543796817	7.22085038329468	5.79817501979586	6.28331495657062	5.71160124522216	6.15880690280686	6.37471604295888	5.85835796515623	6.31533352685133	6.16463346770029	6.07873037349761	6.45696749956734	6.20366687860487	6.36243050405389	6.68062470154217	5.39330763582084	5.89060569623177	6.22241605874738	6.57098782986744	5.36603423417771	6.51295787584426	5.96036345565725	5.96224201410775	6.18217056925996	5.93809705402828	6.29977859615857	6.46852121744118
CCL18	6.59699747680306	6.75852685518193	6.8805291077769	6.65266009521525	6.35279576003655	6.39300899333126	6.57451535707431	6.32369808833021	6.20865202589054	6.20388309140263	6.52074347881645	7.15208944871092	6.21948073427664	6.81163055425413	6.37706588112415	6.33411444523802	6.73009253150587	6.79336159093388	6.60113891991098	6.78577790939859	6.43081983105687	6.39514246402322	6.39413364665985	7.15537033221201	5.93759635175297	5.43906199507907	6.84485788693558	6.72934006047296	6.90481372271191	6.63568349800523	8.64456417826389	7.52794676722175	7.16850120094825	8.27809087967205	7.01315583520627	7.22961110745358	6.7873581742672	6.8468188764727	5.70352940175968	6.90481372271191	6.53514346206028	6.65752335584949	6.40624120724778	7.69646343050963	5.80606765532977	7.5056517960013	7.25453810449794	6.61956280518496	6.09419909616824
CCL2	6.63986750009562	7.32406707672271	7.86292890746849	6.6577186821299	7.46839050845857	8.10346911571655	7.76158965435777	6.6302644433301	7.79742155868785	8.14647006103918	6.70009449771849	8.30578677182431	6.3997511790596	7.83191183215381	7.60283503620834	6.87882666609204	7.53404416419824	8.11025417139498	6.17979861710464	6.95444249567849	6.60616369698781	7.62825081214948	6.53867802000879	8.2274992481098	7.57369554647826	6.77609680970377	7.62783277639611	7.47643498730575	7.5344595320125	7.58858065558099	9.01389309327482	8.79402437077127	8.76663694483831	8.44480271428539	7.91342677346365	7.97623869365867	7.49325949035752	8.29172512770033	6.93956109675941	6.75409932621148	7.2786907042247	6.4335706573888	8.10627377890788	9.67424489001747	7.78753575716075	7.80933617473149	8.03197803162138	7.82290909007779	6.5492682494134
CCL20	5.60705624090439	5.29214289537129	5.32479580846842	5.1653918457235	5.47183781885884	5.54489729257443	5.78509815553635	5.2351082541596	5.4221041717869	5.2920278130557	5.47630013451274	5.37472410777939	4.95216500371087	5.41224332685225	5.84823190023762	5.76062063647844	5.42200838084354	5.33280899230845	5.75714933821576	5.37003623302277	5.10293938385884	5.41373412550865	5.34122770164646	5.72302184748214	5.4661322123703	5.20195966618264	5.19600180100548	5.44842039845483	5.26775896136322	5.39322761823884	5.72752454616246	5.36377307743127	5.59233777047958	5.7516318772568	5.32689154474847	5.45662076256385	5.22290991788001	5.50922503692356	5.37734964102286	5.20072619825474	5.96613840248087	5.1109224389033	5.65298810856308	5.52735392945604	5.37057912715021	5.12237433294812	5.31708926209473	5.36556670251521	5.31180003192018
CCL21	6.9748108352999	8.14258378402344	6.84514597220693	6.92449588162366	6.63060499927785	6.82134757614512	6.47247514612371	6.54758593580055	6.71991149665506	6.81114162819994	7.03337713779974	6.93662546373652	6.89530062303586	7.0387918117532	7.30343400122878	6.94796901408979	7.13892765703734	7.17034701510942	7.07774307469816	7.16003419859937	7.12658200884421	6.77959759013552	7.2016773160441	9.59376983783438	7.68352315417478	5.83522965095566	5.2900139150204	7.28611295525591	7.76076436199454	7.18681067761845	8.53364099156318	8.1766188329828	7.84119877863714	8.75425262070487	7.55058512296034	6.89351956754676	8.13671675620277	6.86774860351361	5.73247814921073	5.9426387689515	8.69071986767118	5.68203569042133	7.80767939564409	8.21451654282536	7.30436265570898	6.41922472027726	6.7806885113048	8.05856320300505	6.62099455543489
CCL23	6.01708741360798	6.09501073722302	5.75642305494723	5.72565503073435	5.88326956553256	6.26617006622858	5.67335206607525	5.82101498883134	5.96156769895127	5.90519004008507	5.91694441654308	6.08242040594873	6.0673200470737	5.92704670960984	5.96989029857131	6.16402108378601	6.04923941364665	6.30729830755905	6.11597620805449	5.97067317266248	5.66072956189311	5.81048372365983	5.89158144084999	6.12778420602559	7.17008380211426	6.00432948630527	8.2209774994199	5.4936899910112	5.72568288025454	5.93421759637097	5.94509683623976	5.97688887053354	6.28968192838035	5.77535267431401	5.79896481857766	5.68726268906846	5.71790294527931	5.51769792894767	5.48825615077413	5.67616150882239	5.1568238002421	5.11217771909753	5.55858073356999	5.55335634956398	5.73225508967675	6.34529093941098	7.16797120714803	5.47128279804587	5.07945862135282
CCL3	5.81389203136622	6.35052895857683	6.27686599269173	6.08536456973112	6.04446491550583	6.00644100633791	6.43365277596052	6.02868477031773	6.3848413099126	5.83570117270316	5.59723876508158	6.30646490908974	5.77282576369805	5.95668283492396	6.24356721174397	5.98437554908337	5.76915988077136	6.17937679063985	6.78301137165374	6.35792868767634	5.87935288788802	5.5397231528934	5.91590631568439	6.87387034147099	5.6520667902183	5.60242607006727	5.84691408846738	6.38246023571423	6.31303360568438	6.175746983229	6.2851252823802	6.22235180072407	6.47307069840825	6.63355898276215	6.66622988438341	6.25213719689937	6.66450899323037	6.3797386246638	5.4751803895496	6.10603594821869	5.98677481701722	6.31859348203146	6.73560252567119	6.30171139520752	5.99639156169592	6.63328518271315	6.29838048263961	6.09846691939939	6.00882246955429
CCM2L	5.5521113191736	5.59593277569397	5.59539959529024	5.54108511940824	6.21502937426182	5.74389893259535	5.50152910611774	5.91501487954447	5.12101311109894	5.73235251762269	5.70518231448526	6.17058762230836	5.86557769325729	5.14446882432916	4.58573946452793	5.80563423081784	5.88839533813549	5.13745881311941	5.48104973421695	5.550892142572	5.70126198162136	5.9433258849165	5.71860797186453	5.54832238783925	5.7298823570655	5.68613544394233	5.07149807877363	5.37822451704105	5.9463762149103	5.45708520489415	5.52088625214676	5.74404811961066	5.76335869150124	5.98716391065968	5.53256679319277	5.74139554650249	5.89067919437691	5.55439665816757	5.6518383851486	5.60507212832506	6.30446656977469	4.95869708166458	5.9354913455862	5.80712163831149	5.72203186302342	5.30853108978239	5.61840413914148	5.75729795778073	5.40390847955042
CCNC	5.86318596129335	6.25948932852658	6.02979854713087	6.00961514456556	5.71019820998336	6.49473647964618	6.09349549121331	5.79945922068075	5.99652191088281	5.99151527669725	5.65539468659086	5.68337344908477	5.64657168920215	6.34824488268304	6.55511604420948	5.67262448797977	6.06699317672876	5.88363010173942	5.42316861288021	6.08996966242109	6.01405602399222	6.21732362897256	5.90513814903267	6.21459955883147	5.86289802553141	5.65158092958117	5.56780831168685	6.02643369770102	5.88422259140463	6.18213968328628	5.60406706305103	5.67461805161443	5.63495917259067	5.8065357940436	6.24957929096279	5.76840445818752	6.14101872723059	6.02818483776717	6.45246453838431	5.44259847621144	5.7865012589325	5.4927683070319	5.74785884445137	5.93417293672646	5.92796124410606	5.87323123835084	5.40689381503977	6.27235423219149	6.1323930103868
CCND2	7.85138817152463	7.5620765232777	7.56031883605666	7.15552128558935	8.33829482503183	8.06070579319513	8.04491936014159	7.84408994849815	7.17786098785336	8.71286233875969	7.61617726255627	8.39639387708213	7.76207364260968	6.99418524985959	6.74628584782172	7.73644525284952	7.5732667680079	7.37289042480964	7.67382355160809	7.01659303259983	7.64446689982318	8.60673514946959	7.63783720942918	7.68159379565228	7.06191592544823	7.1866126352885	7.10824425890029	7.66044776144881	8.15127110301128	7.37255516225974	7.94523305492486	8.02102618525635	7.63957613878229	7.87608849566644	7.84084981252583	7.53833113017804	8.20255807781969	7.97466402421489	8.60720225259896	7.71304531372126	8.04827672478321	7.24459795605155	7.44181570182471	7.79746157984486	7.97404111331845	7.41484254853102	8.17370217754964	7.90276058341437	8.24371707235848
CCNI	9.25944174601363	10.0110702481258	9.39455825740459	9.8034585412622	9.54570335551029	9.86868828297539	9.43065789974005	9.70585744618188	9.67873490639559	9.70882098653114	9.90473787411976	9.54709181574952	9.3545618314172	9.8421347913502	10.028564695994	9.71529434194841	10.0561379124233	9.17669024269631	9.89794129416483	9.60891645704485	9.68671051728945	9.65002816992491	9.60268892525102	9.87467910772015	9.30938561777912	9.75683556451361	9.50695360072601	9.49960821898429	9.16213477615194	9.56783924212412	9.42227796120906	9.48047373118804	9.03674800361697	9.67203701347311	9.55436530272377	9.41972991077864	9.57343360739195	10.0013538585083	10.113365966335	9.60134586891586	9.93680072634229	10.0013538585083	9.44201849736371	9.29477616499585	9.81614793841033	9.7285583503121	9.76437949563952	9.70698170509033	10.0620683692467
CCZ1B	5.64431426214384	6.55696419307219	6.73916034442533	6.21466857298933	5.72788718401131	6.43652665083807	5.58661621215663	6.54529270520198	6.62280803437664	6.32871815408195	5.8057966785774	6.21334152304374	6.24067489533896	6.47699772458627	5.86232380214203	6.2033353527523	6.3443343629669	5.62246602962372	6.43336775155582	6.26516412444833	6.50048004998056	5.64307568219462	5.71844556745308	6.50903947562543	6.51567713251405	6.10953665563062	6.1981478147323	5.86306802535651	6.49727612684359	6.55761590283108	5.51413994616129	6.3180210856903	6.28172871397893	6.25887808749701	6.5401082254044	6.41180061309626	5.81244203906398	6.43478302616177	6.44489849747315	5.52081680886525	5.69893440050182	6.33282203203101	6.39557627439324	6.58258970357123	6.41441251619771	6.78152228095564	5.87468031993102	6.46678382370252	6.23661539451904
CD163	8.41662764813843	8.38992727044931	7.50298339917618	7.83883891525216	8.30293845398569	8.28182719428147	7.94109034692242	8.40150149830128	8.54171724131227	7.43694645200755	7.3179869206884	9.05372855354258	7.70056224985441	7.3519450473776	7.50154490073277	9.95386048056126	8.10969900719911	7.87230293167271	7.48347251246556	7.96119097814725	8.32950883520648	7.51114268751013	8.01996619155558	8.49960779580959	7.11774335542958	7.46948635596929	7.46802649344773	7.68250765832918	8.19989945429275	7.89366347450489	8.53879483553775	8.91680962150808	8.45685789903104	8.35365824666311	8.21401337198701	8.12732534511142	7.38510770532375	8.45919342395632	9.22043934170907	7.65235279165674	6.94135605620197	7.17566112093387	7.5788000197234	8.86640035817345	8.02274236298845	7.72953927556762	8.54450258548826	8.01664397704211	7.54341063070683
CD163L1	6.22602403233546	6.00634313584738	5.5886159628463	5.63577507850786	6.17740877555874	6.03319785457148	5.96888274904398	6.24481487154433	5.40262918229615	6.40925953520912	5.96281113532723	6.51323909568252	6.11441743468138	5.51196998960266	5.34935212115508	6.04956620447057	6.63722951163875	5.77660378081399	5.66917581342695	6.01460342726431	5.82628682092991	6.07351310699177	6.62466698510883	6.38004851540776	5.90170573580873	6.21272611928191	5.35018303472292	5.97539655543219	6.34813375265467	6.22280642477719	6.86044320760667	6.77070000736915	6.83752545227068	6.63985080841692	6.62426616610966	5.82119645746372	6.46975945549225	5.74787006616643	6.32663390310788	5.77535099491288	5.9058997419031	5.07319096849334	6.18689720242754	6.10395824394177	6.11013314782985	5.89664828574782	6.29776492420884	6.29275628574428	5.68867155166972
CD164	6.57244132454536	5.94663460689862	5.90192870065699	5.73805596751301	5.80657993401242	6.09827887839314	5.90904442299521	5.9168427612037	5.80185396493501	5.92816356083635	5.88586236271679	5.9123982387788	6.04097038794507	5.88852377801505	5.82009018023567	5.31850376523478	5.72775276784734	6.02667275814759	4.95957473072794	5.91842556166014	5.84261667130459	5.42667268480169	5.84825030239882	5.89748648541652	5.94702316143475	5.84986739979396	5.93822901260685	5.51000235753705	5.92629276416981	6.24747208066626	5.96969418067009	5.65464397069016	6.24300089549926	5.95094857734756	6.07916018011095	6.04940201336613	6.17147763841736	6.30347821478001	6.8145538205556	6.01015767023188	5.9235570467032	5.59255486523066	5.87714408331108	6.03724784986717	5.94802537439974	6.05927886630802	5.80196338694659	5.58202524870237	5.68301611911319
CD177	5.2009457527367	5.30580100443389	5.10545989417244	5.04558323426156	5.37377622923913	5.2467447055287	5.36900876145702	5.43545045896949	5.62218279336932	5.18572502567826	5.30818473832494	5.14237846128016	5.26277629288614	5.20702258897314	5.0426524139037	5.28980822598672	5.42185172120357	5.2408833335075	5.2768735388074	5.12769505128733	5.49308992600721	5.47894383307999	5.21287446028765	5.22577006986219	5.23127569084928	5.04986524027428	5.20544663977867	5.25574168113743	5.06492754889347	5.04614291096499	5.16741589897494	5.03682827579832	5.14392756507651	5.3006498728915	5.26079831662948	5.13109466550164	5.14636428550898	5.22385700412721	5.13791182454938	5.28270839403158	5.69343074800743	6.1946985537289	5.21622033898807	5.17074911362057	5.28198674633593	5.14102103158769	5.30645737446275	5.16488688555312	5.10517795928034
CD209	7.18897927134321	6.60716279932989	5.72359340341043	6.22078630511572	7.15084860765315	6.62874669646244	5.99370704274676	6.3529864837928	6.18757571807225	6.77285071973617	6.7265979642541	7.49369405925886	6.37545395672984	5.39298533964568	5.33952502844692	7.11594664256806	6.54672476346006	5.82117481496714	5.78745724219231	6.49155671085041	5.70084273250867	6.70427422870506	6.15606557398889	6.49523902826764	5.70422804438493	7.12956157329382	5.38748420810169	6.65607168360914	7.25471858557384	6.69265719225427	6.92222853580926	7.34089367919262	7.30518527555734	6.84726447339627	6.99440499558296	5.54555823258716	6.49408099690366	5.9093882104952	7.19492957646839	6.72680745578026	6.12065211816429	5.59315964972531	6.67298295018131	6.03540622542528	6.12949799687593	6.31359627637822	6.37186976926795	6.52112633097083	7.09290407762845
CD24	7.45044079441214	7.27975512436424	6.51747384304332	7.95629941042914	7.66975036301257	7.42701372897969	7.18687832905136	7.5412685484372	6.62853858907512	7.37940156977144	7.77334328532675	7.96244342963316	7.71249518233193	7.48858794333498	6.69291351867795	7.48683413413877	7.59014778285276	7.74935767269393	7.16367468249906	6.84171847210089	6.91362905938711	7.11578324969062	7.46227239095207	7.97553737185886	7.53698571437339	7.01321373621907	7.4277472545737	7.17106247293291	7.48575096640443	7.48507800110899	7.49932914100935	7.06905862405268	6.74474831801217	7.11753786460889	8.14521624106628	7.57310775838852	7.98268342254295	7.8854535089748	8.53709778501538	6.6879637122973	7.88290578778678	6.43347940549599	6.90998235745711	7.55849158863389	7.08648084381527	6.99503431350237	7.21776008700808	7.58656144845339	6.82041198699776
CD320	6.3484746522042	5.83176221313103	6.43047482783039	6.13989446752989	5.55289352917297	6.84113073238492	6.10161691300805	6.5677880378997	6.74415090627215	5.85848502345427	6.31421036308678	5.53052502505829	6.69058845093159	5.78815630538897	5.06584424002359	5.55371950065996	5.71197839161682	5.73343569437645	5.99522819430444	5.86907457726033	7.08874261946049	5.70895725045776	6.06520689361468	5.95176150546795	5.98852152181877	6.44195611772805	6.2311499246815	5.76838933224096	6.32871657279962	6.27756163297203	5.9972764169273	6.08532969143307	6.08343399351681	5.8576655412069	5.98006662937732	5.85994895021118	6.05124001959823	5.96022160245268	5.51400102416584	5.87391153281313	5.95401623167106	4.91369269727022	6.24037326249279	5.84457206932156	5.66946220691164	5.60327125301217	6.21241520663105	6.27142104681952	6.05606996286963
CD44	7.04612579920468	7.52699385591442	7.03043264305108	7.43820336129192	7.50566698433041	7.69874178677363	7.08718218987429	7.40161676025339	7.27043812825723	7.58638158979507	7.14373550159212	7.72107142250297	7.36317957687821	6.87971118174935	6.71083557713513	7.39360730026607	7.55600442366471	7.33465610093449	8.05285987829844	7.24646030555275	7.14782569596314	7.47465405158329	7.13768412048795	7.86256555569134	7.72114677823192	7.30571722062246	7.51427750877596	7.35726171995347	7.13596288468804	7.13198297253757	7.43119988462692	7.21229978339103	7.27310147551031	7.62241095236247	7.07829000468243	7.42378992093708	7.50261040058209	7.82662661818745	8.11546359578618	7.14368526917964	7.56942898847934	7.67868089853616	7.25215612723206	7.32385834555688	7.52844233906393	7.50598322978513	7.56477720717308	7.51166632860122	7.36965956395947
CD55	7.06481758486344	7.07001036063311	6.586588867064	6.88145577031203	6.88316235395736	7.04163238918632	7.71027238767481	6.26231566496938	7.12020377690906	6.87646626856325	7.25973676589817	6.68535612662721	6.95299295878171	7.24877192606531	7.40528096485742	6.82482270996113	6.88351242511165	6.88193406212589	6.24485801376329	7.09116281610131	7.46657075121504	7.54123210335942	6.82634459605938	7.01253164190184	7.30689719076144	6.35409641665973	6.75322979816153	6.70921784904342	6.70241138441901	7.30020360917648	6.94035161213113	6.35420547315547	7.26035015643536	7.1085970859786	7.07931159032896	7.44699365244119	7.22587395424292	7.3799449535521	7.23956054445816	6.47074094857595	6.9592643044185	7.77420905818275	6.38984685790765	6.79139957167018	7.20439939094161	6.90028100303446	7.29683720734748	6.72975108259203	6.70006666976062
CD68	8.35708808382137	8.56730226695034	8.0169903791126	8.22728464530992	8.31527383718361	8.1174265801478	7.95473911456166	8.45065973915434	8.53392228554543	8.10979466157101	8.2397749902867	8.45861122718132	7.89148326955012	8.11852619427271	8.20032495312604	8.79759183087444	8.44111318799643	8.24608275895269	9.08685358266127	8.80520626256049	7.6455958537505	7.9889936689814	7.74364731679887	8.5788873748972	8.41952156518044	8.22275521070837	8.22385413967383	8.08125829734169	8.41736231572216	8.32047670777897	8.45742723807345	7.94160548785164	8.48946034255318	8.44357527142222	8.65491114513479	8.51271111811983	7.57630310577609	8.72424003419565	8.49817863790187	8.0451863699546	7.60361969879194	8.19649140482482	8.31928549514717	8.96328800235123	8.28686410871077	8.61347766228953	8.15569260760314	8.25670367209963	8.05959674695417
CD74	8.46694717803772	8.73430725455022	8.11178286177037	8.82446030978211	8.88171787175597	8.97862659808722	8.44357439015277	8.36107878112175	8.71621004355103	8.3813794199321	7.9840181426441	9.06468096936242	8.39168105414245	8.75350742205027	7.84471070221865	9.95285550791066	8.85647791118245	8.73403213672264	11.1128623161019	8.70553604351528	7.96053779281868	8.04889952530657	8.25745469460709	9.13495828998432	7.70941239414659	7.8804442735286	7.46018968185709	8.47241931388453	8.60862533663668	8.26023507856373	8.685133956025	8.65583584507792	8.19322811995757	8.76652542846257	8.30116673497118	8.6262124753013	8.40668427281725	8.22544561915793	8.24986815650057	8.87437338129989	8.75806108856605	8.7873049345609	8.92198194301877	9.33029427459314	8.95589588374407	8.96627769558071	9.37096155480039	8.87010531045336	8.59275846313456
CD83	5.88571186750624	6.06100155097179	5.96664785712393	6.14898402247952	6.05320592950818	6.25079509916211	6.08732425410209	5.87168705064696	5.94373469321187	5.85060918680307	5.90032122001964	6.09722404963409	6.16372022204868	6.13079601143343	5.97735837405574	6.14956445873451	5.94760192102849	6.03305577133815	7.67284199160988	6.08215166113562	5.83480078892016	5.91380665517476	5.87987099608027	6.17198995998693	5.925721521405	5.73046579661613	5.89166425427062	6.119297753373	6.20412707407689	6.33628633428498	6.31575660031601	6.08754767332361	6.07242178466092	6.48761938938556	6.09345725802112	6.68684885193052	6.36506370208592	6.58303489083087	6.08875228880272	6.1779585450057	6.12139239053667	6.0529214493741	6.1528866142405	6.11695522426362	6.32758323633591	6.25853437840836	6.5515949246011	5.93653120311754	5.91444741562552
CD9	6.04156250903907	6.55601456242278	5.94855119109223	6.30775002833281	6.11791359829418	6.11298361956321	6.27205368726759	5.86530598770312	5.86530109685121	6.10811722190715	6.02683905770593	6.09959537080304	6.14459319549401	6.539825842582	7.00966553185826	6.37365135411125	6.42489082256438	6.14009162466456	6.57819167207536	6.54325432977486	5.81975748381274	6.00937581258222	6.2971466613797	6.38327945446609	6.00873551340283	5.99783923790352	5.79302263449554	6.32203190175473	6.44878503520493	6.46364961644351	6.38340394644653	6.28393665748091	6.2834595773104	6.51844806574061	6.27251029290326	6.19111462410021	6.4362940750616	6.26975284804943	6.20139540728077	6.44363531797345	6.43130436620007	6.11087091739612	6.22201832654449	6.28065452260416	6.28488247382718	6.29238912416441	6.16981829537771	6.54378779615515	6.14479367347085
CD93	7.80875752405666	8.32675681119722	7.58454260284987	8.05132040005242	8.23960488392858	8.24576283046806	7.56979650126369	8.39022934618623	7.7111749611951	8.17250324818573	7.88640913852251	8.84575908126407	8.19801603849456	7.36985006553401	6.55903560613552	8.14024214773112	8.49556447252866	7.1720419273581	7.65275621172325	7.73464936163738	7.56791642024058	8.18166750785879	7.75437658860455	8.01572601585152	7.16814219833655	7.22048754979578	7.03523371424411	7.86957309015977	7.86434919572781	6.9994272145454	7.93545899874552	8.16895803027517	7.81039083136764	8.38286124231465	8.30902960433401	7.3777483519636	7.59798726387478	7.66741643076266	7.86957309015977	8.28207478640551	8.42912050317353	8.65056569415305	7.53472374432712	7.97777622314365	8.15026418532332	8.17091810945381	8.01675504784483	7.68101864436258	8.08603106800845
CD99	7.22161087528653	7.74020162088705	8.2522181912292	7.81093996833376	8.08625586184316	7.85733017969545	7.77224616505241	8.13520529496035	8.60176489173917	7.44771325679752	7.83885214508317	7.74567405751083	7.93724425421149	7.35331776805105	7.52839907376985	8.58171762390634	7.63215537216939	7.37114672824074	7.75701134148673	7.69862210241897	7.92497022969016	7.57819924564083	8.04931637436608	7.31909899767156	7.96615446387978	8.1126225022319	7.52396175779907	7.44083513999092	7.77416657353796	7.83433223662843	7.86646010110715	8.15965131056086	8.16821860872393	7.73054085884781	7.70827382549931	7.77492204444202	7.79906832407357	7.29281942865661	7.20947143106974	7.68134094031229	7.64523518895763	7.10476773034453	7.94871112714475	7.55003592770092	7.49874431771353	7.60053930654793	7.9820054545831	7.96786494530909	7.53413530027591
CDC20	5.72464947941959	5.99199274709269	5.37411983187964	5.64816719195024	5.84470264733823	5.3103956217978	5.75221583935157	6.0092069092448	5.60112907199427	6.0254325066237	5.95355514662415	6.01191131571698	5.98063830039292	5.79938036908122	4.80567313817582	5.38782160817733	5.89337506508251	5.98860677101195	6.22832019338151	5.50799681147724	5.27839589051744	5.81805727290021	5.62459176915876	5.40950553924074	5.59382853238146	5.72754621052731	5.48183346831386	5.86151577103999	6.05050719275844	5.49708380070538	5.78000146010589	5.93985317828814	5.95449122745596	5.71718418810069	5.97204633328307	5.70012388676493	5.91186835042593	5.55062722193196	5.57175248652366	5.93407083525837	5.61015508943124	5.04181588069912	5.83173789913566	6.0633940123482	5.69963406018596	5.49809033459021	5.41206703061517	5.42819347558696	5.57293722967198
CDC25B	7.07060853243309	6.83199491301666	6.38785814757388	7.00613571262156	7.54815089600186	7.22257213046992	7.16317570206444	7.49451405348018	6.67327539208482	7.11013159362401	7.1615997968363	7.80621488568268	7.72185553279226	6.92711195756355	6.61015579536443	7.31824835811232	7.03661119132706	6.60317719033242	7.14092021486299	6.43148561268587	6.82837041545652	7.33380483182952	6.81520823648933	6.90065141348384	7.4261909843723	7.32785311412497	7.30304603623791	6.80249371027794	7.36926056197871	6.86213785854093	7.67811166908386	7.44178912603495	7.12133144422419	7.11971535108393	7.3574708878714	6.84236697788166	6.74975240945902	7.09294236383126	6.90330727717246	7.96872318473658	7.10928639463557	6.88814375566858	7.33826954271953	7.27837291001841	6.73507265584805	6.79881726702803	8.01581249612937	6.94406231294752	7.29577698999045
CDC42BPB	6.76679306559473	5.77879129303567	5.7557716590108	5.79597328553957	6.65505716518993	5.80730189097777	6.21628096678713	5.83201589714479	6.3000597268466	5.86844489820083	6.20484646309005	6.80041827105271	6.67235829323507	5.86115366388257	6.04548282075224	6.73683709561297	6.13202817282505	5.89476312379583	6.59750146148656	6.11519034966252	6.62406868718405	5.95524175863849	6.41230115224347	5.99469136833508	6.301793500758	7.07524400708163	6.17325756853945	5.67730686565012	5.91368825041807	6.15798850635577	6.19323719801383	6.71793278717919	6.20483258639094	5.92861894790905	5.61047083473721	6.19570811329085	6.17166905530421	6.00508557726072	5.90167677772695	5.45752809803125	6.30772199138239	5.06305078654539	6.21506219459382	6.09072880872677	6.18568417774432	5.51572113837601	7.24398846971722	6.25704595489728	5.99995229105421
CDC42EP3	5.67009629901187	5.75223320205028	5.65527525131065	5.46353858159084	5.63367454854059	5.8291444923401	5.66932820912944	5.64821466864045	5.61874145222181	5.72091526913976	5.52759370527402	5.92507128815135	5.51874686706329	5.80592804359842	5.92317785727839	5.67983139170772	6.0425890401624	5.89936707092321	5.68102818291987	5.3242463745408	5.4921673846203	5.8639407502695	5.70261102313453	6.38158461664299	6.23290991647148	5.53626493586094	5.59275454469547	5.80513652179198	5.72345995326584	5.64523497933414	5.3915241596274	5.35700355942919	5.63099389365442	5.48585750585059	5.63828710930908	5.67943257432085	5.76987496439389	5.82130819193473	6.13496393847347	5.34404611693871	6.02338285863634	6.02010440228207	5.51848103221292	5.75905103183072	6.01530959005014	5.87709128504726	5.01714157162362	5.4294293331658	6.06753031732855
CDC42EP5	6.27928600263829	7.02991680882028	5.45391572253055	6.85529001225981	6.81846243532242	6.66407292130946	6.18738863580974	6.25839473250397	6.01938649128606	6.47183690342996	6.71774673404791	6.68510790911341	6.30677770304694	6.95111130460924	7.46384968355237	7.18842563535915	6.05744937810964	5.58473746165575	6.72945956910958	6.76098258006503	5.96843601392078	6.50993773580247	6.35943420176146	6.45871920614476	6.53101215717838	6.48327697635992	5.76363207947482	6.58564444726427	6.78891283377092	6.66718492205827	6.77840427235903	6.76533616589555	6.79061059844307	7.07685830813778	6.76084000351675	6.64068660850624	7.16237138029068	6.31981959498756	5.51072055714111	6.10606271069204	7.28510438397581	4.93496241048361	6.8772395902004	6.41712530042594	6.91136494673371	6.05114093118823	6.22260656437934	6.90817865231525	6.59460715429263
CDC7	5.33656016775166	5.61806822224989	5.61691280539685	5.76552142063799	5.88514933858304	6.14082658220598	6.02334544718428	5.9373356664454	5.65020082350216	5.8566765661331	5.86997660613791	6.64483491068984	6.33724744722296	5.93710082331458	5.66762735226783	5.60612992353616	5.8395368740453	5.87353914143479	6.05759530389942	5.40617302437968	6.39272121113147	6.38386301525816	5.93860011423103	5.38475654771081	6.22471777896689	5.91923390334206	5.86068322878869	5.54725129351879	5.94751750496335	5.8524252222213	5.97340374273736	5.99261383719993	6.32175289973418	5.70615767873277	6.11893138244487	5.64543359588269	5.82395829833498	5.54092006065444	6.08072947930953	5.52671353007496	5.65374074037678	5.6709257852829	5.81065136979831	6.50149943563328	6.22311134674758	5.60065666016972	6.15528966836853	6.20283061245885	5.32880108065584
CDH1	7.33493215231419	6.25157567740565	5.91295667825591	6.2308274272929	7.35545711827838	7.38669972337366	7.1577475925765	6.39980096242288	7.07460001079188	6.97472329356866	6.89080384333796	7.69115728601507	6.85157349778354	7.49069964771548	8.50528564308823	7.88635812074951	6.28738701969462	7.44128514806781	6.97822713713075	6.73874733816563	7.88153174799977	7.23070998204584	7.17574876831357	6.26864832691895	6.09872723287352	7.45197042550686	4.88882406948613	6.99379744106295	7.68516081950099	7.45841768223323	6.12920017220832	8.08471729283422	5.88304626027815	7.08392289125142	6.77234060671416	6.38760610990184	7.98434933933617	6.35656994478417	7.06526557094753	5.74208315573504	7.87184125923695	5.11859967404838	7.50599347601094	6.50319607942551	5.66677874957446	5.91152366455446	5.83306276952799	8.2540160627149	7.46291975852407
CDH13	5.66963758643988	6.07449756022864	5.58764221512735	5.62048248941333	6.33751031344141	5.88692040750184	5.76547335542538	5.98759271583449	5.48077158552789	5.94989869031757	5.5702065768403	6.26721902311131	5.87652442968804	6.03849029932389	5.46115208109817	6.9804258089363	6.04547832414575	5.86594116425211	5.98736896134513	5.52287389639667	6.02236072110582	6.41981754176193	6.00737121341767	6.65052767528573	6.01392028946475	6.31867866811177	5.50670201348572	6.27804365818432	6.57931112388377	5.98652725220864	6.43332961062591	5.96493655236513	5.82011681195254	6.30152340440385	6.21479976547032	6.16494050292792	6.98262718717229	6.14567241637299	6.03181494792893	5.09728710896053	6.09756606952008	4.92907526811289	5.9911846000113	5.99401164276158	6.45544711757823	5.09954725131761	6.06283409641718	6.14464677421424	5.74824353907565
CDK6	5.84543529162962	6.37286042067025	6.48738118397451	6.08699544779038	6.73417277953482	6.21029818135577	6.05359130703653	6.5051858698489	6.21447091424229	6.7489848889435	6.29401543120724	6.5708795352429	6.07146196411072	5.90093743926677	5.49758054249328	6.18848418246998	6.3722814812907	5.80331515181444	5.67788149648234	5.50496475042858	6.16543584113347	6.50437753939444	5.96215208611502	6.35740383157491	5.88405152375982	5.91243380733624	5.87090413252537	6.00543391454675	6.11201147687728	6.29581788226403	6.20690193231292	6.17987749089208	6.26394676581814	6.41482767341256	6.30941659896941	6.19144572619614	6.30142224287625	6.14433005305131	6.40932285567723	6.42161301844764	6.2482392864199	6.09971648192839	5.72455870766126	6.17902122886372	6.32016143105885	6.28973900172413	6.1288873770343	6.12611950519547	5.86538095251177
CDK7	6.42665110630871	7.00047626332182	6.84831668389884	6.74479150107328	6.9367655496033	7.15448410547579	7.21814144373967	6.80232923807036	6.98359338992437	6.95823504471903	7.02435133074238	7.08460473665399	6.79662432351348	7.72384041275268	7.96493010192654	7.77378110519818	6.62601517999898	6.92906024126058	7.02066582635318	6.87943699280663	7.49279504688986	7.20231981403525	6.83436816780726	7.10845127950176	7.22315299853226	7.41411764961444	7.02061649555595	7.01355582158425	7.24155276576457	7.51713011145585	7.07111032504741	7.37667802890765	7.09622754589354	6.64113904916664	7.19483238767913	7.09906503143853	6.78750083396913	7.02862102551186	6.54520304154328	6.57183417977264	6.59142535560361	6.47984323373425	7.29127139065458	6.52882413210787	6.65766787094228	6.70774352390574	6.77193855228181	7.32149549372245	6.97366237257161
CDR2	6.39233001000226	7.1297248389539	6.42955741375403	6.55502280909598	6.34106647532468	6.6338288587881	6.3586081242753	6.44929384601387	6.38801070950688	6.64031270669726	6.43033116599696	6.45443501751426	6.26152670361726	7.13346627385013	7.66941213123591	7.04688523019765	6.41092859393042	6.60764775594784	6.56587578206035	6.65709933917045	6.43014592658425	6.5468356002848	6.49845074637193	6.63231967873211	6.66586213022328	7.04096699955744	6.7518032364803	6.59654668164154	6.94821958066889	6.51358327582058	6.628291480786	6.63252837359498	6.53130618764468	6.31450034887498	6.71368003419348	6.54736064503856	6.90973422562633	7.06387684177197	6.90577409996401	6.57036470585621	6.62984412484989	5.99938132352627	6.50842578874363	6.28298030035672	6.37489741780529	6.34103564442201	6.39282446993615	6.71663810575389	6.73858024439889
CDS1	6.05224005023862	5.27621956943039	5.68936183460321	5.24988504739824	5.46238825174488	5.65239101312592	6.11704638948824	5.39890086154471	5.85598339561191	6.048757431962	6.23463611915621	6.03597868086646	6.610392612589	5.65665486210746	5.03003550640395	5.0856430524758	5.70443342093224	5.69869821551499	5.95450444370965	5.62476297048496	5.3595102258883	5.13859366993267	5.58491292560909	5.49805494382496	5.25364594413864	5.70515881210139	5.21836358404396	5.57465892184368	5.72641979251495	5.72767856739883	5.42906689418063	5.64275967715578	5.32283813906252	5.45708615139791	5.74687699957099	5.41218577350119	6.26517450272827	5.32675641666968	5.85279364620408	4.8974662368921	6.16541071764482	4.99548898307717	5.64937882126136	5.47337125768125	5.1325318704908	4.87441627320445	5.42704852997175	5.91514671694558	5.2777732461511
CEBPB	10.425903935175	10.25395710857	10.1693005051284	10.2184028911078	9.8821322429099	9.93357971794353	9.7489511901279	9.87178495423928	10.2508891610651	9.44423409723596	10.1427932188992	9.67376429388427	10.0364857821769	9.89528073909817	9.72028819332059	9.33993876223585	9.86698407212137	9.94462763673249	10.0411203894547	10.2184028911078	9.57242488942386	9.35857721884232	10.1225543223694	9.99937601910787	9.83369629395434	9.85783513812213	9.90735689793101	9.88566762085016	9.65881456308341	9.72923865243654	9.70881852113774	9.71532241107253	9.79482436459472	9.86140726272451	9.83707939684449	9.69853419695854	9.48162310261671	9.9613505642683	9.8150545097848	9.94025149783989	9.89951056808086	10.3001922357505	9.79846689014093	9.87832663476125	9.83707939684449	10.1601358265632	10.1601358265632	9.68355422626504	10.0872158790916
CELA1	5.29943966595308	5.14671275708473	5.2429072863443	5.60528506462037	5.29707740567438	5.08439171282032	5.25986886815015	5.07679957282011	5.00899917705976	5.21873498270012	5.2378184370872	5.20569874882007	5.09325312700013	5.49677387480319	6.08167422082522	5.55227203100636	5.59389685462006	5.36051494111529	5.64235524014193	5.20006928278277	5.08242903885742	5.29291700697457	5.47532549167567	5.16885453999555	5.06286134598673	4.93633879694855	5.13285743703777	5.19328151136577	5.82801029709773	5.16006599999172	5.5312279443952	5.55156225064566	5.6734358356146	5.26692604731716	5.97995024977314	5.36116939458665	5.37025936040744	5.00358250193346	5.63883263098714	5.23217333982539	5.12088283261702	5.30993303795226	6.13965380952437	5.03568440863869	5.69680236662594	5.29165439608616	5.50419475980132	5.28536473391622	5.22400818338963
CEMIP	5.19463238221876	7.84667498793654	5.4689018686975	6.69703930939162	4.90468139657191	4.70980310394306	5.03567120799146	7.96010079649623	5.68407941120913	6.18828942378101	7.73039058215942	4.4347445047825	7.19083649913807	7.21625413288919	6.53075422131264	5.58004759086941	6.72740591446532	7.27988927116651	6.28087474983053	5.07347961423379	6.17335370638223	7.03249716665289	6.34949886907143	5.33460708357444	9.86258507950869	6.40795710940282	7.0732581334294	5.86663165717816	6.35350559449981	7.44847731515529	6.44571866303249	6.32709863154594	8.39712061433892	5.62344536929608	9.12848610842511	6.50748410180594	5.62259151790793	6.23562607979646	7.25598329095773	4.84545997360164	5.38142316227165	4.63032207951973	5.30912336801418	6.77161039864706	5.41515077233523	5.03933610370196	5.20305754518297	7.08616579237815	5.96618170068737
CENPT	6.09998428685545	6.26635441569831	6.37973651923427	6.47466527551853	6.07052750788105	6.00081624809444	6.49176879857333	6.74018451747128	6.36974603987156	6.34315077656896	5.98136241696062	5.61245132790031	6.35221535998246	6.15766045984252	5.9796791724478	5.88502772832905	5.93254832608876	6.3226620617717	6.7052977163833	5.96223577190381	6.11040170011814	5.98682661592121	5.99009035147156	6.18211114495101	6.375332360991	6.82526726794138	5.65874264873713	6.03067445830469	5.825669743984	5.98242289499629	5.82264952548668	6.07180802401263	5.73928720758417	5.9133861308243	5.85623254495131	6.00228154617892	5.77597619307443	5.85460143641269	6.01174235680303	6.1248400120246	6.0187007687258	6.25816646192603	6.77065514353263	6.1672235861453	6.2516182090137	6.11603135899085	6.82602518081666	6.17490227730592	6.31622897159916
CEP350	6.52452849220483	6.54724766606315	6.67399721007492	6.66051542254298	6.34330215595825	7.01290106024627	6.4664219879422	6.75498409415456	7.30639957481648	6.80488744923431	6.76358887352752	6.29622715282432	6.34658963799488	7.09282449566316	6.89369849381648	6.62803750863271	6.58749598714887	6.38667957655781	5.99850025452613	6.66813781780142	6.3378679585223	6.10964203681824	6.60921203568108	6.31174157909184	6.38532466664877	6.75868338267871	5.96248255296827	6.16314370519275	6.08243298680743	6.548314718951	6.09144766068132	6.18538457156381	5.93059061411436	6.54603088479923	6.5442287284937	6.42863480317498	6.36118530840293	6.33298331377718	6.93209519201778	6.27978953708074	6.78223986207627	6.79777616206228	6.27134509192988	6.66207340302121	6.43681164952238	6.78785165225661	6.46069119365721	7.00004096093445	7.08715069652558
CERS5	7.16588993739199	6.55193309243942	6.40372390179155	6.5349520899726	6.72736131147014	6.14508004758402	6.23181954604432	6.07848147795455	6.15263889879521	6.5500020402302	6.85843634510967	6.4330276566141	6.59564328667947	6.45884492733287	6.56450556541966	7.12597305602769	6.4994821566525	6.44503345586948	6.76820984285665	6.68215279348301	6.62870245550909	6.4764112931144	6.58941039539502	6.73712014479386	6.64381562889037	7.2962554536117	6.31509536425759	6.98665680405149	6.44727189157503	6.56672266456401	6.60904601277005	6.7437519376016	6.73408233348092	6.45541735892972	6.27768607716206	6.26769352933386	6.41789582920413	6.71039716937064	6.61744845667249	6.33715104106314	6.19220642228485	6.47569389159047	6.76842267077051	6.61072079096059	6.48531328190297	6.14975606268165	6.70625699165682	6.84746018943332	6.46605677875744
CES1	5.85200429033443	5.78434722701341	5.98671369314408	5.90668903748575	5.8602405596751	5.76230866035351	5.8207131089926	5.95392812342516	5.69218745436206	6.09583107358158	5.92861478352892	6.11389763293041	5.679009423417	5.69741473255323	5.70246276860074	5.8881907382118	5.79988986431757	5.8090626771881	5.55132068002592	5.68559834291046	6.02054891494682	5.98440231998562	5.81070328890354	5.90520119528228	6.5761762853537	5.81728304651807	6.68538543939026	5.71361630609883	5.62573330172747	5.64473564200389	5.89184701734045	5.71884758076461	5.92826819528493	5.7087740323665	5.94821074989057	5.90282771962308	5.84683043274974	6.10627613474497	6.07419545331604	5.71188016928783	5.34340977199892	5.59111067376997	5.97624137235552	6.26891838284573	6.18347134619423	6.22147757162767	5.58209629550678	5.55963311372475	5.86140885295856
CES4A	5.54286089356809	5.10902872651449	5.12630790036379	5.46593780005094	5.40597790027358	5.55424563161483	5.66801415675382	5.78929365192885	5.50424149645367	5.56589650639514	5.15396640682195	5.58298867823718	5.34712225449252	5.1452430361108	5.74226658481498	5.57658140340178	5.40732857717134	5.43636705187758	5.8453006489692	5.73957564673121	6.51265329374571	5.56290000391357	5.51470982070488	5.18454256043321	5.60215002687338	5.71818374542451	6.14401916845777	5.51594170075574	5.76321695054818	6.0212154191784	5.62586719462374	5.59799388491002	5.8465496068431	5.43404835005228	5.53073870347125	5.9809374130456	5.4292264802302	5.65807999108666	5.92265141931168	5.27874747282394	5.33591476922825	5.15351514047232	5.43288553231967	5.60156567664687	5.43297671448589	5.269292960686	5.47425870490047	5.2861567591691	5.31291627382022
CETN2	7.44482013888357	8.33909623707535	8.69710330371834	7.57110898672111	7.87110756222108	7.90915778801573	7.85626215521579	8.0169643956756	7.90328207243237	7.92924024586706	7.93744708004872	7.6052278762438	7.94266639790053	8.14563759186581	7.67741118411084	7.93363993627972	7.89748086004211	8.33130452728002	7.83974202734374	8.08712170937744	7.84286438828176	7.7821060829379	8.11776342421915	8.72215315397106	8.22510278704806	8.15243621958775	7.87547565972876	7.91645419578624	8.00276236176983	8.15017346221296	8.13784332015149	8.09062805907973	8.24644624598579	7.8912385932909	8.13863434241709	8.06323549542673	8.67404139273142	8.26428243099259	7.49428400984668	7.404265864584	8.5026412928532	7.25407534383217	8.00125479966888	8.02060891774793	8.02499301016159	7.71351502936571	7.58303972505733	7.72738950333548	7.63155418598845
CETP	5.373037077655	5.30605772945736	5.34406245076211	5.36707260273602	5.80317883443057	5.62257951787366	5.07682883417572	5.72132192745805	5.30611398713683	5.76464252545645	5.61348626981499	5.7467742837985	5.12540835304605	5.827746477007	5.19543433546267	5.45581666893934	5.34362958651706	5.20859113027944	4.89743698103922	5.3022568776214	5.81042741200783	6.15812751537458	5.97859966640821	5.05666717142994	5.3282368203489	5.29511380578796	5.23987574015712	5.3922367287792	5.41290020878294	5.29860235091015	5.4309439066122	5.58767362073839	5.40536729708276	5.59566790057508	5.35590437725967	5.40900738269523	5.46411103398709	5.35528835478719	5.34955835974195	5.72201789819386	5.3877341079104	5.78647294706929	5.40207596218765	5.49793570177701	5.27450637500666	5.85792065541755	5.45890208912077	5.54195873317838	5.52463018190943
CFB	6.54039553560696	6.24889432309856	5.84206789326698	6.64246440955387	7.0403029927131	5.59185042510135	6.43414176351797	5.80030941035631	6.14266940636342	6.68674078942045	7.67737877708406	6.81445053654652	6.49568224767832	6.47338034692197	6.47515980202383	5.85394385909765	7.17794902604554	7.09842290843954	8.37747393187422	7.9362118671689	6.4552563717065	7.25591562633058	6.75576434614017	6.8131249022089	5.97912309454479	7.37251479151206	5.90292816017026	6.76816292871334	6.702326770246	6.81327388133403	6.52384047851322	7.23665284867015	6.20664877095468	6.57559800139597	6.46355253667892	6.5990872696418	6.61225985915784	6.33249062881682	6.2768716466599	8.0578702344514	7.08645203314687	5.3747157400122	6.54961447538807	6.54617398788809	5.8603191193439	5.76228244716709	5.85698387478747	7.60129859947436	6.52486994585193
CFD	10.0610455934358	10.3400847330198	9.60903261122432	10.1201748258215	10.4607546185694	9.29813699270798	9.80672949846509	9.71315419192832	10.5480399818975	10.7157949499032	9.52198535300193	10.533525289302	9.6930938367738	8.2294119446633	8.76238046061558	11.063448246305	9.42742786290417	10.5429304409769	10.5666221011875	9.49785736895851	9.39009516873526	10.1163157410944	9.41779452716974	10.6229337564892	10.3243964514152	9.79793938929313	9.46978389312811	10.446493054732	9.93630972825338	10.2402989963395	10.3112011600166	9.92890402766955	10.3243964514152	10.5290978120575	9.94563810973207	10.3066535250727	10.3016582766958	10.4025476020016	10.3066535250727	8.96475644654277	10.0776586064909	9.73132922137826	9.27895463106653	10.3701225632729	10.4117016395174	9.96333206305131	10.0451375806365	10.7050079323002	9.91222969269546
CHCHD10	8.12611336412754	7.62982861041714	8.00428402905889	7.84827192996566	7.53368136348659	7.30721218738352	7.61782602645356	7.57318156521461	8.00422383847673	7.68526960232978	8.04517429696638	7.31125994007179	7.88180669646582	7.19558005312058	6.78505393909145	6.86907753266548	8.27959830434476	7.54722621065661	7.54297552859907	7.70151341011105	8.02898122152742	7.38318894323746	7.50080611743655	7.4678605343359	7.58663446167107	7.83063413657657	8.08426736841507	7.22030842942285	7.43714106379717	7.64059760832928	7.37069890286888	7.3325307288252	7.64629437986246	7.20326985041125	7.44710943783707	7.50412205575464	7.42556205352874	6.75042922525448	6.35384861163213	7.73340930081983	7.06418799557589	7.32137926926471	7.82617413843827	7.56672895017268	7.20753950063163	7.66397038036329	7.97731624212429	7.57223537378794	7.5884393503902
CHCHD2	9.28970023597196	8.97940420784634	8.93444521904743	8.9098245007861	9.27254359587491	9.16583144240745	9.03197474568785	8.88321674184171	9.61563612401278	8.84013719718489	9.40303091747262	9.04819186344671	8.9642744827697	8.76796674186162	8.74752107451593	9.00901867795237	9.35054072750435	9.55423219870347	9.09528516407413	9.41442840373427	9.02618874265043	9.23206842381498	9.1375460078019	9.41442840373427	9.22493249902209	9.18325162690835	9.47424709094905	9.41890107305578	8.99017014180327	9.79738319750529	9.12894512197517	9.22067030653911	9.33737599107108	8.99685597106023	9.20688208545464	9.54314275318184	9.12152557455421	9.05503366769998	8.88587234147432	8.77254838762854	9.08004162292835	8.65585027696148	9.43396643711215	9.46721949103763	9.09587952120643	8.8943011063957	9.46513951838433	9.2427121469187	8.64249565964361
CHGA	5.77990521170594	6.15465884535846	5.99022209622005	6.05071455163336	5.74263103091771	5.69497977372754	5.51761506151314	5.79972230409894	5.79210435001792	5.87788008355434	6.1638038608498	5.87357542803639	5.95173432630793	5.56894402964839	5.79378646934724	5.4855120659553	5.65301917206877	5.74075579127981	5.66827355201753	6.08679137745214	5.60878756889739	5.46626762159117	5.81837562864749	5.77445526013025	6.15027068943283	5.49130631712587	6.11361593894349	6.10220111632181	6.27586263183723	6.42346960733741	5.98855619738151	5.52653969058426	6.73505129738077	5.77850742987372	5.76782985920711	6.59242892801929	5.92031705118865	6.77823692580839	5.45301675003831	5.50594883067095	5.62173280553652	5.09113229385694	5.64125739966399	6.77325231966968	6.32966617969869	5.42253310598958	6.15128103218795	5.75955418271018	6.00471515710978
CHMP1A	6.83754428852791	6.3426167869204	6.09310247425893	6.26013618183713	6.88965621766549	6.17379404811495	6.68836041414856	6.6124686736689	6.76948730704963	6.48819070749115	6.83956093507783	6.77594844226852	6.64360405385937	6.6270760414886	6.70136249495575	6.87749676753339	6.39609440799399	6.58868093048034	7.24965979985244	6.77501402147019	6.63471507652142	6.80709175430545	6.54265471628573	6.60660264220214	6.59117190300501	6.90916905862791	6.608805095158	6.67623416944707	6.38314308475408	6.82269697849344	6.52784793072943	6.72013829286855	6.6225177809845	6.63609178093216	6.2766686750744	6.66142825631362	6.61355676030315	6.58035153509296	6.276465906755	7.1401030453362	6.4773203610257	6.89635735278667	7.05606227212583	6.61283559373322	6.47317891374742	6.7917633323331	7.09431948914293	6.59772744102935	6.80066696575425
CHMP2B	6.6445937795339	7.11284780577048	7.41708108606871	6.82171824094059	6.40245424185267	7.09584367435862	6.84877163014457	6.41995068012006	7.07454083010647	6.75403027824992	6.7199876203551	6.18249331413473	6.31756859640758	7.13406689047773	7.15554656043577	6.12034278802337	6.96709689103355	6.9400983977284	6.2126364998838	6.94660372238207	6.93879452767668	6.63500796495124	6.8356037121613	7.10515123425606	6.73937378605646	6.52944838335553	6.81669523690557	6.90901885494417	6.92547134382645	7.01425281100032	6.45839747011881	6.41091898679821	6.45598686716868	6.40605224178676	6.94804587321946	6.95458073567279	6.52382430312566	7.17006091995616	7.38273747896035	6.36007753911555	6.52058409636763	6.55179818713472	6.69485237502008	6.75282267356268	6.69280707494	6.59129544623191	6.58003045610065	6.76411439317224	6.82551992466637
CHMP4A	6.47315633000518	7.10382914638754	6.99848872723005	7.0748255976952	6.97420144041097	6.86317773478906	7.13488344863203	6.89822858209539	6.9675905100815	7.16729227227205	7.28704468090035	7.00237543760137	6.76387287191815	6.86766745760195	6.68554395953789	7.08544825025358	7.17262744265817	6.63103607572013	7.7083082651672	7.32146144252677	7.16746840718314	7.12263620114777	7.01094733660761	6.99505996762755	7.18670288945581	7.36104129215709	7.44831879727965	7.33009229127953	7.4777774232427	7.42947394096505	7.55907905210031	7.10698556267775	7.61622031385496	7.07097599617405	7.27744036463715	7.12317266359816	7.2478705595808	7.09470410662977	6.6105316150279	7.40519856100696	6.96028954126877	6.88175876377956	7.175174767609	7.28124058105905	7.10245980682801	7.05012608241818	7.08579348567784	6.78447226493849	6.78986445096361
CHMP5	7.53022257754794	7.83102709964222	8.1254288542135	7.84817313079302	7.59783683861723	8.30339007925561	8.01909481654265	7.71680890642253	8.32423251082869	7.74554833941907	7.47613733294783	7.61971567359026	7.49867632094665	7.92802308743911	7.8106406966182	7.35076249761953	8.10095104012259	7.86098046779047	6.94742130332219	7.66060730397856	7.96252158471038	8.04601976974892	7.84432257987528	7.85812226068723	7.75620423106126	7.21430753374072	7.95942213507946	7.76360646186339	7.96618930788137	7.80424623756745	7.80191331788896	7.39481817794119	7.93355664260363	7.77427123753648	8.0939638959976	7.8357859207911	7.84376908533206	7.73622909835295	7.70918992946969	7.45201013685341	7.54070438404505	7.67748131294536	7.32609184688967	7.96345882090109	7.80312504529227	7.83779967134034	7.46206544054075	7.86785930203456	7.64950103796571
CHODL	5.6228183507189	5.32602267154742	6.19396458256172	6.15362283416108	5.4164811134751	5.89177534652924	5.51838004760493	5.58436762177454	6.55728812717605	5.79239777167445	5.93966748996483	5.79285234132107	5.24211110989697	6.01836991876429	5.79414904037681	5.09612440787216	5.99769477270896	5.21976538781359	5.66391650690205	5.81327535144889	5.8616090837743	5.73730607151483	6.33218909996123	6.82383614888492	5.18649717425231	5.61316499730151	6.17721143814405	8.14301742390435	5.86786947330755	5.95701538854393	5.16660260349435	6.03565012177461	6.22933093312645	5.10336150375521	5.73709570412226	6.69173454174107	8.2328463426457	6.14535500082419	6.09939184261141	5.3618773998653	6.13055597120143	5.00255335019753	6.00728500482349	6.42232501888338	5.58972048325816	5.26607452676165	6.07796749288591	5.43975934040453	5.71601378667173
CHP1	7.44044693591159	7.55529998865876	7.59963460726305	7.25154694798631	7.63356154902439	7.56609837731837	7.46703890178745	7.41828696434838	7.02609949411306	7.46282703964265	7.6281490607381	7.19387232001053	7.56489498813414	7.48155571243019	7.63846592167117	7.61154833223974	7.52660942944944	7.85357907609076	8.28521146776144	7.39131619909098	7.61725709312589	7.9138485006044	7.42662539881356	8.21656234539178	7.5778260871264	7.35119425945016	7.0323916287738	7.5839828480506	7.08808844429113	7.72461098114825	7.11064598851761	6.99957595194558	7.30332109261221	7.39520122500492	7.48257831468653	7.43604279705167	7.5271515705509	7.45885902871194	7.05889533221754	7.6282005262787	8.13309160864459	8.25770275652356	7.58647471354918	8.02326515311791	7.95681728785227	7.74112652760298	6.94911120736184	7.39551541265178	7.86943737612592
CHPT1	7.59329538034925	7.92614806877386	7.6967093845493	7.79679896191625	7.16296407189837	7.1140331692592	6.9673569461568	7.27303494185842	7.49629993088316	7.86346006805	7.32689921783914	7.51822552662611	7.24573381332147	7.0523372283687	7.25359386764218	7.87633164011756	7.2289354883476	8.19377193144544	6.85304166074686	7.3623615637334	7.40138664748682	7.77940171335996	7.27119763532281	7.64534686139511	8.30703659345173	7.39029350782263	8.00771543203334	7.16086067974055	7.5279417224188	7.51181950969743	7.4020599937212	6.87496951916441	7.61793623382671	7.07852633700393	7.26400237092107	7.84566084147158	7.44420550952173	7.93318666846804	7.77853248413092	7.52935912185595	7.45822562287864	7.86196093499881	7.31309747333775	7.58962118597367	7.72198050539251	7.5725794518379	7.55017776431927	7.02755501561119	7.61578425254315
CHURC1	7.93424640226628	6.77489479998602	8.76540064551712	6.5751075586907	6.62553532367646	8.92031171577487	6.81847511807265	6.6607695991767	8.31955743048582	8.92614564165283	6.60890807274635	6.67251269683109	6.48885006595944	8.73873597865117	6.46562256837926	8.14495989457034	6.84177070736674	7.23719222577308	8.39890871043608	7.81044960335767	8.16105263078455	8.33939937047753	6.58823389191611	6.8707260965407	6.65927869289388	6.59174633482747	6.93293183510481	6.97638415457403	7.11122241903026	8.42164749758554	6.99159297412745	8.17219828233299	6.97873701795824	7.02414514876885	6.83209381744616	8.69634962895308	8.48442132400828	6.9774453294711	7.35111496733902	8.73103532365069	8.40279717259589	7.47995277010458	7.16356220519719	8.26433466583572	7.22728245746114	7.23971394367152	7.22779121212471	6.77294118689225	6.87231996213264
CITED4	6.54865769928433	5.16866096069846	5.75932320128654	5.86003777967592	6.16127706173776	6.02396854489518	6.23415619760035	6.11844330429432	6.0103758142042	5.89359857677352	5.03873785461387	5.76261373083217	5.90538760978764	5.66093230548988	4.98598375994767	5.53489023247768	5.2355196462072	6.48844767524924	5.62537573260051	5.04731760572545	6.3994464027273	5.85792273668739	5.67593874517084	4.81100071099864	5.67952877088008	5.81098293791875	5.49333795402203	5.63295126089062	5.58991375986445	5.81650796054368	5.76023160043543	5.84992507451674	5.47540252000849	5.94165553130318	5.48597567285915	5.5389311091875	5.90440391712031	5.45376097989263	5.23913290623009	5.5106935765502	6.47921516528777	6.01780546504736	5.94175233638421	5.61597776368231	5.39294089498088	5.94310455051614	5.58762406494778	5.81694613091047	5.75723268092507
CKB	6.44589795614548	6.79189866407444	6.35691512303301	6.04124731256297	6.67529736477237	6.41196161495272	6.35041459817997	6.30220276837465	6.27775492560102	6.4185437264687	6.05648019921423	7.05094321911354	6.56099087751053	5.85277667008997	6.97973673998617	7.24426534204937	6.4928656445266	6.71614454426331	6.89110514052861	7.09959955515111	7.8712413826347	6.71653386601011	6.88107345282074	7.12481673563439	7.0327420856312	7.88890741898329	7.21104480780831	6.31016039177282	6.57003771225996	6.46958626260822	6.23279039081682	6.79122863322385	6.74316116888539	6.23809557044188	6.38144827663616	6.34907250393132	7.54200668524771	7.53182909733127	6.26543011672734	5.18448111418427	6.85697536616165	5.12072568899955	6.72060203041996	6.29906503016597	6.67764667746071	6.74845422345153	6.66853982551642	6.49895408800455	6.26970466634436
CKM	5.29154237461142	5.1861334049302	5.12056471147559	5.1075980820328	5.32424265891122	5.15107405824905	5.38600752752118	5.19018410264617	5.6846603168428	5.11612510401347	5.41261860023799	4.96979874774374	5.64939612850407	5.44073748223872	4.78425195463133	5.25474404697071	5.19844855055981	5.39513361531676	5.20172167082136	5.206413465566	5.44978989439129	5.38443135700545	5.22074610945576	5.1590653032733	5.08619886110959	5.13399723308089	5.0158476449371	5.10422225992594	5.06035927737685	4.94806049274038	4.98263417963708	5.0708829509952	6.00633140136937	5.06444456877094	5.11844999276299	4.90731676665551	5.00141449087933	5.12200229936818	4.91292328546792	5.16880780210599	5.07888234943279	5.06583625127529	7.04382608176017	5.09949109460362	5.11086421272929	5.17202051597242	5.28580444051546	5.09913669673184	4.94714997705935
CKS1B	7.26963134722184	6.54033215233069	6.74113629311866	6.70472119806856	6.52596751887174	6.86641865382582	7.18058017462577	6.31438097266304	7.10432008051652	6.52054789154251	6.39016173260457	6.59592439023804	6.79770687516927	6.73207199799344	6.50497824305134	6.33586998452087	7.40401103808787	6.70008482690346	6.32004063010708	6.39171561176889	6.78550323880556	6.84636982265686	6.6704032082321	6.70990711186494	6.30551104845286	6.56250193856456	6.50982908344341	6.89431242520884	6.98791911589838	6.81324791007907	6.74014881835773	6.8116254207521	6.98358740245771	6.36633869670447	6.69952092432518	6.41936126726706	6.94763380025745	6.07244354935578	5.88659762672324	6.56007296260733	6.31840674588065	5.68500689637262	7.05934100091076	6.59111008908455	6.37346147243019	6.41871179573296	6.53897584332355	6.67008297281217	6.62360935916933
CKS2	6.39030939054039	6.91734216406446	6.33578013050727	6.30713528061429	6.36205383935266	6.24543376108385	6.49278913519259	6.23792406347929	6.28387386872191	6.23023227454485	7.09293471716775	6.35069906153439	6.35207649027771	6.46356429100092	6.19189030583661	6.07814834002975	7.08342201493454	6.35686505070469	6.28042041246563	6.21017478696076	6.28100436052351	6.36444614268656	6.32901763525634	6.76517660240148	5.98046338795498	6.00835248825441	6.43399462975986	6.49653337716157	6.6887521802068	6.57662117299607	6.61570628341518	6.59736030833301	6.80616080320914	6.64145310777539	6.7638194333624	6.25647850451617	6.4869873955764	6.041945755288	5.74871816564716	6.45767630011465	6.30697242446494	5.82784384155429	6.51462656368292	6.51094851392593	6.19938542255195	6.49565504402649	6.13894372526408	6.24899291632321	6.21330735978897
CLCN7	8.5176908433512	8.31917229810856	8.08318760293242	8.03254014071046	8.71529783695328	7.85878804077494	8.36338888732996	8.41990751330086	8.22514588274495	8.23148896036497	8.56248553810607	8.3870862560839	8.34023734800789	7.82131704394594	8.00851417274494	8.21309819921285	7.90286098490346	8.32862445534976	8.65673887748098	8.26030798260203	7.98367865877252	8.19458251968309	8.00851417274494	7.82677181310276	8.25785087439517	8.20843518444982	8.51517999419692	8.27276840872731	8.56204788977446	8.47818975951158	8.74106019041424	8.68668017319257	8.12991061333791	7.99199353704872	8.36445217721329	8.46977297255821	7.999969323272	8.61145130346822	9.12861012108726	8.27467783801259	8.31625561348323	7.77550278464126	8.05027079198569	8.42049043272623	8.33400235164263	7.77850196733664	8.24391166288179	8.37392755478427	7.96380631907821
CLDN1	6.77805541056269	5.47270276887973	6.52238805821795	5.90921712976132	6.72489370203133	6.32278946521731	7.88549154564303	6.14461159025189	7.61267322197199	7.21913369361543	5.42753422790779	6.29325899319449	7.11858452062561	4.89136162543626	4.61130658539439	6.03743086184211	5.06939661517717	5.89727360599483	5.73390061991437	5.47513181769642	6.62547920582439	7.47817620064096	5.64560229555144	5.16130543459067	5.94195413654785	5.84969234596176	5.25841172695114	6.17214417580517	6.89581113007916	6.43476901376001	5.75050392167439	6.41468854801605	5.81052699804248	6.37992600418297	6.3047407459744	6.04886363990191	6.69635985984611	6.2354946238564	7.42225954925014	6.02743180844096	6.17895154162716	4.85726230092864	6.04526336713904	5.63219827138002	5.8235039497557	5.68743041768185	5.64357925714923	6.18021194031759	5.69371522847341
CLDN10	5.4577515560652	5.82636041908368	5.682205232574	5.31088816799903	5.58994552201277	5.61334873598711	5.37974717485582	5.50418439374751	5.64004460993619	5.47251153760583	5.54745312310759	5.58531238077873	5.52742297472311	5.53611877434837	5.56979255462854	5.66127593473488	5.69558482974061	5.35312919625195	5.36130827899725	5.58958017466908	5.60604156365854	5.69769148764787	5.40097407850035	6.18429155445363	5.47106393907673	5.39564357812379	5.21872811636468	5.50563382267443	5.82569030542744	5.38538205607388	5.45400215458613	5.39830196664061	5.52079768675693	5.49882737001715	5.84668690109679	5.42715858983175	6.3630574368642	5.38075610721227	5.29802819556867	5.29293302828914	6.12529090793068	5.13765484961698	5.3864408926225	5.54773039063028	5.3010818294151	5.29656761396303	5.46188415737683	5.64569706797718	5.38615459510497
CLDN11	5.25269464768648	5.83090559621306	5.69114698964417	5.87648449694797	6.22923466566839	6.07212246036932	5.3381394406099	5.58341436465102	5.29208669096582	5.75012871576988	5.77576925238563	6.04479920570346	5.81096018705281	5.13661859827847	4.92127662042418	5.7659087784998	6.01600170878954	5.2043253490171	5.5410719413712	5.6725506550956	5.59680730174418	5.73951628831356	5.37104864068141	5.89742325440603	5.55167127327466	5.54349470520803	5.36020072748682	5.50160338490468	5.60656609989943	5.69597667719417	5.48670960208134	5.81023516354587	5.6839457405769	5.72958469614026	6.00178949995438	5.61365737992697	5.55919247898681	5.67813725505146	5.49929116277726	5.54023485106117	5.30171287924732	5.24447191524391	5.35500870152771	5.60552869221499	5.53583484596883	5.70347593774376	5.50222682702273	5.59720549056219	5.47648914137489
CLDN15	5.98256349110542	6.23718043868671	6.66549268765309	6.4140034099787	6.30417310357375	5.90504701377203	6.10954422558802	6.84217096365355	6.85049673184368	6.27113563814199	5.80095104818982	5.86278647745959	6.01506974187964	5.72981936241329	5.8300146193566	5.77391871869409	6.01512249617276	6.04329730435482	6.02440686105238	5.77607590028434	6.37025825010376	5.84072917754496	6.47809650154297	5.90975811198502	6.09667725259579	6.08408677338191	6.16363566590715	6.28723221977636	6.44956758448682	6.13517617048635	6.28113250267599	6.19931535403956	6.12594906845538	6.56332852737692	6.24692435300952	5.92145203007035	6.27067570547899	5.8624432400687	5.80346468047953	6.77808440251589	6.39841090033524	6.33634688832312	6.45719442500513	6.43559723321906	6.18091478458044	6.06573106195422	6.01003981592945	6.25469454419348	6.02757052964861
CLDN20	5.62726967509292	5.44686223872577	5.43520749574825	5.34300327695741	5.50368886129477	5.53843012992689	5.34222506554013	5.50466177896942	5.61545277916963	5.5166610969567	5.68917954706707	4.97803753425617	5.55588184071584	5.62291979960009	5.80528105624138	5.44055055803395	5.41974215854504	5.58003034544282	5.55140236558882	5.99729041315623	5.69472530053498	5.36731823389868	5.73472425571139	5.31136318341322	5.40465257684627	5.43348193602311	5.33421333666728	5.27997764151921	6.53327103698864	5.66659861706106	5.847858580919	5.36621096089505	5.19921838009246	5.31294056755489	5.29755873337197	6.46553964439557	6.28058151852497	5.9324512577787	5.40726222674348	5.08673570685172	5.29367436630807	5.18463509692531	5.48199622621373	5.14948588272583	5.32727372453381	5.14649826436641	5.69969123815731	6.51237623633846	5.21332271792882
CLDN3	5.06721817814429	5.63151516189016	6.5485928742485	5.95793356779992	6.18310194023716	5.76164463248545	5.43121303303076	5.77884917521616	5.91150051880205	5.83827323389485	6.60402173576587	6.01474815085523	6.18058244653183	5.34539065888215	5.26284124726521	5.58146483978677	6.16523391059816	5.5751504884251	5.25063731989268	6.37391997493434	5.62829142993878	5.85171653245117	5.74712393019782	5.88972727391978	5.34453036983642	5.40962806467325	5.43267969850735	6.07050608618844	6.6487250357589	5.84495331214876	6.02860426074377	5.92503568564014	5.68991218440913	6.23828181787688	6.14930988124901	5.90758597477073	7.23097792819512	5.77140527471354	5.33609398551784	4.92990897353057	6.76466064677627	4.93800477582173	5.56101305365404	5.59477441031216	5.46201907212091	5.24876075093994	5.33272817897909	6.08601001285201	5.1342293428717
CLDN5	7.20473799645286	7.9882176541419	7.45743556651668	8.55904150752832	8.10618708395157	7.14016389237484	6.74812465200161	7.55241112668362	7.35521686487421	7.45729634041288	7.48954590255934	6.90484464593015	7.06839640773951	6.37265922539274	7.31734136164555	6.76398751143867	7.73323726152603	6.3073574672121	7.84845200080436	6.88097759136428	6.51916309108362	6.58500539231192	7.82245804956558	7.02147720352117	7.48890752704341	6.91690982551762	6.16582699502645	6.87215678262667	7.78590543566762	7.20695635291985	7.44500662660284	7.4345892824234	7.22736788834959	7.74768645766165	7.53060511395643	7.33133996771563	7.89844757780523	6.72279741735866	6.89777358546739	6.21714523129372	8.06845388771873	6.16826474500438	7.24345256348331	8.00822512080587	7.74143741302548	6.07793569973272	7.34171742851554	7.52862456369503	6.54336501116178
CLDN8	5.62894888548054	5.05480552427897	6.25227550566685	5.31771608997698	4.87142928014051	6.05322140134886	5.19930785152957	5.29692742677205	5.58161208899791	5.43829308337054	5.29674312189072	5.84755563056804	4.61094444199471	5.86678909665963	4.79492073452766	4.9670508218992	6.01884391322173	5.77202294303777	4.73644392535369	5.43177954462601	5.35072751048261	5.29293135980447	5.09600778345193	4.93565123351708	5.26335206557607	5.54604082201756	5.17806858992689	5.38407798861958	5.3490845095625	5.30233582001578	5.23629978326951	5.30956809021895	5.19145560632381	5.18417178790414	5.47467869051484	5.18802848134939	5.5852507234716	5.12805019146475	5.33320765888043	5.3948044519068	5.33496417821472	5.25206078903493	5.38820683447667	5.0411859038429	5.24478140487044	5.16937523264099	5.28616131995456	5.40247460480928	5.54260261140519
CLEC2B	5.96946181700225	5.9148728231575	5.79566184259824	5.45858251825827	6.12589104903959	5.87385764672973	6.26057267766971	6.03905414790535	5.85647662094781	5.85321874467269	5.90852764004575	6.61301353488886	6.06784626912213	6.20838871290764	5.84775374911248	6.3019869373346	6.23689086607898	6.20267463671829	6.01404866822302	6.2537772404893	6.15546778967341	6.03879829374762	6.36584136157591	6.6643378789299	5.89299552479914	5.85315191321888	5.80180221583906	6.36643434305809	5.86172154518001	6.07348949188124	5.73162675245951	6.37233150353031	5.63033122143139	5.94436481097521	6.02263884240598	6.02673290082303	6.31073686570975	6.46462551627988	6.96759584409119	6.47323152743406	7.06211085321602	6.64301975096354	5.90299607168662	5.78576085730683	6.11745421307337	6.20875386121311	6.3747483878681	6.04145154920822	5.91312627774931
CLEC3B	7.50743607204577	7.25247953589433	7.85323901422356	7.796164352246	8.81425118727009	7.9835354470854	7.54750763340339	8.59977854658479	7.99314207335885	7.63975636099132	8.01539635418312	9.30117735305708	8.09969400006503	6.00466040790225	5.48764810685098	8.75798021690234	8.09142055739811	6.82598300239734	7.93134572317369	6.74980810700551	7.88448045617694	8.38150092843431	7.76160561302439	7.52393893478737	7.39216099528081	7.91617338018208	7.22232032090454	8.70139979109764	8.40150385906261	7.76065549390904	8.41014152001272	7.85260202366566	8.45322318697376	8.0129262274515	7.87619753884044	8.11341806221554	8.48199063493966	8.19292319915525	8.17974867153547	6.65488636108817	7.31222835505995	5.56231936745759	8.63969173952824	8.2478635595834	8.1050193841687	7.22096164121144	7.32776795651131	8.48479273328359	7.72410063093973
CLEC5A	5.07250554383976	5.2748594646278	5.33601177309397	5.35991823562303	5.26907807920609	5.13340921515014	5.28884473309127	5.19418856788262	5.2490876518807	5.30177386519227	5.32982070791484	5.40913596061135	5.30061770241786	5.40541883513231	5.56593898290932	5.39045030680422	5.34294874974047	5.29502393796225	6.4561464520868	5.43071766573378	5.46320153858791	5.41946626288473	5.45917418821377	5.33342594667377	5.55767693848244	5.37147572192565	5.60662835411151	5.28155245268566	5.17554426194294	5.27908796595701	5.64284182325371	5.56745483246383	5.73990791075789	5.5900126054209	5.50366884590743	5.261579245857	5.22022999984679	6.16419226866162	5.28762980452965	5.52182942560621	5.30626784279418	5.37809057203529	5.44662064789377	5.84821952935178	5.66089757173046	5.551831168338	5.48090712857297	5.19674399406926	5.24925204715823
CLECL1	5.11689130679252	5.48061976871165	5.37432813813008	5.27531611834622	5.19656346505408	5.51725437910868	5.06281419800948	5.27805164562553	5.205379710114	5.04227917650548	5.28889748177479	5.62346466886385	5.29911440010847	5.23567405869299	5.31692941589137	5.8167428446565	5.41271295156878	5.60747746391364	5.7608652351218	5.4557231893523	5.45367807670475	5.75007775216996	5.34024279631391	5.54663295575363	4.90781863458868	5.31838156348029	5.04966356025236	5.42621430501374	5.72473070130014	5.08532938786437	5.53211217118076	5.66273781952592	5.6891229949443	5.22565378647168	5.58163710606859	5.48643542591463	5.33614135699628	4.99267660602501	5.31858030067878	5.62663420761347	5.65206413206363	5.24182930703745	5.7810895709851	5.61220607449102	5.17282343949954	5.43438409126298	5.09275953425697	4.98580892340172	5.09982782895798
CLIC5	5.35664485073794	5.1019817227855	5.56483502745427	5.36126157542063	5.51942344279162	5.28529393055963	6.07148257687754	5.57698519637367	5.90191247669132	5.7099750655728	5.91028571851984	5.29420545380843	5.62696519888702	5.50581876875782	4.88791750945438	5.25402779699834	6.09134297327088	4.89923287207656	5.69289894647395	4.95684043684332	5.84155624084225	5.4976402244643	4.83735341433604	5.04504987299314	5.85709377030923	6.375802713636	5.16764965225368	5.53069459256142	5.50555547066473	6.05056640527785	5.31414332492872	5.17237224744446	5.16425426584566	5.27262600457025	5.45420757924269	5.06922284943348	5.47026478731096	5.65070367462445	6.10144722684587	4.98615361094958	5.37350828779591	4.99206117965892	5.57751690385458	5.67980231874051	5.47921599846417	5.26006028781824	5.359007018192	5.90320202213419	5.91796854128484
CLIC6	5.72110946007672	6.0462739638163	6.16522911663628	6.25705243712372	5.80390832771219	5.7559793221765	5.88795463591467	5.65049262922849	6.22831099812054	5.81825389423283	5.53587585931951	5.96162342658917	5.82973424570112	5.21851918256794	6.1241415429603	6.15194424590873	5.67056045803916	5.59844280025874	6.07269278738571	5.77528699189165	5.69393864522648	5.65747049990021	5.57427363927287	6.05056204076541	6.19450220769702	5.5216752161477	5.42686214307452	5.53492017796418	5.80138342925547	6.20778056485076	5.93421338320574	6.03132702395681	6.28115197610673	5.61508939564901	5.86248390936503	5.81346326486089	7.23320480367006	6.02511456357826	6.24523621853223	5.15432928923629	6.75856615168119	5.15924953559254	5.54716977320067	5.78267647450052	5.71373829426576	5.29947748439408	6.03998476514137	5.81898833788085	5.20843437383821
CLINT1	7.14792735093356	7.28645567370043	7.30592117833781	7.32016300308543	6.84380651943247	7.55538444722886	7.37049234785518	7.06305010139528	7.42554731702089	7.29197611120771	7.06331697783138	7.16765973200704	7.09327497752044	7.5813067379983	7.55173607997109	7.0105012907894	7.76507156926475	7.40782822821034	6.60867047013645	7.29126669294379	7.21768712996236	6.95235639922262	7.06892312368609	7.95535845172304	7.23553749107132	7.24323677830864	6.9839492561221	6.97866686877535	7.50104269101919	7.42718895429031	6.86668514359893	7.23937442959553	7.02147326392574	7.08309004006836	7.09239603309626	7.16868230675504	7.26595641913195	7.31680318443993	7.67970954770924	7.12050263396682	7.27977565263484	7.07440073277882	7.05467265304124	6.99525092629377	6.94968850296246	7.03222275114627	7.09303324244873	7.61143823401915	7.39292820113067
CLIP4	6.00791610581831	6.74810943922249	6.8333609627002	6.48819036007868	5.84970955447534	6.76147724006956	6.36052013259011	6.1740755254088	6.98447100864519	6.63001310380217	6.25507638753942	5.82103606462487	5.76321315635078	6.57112229698419	6.39245143939618	5.15610838972543	6.93082837839595	6.72134015634878	5.54920218828446	6.24775043458167	6.36199786148745	6.5943774475444	6.21783761932634	6.57731084648761	6.52648373409541	6.10928955304372	6.78115547400037	5.939859728658	6.35979811624552	6.41109144473266	6.30444132786249	6.25604078395401	6.13098992463993	6.14645699861422	6.25368746730264	6.41809256177047	6.29278941893401	6.64775831791852	7.45668299611965	5.91489762029629	5.9073091712637	5.55997957688349	5.80141590496065	6.43225234840157	6.2152217089016	6.08230518783075	6.21636446351282	6.26717316831666	6.17593727551295
CLPTM1	7.03861398158736	6.22880480998701	6.85653310777373	6.90169424830063	6.81863857274033	6.72059509180579	6.69883916669967	7.10553104722038	6.8929511822047	6.69605533272907	7.17336492873009	6.49529650872776	7.47438379580857	6.35794319112151	6.452456980682	6.80536020995224	6.84157393956942	7.06616105827718	7.01063907644124	7.02580071822034	7.02714248462169	6.72363104658883	6.94812649792355	6.47626138738913	6.79614869392294	6.66810315920681	6.10012809339571	6.67878325307808	6.06739620406602	6.66860923732477	6.1874076272397	6.7158027217027	6.46620033140278	6.54638894344047	6.50409208054549	6.51182895618756	6.55462898312304	6.72753091209848	6.37151904082399	6.77254855197695	6.91022608403982	6.95112904655233	6.96207723554942	7.09179253664706	6.84527906844906	6.60276662859628	6.99598446945249	6.97155770086853	7.01270156045062
CLTB	7.10109692894748	7.05240642158321	6.8194106053021	6.84625325720351	6.79606134673752	6.63402013957476	6.89426470938574	6.84310921900618	6.73032614215555	6.38899439472574	7.0317684699725	6.32551113623922	7.07865482092177	6.9964775727182	7.03736068911863	6.48712452593277	7.03689467085645	6.98880158619976	7.25799862041879	6.86597248709735	6.81536781759915	7.05199191892149	6.88499934700167	6.94387742572588	6.86555865175658	6.94486301708772	6.92685714669159	6.85256475396617	6.93893021707953	5.0927631683967	6.84260191304223	6.88433993082445	7.06131405245822	6.59114829640733	6.87954016535674	6.96861032212653	6.83507613846895	7.06474773447494	6.60740061585494	6.51262786592757	6.6340269275564	6.71946208973434	6.8362428040514	6.94040193042288	6.83778035844874	6.65920426239359	6.67392707994687	6.82583565443223	7.00896283571522
CMAS	6.71201405328485	6.80974838044387	6.86918655374653	6.65863846593875	6.76637396053667	7.00901866192789	6.85027765291488	6.59805162755072	6.73456221193127	6.94761382464222	6.7577002620523	6.8215757552052	6.67651549448289	7.12817264416649	7.39096058640876	6.72875534891737	7.18784090072064	6.83689272594753	6.34867973013963	7.24785976032469	7.13595887868081	7.53315378700425	6.88719878543493	6.74054262529802	6.8784493031832	6.96896960742164	7.20619426624689	6.84747402580781	6.90772960116942	7.21111545462447	6.80824749795482	6.96758667040505	6.96399045451664	6.76014563487907	6.78542155009633	6.73908325776718	6.64210860340103	6.90411744503598	6.73884270497841	6.88261453751574	6.55218533379498	6.27031446380338	6.76230143226119	6.53570070523574	6.49844014093759	6.73394904975135	6.75667694095097	6.98055719948973	7.28045841877165
CMBL	6.009561623558	5.98965064273395	6.0635292588687	5.94700347381945	6.11130650818225	6.51023550371573	5.98301554057055	5.97451199277789	6.17595676879772	6.52808389398374	6.25328651029678	6.19883532983447	6.21126525948019	6.1700759946818	5.92663119950339	6.91663260743242	6.04861892849252	6.01535543103872	5.88706911775926	5.74295715578086	6.17760052917773	6.04537489105009	6.00199826007672	6.25452903782813	6.00787483098548	6.21005240513936	6.17508591751505	5.7363330816831	5.95172220140136	6.49575433322821	6.19887866427427	5.92072212115305	6.11795141931067	6.05241691161427	6.08599226042943	6.12739976821929	6.183861012215	6.15252857798498	5.86354204297404	5.76254821417758	6.17281166669735	5.76037746788561	6.29837879931864	6.23584212453726	6.25169445988203	5.83976828787091	5.84586555906108	6.06696831851634	5.78096252392993
CMKLR1	5.9181102356605	5.83591080450358	5.47708672589896	5.53320859239397	6.19890320055441	5.71553201689616	5.6320299235339	5.55318829431926	5.52532682387155	5.62241138407707	5.68367319711635	6.23118908432808	5.76959593386946	5.53280333464201	5.56467305754276	6.31326820458988	5.81115842087174	5.75745543658378	6.0846965003283	5.78284736760545	5.86044332398612	6.06689048785127	5.92291457812893	5.57255658724899	5.54298390748674	5.81129474251355	5.59950397334018	5.85430498325873	6.0395498974905	5.90841611409991	6.00694269777675	6.28563183753548	6.0937114523268	6.04077672280579	5.98902695717016	5.92977638441103	5.6751099970455	5.50524725551445	5.92596889708123	5.96440815509876	5.70646468374834	5.35788836244807	5.89854680629987	6.11423782392615	5.76923637360082	6.0907245441629	5.90064415907812	5.83594398926124	5.86850361916828
CMPK1	7.20850586024507	6.9863150097175	6.83711252195714	6.8451493570709	6.99752109473624	7.03993217310747	6.84612739171839	6.60990439444911	6.73589570299991	6.87130138589801	6.84779737290324	7.33063558051964	6.99564392987397	7.43929701726207	7.52100722008835	7.49167225408916	7.03900410102285	7.37993435505852	7.03553546757454	7.16608744844791	7.04760499526315	7.07540559274816	7.05036701532224	7.43700587687884	7.24102159545287	7.30157632245394	7.26860147527767	7.03160224177354	7.43847391350831	7.56625250655538	7.11304838964345	7.27649907793385	7.61995337731336	7.24904359948741	7.62415946331032	7.33985849055602	6.93275026771544	7.56259303267543	8.00972268682835	7.14936511021099	7.05577333534447	6.91477332610844	7.15662232849905	7.46777373663234	7.40588876307409	7.25670889199386	6.97214168144119	7.00882265301429	6.83002441588666
CMYA5	4.82095280647455	4.90429170887326	6.004575756113	5.11883564510377	5.31446048128502	5.3427712214306	5.22443232762207	5.58146936641259	5.08948017675539	5.35830352295592	5.19831161380336	5.26807185122572	4.87008480914539	4.76547900253218	4.69925760762802	4.76825622424903	5.75683104280268	5.43420442180729	5.43808833609347	4.89307036096101	5.53890030804823	4.73061580837366	5.44554158638377	4.72956296810203	5.12724543907369	5.26143007950176	5.10872224127119	5.01960815035075	5.02103893128579	5.30402573901218	5.09737479937998	5.19300530891495	5.12235836262623	4.89266386948839	5.18295849059616	5.06656075632074	5.08537562062194	5.07391797249669	5.27850159518689	4.97221471944459	5.15749230004911	4.95998562768106	5.42238153404931	5.015645476194	5.14718326689761	5.04541636024482	5.15953301548635	5.0626598356572	4.92401659301919
CNDP2	8.44532020406614	8.91737581572184	8.38789379706511	8.05257993202516	8.91172764013022	9.13076630359696	9.53638575916803	9.02702286937502	8.80727149876033	8.72367688953326	8.46550463586261	8.82476843068645	8.7627421500797	8.46287652825458	8.81584474327162	8.88183848411351	8.33420319192034	8.80227361132961	8.74520658462727	8.43178467892572	9.61093789645562	8.68392861797005	8.75015690113653	8.90607643781388	8.10526857079283	8.44839315686624	8.05711192148409	8.79564704026189	8.83961141411941	8.94918489878853	8.81922435980068	9.07602661043398	8.7153687252593	8.93151812365272	9.03902648967469	8.84918596966787	9.48622948367107	8.99882670397461	9.26216458044027	8.53445042018141	9.47242975364879	7.82871562693508	8.5678560877287	9.26763991777286	8.3350983227551	8.41401367825	8.49881513887395	8.90440838905885	8.46695008555638
CNIH4	7.31791138902086	8.20432389743855	8.97609943352651	7.91989454253707	7.41146435759143	7.73469184296779	7.64833605779538	7.70073696904884	7.75505435171367	7.56325097649356	7.89574075339043	7.41848729393017	7.38978948255298	7.61439441771594	7.39514592201226	7.52231764689187	7.89739683466439	8.18253445073964	7.7853950105253	7.59776069573785	7.68231176292533	7.82049560104888	7.4312880730855	7.54215177799144	8.0506019074792	7.70706146394351	7.94659012829002	7.56954998154143	7.78276377175557	8.29918843566653	7.99292391236049	7.37266738173733	8.17041000214685	7.94957084040857	7.91656419463257	8.04449655326052	7.99050530517001	7.65167856853109	6.9537543078474	7.65167856853109	7.73129421584234	7.76281877180801	7.97255587496708	7.94321944372138	8.00489441332858	7.86459769128294	7.87465722999558	7.34784918491342	6.96576857130988
CNKSR3	5.79183336254475	6.79975824655146	6.54199481231329	5.82909992383988	6.63794856059472	6.79787639003668	6.33194328907901	6.61808346317417	6.27626583547531	6.97434467212256	6.09268493523879	6.43945504208625	6.12254584897726	5.98760684700801	5.96688644678185	6.25455218037812	5.88063881548097	5.97321844658465	6.05711518434833	6.09358162366402	6.44171174753409	6.80663634619088	5.63596703225121	6.60159010457494	6.45477601266611	5.92894790666942	5.86967123362229	5.83485423042184	6.55006385742223	6.52109487880081	6.51524118570038	6.26396980328355	6.37825853177688	6.51809528622594	6.74246575557926	6.60792245536546	7.26776668908563	6.17288327763938	6.58843880255557	5.82812475076491	6.6495756953759	5.47767975217137	5.81493126720335	6.54138535115682	6.41805438627482	5.74180261735854	6.44420233074552	6.48774791215043	5.87520937903138
CNN1	6.96766358958785	5.55049591004218	6.66692724514718	5.63021624753803	6.44103505347106	5.65185844018257	5.90565005007784	5.7908856008361	5.66072436329996	6.8263196136341	5.52616022806976	6.45067898869961	6.35883371691355	5.48288868561206	6.26469527227622	8.26686793644822	6.26870865311125	5.46061442197763	5.7016973330976	5.47790844484858	6.32864214745002	6.78337643869926	5.97881485834085	6.60725556918632	5.66401165681575	8.75222461043096	5.36770500721606	5.21026169954463	6.03327196808283	5.80245090902639	5.67180058529203	6.80608712644534	5.46351115252749	5.68570440388549	6.26674451789578	5.93537141477992	8.25660137367139	5.6185577952815	5.66579543768948	4.88795165410056	7.00786361997174	4.86356556531533	6.45891854139025	5.07680829158012	6.0928537833464	5.22124990132936	5.57218600271369	6.51332757812427	6.61322116709578
CNOT11	7.6379944449794	7.17976679222944	7.66074754352842	7.48279829928238	7.53980254804031	7.33074228179511	7.6379944449794	7.56012261415725	7.23075189220898	7.81340549395744	7.77811369272061	7.84565869479526	7.51949698589633	7.59196970375218	7.7868885963614	7.3496989744538	7.31990417896881	7.15850396787011	7.77221421075109	7.46120188354497	7.79391215429922	7.44316257620794	7.543831017498	7.11623939066472	7.39826731964462	7.82714159678429	7.39959942029821	7.66193099049452	7.70227622414138	7.3902276450286	7.48937829728081	7.62727283815391	7.53022436311687	7.31648104658356	7.47266914215672	7.3902276450286	7.6721538039202	7.57051028768869	7.69962426121476	7.64952221401749	7.74350167977488	7.22982389805842	7.58194093513456	7.29427780000056	7.20917398439304	7.26264535190069	7.2337392384247	7.506785040097	7.70493571837911
CNST	6.46837328278075	7.03741678018901	6.88374479924911	6.96909234007036	6.48318148190495	7.05484757929159	7.17662497750244	6.94737211698703	6.80340351439062	7.13761106827137	7.23328790977273	6.53002501717764	6.74373828472851	8.2380832843919	7.95628452071639	6.09212478751177	7.20488443381726	7.01745102453223	7.20275026897726	6.39454687063179	6.36812261848193	6.95674853366895	7.22816199469128	6.32144457139401	6.47354628717954	6.85788230602874	6.37146132507197	6.38050851163885	6.19131076375534	6.64960381935507	6.46876105458075	6.68924872874933	5.97607335087593	6.81321625177732	6.38494715709263	6.86405777053694	6.61884396752709	6.41220230417693	7.18194419911286	7.13235602490286	7.35645519537241	7.434725640205	6.7062324696873	6.56065324796145	6.91475366444571	7.31051346742759	7.43012486575061	7.0886229405292	7.5930955779968
CNTNAP2	5.14317564404627	5.78487868267856	5.00446181737773	4.98608480518811	5.299351383241	5.08366683755789	5.12187370426207	5.29751368202204	4.76726471930883	5.86429537525043	5.768397100542	5.21678846921049	5.27031377968693	5.29200914004738	4.65191182750752	5.20844771247265	5.43006764680596	5.49163544837736	5.07105308730627	4.7622604938964	4.79889049892521	5.64073084371219	5.19469756869354	5.45355366081374	4.99936892938577	5.09031393534005	5.01210178142508	5.44143788219975	5.15591036843036	4.85271277427986	5.12486567506919	5.34804394799301	5.04296536433671	4.98937931007941	5.26616332317895	5.03718361009437	5.89814429966098	5.08237263584614	4.92853407340174	5.3665693815298	5.65504092440013	5.24224788517654	5.09525116368183	4.98439581982933	5.12861092105014	5.12866801021358	5.22648241740337	5.15288857995164	5.17179788889778
COASY	6.91133978839505	5.93928373049707	6.49927795880529	6.59358787999664	6.790917753413	6.9663132566319	6.837454418483	7.23762587124649	7.21680803107013	7.06162530818596	6.50348312470468	6.32951329373764	7.08019686370025	6.37819792124546	6.05658214404666	6.44005867774303	6.28947724034124	6.48296025120111	6.39618805760025	6.39431898440111	7.19192872670677	6.73997927799508	6.86258235909296	6.03098054949734	6.91455800566688	6.67479353518516	7.11933635388549	6.82497894213224	6.81779590651522	6.79944289718154	6.84038058845197	7.0432145704033	6.64843963013166	6.58525032447587	6.73004014101155	6.80406791165109	6.55033330983263	7.06119502211709	6.76584620180211	6.54032725392429	6.54993685032918	6.42399834543886	6.65731502302621	6.43689029398442	6.55751790426815	6.32117348156068	6.61222048244038	6.62854339048964	6.3363490991989
COL14A1	5.86138770987828	5.80770227827612	5.9022348192588	5.48901476094686	5.94169924874358	6.55051805425073	5.79208745297374	5.96843930172092	5.88966979922979	6.31937251300791	5.73182266617511	5.98476232150625	5.81640593771905	5.43939545717345	5.25262629603185	5.58301016561909	5.82054115890257	5.58058887658947	5.34915749385272	5.28004027601716	5.5851233265763	6.14725840866678	5.99186711131911	5.78566829186293	5.82490737858922	5.90155752515227	5.73745182338272	5.50265721517451	5.71368953772	5.77027181013428	5.55804454782511	5.69702190648689	5.82772312964942	5.50203426990752	5.8842044618584	5.4904021129159	5.59863596904942	5.54895992934818	5.70365800398384	5.79549148009446	5.40912890495015	5.85167864370514	5.44402056924857	5.86157270649504	5.60597191863645	5.33100407005445	5.37841616515112	6.14259119938325	5.6512421587102
COL16A1	5.74941162011018	6.39963967879568	6.23237859069357	5.64564092020943	5.7921605113221	5.93008916170566	6.13455670330999	5.93057326054305	5.51813093065534	6.31544171583578	6.03278167616746	5.9706095540513	5.50284723878919	5.92270352828596	5.9188801354274	5.44807491318741	5.6299818047551	5.6102029093989	6.11325635446486	5.42165135201976	5.14938593051811	6.16478818172656	5.80212339950355	5.67111044679698	5.80483026706833	6.09988159671317	5.83842124181908	5.70524228397888	5.92349492078913	5.51991023337069	5.88907086085359	6.35122829746396	5.38364592004613	5.57799587275457	5.811911491139	5.85580429927479	6.23723774167991	5.72409255146003	5.81499978692401	5.4735495328875	5.84215934404823	5.96344968625144	6.19579714428804	5.50990046985044	5.82140964234577	5.41029876535795	5.67544429706944	5.93408980413917	5.80772548311051
COL27A1	5.03508083511171	5.74630866536821	5.20299619514577	5.07231510979473	5.25981263510293	5.08879777308993	5.01237772801325	5.00645403366016	5.19213333013837	5.0757129904522	6.16702260209028	5.24354936789488	5.19090471205032	5.51843511340898	5.78506279020268	5.37180994967212	5.73881409503111	5.22940270819534	5.48969585522046	5.33265928265241	5.46303484270979	5.20222555014735	5.28776206737769	5.62944953350773	5.47832081239343	6.02403442885998	5.14908755481472	5.09990422174843	5.3963659459451	5.02127056447297	5.24714482883562	6.04321173343885	5.09677625748673	5.39741227201856	5.24826725135078	5.16775921856383	5.10053001485457	5.37168166203225	5.67528944286648	4.98490347422032	5.2683086510506	4.9692506364152	5.98519019917601	5.3447415191304	5.18218349934299	5.20127169098354	5.41855807139208	5.64167383974288	5.34752604813546
COL4A1	9.10438583874341	9.34406911350261	8.62651104158062	9.26299848766164	9.70317619865593	10.1740953852215	9.01179623943566	9.80470319284225	9.14398514071378	9.76995001208137	8.90145670970272	9.71353679063593	9.53181071003008	10.1176821637761	10.8499597627362	9.65992343458994	9.23094766109547	8.73557141422031	9.93420483687647	9.3334106662319	9.19877197519737	10.1156399916915	9.43314112327201	9.04797261729798	9.77203500144983	9.9090576286313	9.23916557743605	9.33917308066005	9.83620112259731	9.44833952652944	9.41389442779449	10.1858691578592	9.5325447080619	9.56190891294262	9.7873312056423	9.54638077735448	9.7195856412547	10.1309943774413	9.73139817954452	7.79303764365145	9.3702021210247	6.34581202645979	9.12626099842423	9.38711433303885	9.44581926796267	8.54575643391419	9.29270229210969	9.92566372876291	9.58126720303667
COL4A2	7.43005095296674	7.0799471270513	6.28251182339418	6.65206819015775	7.92927159674772	7.71981898666725	6.98999622420691	7.42388399345006	6.49011671722971	7.51285687946851	7.24391182206428	7.87609105884381	7.53246464818822	7.62933361459299	8.01507166145588	8.01952267736686	6.31777418165623	5.99917429448885	6.97963889476223	6.86088829156984	7.29503670679596	7.55422031092762	7.45410235892453	7.11847744676664	7.30699754720451	7.76721567110583	6.77241391497612	6.91094565361779	7.42240099835355	7.21581465539624	7.10995341247603	8.40208351239097	6.92136964380736	7.20154306176942	7.15032006322467	7.01135786328173	7.32772131958702	7.77037491572214	7.24422130866887	5.72835942149993	7.54300601491827	5.29047029241071	7.11833508186622	6.83000565484371	7.09540875088718	6.05679475729344	7.48240863116302	7.92661814579014	7.27718099094735
COL4A3BP	6.13589104687396	6.12383287630605	6.29500576789404	6.03456115811055	6.07558076287722	5.87737719937039	6.102146770015	6.11217712011648	6.50352100330894	6.14644214198869	6.11244858917011	6.27663548611873	6.25241775791708	6.23971065894803	6.78620451024369	6.37448840048594	6.01366726588639	6.14995024158625	6.46728516184809	5.90443899649059	5.90803706345853	5.99508960675139	6.04866934223891	6.06429970409832	6.50344922884745	6.60584020751665	5.83146556138403	5.83025093238621	6.19754145339845	6.26012666295415	6.2412910236763	5.86732051106086	5.92150578440781	6.22313428527512	6.4705311921981	6.44119387809124	6.35594760295331	6.56743060671189	6.62053693765939	5.68006224395952	6.21327829150042	6.22071017401252	5.84291610663198	6.39913056471176	6.16005779665636	5.98077649788471	6.33937746198341	6.30097441156616	5.93995775813165
COL4A4	5.34887168039063	5.69739577086156	5.343344013214	5.67924120602722	5.28551942036062	5.42696272954289	5.31497812691613	5.3432856604416	5.44613636558414	5.34577672339184	5.23800224512122	5.58769464260586	5.35568436012576	5.26300723306872	5.05819279216743	5.49897709483168	5.53847727764957	5.77103310140581	5.28434937564157	5.38455978202708	5.45040136730198	5.67465364789075	5.11280746018258	5.55234796907705	6.06095038925829	5.93199960216213	5.64348776125381	4.97297450338185	5.24291659877406	5.83408910039624	5.48692662131667	5.09297105838234	5.09105687185095	5.43900230058892	5.13791868438272	5.78698580872902	5.04938500319954	5.31510214248729	5.84215171722255	4.96838268474468	5.50528739450402	4.95691335457671	5.27938366329062	5.63475457544368	5.63896281376184	5.09818422141035	5.87765658026093	5.58430029638913	5.40153402642615
COL6A1	7.30196174739436	7.29953377217414	7.2497733974216	6.4557693959392	7.59752250346439	7.56213709252989	7.16792958475492	7.63710540383375	6.91459672239677	8.31766219086416	7.2753148331335	8.58596653420745	7.7842590334463	6.39180655693443	5.99265406160605	7.79658700241665	6.25768239452656	6.08541282813113	7.20658098746887	6.54706766614036	6.95311012545807	8.5166806899322	7.24579440743677	7.05118039728257	7.44589259343766	7.93017738647769	6.56078639981706	7.04601162815412	7.34401146252064	6.90743238727544	7.30569857039932	8.13969753306189	6.91160718993212	7.09395749796555	7.06144379674124	6.81980379823997	7.61280881166783	7.43116647177936	7.11279598275622	6.07750256038225	7.67160090715727	4.97799152815967	7.38086615159712	6.80764153951096	7.65789399065744	6.27757128420089	7.00077467309001	7.52395352613154	7.5036347443105
COL6A2	6.73693352586062	6.48119481261375	6.3445874198176	6.02418856392113	6.98782870660367	6.41191588381154	6.18636516002553	6.7168553907619	6.14304366284704	7.16096979222266	6.59147059611828	7.0933877478125	6.88665012053111	5.74762289425732	5.39095298239767	7.1148770233526	5.82052273569942	6.16088199292993	6.31085050328193	5.98587980818474	6.44920578966133	7.02082585826456	6.49382855120766	6.33475212224556	6.5821273150599	6.75780611321237	5.69360289593995	6.44267730722574	6.5207040854133	5.9895157003225	6.42499012349557	7.08785831297607	5.97780947659806	6.55551535352888	6.22180426916494	6.23809001023694	6.80920169747246	6.47621986774707	6.26402158633347	5.77880808727512	7.1753663473203	5.37581970396027	6.6100653660893	6.05394548951653	6.85650677171071	5.97815629030424	6.37376195567001	6.76062539335845	6.70847312464851
COL7A1	6.69972584235044	6.71460508833941	6.72869394623619	6.99934743991076	6.73939577754612	6.93333954433681	7.7382304676525	7.64579013724298	7.05792793456074	7.02020129010944	6.5839522907925	6.3444417065473	7.3303404414091	5.67924993424376	6.39273918254779	6.07083675145273	6.20256472970094	7.12884431451489	6.27905365371079	6.47963443333325	6.94302249304589	7.01938041729501	6.59266359412939	6.62000368460208	8.08489425763975	7.60632205796592	7.45470414259527	6.28203317597105	6.3127518643216	6.49732727346069	7.00679461445586	7.53198214128353	6.91955122417857	6.57344198960071	7.08013743181119	6.72888118544484	6.10311639887441	7.81162368907207	7.75183787483313	5.71034702368981	6.017494695424	5.0851657456207	6.60908735692965	7.18900704756799	7.43427947782169	6.72616063540827	6.99645857826679	6.8879428020652	6.108835715801
COL8A1	6.04674864248432	6.38224575643536	6.09950543317828	6.74370192747251	6.41369685492	6.40378763577036	5.76466859261066	5.88954727484865	6.12905760588579	6.44234964872147	5.88468113724376	6.57698545735792	6.23255161993826	5.81636587485215	6.15226588307209	7.39774476093804	6.11485039134491	6.36879972404586	5.86719522938044	5.90413105086391	5.86516834364529	6.26571372266061	6.06926593589727	6.00534737766349	5.97972018600657	6.81999768168315	6.36102692495322	5.93859844185732	6.51562141976949	6.52236868142783	6.04810863415758	6.58983004163143	6.48653962452501	6.49543716740233	6.46885366311898	6.59754503927534	6.20717034836828	6.23544981387481	6.56927182731315	5.82017319675561	5.63686555313331	5.21845653565759	6.30574965785127	6.20729010374227	5.95223867275697	5.72342304899009	6.35312056885272	6.69089638569574	6.10332492920228
COLGALT1	8.2102092471681	7.91150414274231	7.56163370427977	7.79214073704221	8.06522228065067	7.89990067011651	7.70962377345101	8.07873097608901	7.79825609037653	8.00386511769501	7.85651468286608	8.37159217048805	7.98848525313588	8.09733223935532	8.50918992833461	8.4832567370848	7.65665281784716	7.6125371417902	8.87814979582102	8.0690642201377	7.83046693024153	8.05025292768436	7.99525805446006	7.88221461793324	8.31044953584101	8.2466702776349	7.94796864911893	8.03061301397176	7.9238641659018	8.0789402507575	8.10702748806059	8.40583063196159	8.20966742700302	7.86493596327874	7.98899367728726	7.89323214486944	7.38555271881244	8.47515874082446	8.43770252051192	7.83388211132612	7.75519093297137	7.64268330437077	8.15134141758623	8.331618943169	7.89644614167081	7.80732154714333	8.0789402507575	7.9391141421384	8.08833880135481
COMMD7	7.60769651785404	7.39808780786281	7.89781582974818	7.41917954635442	8.02308542965217	7.495095870382	7.94154462942421	7.66680907338894	7.34201022255775	7.62345615347946	7.77059714569779	7.70105705740368	8.03785660756609	7.70105705740368	7.06075921139304	7.80463627541332	7.82638235766867	7.70292259730986	7.9054450400455	7.64063583954652	7.88264090298328	8.00053188750272	7.73334203533242	7.33453415359601	7.18491577908282	7.63461192325253	7.33924114370779	7.8049249651353	7.65487172992992	7.90711996555415	7.64287011464109	7.82386206389737	7.58717665288147	7.79820474033779	7.82044436036169	7.54725749793792	7.70959369529777	7.453028012638	7.20788708978079	7.97771442590594	7.85307870854245	7.61577584500933	7.91651204145828	7.8296126805371	7.68327076925403	8.0150212091138	7.17628560559672	7.55135307747874	7.79042616038462
COMP	5.85531033441015	5.40404120598476	5.22321611714316	5.21297450127089	5.64365027304988	5.87075928492716	6.38276141789654	5.18693084081039	5.18397320058922	5.07988943620988	5.52945773706579	5.56877232702709	5.35499717316596	6.46275054813586	5.68327076069589	5.55306467521188	5.42189717221368	5.46287936783161	5.77029391018012	5.50884864829055	5.36519159265172	5.56478511119474	5.47999592400523	5.1760669270215	5.2198085164417	5.38745924728026	7.12003653921979	5.61904931801338	5.43299678913752	5.76205128766315	5.44716181789395	5.48563276955556	5.25396682477607	5.54371388369673	5.47893056212584	5.41307188987299	5.34397967184133	7.2086311973195	5.52810162775946	5.25514053070331	5.38508560736036	5.13509654873979	6.14252684514823	5.08836469318961	5.31515315451885	5.58377350674909	6.71327483989085	5.27970967097924	5.12564695145802
COMTD1	6.12261995203368	5.82402005662839	6.1387101860055	6.51681649520172	6.05134259720825	5.67356046017724	5.77890628349016	5.78268491529088	5.87332142660742	5.70031479418719	6.03201702213093	5.49292884176771	6.51464540357358	6.07394666562474	5.88591667942308	5.85130811051367	6.05327055971247	6.08676159653068	6.33505402404753	6.3414900057242	5.90311487466621	5.63412289020347	5.91877963267119	6.11426557867267	6.16274221752775	6.2317101999664	5.86313761581458	6.04652466936357	6.13130694758997	6.17841298664507	6.07463636932781	6.00275098762918	6.02871271665284	5.78499661930383	5.87627860531926	5.93100034525381	5.79621806163812	5.81724423066875	5.48027582879473	5.92741901309665	5.59640940897485	6.02069963240699	6.05748542039853	5.73110381911885	5.54538714219828	5.75158029076549	6.06668577288405	5.83195327345706	5.6938044595039
COPB1	7.78980092866921	7.62957459870973	7.81246769322127	7.57884167304624	7.20272519158484	8.20010285304449	8.17268847056953	7.60911077560655	7.55565272978037	7.81168348039476	7.27149054571533	7.77359801521212	7.43290809586569	7.79657387861971	8.15673032838454	7.67955594771632	8.09392201996423	8.03839157736762	7.33614185296299	7.54914275869836	8.21772638463554	8.14321800940895	8.10294592086223	7.90727576594718	8.00814573546853	7.52140009277074	7.75190221584218	7.54052267372338	7.76575498555893	4.85576466018631	7.84023068399903	7.95262060356429	7.68432953073644	7.80456199890164	7.83681470204836	7.86312729865032	7.73180457490745	8.17999935616578	8.44348524365526	7.41199144480939	7.55228976863665	7.19694350828052	7.57332040081023	7.79383914368156	7.74165613971209	7.30835930272465	8.13965636626452	8.01415315200247	7.97771507633436
COPG2	6.38852390170362	5.77510560838917	5.81525928692538	5.76344444334725	6.62876085298811	5.89071717114381	5.87168920105118	5.73504662146251	6.34446433324119	6.02270517304465	6.55787278935243	6.5509085805509	6.53125486667457	5.95288363631468	6.00803225935967	6.7364376919124	5.89756549905951	6.34335255637055	6.28727447658195	6.79347635222535	6.89001050324273	5.98160504016826	6.65277249468446	5.95301783506441	5.81957926484127	6.19792415093459	6.20800120285823	6.08395387346174	6.23382251911526	6.40446810928976	6.24135506494195	6.36655454329797	5.98022432959128	6.42386438822179	6.18634420359696	6.4300640975215	6.63995290161063	5.68592998553673	6.51716719658218	6.27528393863739	5.91150991055707	5.28863947656198	6.54165567631224	6.07978105352163	6.0873082850081	5.9385046331345	6.34621443754301	6.65424635106419	5.49725815333872
COPRS	7.12186466174155	7.53397580691481	7.09665967434037	6.97628570819632	7.02527329854788	6.77213537464594	7.1260087065557	7.10566776794249	6.97339547651848	6.85819103068497	7.00395949898915	6.80448344352812	6.86244745637544	7.21749721159922	7.88725913922392	7.151715832013	6.99005236554504	7.02014234517866	7.39082019398498	7.04287137741359	6.88467077466694	6.80256249690851	6.68866090287488	7.31465047917446	7.43838394971042	7.31288208452515	7.76912118499442	7.32008572571906	7.0926355904716	6.05122211893789	7.53023485656932	7.35929391346678	7.11110653790487	6.99066467635064	7.43044154609938	7.22073303089254	6.88744079097814	6.70657797612772	6.5693691325621	6.48854588232067	6.8884352425588	6.66633476619404	7.06853004641619	7.03485550052862	7.00515309994901	6.85216134742575	7.06659586639687	6.91965856908531	6.93902678734705
COQ2	6.69376149840191	7.24669111056934	6.82959927879538	6.96741082998314	7.12540195882426	6.74681727718847	6.87288314653166	7.05718357256561	6.65169060161316	7.10814381493218	7.05698500141374	7.34159088092721	7.34276380977754	7.24806588923979	7.27765699906868	7.55476001970637	7.05831973798699	7.29156495416191	7.44620589420419	6.91811900833312	6.88749851200871	6.82549999818139	7.13162347058972	7.32075564301882	7.15253732684233	6.84163810925903	7.09943248487486	6.92481173166952	7.0172183431734	6.99712513116816	7.13976950852279	7.04286953425127	7.35664814112918	7.01742103702506	7.31982984485937	7.21625896966615	7.33940116755496	7.12417344795532	6.71329501445682	6.91385300333443	6.94833653164002	6.40951565520498	6.95907362277283	7.37996456424283	7.23389996493331	6.82750921119727	7.20860869751727	7.29198785528201	6.77922924063335
COQ8A	6.58471743403016	6.18686043173227	6.29715937902345	6.08936262246686	6.94416862411623	6.4938253826498	6.50305226290207	6.42431268795153	6.22073885076435	6.49231625158988	6.55772277070997	6.84959401289381	6.56234522796654	5.97821644370345	6.07183552138506	6.44492424111192	6.02591292799175	6.50271891497367	6.85117173204704	5.92345087181872	6.56043895715402	6.49729373648924	6.2399712546478	6.08719159181926	6.28650326556705	6.47719813021268	6.309396354766	6.35563652793605	6.20537942310963	6.10698766676152	6.2844493894267	6.43097312179494	6.21967314995443	6.30708941682155	6.1753806996586	6.24959415404989	6.25623441996559	6.12351345558626	6.67072406455432	6.82074137673491	6.37058613031806	6.95229275959269	6.26204346789555	6.37189788139247	6.47220039653105	6.51960351664351	6.56473571509825	6.12988075596047	6.37040320549337
CORIN	5.91781158539712	6.34064762975581	5.87945326895248	6.16610606256716	6.16446010073652	6.32046915160585	6.02742254443095	6.09578863449871	6.30369254826426	6.24265548627746	5.99265239798428	6.23015871423311	5.99917524870222	6.15931144278376	5.96709622975404	6.95162443704722	6.23945360140871	6.50522629939689	6.31917130288318	6.61206978688973	5.922583088054	5.87622316823976	5.87899520469742	8.1208380130056	6.51211040385579	6.64448601045937	5.1465249829793	5.78833175844217	6.72169907993707	6.38365714059957	5.53421868308529	6.84683158055341	6.44057985831399	6.35063611562389	6.09118308312286	6.97356365456323	7.79131421965729	6.22046259148657	7.37088914454588	4.85596150126799	6.74897723723305	4.64083605460123	6.09230362002706	5.43118591818112	6.576714415974	5.24896173736772	6.15789262771724	6.13510590169098	6.48987141335022
CORO1C	7.28799353073408	6.76298920195149	7.42724839570498	7.12406149461488	6.6778010918754	6.64566395963656	6.72981165778949	6.56668427218072	6.64404838258028	6.76900776023445	6.97247263377737	6.75309379248177	6.98267700534252	6.78127459681574	6.88163314202202	7.48866472407117	6.83651631684239	6.59367489057037	7.40835402142691	7.01938862431513	6.50532906170246	6.50484255270256	7.13603145189549	6.99892770807395	6.80680606536797	7.40515474426978	6.76079092458888	6.87710708516666	6.63200530001428	6.95002129333717	7.04778113679074	7.03550917544717	6.95057410227112	6.98085155675624	6.4193822803264	7.11277737426986	6.80839402639908	7.331582524747	7.37705279639729	6.72755986258589	7.31456752229862	6.93448607207465	6.80698868088655	6.88218856046622	7.08699583445409	7.23025076144907	7.12389210901201	6.66143518029904	6.74323006053605
COX17	8.8114536737173	8.18362999077002	8.4196658785049	8.42063982948587	8.50362853867643	8.01451262103983	8.54074060105562	8.24198680015138	8.52229215747439	8.69609710753039	8.61213444735887	8.16922457626091	8.24130729946699	8.6649203255247	7.95634833685238	8.03920114590606	8.73700402312726	8.97969901756919	7.88840861902813	8.60037908551889	8.73631222303498	8.36886090293873	8.65945034501535	8.72239475841284	8.43367205078822	8.31714936537904	8.94866265537461	8.26203321428456	8.77796973392456	8.34350796675097	8.70918063573262	8.45392021412307	8.55964041490165	8.33427110144106	8.60440250091282	8.41517330105202	8.46858237859094	7.48783205452292	7.31109220510043	8.33330594091331	8.06143475057996	7.7795280077602	8.28221786755477	8.5209368041474	8.28015186590664	8.41761074035091	8.57770325464875	8.40701514456724	8.39010607099438
COX4I2	4.82173669277942	4.64720228668777	4.99847834026215	4.74797321281344	5.86637064815817	5.63549780213075	5.58960506097935	5.65656531901262	5.69880473353711	5.71198280458419	5.21267635975673	6.08470802880732	5.69972676359057	4.57852844449854	4.11351215527295	5.5308560894599	5.07565921445404	4.79870226254714	4.94781995339156	4.89702893919148	5.58051523639572	5.96828106425557	5.3515549619598	5.09820545878013	5.41032281179497	5.20525374736208	5.00101527132301	5.02791209089274	5.12409282252161	5.22257974100726	5.13563077868806	5.56296750418693	5.09534824471344	5.10776895182985	4.97706964867919	5.22206112482416	5.3611545870081	5.14291447715133	5.14525176091658	5.06451816778598	5.21964860660295	4.96533207042292	5.2101319494867	5.08574832813259	5.02777165324161	5.12443187913648	5.09973190568087	5.20818086926207	5.1895768929916
COX5A	8.30483613915671	8.32183714134619	8.21809521529435	8.50643965839132	8.44171142701408	8.37369476002911	8.69500747593409	8.53363298084231	8.56884646401682	8.67770614899228	8.30111847215537	8.1335861574555	8.55085176328536	8.30111847215537	8.18704197485777	8.53693476079305	8.08737774704508	8.42401072192142	8.39380259992904	8.56278453325047	8.68421065549521	8.60249160171472	8.22215640463375	8.17650929681495	8.51216223677945	8.36626447049312	8.31028577810632	8.64473592508651	8.27625290071532	8.84616672180073	8.42661476100523	8.2534372507431	8.78753648090364	8.49489820810678	8.6676496767478	8.41463701192071	8.74167907992344	7.90042532988911	7.51987579776233	8.62256961486575	8.32185897451114	7.92546648675051	8.49658088564977	8.52210320793852	8.42355398830625	8.42262529231639	8.12737377738306	8.2483808093979	8.19826766371567
COX7A2	9.34660036801236	8.65776170054874	9.2905017448838	9.01292619076042	9.01521841272254	9.02875713819759	9.51696442367811	8.93634107998218	9.48004446715644	9.20201480601635	9.34630410479812	9.44104350123857	9.56832075907995	9.01481654322534	8.90387714297933	9.43471825051143	9.44567961706037	9.42624806099634	8.86048408693438	9.34630410479812	9.33953530768256	9.31980805402625	9.55093739928331	9.2785471136531	9.11525653158994	8.90190576508985	9.56623251644424	9.10026360199385	9.58322502100911	9.38818395481791	9.46321363751819	9.40736046116908	9.55478446441419	9.24987743103001	9.22250557930918	9.40522790475819	9.28849349461418	8.34055518329324	8.35925897459111	8.74110693490545	8.78277477698567	8.67762819498604	9.21547891756206	9.47154778833471	9.17291514941572	9.07037869221758	9.41204781433621	9.37838409613591	8.94985576697493
COX7B	8.01860694936854	7.00904251550453	7.29300094838844	7.26066329804622	7.511237471325	7.32271078891013	7.50712355129012	7.56526415586473	7.66974932899557	7.37137818306429	7.46095803062889	8.02326373335593	8.14208052211616	7.28242229687017	7.01332435064288	7.55726020259958	7.49312776586765	7.61089222509748	7.20550604669185	7.27450230115676	7.66490777684567	7.55072550648975	7.6562432959582	7.45408750431213	7.59269926526839	7.39899947393273	7.80965254474101	7.53505771969213	7.73303749676995	8.19818653598168	7.97156718948123	7.72552605100989	8.07846396237467	7.77405740863265	7.52297466402357	7.76468485330621	7.94913194779155	6.75617770355588	6.7130984909458	7.41306066634122	7.33533857905912	7.3829761888323	7.74330379994596	7.5667088512985	7.65242653708283	7.5639426686722	7.66376967900897	7.24738416423203	6.91809989843633
CP	5.10949347827642	5.39023569428816	5.31547000849495	5.63527339872341	5.68553286641026	5.4422959965996	5.39435653693817	5.45757204203576	5.5717076985872	5.4896558773014	5.79538208632323	5.52529829113222	5.33250718224544	5.90796529923278	5.48232665112483	5.67646659554165	5.30944652716443	5.46384222216211	5.28765191061923	5.598490834035	5.8431369449345	5.4410540416861	5.63738472207637	5.76445740897686	5.25760520369641	5.11910579872362	4.97999631723065	5.22989625024374	5.5524767561283	5.36129691962216	5.29436810004332	5.14657498006897	5.32744924476544	5.82952648293066	5.6524413581387	5.34316959285203	6.78611998623543	5.75117654949842	6.09956727295876	4.93734095191424	6.65017383018925	5.04851466850166	5.24106092829122	5.87164675837049	5.26216457677965	4.90773881715086	5.07687906076509	5.72592826886915	5.11429832168377
CPA3	5.77154793729567	5.92887108398848	5.85161549782118	5.69938048660415	5.60973966020177	5.38299384534158	6.46594444294588	5.6751458193746	5.74950599470851	6.02652819190114	5.56008277350397	6.17775926030866	6.04902201941606	5.90157388705631	5.34284327860544	5.65907879972109	5.75097905076225	5.66848494672875	5.69240112902332	5.56880247896176	6.00212640580237	5.72316277706828	5.89857805735009	6.52658095157792	5.48099589951977	5.81101142151784	5.42049110869872	6.36707494835643	5.97943683863071	5.99493276501267	6.27340288099185	5.85553851828728	6.00531504502517	6.22192189739389	5.72461441942821	5.53251422944871	5.84499658270984	5.40373661096272	5.74282542407244	5.66589384956974	6.60599903446065	5.81278350492286	6.15985976457096	6.98948796681447	5.56527816561765	5.69440497229831	5.54882990779569	5.7223185537312	6.14890701935274
CPA4	5.51522198512438	5.56782598606904	5.34461340776038	5.45349799584498	5.82390755872934	5.64008932842698	5.55828938867767	5.36348508232483	5.38630104448387	5.74013872884448	5.94864904699338	5.72196195668081	5.69720368765324	5.72335176148238	5.52298823592328	5.41292242455197	5.56023169554619	6.17886028519563	5.3597127550063	5.75794797386421	5.37811112333179	5.65891787442915	5.67628039647695	5.71683291515122	5.69096202193776	5.76403954767413	5.97687941783801	5.33873722275576	5.66281094286407	5.52776722525018	5.61970057430982	5.73221987871784	5.67158958791801	5.23920511889471	5.71026719380535	5.36187446890357	5.88701157736773	5.4228812409162	5.55559507231486	6.0715985410331	5.76819578815993	5.46979939464017	5.40479332716346	5.35020635389625	5.35620856678032	5.33576741189841	5.31532812540961	5.28957419470331	5.4077435198931
CPB1	6.55033570904365	7.11490679726098	6.53150333192162	6.60149045566507	7.00160041869338	6.96919384664058	6.45801317525856	6.63067079206283	7.14496010964702	6.58284874158282	6.27288951841754	6.46364541790569	6.54682251299325	6.47597354222801	6.68122935996054	7.23687809358389	6.17826743812673	6.50527146807862	7.14398067317237	6.8560374785896	6.92369263476357	6.67280785257037	6.67435201254066	7.1576613285895	6.85511349020913	5.76410567023456	6.35675442848666	6.64328355661949	6.62672874998336	6.87585648348334	8.17803012088011	5.77548074074586	7.06771205964157	7.15155903816238	6.64929390043006	6.75338809748171	7.15058783763898	6.36884541252664	7.18320075121499	5.9508915796606	6.43963113143694	5.34696764580819	7.22329375872699	8.40258093142062	6.02156630422538	5.39841075010374	7.00012852759988	8.28273571178507	6.64532585257728
CPD	7.13294883117714	7.52105455288471	8.0330286329756	7.16705544122718	7.15293484488808	7.63539605050494	7.27326851636148	7.6511381924998	8.07414634858393	7.77928952239755	6.8990214381067	7.21467032228876	6.93438030719871	7.16869666392745	7.0896654785146	6.81225974237118	7.32886640354578	6.95576501347746	6.77846415067338	7.41545304020601	7.78278561809043	7.43220491111038	7.5049433785667	7.50165122178924	7.262179083952	7.03402227064764	7.32066593789491	7.39619438158376	7.28291203535224	7.23130766428076	7.37978570901178	7.11111138587723	7.59372743845887	7.48019742898536	7.39810984054655	7.51415677685624	6.99379959801028	7.74279810594749	7.66711143296515	6.86802794829022	7.40531959270204	7.80438075041518	6.38058541086186	7.2978917303296	7.28484420175596	7.22965067925703	7.04031311355212	7.195793541613	6.90219269940544
CPE	5.89545323175752	6.1570766650402	6.35381283674713	6.12649600439188	6.41306576424287	6.06725548915627	5.71786305936013	6.132651870208	5.77094247495744	6.75899956190567	5.94361200730061	6.56134841082957	5.70695778049074	5.59210204762693	6.0407183982687	6.24405158784957	6.17283461654565	6.42069148871315	5.88248336125751	5.70863677522156	5.71498674794312	5.64104966305192	6.37438816872401	6.54368468243432	5.7844912275498	5.97428941107648	5.80543348623295	5.39411359275134	6.69803975195242	6.45584587381591	5.89526186166611	5.92521676098241	6.33313817087713	6.47917051699214	7.10783316842693	6.26081631667794	6.48292198092418	5.7970094566239	6.48676751085848	5.47797762483277	5.82245570725723	4.79048553677164	6.074927925998	7.07656786450478	6.50276804470961	5.86320305047731	6.05259516690509	6.43015933577084	5.45189992123372
CPOX	5.52711531836459	5.93593625320114	5.87250545342682	6.13641654430358	5.5491642540043	5.98502037104438	5.8293484678584	5.71892043052771	5.67938361766025	5.76690322341933	6.28599175634594	5.96778344246453	5.94700773096282	6.33560186153529	6.68360603438929	6.211136560809	6.05925672951035	5.88875565651263	6.20497110999083	5.58439095710771	5.71544806696283	5.77020368779783	6.07091149434694	5.86848301246552	5.90665363032852	6.05355714266246	6.0657462479719	6.0338406594053	6.11246826870981	6.23489651116625	5.85990470207337	6.01825351906163	5.97688321130607	6.01441535392398	5.90316718488051	5.87156911079664	5.91263863094877	5.90578778486307	6.23282078840778	6.1997533716861	5.94446349696365	5.65579676907126	5.96999680885831	5.90171898386337	5.97161318185819	5.997388661408	5.97050516873758	5.98328623942629	5.81451075950777
CPQ	6.75541492323511	7.18745316327569	6.39353215490076	6.66410277783186	7.11073776938193	7.1330891212865	6.71770126532148	7.21978171621857	6.91969148918236	7.18722796398376	6.81879489622479	7.1383320971188	7.04894249179118	7.17815915352604	7.11470776249586	7.42716048828537	6.89967873506332	6.83093766827137	7.04473423338725	6.59623302445394	6.64389916529484	7.08645840481652	7.25545268673655	7.04104161207992	6.88941755249275	6.45711807079397	7.03774950074911	7.42545437787485	6.76258789392735	7.05136412124611	7.24929055239012	7.22364942951053	7.06230215960731	7.13876449245603	7.05854807914109	6.96254250113223	7.32720703121573	7.17980192223119	7.06983797315177	6.55893689532615	6.9193753434624	7.32534524759614	6.8837726054874	6.61681619612865	6.95052505736393	6.85045502215739	6.95010502372274	7.02160514302149	6.92194655961104
CPS1	5.34300157699048	5.78179095772845	5.43224585143653	5.07935109039463	5.35073686218632	5.5380205484861	6.00465162792549	5.35412795596415	5.32565243733694	6.04510993210162	5.18828048156327	5.71066086644987	6.45458277914743	5.21239799576318	5.08096721248019	5.42540999034479	5.76695578576356	5.20992546710236	4.99100466155166	5.65192104449391	5.84611972043849	6.59497820545202	5.3605770527961	5.33101721294054	5.45315665094952	5.47290475279243	5.3622581509168	5.44726415860542	5.47670625703843	5.62905044115113	5.40784726456555	5.54578174340972	5.59697611987398	5.39549210782806	5.38891798122953	5.64674185095906	5.53519926443453	5.7530939426814	5.52700143359786	5.21832614803524	5.53836950676881	5.20641684011825	5.48787069733462	5.57054778798728	5.6641031611595	5.36632759315589	5.46054638079902	5.25232640760674	5.55312110091652
CPSF1	6.0508838522296	6.59957596924696	6.54664398321389	6.69469725081936	6.74450950362903	5.90516509195058	6.16175316627531	6.70081662709978	6.24220464121586	6.4063818365421	6.33532161026971	6.40373454531076	6.22285592795092	6.57186853271573	6.78244900714515	6.38968417396991	6.53593096866076	6.50923251410961	6.72044231581022	6.64636503557781	6.28455220843835	6.75419375224169	6.01678006397244	6.1030875911895	6.23687792939246	6.27439862873874	6.49676144245142	6.64001819670139	6.93482467147365	6.23228117826596	6.75222066829313	6.73012862946414	6.17859394724521	6.20135036408823	6.54490435075341	6.34733126417738	6.62533622651843	6.35555955648375	6.7453132927462	7.11092208171452	6.42887141654101	6.44267244891482	6.61700112417736	6.65890201485501	6.22098577211907	6.33570758865778	6.44348675294085	6.43464699768353	6.40382299354049
CPT1B	5.26414737967488	4.62537637578397	4.95420940843499	5.29000683809394	5.59148435667235	5.28687710798369	5.50812826270643	5.43844302212644	5.43178815387443	5.76385060321208	5.3762105966142	4.95164031976096	5.31467279026419	4.8811812572912	5.39518470935133	5.45358929591552	5.61035878283309	5.31929857602799	5.5484289067256	5.05620945113174	5.11439736756679	5.56955940312889	5.71001672461014	5.31036351260746	5.25227339670508	5.60013693663244	5.18227163751214	5.43239797455329	5.25193841346548	5.53466329390511	5.34163212344717	5.42643352006902	5.18141470364338	5.35415309581596	5.22014714072291	5.14432991668424	5.29131062958112	5.17461279106008	5.4157520341526	5.91014055396481	5.61900993130342	5.71849411073571	5.82680568280473	5.24560197177908	5.06414330370337	5.30449475190971	5.46134286354769	5.22837467965151	5.24151595528667
CPT2	6.71997399981246	6.41127767106507	6.43732687390796	6.21792176318469	6.6963308313476	6.50624441373093	6.0266868358821	6.28959460044058	6.0950065701166	6.34142135708368	6.75812498981225	6.82447526848731	6.34102358527118	5.84389983841778	5.81871409146056	6.68757985147264	6.19563683993324	6.44170236384544	6.2873728993415	6.42831394674183	6.68530964161594	6.80501955367495	6.40027588483645	6.49472243592604	6.3907704410081	6.07149754135476	6.20770292589889	6.19306287193694	6.08847111808465	6.40994877408529	6.17413715695214	6.24693540030359	6.3777787938203	6.27979541131125	6.43054943548819	6.44735394485663	6.35915681031625	6.29920768643511	6.42085361889891	6.00406423788007	6.11119101920434	6.08166910563556	6.19163366296281	6.49266989542425	6.34878767313049	6.29165076855814	6.04129247769174	6.23718847032596	6.21766119007833
CPVL	7.94227611013603	7.81414641489206	6.84150665988912	7.84395625230727	7.63773103569268	7.82880680329305	7.54314047235513	7.97951687689454	7.28931395125235	7.42678614410321	6.99576610950971	7.81186423377752	7.57550930530578	8.667780574634	8.67423342635678	7.82277840034899	7.19462958948476	8.0422722548721	7.87734159842431	7.84957250933577	7.49479022017114	6.87178553306049	8.67925299452244	8.1220932309967	6.40491782402622	7.50049214367641	6.97907097965808	8.15902984119509	8.13028206980042	7.82559032141528	7.62173208115806	8.29824554248606	7.4824185999541	8.335142434922	7.77141118708948	7.29409019475586	7.33143782874193	7.19884969765105	7.83869187580576	8.45526291164369	8.08828726658373	8.42836675791844	7.96596984215843	7.76101122014867	7.53108342416237	7.89974469952727	7.83717700261717	7.70018114383871	7.90336589513425
CPXM2	4.65102519362094	7.11830464418742	5.0172091674359	6.76658253317642	6.31847610370695	5.52836677088742	7.1249401531408	7.07452906088057	5.27448939273758	6.67142464123476	7.96263195388872	6.66739794706857	4.90196056596456	6.92103429341741	7.46031459145259	4.70125905661574	6.63512804241823	7.4648445714771	5.39661453496329	5.20003178848767	5.07696383182535	5.98694395061427	6.69000531216741	6.18013798302377	6.21220279654934	6.2889157506188	6.76495619269449	5.75625053169224	6.00110869395292	5.29585073909163	5.96266040041465	5.69673539253933	6.18065082466969	6.47063387939623	6.56838395813122	5.84077478806825	6.24340342435189	5.88089276206965	6.27936683425111	5.40407002215458	6.90546091820291	4.74382444473749	5.60046605394806	6.67552054947618	6.3061655771963	5.5861405564716	5.56249435705821	5.98476323339868	5.5720666256002
CREB3L2	8.63961596256643	7.91771947955214	8.33499791815439	8.03177395228025	8.17295521853445	8.36502474781407	8.14788964800891	8.02531206439053	8.80395134346989	8.21655106689011	8.22977970575821	7.73889753317385	8.42230386525076	7.6684389088014	7.95867398044341	7.29502033606413	8.49286608232801	8.87376472492579	7.44977062101431	8.14472559436601	8.58840922125923	8.26148120417109	8.52144437267734	8.65078870727409	8.08628109043137	8.497143061337	8.18371205102237	7.95089568948202	8.28131039926333	8.18141590856983	7.93781391907595	8.42477012651405	8.16067969952669	7.87025645269135	8.07660759737247	8.31386871571963	8.47597939908606	8.25028694244478	8.48255763916012	7.24864964771643	7.95965280608436	6.57969199735499	8.208912876424	8.08874462053386	8.10343123185506	7.30842878968912	8.21567079815622	8.4727148670654	8.35599555331875
CRIM1	6.34618591825627	7.68032375280666	7.46718140884904	7.31145573355991	6.10810163951263	7.24341403158713	6.76887160215877	6.73579902707817	8.01241716474287	6.35973299980592	6.17863036086964	5.56430070249431	6.27004486326233	7.546514935841	7.61368837286299	5.83090658958727	7.8339330702544	7.03111603893238	5.52921200736251	7.26237297119336	6.6181797497579	6.87167637458935	6.58670480588981	7.6349236922206	7.19103267413784	6.93929423486444	7.18921027797896	6.84243459649823	6.89966931554823	7.40743384742004	6.20928442570274	6.13282318801685	6.40702254036877	6.33039867415426	7.21815528615719	6.85652205362989	6.75932854846081	7.47358060983813	7.78091791649135	5.51008889615995	6.33179823613876	4.9439962075428	6.29671065277089	6.51480220611228	6.48707595526025	6.39031198073439	5.64105652016872	7.25965999993652	7.34149371889713
CRIP1	9.595741816301	8.44856061269765	9.82415877018265	9.41475891270454	8.60442125231249	8.73810347850179	9.20349786194141	9.4407532338926	9.56300864587802	8.52104628133732	9.82059377142371	8.21032251381585	9.7179135919519	9.57751521968154	8.739907784	8.37219451497436	9.1411112806951	9.54407114041513	10.1442707162541	8.99334678668091	8.13936141421095	8.13052732637722	9.56743704137181	8.87575410034501	9.23782044555959	9.35605915854012	9.70339685964836	9.7131226729747	9.78205872461681	9.85672956524807	9.97280461038286	9.22242788311346	9.69351941461315	9.27273656252031	9.3517823667516	10.161937951245	9.69923865163216	8.84374324219165	8.67285722229447	9.21995609185933	8.65476444903277	7.92159111673269	9.67444783923076	9.81785935987925	9.26078195747327	8.55101045224145	8.89210209334219	9.11548281644903	9.05168377494381
CRIP2	7.32717681343966	7.06672491053874	7.71441148537901	7.61485519540518	7.17376602126193	7.47033847890039	7.32003736494248	7.12622404937691	7.51905677101089	7.00303653427944	7.9827988445457	6.16391660758936	7.49578659466932	7.10333059834732	6.30702003937556	6.22993791797471	7.33033710839411	7.55218411487767	7.88399556254574	7.379870671948	6.51194031024616	6.40598996280911	7.67382261423268	7.36302949327437	6.99043736796447	7.1366292403923	6.65336762989825	7.26725013109301	7.6538732330748	7.50672592091064	7.25941763566411	7.01218897039561	7.18973192862959	7.59526621430829	7.43878609773167	7.42953770968145	7.70001253070359	7.23598633947963	6.50679492456347	6.79088668038209	7.95053823048393	5.17821760011471	7.52979365117135	7.57860069770251	7.03908037815536	6.92943503491922	6.79675745466559	7.27713260113692	7.63913202581749
CRIPAK	6.26837061089714	5.82196603854618	6.57649892860773	6.77592701252349	6.87246638820325	5.82617409203333	5.94227209285491	6.2158113251836	6.01048653048096	6.10899851422065	6.11911104407306	5.74104007188838	6.04320712308166	5.63729392913562	5.48292883086404	5.54920852053152	6.003278063961	6.03254392231257	6.28878667055572	6.1819398822806	5.66351763156382	5.9053017038765	6.17722629966124	5.81733764115487	6.31027014370552	6.47679714509648	6.73944282023387	5.87887959449247	5.98039933603179	5.86873877385938	5.80438986784872	6.15137688835079	5.58757233189707	5.98786232462501	5.6092762938302	6.85998770462922	5.72580097553539	5.93583263044242	6.41923017198148	6.00205295906553	5.96891910586015	6.54519487787733	5.66687682621146	5.75371734987505	5.97952876918359	6.56136353495254	6.54498562598185	6.56665208049975	6.36961773200663
CRLS1	7.02214456379127	7.53586705060311	7.38841052669446	7.17920057773556	7.24744665010323	7.23465078578319	6.89661859441593	7.52410248086313	7.31745900278971	6.90620332928684	6.925059143227	6.77940279794892	6.87255945028565	7.38393440685627	7.25345794624685	7.09232720364551	7.230700282613	7.51223362439223	7.14448373045573	6.98260404255982	7.46367486304756	7.21461771683346	7.71329411603704	7.40255652498744	6.85026817940609	6.78943337662624	6.8315710825187	6.89881110691586	7.03141934500943	7.32790269994279	6.98379226773539	7.05826168346147	7.35648123832032	7.13281418466253	7.22277378894279	6.98762279463371	7.56343856145207	7.23214716752843	6.93998425729415	7.01115221914651	7.24827529972959	6.60955045827321	7.27846970734471	7.02474672186344	7.1481487073268	6.9245809742368	6.72618527505007	7.35079227079768	7.07999569771029
CRYBB2	5.35433491588671	5.32964981038285	5.56480782812256	5.48457859847223	5.52886253864901	5.41208148233369	5.01155129745746	5.55274511861472	5.8257568856084	5.615797369591	5.30974299402222	5.31096092160546	5.28669093792992	5.63221382022976	5.48198875246188	5.40391996760919	5.63729551807709	6.10195588983663	5.78769314884008	5.51348687961478	5.87924770509783	5.51209153583604	5.83464178406571	5.42909989718026	6.11065227418043	5.13955558374108	6.43651232830309	5.51253641710636	6.03029025305393	5.66055021191615	5.21736385304242	5.54486695296243	5.43996871834646	5.27725716635813	5.6307017038872	6.08628687705474	5.44976753771109	5.63550343680902	5.5417630025733	5.21883608247599	5.38147402299265	5.19610335004267	5.42330138243211	5.5178977859603	5.23337246065893	5.22204384391492	6.13137107224757	5.54834179192039	5.78754226914075
CRYZ	6.19342581355148	7.95664944438161	6.51124325915076	7.08911028930095	6.62858123638747	7.56993568979829	6.65061769949532	7.07104661243131	6.80603035050817	7.86804471905616	6.78063026392943	7.12933026101334	6.90642037456273	6.73334400411611	6.77761490823119	6.56655323760498	6.98742579436584	7.48562956361958	7.19697578550581	6.25863868861179	7.09460598245746	6.88184065690131	6.36426751246531	7.1610524121216	6.63978822710541	6.80964731839623	7.05573564036756	7.15408988321543	7.5037382780449	7.16574317170247	6.83665437990799	7.32020344222375	6.84562169661039	7.15448498947725	6.92485129479457	6.76424857656872	7.67471042403055	6.92139575736933	7.15334753392065	6.38883099471523	7.65572279959068	5.27294579992519	6.87269632973938	7.53078475633338	7.24424074403339	6.27299353440541	6.6198668004553	7.34186671500673	6.54109988015016
CSE1L	7.23687536003643	6.93002267073488	6.99478494448704	6.78557803587216	6.85860075640843	7.23209454127002	7.17548669747033	7.01912688575919	6.75369312404323	7.17092709910957	7.57683426676912	7.42628149070612	7.27807766058755	6.81839239604262	6.65254468693388	6.82721203885211	7.21768908321803	6.9279333669038	6.53985287693236	7.25519823199715	7.02765001638774	6.8344262820806	7.2989199871681	7.01402497476677	7.28246595667344	7.52858291284369	7.06800809878944	6.82881180013391	6.91569686766433	7.04811621718178	7.10825123567354	7.22983213334428	7.11019939980989	6.89995556787606	7.04611462640899	6.99635057669498	7.27467902441053	7.37945867598767	7.44570913625904	6.80780845367863	6.91173900335501	6.36121615362158	6.83464055076614	6.93117866664698	7.1601494887044	6.66236779259657	7.03844933514871	6.98013940872005	6.94563915823103
CSF1R	8.83774695405597	8.65400229343859	9.63084499333179	8.80531766523826	9.00003777153597	9.23605891376504	8.79969033206096	8.98369374897752	9.41189031940237	8.01611639977997	8.83346414662536	8.35835210149801	8.35387417642517	8.45177655291485	8.65400229343859	8.44579879043741	9.15311173703941	8.35603926811709	8.73608040549988	9.10928004017812	8.89261016528561	9.08751894202246	9.40177636841747	8.47236777859097	7.66634771782558	9.13057983520165	7.64336986038289	9.13987006134224	8.91652339970089	8.73767074037085	8.99729788189308	9.20479406832027	8.67176628189866	9.04359047953441	9.50892370499639	8.2420388271565	8.70708990151478	8.6760353507722	9.71950468058088	9.09976119675315	8.50082140266595	8.42058385685506	8.34623940015012	9.04359047953441	8.89354271131066	8.78794365023778	8.6050285812038	9.02502984388593	8.81976066951479
CSGALNACT2	5.83816671916274	5.89936753122397	5.54485718193655	5.30884621565655	5.76935000430106	5.61159472812693	5.61861908179702	5.40468726884983	5.32066941362397	5.68004559123495	5.49277818480439	5.66736264164645	5.35218754220097	5.48652211981696	6.10525060559084	5.58400950590167	5.86697135843822	5.27081592586457	5.72736851556966	5.72470990403118	5.54903407825268	5.42892494752919	5.62534456773968	5.56325952514517	6.08101175488998	5.55382154138759	5.42686816492498	5.54283269681673	5.37046954984685	5.50700387457159	5.35823647458835	5.15815618271883	5.22815950255042	5.56057553801263	5.82962415064399	5.64678175433257	5.45514047105072	5.74348488844177	6.46580822844879	5.3269000876586	5.66429118603475	5.53421421399683	5.45268920640751	5.6420772976444	5.79193642171381	5.76083158444117	5.1751560191917	5.63374150998821	5.80193769304829
CSNK2A2	6.48922476304197	6.50252976971446	6.72586036528398	6.60755726832948	6.20780504972027	6.25902186782735	6.43380607927445	6.52707983977781	6.63305491174223	6.04746415326544	6.94602281157422	5.77271643317049	6.14444206413461	6.81655940628243	6.32713298559705	5.86125163293779	6.97623987282708	6.74083968136277	6.4185204768605	6.37223364844896	6.35345377353553	6.14406877766364	6.85667334474006	6.81222354035036	6.34476058748149	6.84202700292819	6.42504489991656	6.09329259303725	6.0617055325223	6.38371070479989	6.70369433672951	6.60636583834898	6.43770021536973	6.38141430589584	6.27543416651346	6.31899087382556	6.70995795930863	6.55476040557742	6.19672216323792	6.17292177665585	6.48013088924239	5.75988128326029	6.56051174697673	6.45912046477798	6.58924283991433	6.24349047948488	6.424423266408	6.56585621890056	6.39764672320255
CSNK2B	8.25182901951012	7.75722166517498	8.2480543014554	8.11639023562378	7.95363286828871	8.11628425497767	8.28757107030721	8.10659998885039	8.11596960373166	8.17042757679159	7.81623625442718	7.88802335351753	8.3853343778184	8.11433917564977	7.63605762796031	8.27232796550036	8.36969614241401	8.04940448147259	8.56797194550411	8.35800743131212	8.7089823187173	8.09929308769297	8.49779416079082	8.45002544014612	8.28909542148966	8.13264052021629	8.89453455678503	8.32559648127345	8.24293217540775	8.29315098821937	8.34810928901859	8.27191585665304	8.53460396873909	7.9981305706086	8.44314652658878	8.22110904421859	8.26000047114771	8.3090912455312	7.28807642248375	8.30666634659726	7.64638209803202	7.87902947245458	8.41564291617224	8.08865373603356	8.0051175025053	8.00198853877012	8.59164472823514	8.25420200830922	8.23512415431506
CSRP1	9.23021482870858	7.25030093085435	7.52759401095665	7.54488740816915	7.78164914513123	7.69000249420312	8.58023650722952	8.6953169645253	7.84005961317186	8.17776819287566	8.97400150084001	7.15027213409538	8.80094314105837	8.48570669661668	8.03744290445933	8.14666235602161	8.26575194962315	8.26643421730706	8.27664131172108	8.23207020416659	8.69359040957011	8.36291336415964	8.80477126757044	7.49146167137013	7.77449717233301	9.7100870686878	7.22949598331766	7.20621905199269	8.05890152626517	7.83160047447292	7.48526749307121	8.40687064321692	7.62048045395136	7.62525007703202	8.07166395001902	7.89377929000984	9.22635268889585	7.70830213023529	8.39352381790193	7.26694300031518	8.24333167258041	6.2872971626445	8.16891441207226	7.29945234337923	8.0939665640401	7.74166494504616	7.95668223478328	8.01468715807166	8.42915720743746
CSRP2	5.94167005578383	6.64542116916677	6.5561525066009	6.01734192968735	6.60756353148194	5.84875683283413	5.8125572752665	6.5329038662352	5.90654695065024	6.5329038662352	6.29089924896114	6.74177903990541	6.83337249636003	6.00211781669162	7.19582667658414	6.51006769674161	6.1399652398166	5.64639642091662	5.68453632507513	5.53286144490907	6.28444326656649	6.56342898168624	5.9840180379078	6.37143326891936	6.28492084313609	6.81753344854371	5.57837023916227	6.29737868506742	6.43987943863945	6.84356060226699	5.99184734475117	6.52858974070417	6.15438925993642	6.18957455013144	6.06187932546214	5.95554214315231	6.30300825646268	5.6658424482177	5.58872895067331	5.59857554189415	6.42387614854516	5.25274052232858	6.48329617144773	6.18163856153175	5.81567421312351	5.54556452621314	5.47825166037636	6.50841632824678	6.49572962669857
CST1	5.25292529033228	5.46522492803189	5.19875061696829	5.22870174866141	5.03764018616237	5.14048248953153	5.06041111389404	5.17192613553124	5.31191994366721	5.29669226391751	5.08037809716567	5.75459118150067	5.24614846861586	5.12479048234294	5.38928822040592	5.160107035752	5.28565932165896	5.33426688218449	5.24630982151387	5.35362922994569	5.27922581270792	5.02412688095403	5.01164176261339	5.62928048708362	5.63305468267957	5.73553627693304	5.07927919302592	5.04798323431573	5.10181372870968	5.06605088966844	5.18590986218552	5.00664814505442	5.66129025853694	5.08314937745711	5.1692283202896	5.05169497930767	5.33135726741418	4.991460196001	5.13198393350944	5.0529282126038	5.09673532773593	5.09163098346218	5.01993111465117	5.10200367072749	5.08709831833472	4.96398438821487	4.96523615243956	6.67921454873763	5.05572267663169
CST2	7.0665297919318	6.83629353500366	6.34553211912685	6.82739531209257	6.50126965058457	5.9917136588693	6.2772425539519	6.18441646243787	6.50534711788512	6.3627631832191	6.51094562331416	6.61500598671354	6.72404377549468	6.34047775861888	6.48304045647604	6.16475117743627	6.6239679200512	6.82493184226516	6.331736205479	7.00501998137266	6.35023346599346	6.37508053235617	6.39972845532996	7.14796494178925	8.779880878986	5.06894586764055	9.35248618424662	6.83055616930624	7.13997889799224	6.91299625165539	6.75672622010611	5.98866682225281	5.61896206122318	5.60068911642027	6.93905883238952	6.68780167873678	5.99675431624956	7.72700256867976	6.37578147971533	5.28029281558702	5.70806509899479	4.82273102552577	8.0765556590335	7.10664099525371	8.2360207270994	5.33629753210759	8.37846255920255	6.66983676727494	5.55166186383856
CST3	10.4929276754325	10.8556351944774	9.84341854697943	10.1781968150593	10.3562935496204	10.3027305156236	10.0065239598294	10.9100139761221	10.1756067130819	10.1946924988233	10.7242122047039	10.6888323132418	10.4361076814116	9.94610584374009	9.63089725260517	10.9678575861505	9.77805601209525	10.1001414416811	11.1145417600371	10.4120186279913	9.9256676008305	10.3453501639393	9.90598940184292	10.6499628217539	10.3240507665565	10.3096690266193	10.083750870519	10.6159069282173	10.5492729521759	10.2622648238649	10.4071048939435	10.5207846924917	10.4988175673133	10.1086761177414	10.3795363448948	10.4858475683515	10.6353950916828	10.3962059764128	10.3297462404918	9.99189068704737	10.5441417786305	9.67951379120761	10.3297462404918	10.5268524066842	10.4422974382602	10.1694413697277	10.5612044404201	10.4018440303085	10.365498135195
CSTB	9.07111695809338	9.39227955534528	8.11632935646209	9.12494267764944	8.87518932219248	8.67558733946568	8.41620301743483	9.2289705823163	8.72563624191332	8.91540243828999	8.93949562990937	9.10992800691515	8.90953781229766	9.15808344372827	9.51646019612183	9.61954648544612	8.96061033047164	9.33464655541016	9.87572726832233	8.81397421076458	9.04769939392155	9.19062022700519	8.66448254018168	9.48672766818514	9.52898683744518	8.77324591949904	9.76020802679222	9.11503449769222	9.2211670241164	9.05336173514818	9.71412113928441	9.41717156469047	9.45918820585586	9.40530886828459	8.93217465925822	9.54759005677596	8.96460794196949	8.87878375124804	8.48175681191441	8.83394669746741	8.78013657845669	8.71161800278297	9.13917227713938	9.25936007099318	9.03761500007687	9.18306074416764	9.36615943538101	9.03761500007687	8.68423182553629
CTDNEP1	6.4834903911555	5.93360870408775	6.65359555679126	6.33608842313044	6.5470424872886	6.12160952961861	6.71221206701345	6.51406937462476	6.77438342197085	6.38023881938333	6.40370673868925	6.00497655531636	6.57541735181684	6.42117501466444	6.32423178330972	6.42727269080893	6.06476644842943	6.37402713708672	6.76967116768313	5.93224063026229	6.6530302067117	6.20559406168209	6.43277830748045	6.04587942922782	6.42781542459644	6.56954374046407	6.21650540501317	6.12533508770794	6.00828545316033	6.19967937734062	6.15817847385018	6.46263576909578	6.31010648680462	6.28159185933648	5.97696997612371	6.27906405454591	6.2161781318299	6.32619139293715	5.79651591919473	6.44830234531909	5.95362322054956	6.59101248073653	6.39741802494895	6.01199486636259	6.30763100766836	6.17129794244706	7.03665295366949	6.30525922846517	6.30077634695476
CTDSP2	8.21730738243367	8.07783473086307	7.77855972083922	7.82855384553684	8.32565573403215	8.24151957032243	7.79305895270306	8.00880429291813	8.2277366991225	8.1243235429925	8.00767171094966	8.35790410069028	7.46080732331991	7.53140751018494	7.62259565199782	7.70948171474519	8.40850471928884	7.32305901715395	7.90926794093929	7.93939952496274	8.25881059251804	8.41048163590373	8.00311706067393	8.36599068603623	7.85567085448821	8.04615397275567	8.15687588661107	8.17106022944297	8.15946216735416	6.24796044785548	8.26542214682878	8.0366607335218	7.75000089835377	8.0884552648208	8.04277132429303	7.64598685105927	8.28312409947964	8.30429101744878	8.68019285301714	8.20082925882518	8.19435494241281	8.69823651633614	7.98928929745366	8.08149374748384	8.25203895758013	8.13237322164354	7.60967554600015	7.87245870717252	8.1494577978772
CTDSPL	6.81750906200648	6.82336279537626	7.16389809590976	6.81769495247851	7.35872427272834	7.1416695816923	6.84702376159782	7.19605171419033	7.20520045095776	7.27106406585316	6.94363587963255	7.25049216513376	6.62098435497145	6.46875812276217	5.72993384277886	7.00492148142454	6.78357854764061	6.88217349965614	6.67001757463832	6.52993802182246	7.12427422463151	7.28416753544635	6.80569406968697	6.69739453135938	6.93473758728	7.06176648329383	7.35839052380582	6.63034269696883	6.97404403433942	6.55069322575054	6.69604657867668	6.98204843698459	6.70597704691986	6.7976798326751	6.72259905266117	6.68669750794373	6.87197348990595	6.9623872627197	6.98644916890821	7.22679691195523	7.22199367406298	6.77027961155176	6.60014978011257	6.46374696731834	6.72556765841001	7.35344119115459	7.13308954709205	6.33561888216551	6.25914076044321
CTPS1	6.09746887418924	5.68862211783143	5.03939189966581	6.02330867634939	6.03313926406475	5.78187314998791	6.25341084713344	5.84581266876104	5.53350316867117	5.94470673680615	5.94312717221958	5.73635511409801	6.13952781443602	6.24493966867282	6.44175848685966	6.20592609081773	6.42877908371436	6.0273514412635	5.95571204129456	6.21786969307835	6.26016060960699	5.98949631651245	6.11533477242053	5.43687134480289	5.90800124629633	6.2449657946225	6.08996265789747	5.74546239682303	6.15745555846394	6.20513129679424	5.89041855506189	6.25596958259464	6.02158573815628	5.72406491861906	6.18999953196077	6.20258746696971	6.14355644008535	6.41206553175559	6.59711574274833	5.37286220230666	5.8505007314826	5.17544242723871	6.04484894696951	6.01176958157813	5.72887578353194	5.37633027753053	5.95068222840113	6.25729130140407	5.74258143292538
CTSB	8.98259459457237	9.45192445153142	7.94166314891633	9.53582949845172	9.02501092665045	8.78514801630448	9.06638147369192	9.58547489720267	9.33930773468686	9.10683031188756	9.35334296375837	9.52511167892398	9.16638688346397	9.53504959096679	8.85391857068193	9.84334067199242	8.93864488381742	8.73016143295976	9.89362697960024	9.38156734296675	9.12705473098538	9.03600053211991	8.32114722423473	9.04546266730252	9.31810447770344	9.59176310648771	8.90389978073743	8.38998062812101	9.16438239521769	8.87278795108381	9.61659127083101	9.55904743603504	9.35808268793441	9.26277508299549	9.38312779461332	9.35857547747822	8.74309666210516	9.52541754280382	9.32068096725222	8.26358753310564	8.91223841196854	8.12260183343584	8.63120182816782	9.47448158956808	9.4792600677684	8.53359310198692	9.27158112199604	9.56498677123652	8.62431331038536
CTSC	6.96649844994342	6.88941953167989	7.07054455242251	6.90704510464845	7.37431733419292	7.47095857927377	7.20620860604935	7.42411725996305	7.54403340113201	7.30167980303639	6.5966396184306	7.50526666371766	6.60680911977459	6.94669279493803	6.7762518497186	7.55845217562127	7.02534602791015	6.98433919084495	7.02557996934653	6.75239389936152	7.0287355535995	7.02281046156894	6.76072212047362	7.16995136572506	6.96539930149262	6.75268562468818	6.4944814493882	7.07017850309706	7.40824142377294	7.11877135557164	7.36805272154829	7.27806244534255	7.36088000609161	7.42416437440528	7.78041080313772	7.04321970500215	7.05407806100755	7.02109860282443	7.44384953511996	7.05697693203633	6.97100269274616	6.78887070034982	7.03837475019952	7.42647925639159	6.94457941307151	7.01595767282144	7.10994782906868	7.42039982274698	7.19745580060753
CTSD	8.6764483262233	8.44687560892248	8.04548682331279	7.64914364263991	7.46764720251841	7.68819020914595	7.58542933913508	7.40240098295379	7.38279630422982	7.23254512210373	8.85554393142575	8.52144271699634	8.08503409870569	7.92603565707326	7.26680747210969	8.30253433594385	8.2418802551664	8.00517333857588	8.65219604193413	8.16869972554846	7.52477937037804	7.67945990034942	7.61833078806393	8.05995602627409	8.22210975959024	7.7945828926774	7.87710696573401	7.1801351280408	7.61616099097435	7.47911563038597	8.04121912000013	8.80274968875895	7.29673690629582	8.24298760413082	7.89965819265299	8.31271662112539	7.52349494737559	8.38029238174889	8.01424259964774	7.66573339978565	7.67129898785511	8.05533311685787	8.08949634415398	8.74893158291942	7.98001000442793	8.34336298971482	8.67372820142626	7.94749165214431	7.80917486303674
CTSH	7.88327212188387	8.17655548666822	7.32109132576003	7.85967864624491	7.30922128605486	7.20471484512371	7.45574538771609	7.00290390208668	7.63443899625229	7.04357940255362	7.8968399731522	7.3689306595558	7.75886190998415	8.20065933013219	8.40665764383246	8.50301991582048	7.7542449715673	7.50297732810825	8.96298289533823	7.5043025525952	7.23536436608553	7.36397041653659	7.66486217877479	8.02400224868297	8.05297743296856	7.18628081563054	8.03212680341201	7.90222356713515	7.96106625554106	7.44557318656989	7.5802102947285	7.92515027926587	8.29301293980744	7.96341528117054	7.81623590987857	7.81141021611869	7.74422586324588	8.49077103047377	7.57430342357945	7.17343533849303	7.52872596946821	7.36133367660845	7.98375937684995	8.21053015390997	7.81412198861836	7.42598737815877	8.54934380291924	7.96153091460566	7.08885275777814
CTSO	5.92285829913975	6.47156125308831	6.24083749533469	6.01656105798366	6.56569628223834	6.83704819326826	6.16335338489653	6.66107648523707	5.98760745851369	7.00358724576879	6.0671236037869	6.83005233695254	5.99022903431941	6.88371310870801	6.39004153461268	6.44844034620046	6.36416444902794	6.02902922234199	5.98981510129746	5.69137276724957	6.12349038053962	6.59280262346405	6.39745469873317	6.32384988137435	6.59567234003884	6.38607562032821	6.15323036958245	6.4509391647497	6.60582684894561	6.89031116739708	6.47873170520935	6.25687796762101	6.64184278952892	6.43200134843897	6.72704867957825	6.71627427332543	6.69540725267813	7.04033870404421	7.11271148114	5.96680028970608	6.51695680376938	5.57375775783417	6.34565850381025	6.82323179943601	6.75128371391677	6.29183503593273	6.01793182241111	6.27145841026733	6.00427313188611
CTSW	5.80712355309908	6.41928828382864	5.91703224128986	6.1471680273446	5.95711360470867	6.17360266787091	5.63276056060369	5.91068642682669	5.81411506482741	6.05756127321049	5.83665640645872	6.50047832002561	5.80990245776072	5.89812860957886	5.84695782373943	6.51092983374009	6.29630847752897	6.53725898172548	6.58157065224067	6.38365812405874	5.91422643276507	6.12643208874186	6.138583512944	6.92104872553604	5.57975583302815	6.00080739994696	5.83117991078703	6.37625055684037	6.48310909572237	6.18236476110467	6.8118282398542	5.73070489173523	6.53493806190616	6.40156393678851	7.38878016744028	6.01806478718159	6.90203375391876	5.75486635132889	6.02361300179113	7.35255101514353	6.63064057342626	6.20996801344705	6.11521162244445	6.50088424182289	6.53887153933327	6.68091346934947	6.04699968552794	6.00322857449962	6.13957795065411
CTSZ	8.47919809862158	7.92554166573757	7.62916445163635	7.75107109851692	8.99918747002595	8.10061668242334	7.80961619665695	7.97919650143972	8.02890990231338	8.22597126302975	8.3053776518806	9.17657833191208	8.42681340255934	8.63165118242139	8.5112466056788	9.76365582536626	7.82746331331867	8.17344297993109	9.89475411735258	8.76217766361654	9.0615489842206	8.03927930695914	8.91002915833505	7.92386037132176	7.53723282046371	8.33530107393626	7.99971961436582	8.33750899911171	8.27090459933912	8.16242113705754	8.81423449295916	9.0602579948655	8.98780239192494	9.27904806932264	8.71726910749385	8.06674102190421	7.7481571614833	8.00569471114538	7.68063615043805	8.26544723683885	7.45504602905598	8.25717658281712	8.53506491726242	9.15411093106432	8.00070774146305	8.35400095116356	9.00290935441646	8.97641022325051	8.03937262092695
CUEDC1	6.75971798092705	6.57301184184492	6.60325641039058	6.28076859705215	7.30451697633029	6.61734858948592	6.50193631348766	6.65836240095451	6.62548786992662	7.01097008634159	7.21072106356008	7.15795177323773	7.04767620064101	6.2495718007112	6.56580211710915	7.41770738747287	6.33201885732012	6.5303769759153	6.87781689963345	7.0158317747906	6.59630888962807	6.72728555566126	6.82492143788001	6.33090792489228	6.44903098701878	6.92982510669618	6.26344561142195	6.49944461258335	6.25736376305196	6.16434063660704	6.8215093211795	6.69622189772608	6.20521823951777	6.98244016701325	6.67113054480844	6.69668662368127	6.59030671522841	6.59765573561283	6.68010273845661	6.5715897090045	7.01371535784797	7.33150227845916	6.81815328778059	7.07219096846113	6.86827633935248	6.81218978577187	6.54120452129305	6.99121126806383	6.6135882347678
CXADR	5.36756710996474	5.5594345547626	5.67261073299794	5.761174140039	5.99695359474177	5.62958089513908	5.76570577356028	5.67820659797809	5.78507478611175	5.75682427829442	5.43617720216231	6.02208499442869	5.6144494587602	5.63884557125736	5.55962805139149	5.74476943831483	5.53093250132771	5.42234219319697	5.57669826646457	5.84056580687086	5.99708904238199	5.63176740704549	5.57682990169944	5.76427008610117	5.66831329387541	5.51872464393337	5.42752560881707	5.60483603371317	5.90473523548888	5.60415310338896	5.86858353934532	5.54253627162352	5.69722462953006	5.78908432550348	5.66224671988124	6.09839794449314	5.99844979249233	6.02970313376969	6.15457453102643	5.2194656893366	5.6027659011679	5.13700556426574	5.21905834366768	5.59608598893419	5.4218598852306	5.10457658070471	5.79338418844153	5.85930088314501	5.75193328702408
CXCL1	6.78397964746289	5.86384694022414	6.17288227398277	5.78438121098229	5.32454415815311	5.52078745101137	6.50207383675383	6.70298438647694	5.81444006551508	6.24508628320146	5.80005235622323	6.19710131662786	5.91943586461125	6.77188186569648	5.57859364004087	4.52276361789779	5.80346102696722	6.99502743688805	5.32484132432053	5.68760118239727	5.61082879974097	6.11456041425097	5.15650405994003	5.75894728312332	6.71658387155731	5.386899673894	5.69377955139496	6.01036391677999	5.98356233391549	6.1922529165116	6.29316796596463	5.82737960465089	6.22890429402839	5.98424978524639	5.47698686382746	5.69159594140947	5.46640051417779	5.86694914291927	5.48431032494445	5.73396639289925	6.79257830920722	6.75056160453932	6.37034590218859	5.66449272173651	6.54249433787298	6.57486668159536	6.05406217149637	5.68954060222626	5.64016335816259
CXCL10	6.18635600880894	6.56246809688743	6.37383019950848	8.37049056247886	6.12908196918431	7.1046882613285	6.33401360298934	6.27806474710361	7.19321455079565	6.08229896749267	6.86822412682748	7.66324401673364	6.17568426400246	7.36677431223668	6.25521621560575	7.78326264981378	7.76667862326347	7.14351097004346	8.77805398835985	6.9376557233295	6.19559213789828	6.22781819700347	6.24013723094033	6.96903848369174	6.06809120032644	6.49838984397638	5.72458085779089	7.36241490204878	6.83806960867771	7.72194464678284	7.3694151412762	7.53672476955975	6.6644646535247	7.5137569455471	7.13188118575969	7.00833185183092	7.41907577693509	6.15033325669117	6.30452623560669	6.45495218634577	6.5362468639659	6.0746436588882	7.08509495000704	8.04850091830684	6.66204585578047	7.04139136150076	6.96370239369498	7.21995221227441	7.04294686158607
CXCL12	5.63689682898145	5.96969080408143	5.92948335974112	5.86597783645971	6.0280558493506	5.69215821419079	5.64577260093613	5.49173288781301	5.95560217939879	5.85388938573869	5.72145868821311	5.66478270628749	5.84500703426439	5.57750537865303	5.81430886895775	6.04659693561324	5.99101502713935	5.91340959333245	5.6673139481412	5.63790536867823	5.92614567010218	5.63147530482232	5.78977384032986	6.0820097833538	5.60307727029528	6.1931645501822	5.24464100494477	5.83099647971393	5.84239403193543	5.58675827258015	5.8609192268454	6.02770501489115	5.83487973294397	5.90719342485892	6.06610143844373	5.37286624913667	6.00687193619666	5.70634170203854	5.70949151369624	5.37804886535454	5.95100520019783	5.23331175891269	5.68789964905143	5.76749737701162	5.73394265688538	5.39690415533373	5.50668116498293	6.40668320766724	5.5368703371609
CXCL13	5.52568505588139	5.80626714310034	5.54589870556192	6.02144331642966	5.33196827672252	5.59857491024072	5.49068184510594	5.4523515964746	5.61307525022928	5.53495917390466	5.57236251917393	5.58763916799554	5.45054945096933	5.99991460897054	5.9013649751477	5.89311479909061	5.74999861536269	5.50889927207294	5.98211306173552	5.79316693154279	5.24521576463034	5.25339473269272	5.49681103452989	5.98314079311379	5.37023859450894	5.74416166661868	5.51900431732212	6.18777387073606	5.65781498951271	5.79799033755469	5.63643538264481	5.67152219041741	5.60509128103077	5.89689108808124	5.54691453561733	5.10075902903086	6.01409643885134	5.40325052833999	5.54635733232852	5.45070252706238	5.93064910767189	5.66506335432899	5.44342488546312	5.56087578344524	5.84827935098824	5.30708007392861	5.68086431742232	5.81430222773149	5.55737956891105
CXCL14	6.84382252524055	8.29530005891379	8.21586110731823	6.36063007067746	7.93827860701828	7.71359772974959	6.80989521237013	8.82397913205978	8.44311001689024	8.31954804446358	7.13913179631388	6.8334732287022	6.79906149078246	6.58119513454851	5.38353096605215	6.45414632000435	7.1568960973006	6.58158294675315	6.69545308178807	6.02749938689195	5.55808745607763	7.61159060985823	7.11771455456087	7.53856585702166	6.58167817834839	5.84961952930263	6.32415726467084	6.66478652511276	8.10227604491152	6.77687045120332	7.2624938077594	7.12028087960371	8.21916796273302	6.25697491428782	7.37453677829441	8.29919130846401	8.26134361285935	8.62291640146522	6.44982891065711	5.74457424403847	7.42233095916971	5.59530457841556	7.93419349246819	6.95349557057114	8.58941666193262	6.08390626106963	7.20383497520526	7.77162755811233	7.0107714387843
CXCL8	6.20139279411207	8.37453805798656	6.18718342310302	7.05351869515674	6.81044803818568	6.80011323958528	8.25399514223696	6.28225984871446	6.02517585257426	6.2518357071594	6.59035818762264	6.12926777631806	6.9478741992408	7.52336780906878	7.08558166289349	7.3607329366523	6.63048982589036	6.90093535223927	7.97703351752922	7.40551346691094	6.03249176083995	6.15599966126099	6.37413506819466	7.10731767330344	7.48164485735095	5.57475241023658	6.91806378479801	6.9725177709063	6.58324285623477	6.68718956416582	6.92249571015025	7.3764848858471	7.10783226083041	7.14643090634077	6.680739124244	6.96620786344466	6.57650947762648	7.91885164665428	6.71607413758767	6.42024159789099	6.90421009487443	7.36637076468865	7.59082827318947	7.12912901828614	7.44942451176619	7.68740733267532	6.47073163173942	6.42607228966346	6.18659514026117
CXCL9	5.3860936581835	5.5336788316236	5.42634688840543	6.64394444761637	5.30830991735527	6.23051289925564	5.29004232493367	5.32625395739794	6.1389300866987	5.34501999537628	5.67829800034954	6.75013084051992	5.33879379824647	6.24602748947724	5.21956193962915	7.16958432815519	6.58245200630056	5.30119333036906	7.68006253552882	5.85922499278754	5.21944669371318	5.31924074096801	5.28944925347953	5.45835233994352	5.56263232737908	6.18225496287039	5.18402264751662	5.96612286493588	6.06816834954985	6.02337959927481	6.29772735309042	6.88778474404349	5.29096494464527	6.25749473265052	5.63417769410178	5.58431176989347	6.41512359844207	5.36245520093452	5.72261891771474	5.51283954974608	5.53570035955223	5.02251200319388	5.98494658498928	6.16523084897136	5.36467064035952	5.62301031626748	5.38203844296175	5.59857735609597	6.26586049644941
CXXC1	7.03390099838324	7.21158322051251	7.11056716450598	7.52306422875157	7.35498607465	6.78041919120906	7.22255300391478	7.37392248585389	7.336630592439	7.04175290960979	7.71935263959294	6.62786202052225	7.52784055950377	7.63174479953533	7.3853746876129	6.87313358451067	7.42774502480439	7.06058853147204	7.86772149963744	7.61563807471619	7.33462545043126	7.00683158127881	7.53296813109819	6.95375381571409	7.19717516130596	7.01654972751662	7.44133106328671	7.68973973244138	7.30204280328782	7.27933632912326	7.51687527738909	7.69631614594375	7.1923617526562	7.23723185765158	7.37683059635137	7.34113444481788	7.09847160920137	7.19820053204749	7.15623844571254	7.87964195340246	7.25436751334187	7.48471403463187	7.48654328812449	7.0271139136329	6.98457833160837	7.26006094123943	7.25215757736566	7.23134561654804	7.44005651855591
CYB561A3	6.98173727420787	6.16861112963499	6.30402394673876	6.4497200773468	6.55831384061482	6.47416191429307	7.13347020281926	6.81464424064813	6.38831484125404	6.72877122148588	6.75578919559968	6.49728796992333	7.35582847884518	6.8638115552871	6.33757228406682	6.31023430776661	6.54316936449033	7.04239007272714	6.63719870392219	6.58500316383445	6.8208540128063	7.07168383471621	6.53574877324839	6.64899495241149	6.90627535622074	6.70009984954001	6.40597519598318	6.33175655325179	6.41708634859475	6.49452695440831	6.82839685268155	6.90808118216267	6.44607598151353	6.74491104867863	6.77919361970307	6.62627792607839	6.51614865678758	6.54629128647018	6.79959603804814	7.08764536283814	6.81476678379503	6.59982528778104	6.75405567893519	6.66032246554097	6.28563065658369	6.56010515187916	6.86070486653034	6.88234263855092	6.75521369746191
CYB5R1	7.48156409993384	7.88769087550235	7.87062976597931	7.5872934828289	7.84998831450654	7.33827109078501	7.93487313748212	7.56850902286884	7.72597610004828	7.48413197101001	7.84899871640546	7.33980584052153	7.77908895886107	7.85821113523805	7.72414505266801	7.20535112016422	7.55508628628031	8.13182722843912	8.59909578918506	8.81199389320823	7.79525058812013	7.15474810144284	7.74972220920637	7.88251161011142	7.678034753187	8.04172070262497	8.25347278597137	7.89107560836025	8.19843215602208	8.90606485280493	7.74259007769729	8.0503250667575	8.14192012332234	7.39628607348284	7.83546825770989	7.79774838221075	7.40027947749271	8.03750795322748	7.51060926607083	7.44982046901068	6.93126349635931	7.25649245682814	7.36084626033917	7.55521639846204	7.44846015104881	7.43668233926959	7.54865863034966	7.57705773896957	7.55325829371416
CYGB	5.84209240774075	5.54266360621265	5.72612143168768	6.39503848883343	6.21128288220143	6.15036816375009	5.66542931654258	6.30174057003595	5.65127485914309	5.74539010634764	5.58848717523073	6.19304010834038	5.70362553614265	6.46450238060905	6.32838467315918	6.50378355491156	5.61560663982806	5.76158191582399	6.60731032683656	6.23220275622929	5.83244299297997	6.30618614016457	6.36589695889332	5.75680924688992	6.88052232323653	6.31258878568903	7.02355204072892	5.83105656266293	5.67453001750807	6.1633999657125	6.686732879091	6.37707185361651	6.06314466513646	5.94808890876648	6.06314466513646	6.05271657997524	5.59158186070477	6.48549950213999	6.04999935652314	5.49256157625327	5.96975526470486	5.44337146674472	6.27472435677468	5.84722831870474	6.21787507953484	6.42391881609424	6.38280518570154	6.12319896900088	5.92808145957074
CYP1B1	8.09223391888561	6.98925675178694	7.8249933668821	8.04652946854413	7.02717412487074	7.11338373285304	6.63953799961765	7.03541926549651	7.33045371667612	7.2819198207199	6.74445311313173	7.74081381246296	9.42160668682423	6.70026040864135	6.54909949716894	7.51660442315257	7.14348876993182	7.18259072471765	8.06870611861511	6.4766109691674	8.56281074535776	6.89790656028721	6.50162747538422	8.63078929455338	6.78690903076848	6.48569828115463	5.72639739887432	6.4540996874633	6.55836532100797	8.29480286930444	7.45774649404081	7.32379529954691	8.36892583697421	7.59008031514878	5.75125223606655	7.51029119152807	8.26675899583293	6.95261248401382	8.23319874121592	6.76663205077862	7.63954976630635	6.81914659879207	7.28905046237785	8.57802508124778	7.54363261931897	7.1921004527712	8.07674339592413	8.39912782923308	7.25272423667872
CYP3A5	6.02926000278976	7.14613801245632	5.65381864881018	5.8508916309455	6.19603628819924	6.31980397615875	6.37142199728098	6.38112926692486	6.0970568066518	6.32379089047677	5.86358427121399	5.91874621617447	6.3492917337476	5.76235131635636	5.84904262720381	6.21400629331381	5.45942287000918	6.97680008644637	6.15709164688986	5.61589481164985	5.61560319695313	5.99636314455216	5.74218561929853	5.98816089831049	6.49186480223971	7.15329476373755	6.96602159223197	5.23760637403912	5.95162617462725	6.70902676894782	5.80833888579629	6.01635769873383	7.37338194569991	5.82259652600919	6.67523830543997	7.33380523106873	5.52865137107911	5.55165124723586	7.02433471890885	5.86385486819135	5.20510604465973	5.08434996647049	5.43882628883178	6.48773497740423	5.51489209399805	5.2427273568351	5.41256802728237	5.64988168308654	5.54141763409861
CYP3A7	5.93041753676655	5.4328614265748	5.33749580498037	5.7350696508374	5.80210779205775	5.48685417597798	5.62602506103226	5.74710072517884	5.66944958340989	5.73910516245219	5.60972567876906	5.35557098688375	5.53901570424238	5.57074981535213	5.79370377749958	5.50571087905013	5.25962423416381	5.50894952600621	5.70297483764975	5.60549744885597	5.97374186412255	5.49130283493867	5.39504782540886	5.7750474644707	5.26546643816525	7.48461457565516	5.73369772147096	5.29725483469021	5.45058813605883	5.79018488933748	5.30749911139314	5.48090578288888	5.96333670502598	5.11009429033866	6.00220731274723	5.24138488125142	5.20460872489155	5.40936729442057	5.65723541880665	5.09406061644349	5.09273721974259	5.27163950919096	5.2889530226127	5.33810590372087	5.17702776605713	5.25207955767188	5.54506457392772	5.13609236292299	5.04427291268819
CYP4B1	6.37593253029303	6.262515104819	6.18498231351229	6.23168130942046	5.99080738335918	6.29899433008216	5.96239914211351	5.90728149132456	6.00808827695414	6.03257032937649	6.22488598261086	6.44691384816051	6.04161188921481	6.00893615937424	6.37524202622707	6.44742503110232	6.42136530694721	6.42579170732735	6.76438927495436	6.30542004325847	5.93270733913713	6.06991631296756	6.03786348808454	7.53115543040105	5.64361165078278	5.60445340869889	6.60072380850359	6.92163387760365	7.14528732613785	6.56981617700631	6.73079804882265	5.90693508636998	6.10154631133881	6.26088939187018	5.82252967295071	6.1554490312037	7.35946374079738	7.36049233889775	6.83697073418632	5.17805236168949	6.57705072770865	5.35102169687513	6.79027330918616	7.02270722403271	8.07842966528218	5.32197854455302	6.56987701057342	7.21945551828276	5.92571965601249
CYP4V2	6.00584282605821	6.61515551964678	6.35754363668146	6.26881447279286	6.483029135976	6.31767227692246	6.55324753474286	6.87490756143446	5.81286175012809	6.39775113168637	5.99049563223374	7.13281451940699	6.93139602222968	6.60118654031762	5.8613236586724	6.92857234619416	6.70978601704876	6.58618669513424	6.8924024007868	6.24828679621719	6.58743044886596	6.67275327341012	6.26776866685378	6.43450001371297	6.85419897881748	6.49705084141141	5.8057955332413	6.67592229474629	7.14107789954908	6.98971335015537	6.47955729614832	6.73732728830271	6.73039958880626	6.25797238948253	6.63651436790779	6.72943555521297	6.11530951173355	7.06899900577842	6.43039346209816	6.45470477320231	6.30293337532333	5.56243248756446	6.76041053711989	6.78507701849526	6.70570585891803	6.06652057963634	6.99474304978978	6.72460317239591	6.64015815180135
CYSTM1	7.5563233757965	7.14927278755483	7.38801456657906	7.08321988517344	7.78316693601952	7.24389960393031	7.12966089185238	7.47017658230566	7.04048354429258	7.47494641088377	7.16264675442439	8.08651775050931	7.25943448761427	6.51836413568453	6.04814073107956	7.32716078289461	7.22093880312483	7.29527961206874	6.98270537215167	6.75519534801311	7.09720761067038	7.54561102597881	7.33364906184624	7.13509506504089	7.11653176800999	6.70460127073754	7.48212858221381	7.58847693373991	7.21073325531704	6.97022420598919	7.55042162640281	7.05815741452393	7.43677719181015	7.34873399683802	6.93741506208383	7.29286942007415	7.34005549803255	6.91262829099536	6.43619928162389	7.57214963674108	7.30388607883311	8.27734853956685	7.25444148627244	7.03790853213677	6.9637757770177	7.56622459150614	7.41031407571043	7.33315858988101	7.19262531582322
CYTL1	5.22205092783889	5.51899627925892	4.95531025017516	5.55527421494838	5.7930115513143	6.05046480342433	5.70285669089052	5.27431223600405	5.27324091806513	5.73560964497452	5.22472943248998	5.69460602463255	5.26543930436483	5.1490978418671	5.01014617725803	5.25979760586395	5.37210476637679	4.79860408262686	5.6128400650395	5.33746836623889	5.47916723317781	6.52487721748568	5.21634896151623	4.99153634789983	5.48617069995877	5.38130592085294	5.20302263641437	5.23509576623429	5.71776889484312	5.24690155511654	5.42397532884934	5.44277397821571	5.76657928202921	5.52048604563855	5.22176000658385	5.43723875895591	5.69761607568325	5.43347159521285	5.33523401056382	5.19184973104095	5.38214775637739	5.48389935136595	5.35442042665147	5.27648936144303	5.3743251152928	5.27773101861275	5.34906502667434	5.44050865708488	5.24607076993907
DAAM2	5.87139647817456	5.44719030185775	5.27037823227462	5.1505935122947	5.72974589970171	5.94828045820723	5.58017003275639	5.72210587200367	5.45046319888291	5.93109039588665	5.45128317383884	5.73666797470218	5.81706050196498	5.7812306687266	5.38752118943039	6.0535292813331	5.16092491338636	5.19256405406443	5.42274329319279	5.31334098543371	5.86845705193359	5.72409029478239	5.57041055377332	5.74830165324237	5.52752558766156	5.64413504781733	5.60759521820487	5.4565268103933	5.80830166862305	5.50044552558815	5.5010060196745	5.73942190216084	5.59518427772137	5.57369867107788	5.53809871760342	5.52884389262997	5.81916553104167	5.51585815974159	5.66169433619264	5.60859038117452	5.75765607117074	5.35538336478015	5.52019912924711	5.48756941314182	5.51662645605723	5.5599513144225	5.56598997094807	5.77286471597983	5.5769834714547
DAB2	8.82982994494655	8.04765730922968	8.1505986680685	8.33266128819001	8.36238461628015	9.10186409672987	9.06240977614735	9.07625666130969	9.02858324430404	8.94253189606151	8.34058138757269	8.43138346656909	8.9343061552597	8.29387804985384	8.45958885405188	7.63979514642672	8.94616334892863	8.99390320972105	7.85359796348703	8.75980181580327	9.21050633247334	8.92627310143952	8.41724422874498	8.36033512537865	8.61905708361094	9.28625251118027	8.33975384416586	8.16461424497404	8.56733626177363	8.34139586525613	8.49968224509847	8.49502148240774	8.53125538288298	8.49036735223151	9.0902816051909	8.52016013362327	8.37912918775984	8.81334617342302	9.44802143488718	7.73870116746731	8.13232005811296	7.03142924477093	8.45536946820882	8.91120845114838	8.23531779706699	8.10363443289199	8.42727508428059	8.64641478467841	8.40357284620577
DACT3	5.52658547111662	5.61457469331094	5.91739368408229	5.1468570273293	6.04374163597	5.76459419134717	5.70849295438245	5.67252726497145	5.11130208059399	6.19102579966174	5.56921241504154	5.80625528380406	5.72672953972785	5.31137918417069	5.74935189900996	5.35138983703537	5.2700603857759	5.46406556793783	5.92206072136283	5.40608173912865	5.80627313774699	5.67612874502171	5.73381642370225	5.63744409163009	5.6552152140749	6.2166270645728	5.72009308654723	5.23340902957215	5.58485155809096	5.59510246757669	5.61136913829612	5.84881504778704	5.56156338358227	5.45015870145635	5.65845864034603	5.67889316055911	6.57861773876011	5.75091965669761	5.59114679611288	5.18578954980013	5.82178711866429	5.09187600191387	5.45899820642639	5.26700326116022	5.82516607715713	4.97104014656729	5.58185863275374	5.37815931176219	5.19647509710029
DAG1	6.66846544862207	5.92510002250236	6.19271789715195	5.94103375723118	6.11508120677076	6.31840067055005	6.39007117283221	6.17565444193826	6.54184860472349	6.19856896811016	6.38016623419743	6.15826784790036	6.74351678263451	6.58275788003477	6.48044076419758	6.34255953062267	6.13146380003877	6.35817517595186	6.38694077308195	6.29031593536563	6.39743543824469	6.19126731069268	6.43548822378387	6.01186687758015	6.32186158601803	6.61632157692144	6.19910995585501	6.22540420554071	6.34331535128943	6.46807822802528	6.2715555914924	6.59294276805168	6.22112310347162	6.03881927278214	6.11058887096212	6.16454303158669	6.14208856222035	6.33699723545404	6.26345813382527	5.6492202447175	5.8249389177485	5.61585079220323	6.38295747567972	6.06905637156102	6.06970757881382	5.8595142749165	6.12428671100329	6.60599408578431	6.39749860568853
DBI	7.61936222390439	7.36566766979293	7.1629718809797	7.1038499624106	7.9265208015943	7.37773303041362	7.38037041877954	7.40737172325	7.64838460072264	7.73300312429448	7.70595184535879	8.02535900985969	7.64704092075516	7.00889842884092	6.89891655778376	8.01280504413409	7.25018337374498	7.46297897190054	7.60347681734671	7.40005366168797	7.52080163257081	7.56084551656032	7.34769456212875	7.55151193504706	7.19052430411898	7.02977070043161	7.29200929065591	7.48950335102161	7.82584929322943	7.52684468724503	7.87404311202299	7.74309236217649	7.88079987230073	7.750254209788	7.62870196833155	7.61236055238896	7.63185393358566	7.17208077426228	6.48592600520788	7.84018118664848	7.53301021291421	7.4668560755835	7.75666037662331	7.91448674207744	7.58589918680477	7.71184035662378	7.75405238578882	7.43541840500281	7.16678907984163
DCAKD	6.64451696518011	6.80350067279444	7.37629716229406	6.79154625670785	7.15804268846975	6.80244379963159	7.2470838069986	7.22029563159596	6.89914602782453	7.42530744037559	7.17566863941284	7.04442714667724	7.29519711819442	7.37316073484768	6.89353156555841	7.4350766406184	7.18809866130072	7.32688557580281	7.660847999914	7.16667069182078	7.58463538380926	7.27411621240731	7.19165927770501	6.77187931411378	7.10907642386299	7.25898106502517	6.99381983140855	7.26869916523311	6.85040374190066	7.62708879075462	6.63636800065682	6.69309840827469	7.0568563625188	6.78436664758581	7.02635665420096	7.32595215352309	7.2741454059832	7.13675894728481	6.7323822226174	7.10427438255962	7.15684409788079	6.34143012034323	7.09419522661458	7.04881717148836	7.17939867968917	7.24998982702481	7.05142532411554	7.0539489136885	7.25938392721604
DCDC2	5.65264180474185	5.23739650707717	6.06442725925746	5.70314094540315	5.9870520075371	5.72782641857642	5.76701398761894	5.40673710516592	5.50629227711709	5.4311977910862	5.50832068495624	5.59938581780022	5.55323083727658	5.40505224749322	6.01067503713933	5.43664151042882	5.24530972824077	5.37120024442889	5.46865490629796	5.5435426306366	5.4623639856007	5.3582303212223	5.440724832192	5.5005336427178	5.3633430301881	5.24659551362076	5.22066930034007	5.4334665375369	5.81291713500408	5.56065134852227	5.38117585068569	5.62740834689323	5.25677320162508	5.89748834409388	5.55028384077459	5.43976687813639	6.47486603503903	5.58844691407949	5.47412890412939	5.31356001102491	6.09433141795903	5.11327040613325	5.57971334490702	5.48472996460051	5.29527590339237	5.41857685355034	5.52719561875493	5.96016328749365	5.33749032553351
DCP2	6.99493113806687	7.20742136621447	7.80768924292499	7.10776477890989	6.62749854965887	7.39716566327612	7.16412992075188	6.9744848074517	7.3315862936635	6.82918633581762	7.04280219151793	6.6842821061986	7.01321873090971	6.94427123176607	6.55956874117934	5.95565309623972	8.18468195575336	7.50059337525393	6.41020617331721	7.58937917591923	6.36468764543184	6.74979104446201	7.3055514175229	7.78432861631716	6.25138127182701	6.78218242337337	6.86321299984921	7.57526549804466	7.0199380729427	6.7579881308845	6.60661132904432	7.10816063473181	6.82239058223456	7.45441876295028	6.85149988255063	6.52786523245153	6.54058273314696	6.6573284704874	7.14104270293357	7.97474187930232	7.25289218843927	8.21269259119336	6.60112238784747	6.60966480461871	6.75668458940772	7.71563440790321	7.16021601623776	6.68216609351805	7.30665624085939
DCTPP1	6.94321487482735	6.83292854385167	6.55131710265924	6.73553676003373	7.05046799608523	6.56034433455651	6.84920936541914	6.62966485294048	6.77325554688302	6.89549688833203	6.81650353059323	6.98350065961465	7.48183504949138	6.95572687996995	6.49229465617179	7.21770564553202	6.82784596749463	7.00834388776084	7.36705617071354	6.75483535942678	7.16638618214111	7.07996972510164	6.8149021709191	6.70411086761441	6.83467281783889	6.70401735556334	6.74982121694961	7.02169399321541	7.12570744380598	6.74545509340049	7.09005013386655	7.03836927418809	7.11527213260818	6.85987055505284	7.19036631792588	6.93809685602182	7.45755804649902	6.9119524435123	6.223065393818	6.99301068319209	7.0348209068365	6.55197226448642	7.072209348133	7.18700490705227	6.85644159247471	6.6891678734773	6.6419444748639	6.84739109121933	6.68219006783135
DCXR	6.17545814428467	6.69361428398504	5.99049930427873	6.43558549437168	6.20746002948752	5.95477276576474	6.21900339782804	7.00062462708365	6.52957767575968	6.06780512602625	6.72690191701287	6.03740073780645	6.23256047415917	6.82598958579012	6.6666986659134	6.75211604379209	6.6412011520605	6.51488588228349	7.14343717593864	6.7339735300503	6.51499956439106	6.70954455514559	6.56023685519871	6.37960819384405	6.78944189561195	6.75243336395822	6.81445747924291	6.5991244331545	6.37359323485378	6.94600673212682	6.87153652730287	6.44891048852558	6.83594467991096	6.46627400266983	6.50386302933816	6.28833549767514	6.222011967784	6.51857087751426	5.64890148159887	6.61743371978854	6.03113770398602	5.94510992240024	6.58546404281938	6.51479864715576	6.2537802485236	6.46461347101242	6.59884800695707	6.3902676579773	6.43571508654399
DDAH2	6.71426203080681	6.45248001429541	6.27834482791835	6.23260556042249	6.85927982715752	6.6843555866749	7.04184883774478	6.50773682016233	6.62571981191282	6.75284807009984	6.50158246322479	7.23678685990527	6.63816358321684	6.32008708363361	6.46372080147129	7.33215607202351	6.78842303356435	6.67283307475694	7.07570055240447	7.21856100359824	6.59590391497335	6.66927301147689	6.82782399758935	6.82959613549855	6.87841631536402	6.92501280642148	6.85574482625694	6.88850804338366	6.8780602037608	6.77700047892311	7.20532581748438	6.65016397179831	7.09170627380904	6.70740962423832	6.7978344321576	6.88128420080857	6.99383351041239	6.81720405447966	6.4287888555139	6.18629109818866	6.65558731410754	6.22322509441223	6.98192608803182	6.78634484739147	6.67208905098505	6.36057021754016	7.18070948420828	6.89543560110487	6.40066268627651
DDIT3	6.12077427633132	6.15457460853336	6.22964369368409	5.61058641668217	6.43765782859688	6.46282367083996	6.77853410925957	6.74921646410082	6.51639927013492	6.09914817760601	6.19406264068698	6.15932826985695	6.25597819732436	6.36047138998224	6.45211708382572	6.16868832619584	7.65427314820375	6.25039250727243	5.88690638039905	6.13802860281051	6.56678195957091	6.38281730654628	6.53758097775055	6.0626636889508	6.40953448342407	6.20546788881528	6.72624746128558	6.43052949077981	6.39334516253716	6.31099401405654	6.56606701585051	6.17639577781666	6.3753172544788	6.21887933369991	6.10947900779816	6.39300768181498	6.01565839165221	5.88764493100623	5.69060983502823	6.48745936740386	6.10877283426388	6.98159259348849	6.47806355296215	5.99524666022672	6.29134405270049	6.55342026716877	6.94487352046111	6.15259460850215	6.01530628026287
DDIT4	7.58456635566256	8.32448184466948	6.49808874428989	8.24326712090649	8.08834843567104	8.01923400096639	7.30502404996599	7.75787874092711	7.46888136821294	7.177321150615	7.08013827644504	8.32568088995439	8.64269178402922	8.15378722239335	8.09461296463073	9.28919686501103	8.09198604862487	7.53274583593522	8.22124109591165	8.14093638590476	6.88629180802871	7.46559543495125	8.18330570364385	7.84630075444631	8.06758453088633	8.67173814598933	8.19001042091213	7.36643197193233	7.67060501799727	7.76742522052546	8.20360171249593	7.71478987299198	8.25745349403176	7.82754287843258	8.5666183880394	7.61584959977398	8.07123879793012	7.58207444081733	7.63411795597089	7.69067468952501	7.38241045318278	6.88150577018447	8.17054549085985	7.61548218705491	7.37651894058202	7.46501674851944	8.05745585592799	7.54694184081479	7.50834960320884
DDIT4L	5.06549475482617	5.76138311332321	5.37766952138018	5.69947923508153	5.38443258084288	5.38537103233038	5.34855659807377	5.20110664809207	5.44745581688291	5.47525885553064	6.12307136192107	5.81450172884457	5.76042373464179	5.56123289366397	5.58231978552164	5.40678581687645	5.88435417811893	6.06766880422532	5.37898277822873	5.93892004412704	4.99464732084217	5.53097799927037	5.32171293810747	5.52343478134216	5.45859755350381	5.55545108879979	5.40627670242502	5.41459903050858	5.62611821233477	5.68716273425307	5.28107219935325	5.46312204342179	5.63960698625532	5.33902243599474	5.39015080823745	5.52772667770057	5.52832051098698	5.45823085904332	5.46851466563205	5.53835792969675	5.4201899179652	5.64393128602164	5.63129813250889	5.40060689385093	5.34919363562317	5.67003588930721	5.45325112902085	5.52232539341644	5.862379164491
DDT	8.63278894864239	8.36834047413297	7.80548603181766	8.55949495915354	8.27623348812651	8.42558112225843	8.51651801405344	7.88369127761909	7.94239914222402	8.58046921279992	8.26785197531009	8.43654751242435	8.9409396961415	7.20738764518087	7.94552674784832	8.15538337505393	7.95207217663503	8.63018384227192	8.35546026700538	8.6970538303572	8.70941153823096	8.10223344463905	8.30773627034684	8.62401418576536	8.49567452689173	8.41838781042928	8.85046125271655	8.17306679855929	8.47039933238052	8.62676961807726	8.53575346325774	8.41586139334182	8.96177292473369	8.02405028064825	8.54041044866251	8.38299893037795	9.00399245090485	7.6476502119733	7.45138338098945	8.05463686372096	7.80976080591159	7.75100983337997	8.31107370991626	8.26919491433205	8.31291866582979	7.98576418845895	8.31789333239946	8.47166103770107	7.750561872873
DDX17	6.48705354385671	6.22256434021277	6.48817918487695	6.58715020495669	6.53976504655601	6.26123405769691	6.30331804495591	6.78315097576317	6.96238225849798	7.04328771968494	7.08252876831523	7.15705528552656	7.11548908747005	6.46463552524175	6.87352096465606	7.14651948478656	6.42788355603871	6.28836241690784	6.05098455120279	6.41224053502979	6.79704100453451	6.02539573395708	6.64514503148312	6.33990525811543	6.4979453308716	6.48737716364261	5.97454078222431	5.89162263847919	6.18119252139084	6.52688150177362	6.10151348700152	6.12289810224738	5.70782896554202	6.79505817510445	6.85837264079375	6.56663889532306	6.22661453660851	6.08842908947992	6.69726132768219	5.66498525081393	7.02643486104001	7.18298640198943	6.9745050244014	6.50206870180272	6.71320095426448	6.60235981621713	6.6502569999048	7.17973678844644	6.8342512073245
DDX58	5.99325739533229	6.0857480004839	6.15900790469323	5.96579647740087	6.13460067331781	5.87346013971249	5.78875016156498	5.90647337684566	5.9910462283592	5.89906853861019	6.11843556186135	6.31560652071018	5.86245572733477	6.46646295892878	6.18062249037596	5.9003712416331	5.90576929337161	6.33218170259376	6.34822682824548	5.97020167051781	5.66876435682345	5.74329268239718	5.97554960924343	5.86811089151202	5.58033029824161	6.23709039970215	5.83724504437262	6.13618481965164	5.89877599877329	5.86414262976834	6.0235081653738	6.05829074780581	6.33957484432776	6.05954041025745	5.98062795677193	5.68828994305647	5.78691908576037	5.82505430738167	6.13523544922196	6.55922633480184	6.13903479610852	6.49631329103302	5.93261480627914	6.44183173847709	5.92242166404298	6.28376995519058	6.0560823890853	6.17573290591044	6.17792541070433
DDX60	6.45812909121191	6.48435634326962	6.54700308970418	7.03791443079996	6.41270158576999	6.92693200715002	6.74549205460289	6.25889250830408	7.37195020621674	6.29713989757222	6.08265165953918	6.44004636563685	6.35069741782569	6.76481857243911	6.45940753493036	6.09376846177054	6.8179011433737	6.51785423934887	6.06308301067765	6.41742574023332	6.35534447096541	6.5210645323305	6.46078581922831	6.57610537640077	6.73431198251624	6.36734573760819	6.57969625629298	6.56240828608517	6.90971781685715	6.72666528512974	6.57022128057989	6.51758725596725	6.42731168293822	6.6733195484885	6.43784383312494	6.61044637335599	6.42928151177953	6.60242253788479	7.60476548940024	6.76466714394725	6.13871690972973	6.41822770340217	5.96892954197339	6.62107750991665	6.48783294182602	6.63366758681748	6.79632892551421	6.50421122725737	6.67957152786626
DECR1	7.61311068461502	8.26562408775656	7.71826703962083	7.989068264563	7.91494976277651	8.16701965485625	7.88280258941235	8.17820529965011	7.94561784261422	8.44313637215914	7.80489800968234	8.59439884568508	8.00318693596441	7.61550470578636	7.4646371660874	8.79938991450893	7.85845737292565	8.12270667576233	8.40119020418218	8.10548910268088	7.99941986963921	8.56549669521921	7.67657509084373	8.53671419815313	8.05572303483939	7.8539810645727	7.91534489526298	8.3916697017539	8.19902947938194	8.14652833168916	8.19902947938194	7.85145312130194	8.34447598679973	8.50048071379541	8.08013645735703	8.29713537654726	8.41337468220286	8.09430081249321	7.48302819196308	8.53117030994046	8.20842981837322	8.53778443876396	8.10498384506965	8.45932986817135	8.42887165612363	8.29826349403422	8.20739579068517	7.93888270659075	7.96725078096265
DEFB1	7.9924716090649	7.80101830386364	7.49879989123461	7.74062611481104	7.74557649671907	7.90499707144436	8.79747551248747	7.52296377533523	7.94759182881772	9.00385169809885	7.43246986105216	10.8163634532427	7.58179506848106	7.54358312121953	7.35001593706988	7.89807763598137	7.83339482514629	8.71756994363381	7.91301074321313	9.00105760538161	7.62102665838519	8.39487701051391	7.56701265153143	11.2462374043088	7.62722463765416	6.2087309804833	6.35730302859685	8.00114379138116	9.19178961510787	8.29300670219702	8.3273975570627	8.56380287553014	8.11741874777346	9.10988773811219	8.94864739386872	8.68994134614575	10.429423487954	7.89893016656207	6.79967925585721	5.24198590051962	9.41752590993853	5.65228863274843	8.25435067030923	8.64764602085678	6.66521999462204	7.21885662489929	8.42377989248087	9.71568695010574	7.46955342048665
DEFB124	5.0224650138542	5.89804528200693	5.25746959272869	5.80527945848887	5.3370458253443	5.57585944424089	5.38640880448443	5.53756761953576	5.39214033133795	5.38366550958018	5.45813834914716	5.61574717305074	6.00670370643484	5.61476742487065	5.68888537469435	5.76075425495994	5.22779955200834	5.89646135578245	5.83005510956487	5.66476724032784	5.31609554342674	5.10938500656439	5.67203370599683	5.85338509413122	5.52266148703361	5.83883699393987	6.27935858843206	5.86962740920745	6.18391830375741	5.82883714355528	6.15722523767518	5.61444005216478	5.41223124247143	5.22768880396328	5.42457003140536	5.79584520938934	5.23723526298239	6.27758148124489	6.0638957936258	5.28690078146726	5.35808603033012	5.08046468155804	5.61555156213087	5.62095019127652	5.92813172225027	5.23263217208833	5.33917914297587	5.41939950018379	5.10657161076161
DES	6.14198528080305	5.66200356794293	6.04014986235196	5.18975947727748	6.39687502988255	5.92786193603642	5.79758495317356	5.88629775473112	5.48513559409066	6.26530165940701	5.39831832752195	6.42186620880208	5.61678874226545	5.22432316547426	6.27521485316972	7.59790834755223	5.58954547260601	5.25310297047595	5.96212645786104	5.71619257015334	6.77707560004707	6.47519678611379	6.04465730235915	6.42583514933939	5.50473750800513	9.4478733061941	5.04692894963422	4.99327641712814	5.39188403480449	5.51798101889668	5.08351915371843	6.17435789297219	5.06516473023896	5.08943554019805	5.32155290942448	5.72844977107502	8.16971507879591	5.23089399587519	5.34290584618322	5.1087085190592	6.72126725026412	4.86262465892333	6.53436115838633	4.93236071613478	5.87541863214482	5.22156477295221	5.30870981823513	5.89166807149532	6.87915310960385
DGKQ	5.99424287566959	6.22795890335972	5.40109828745725	5.95350822667336	6.12766238916936	6.58346382516286	5.89659695005474	5.85287367597317	5.64359410709541	5.98825146994367	6.18225403594468	6.54643592134336	6.32205669518331	5.88283528325652	6.0954835608012	6.04672012971257	5.95947631953654	5.66027903904448	6.43508911021103	5.92954260376968	6.16243352395617	6.13347894842468	5.9851554378521	6.1965215079457	6.53472879837412	6.27862745402998	5.97142132751483	5.96801140051512	5.91053950289429	5.91031505200317	6.17028865381506	6.37537250244586	5.86757058593049	6.11240334451016	5.83882264722204	6.10418115203715	5.94509055224923	5.82396572477518	6.19852246569598	6.63988308167228	6.30195691802073	5.58247670895809	6.42131683250477	6.513829926512	6.28590676092192	5.83492832834192	6.376199325814	6.02017417128828	6.1998260074098
DHCR24	5.60376550355052	5.26396852535454	5.41735759280235	5.77261162675299	5.73672559078258	5.44086441984332	5.50370200646723	5.7319591756329	5.44273768343926	5.78301601564233	5.0743942494451	5.82097304858825	6.0656186431303	5.34190669796575	5.18259603615077	5.94421034807323	5.55734241851919	5.35407250431941	6.51953122646728	5.46551087423807	6.31150530413779	6.23215177680965	5.84656391071283	5.57985280273044	5.35796372339578	5.75271994407687	5.30268834037265	5.74471341689067	5.6147581046962	5.65923848708283	5.44365749049916	5.80676108475315	5.39858381588906	5.67164704804513	5.79260377064693	5.31891050593857	5.73441152962678	5.52649470143807	5.5294990943533	5.44082524958975	6.15946358550262	4.88462837924191	5.50462458842677	5.52096638504759	5.24435215304254	5.44120456756869	5.55936989888959	5.64528931155993	5.68334852139027
DHRS2	5.73585785915256	5.15796337402233	4.97164377262082	5.53539193829142	4.75710381881884	5.0608529249691	5.58245077597107	5.17034605455742	5.02697991194445	5.8206731563544	5.43513988329096	5.73881359223813	5.40426095994662	5.02043559744022	4.93650539783991	4.85033409951379	6.08544075997382	5.37415338040598	6.31958956178224	5.65122498921814	4.92835709215867	5.71542849525344	4.96866394402899	5.30127706640706	5.25755963607553	5.22056201665143	5.21982015897534	5.41074311750458	5.23469454225511	5.43498023740344	5.30484909357727	5.4959844807252	5.38658976456103	5.23110789307719	5.20619352008215	5.18186715826358	5.30204153183335	5.33412153823408	5.21557377658731	5.26254349616813	5.34614784503338	5.17232265282643	5.20593729174826	5.27152243778284	5.0807297834063	5.30791452614438	5.36312023467093	5.25756894351501	5.34230168254294
DHRS7	8.1345305608528	8.74775871627429	8.03038932061937	8.4534652751585	8.43258887359072	8.69656015818168	8.18751365895077	8.42925427301112	8.169454227138	8.17590829277592	7.62742853731843	8.52007362293652	7.62088255186152	8.90245310803653	8.75906528311406	8.88199502553788	8.3765423743332	8.32293777361825	8.9146597688498	8.52012143083014	8.02880340412493	8.29769890175817	8.16770554305284	8.7158588992602	8.32568598098588	8.19868005790181	8.2796189847878	8.76864875893588	7.9497290471933	8.1719944351587	8.35765438887229	8.30814143249925	8.37557299911028	8.61814008637414	8.38239890856292	8.21182100986278	8.38800600811471	8.12003620554656	7.37759825010276	8.72414784735925	8.533569603457	9.43861153254309	8.33060331449486	8.22701499639773	8.45160607264335	8.78819659465359	8.32568598098588	8.12003620554656	8.35145223456515
DHX58	6.08162722675119	6.1500327854986	5.76396481291789	6.24862387482845	6.24181539673779	6.16859622539109	6.50908772232766	5.86103994545589	6.00200696545525	6.18322217952091	6.17710331673643	6.38844656589835	6.11445516291543	6.15316180991513	5.75573994873731	6.31787751026865	6.07686725457047	6.27882343048281	6.65155667404697	5.97099894845476	5.9944257862975	6.31165522171465	5.80076214005623	5.9448403043326	6.30904552994104	6.4230904016013	6.39175556737095	6.08941500042415	6.03181918478515	6.68499093741775	6.23649622951382	6.14906977083138	6.38205278956625	6.04075776644847	6.24030883291827	6.26035851000126	6.13633440955703	6.29228161702253	6.5558175884302	6.02903885119895	5.75281685151996	5.62709960517908	5.72848730372074	6.62044475321892	6.2811053648064	5.93408957495918	6.2194446958795	6.11200206932368	5.86288902021874
DIMT1	7.00515333201421	7.34609823573518	6.64828155210791	7.17939731305746	7.70990290448182	7.48321107148765	7.42046453260125	7.47447680001324	7.53836259170066	7.75695307144319	7.29235861001916	7.71370687673121	7.31011280615811	7.3984162297508	7.87503286311699	7.88532836143052	7.3011415675107	7.49746306301469	7.33352104319767	7.09865642223715	7.79328257743096	7.69172354568279	7.39780278593487	7.32947682948455	7.16079882285282	7.05567664570497	7.21150274543231	7.131604821783	7.64341049529282	7.45127215868734	7.53970882173024	7.44107616511093	7.78491171031729	7.22117710180002	7.68141535158827	7.44312734871123	7.66215308720382	7.6148255621503	7.55127914761355	7.06112878602186	7.30371268252156	6.89845460158297	7.5506877623035	7.69458006012641	7.67180091964566	7.24480402554085	7.16908312903162	7.78397649633861	7.43101377353148
DIO2	5.86237747309215	6.26135891014043	6.14580641895549	6.20907170896607	5.63671521409043	5.47873727326375	5.5069745853083	5.43923468187333	5.50839664154151	5.2930825050968	6.37945442696718	5.56481075374483	5.76225452364284	7.17249859460166	6.87921223478982	5.93337837844302	6.52420770803547	6.00515255080705	6.84443468501435	6.65410582838741	5.4143324854246	5.46561451981522	6.40675605380291	6.54788702876575	6.59994284583994	6.36208557020644	6.40731101513494	6.16853378407065	6.11473942741012	6.29682917326471	5.98722825439643	6.18510090820446	6.46032115561511	5.33998239028315	6.06574152119704	6.17604700112146	5.55936277970116	6.35709294186422	6.87405538170334	5.18292960054956	5.35833047283036	5.23359254187459	6.04551042809925	6.01559230834897	5.47931625384924	5.80144283405951	6.37526862565541	5.91904355559612	5.84434436357292
DIRC3	5.62028442581068	6.01084641271278	6.10676311434273	5.868797672386	5.78241250931478	5.8792978626759	6.05042633518209	6.0944798087058	5.78844640239018	6.10717318243297	5.71607358277198	5.82175752269119	5.42760345228601	5.5590914615897	5.83691288623508	6.23838513151732	5.94883252167369	5.8157034493714	6.30217488406356	5.96227256444363	6.01462658161771	5.82511390646373	5.66306008073497	6.06365811230579	5.73440385563863	5.72874368899958	5.72656171282755	6.06654788200912	5.61532540145358	5.92744157349939	6.08825923981772	5.45869008776394	5.59036470588052	5.52530290172923	5.871962860451	5.60518824591294	6.44019485557708	5.03433324673461	5.72261840472217	5.3040375464769	6.32915682144338	5.26918059294483	6.62926702863262	5.66199652830607	6.68586776849389	5.27248830204638	6.10145394158668	6.00045299784432	5.81672133886759
DIS3L	6.12239230894299	6.13843451400568	6.70999241712359	6.60273860395109	6.73675102952411	6.34629247962447	6.47290685464588	6.83502335062871	6.34467909947039	6.6656184344508	6.60373540570233	6.57000856706746	6.79923097434435	6.41329488968116	6.32244206202397	6.80539675837267	6.48130348751346	6.38420266537424	6.57801291971519	5.84499457579154	6.51848227492183	6.21969865721648	6.56279459975433	5.76978228695283	6.68284996399411	6.9710933685694	6.79753426794982	6.65947835046368	6.5784713071102	6.93072040912275	6.49917131619785	6.05839907349687	6.46456160743001	6.58796142741647	6.49609141165082	6.56203605563935	6.51459324886804	6.41581122966782	6.09482788438092	6.48292995938213	6.63046527937953	6.05143835281228	6.43801557788748	6.73824342597068	6.58221571494768	6.39486086346399	6.0770704467442	6.55099185505706	6.29739615870465
DKFZP564C152	6.16532430390784	5.9656639307816	5.91971200854447	6.10460459087055	6.56401518937217	6.25495433075525	6.15777463492451	6.20351849541801	6.0510686835459	6.0913286309393	6.02399552676504	6.57385813053344	6.23826480660508	5.98502853449279	5.69540658735264	6.20818502309668	6.43016177344712	6.23138850050995	6.64636305519235	6.33021782873665	6.24566586005725	6.70594302163759	5.9328347599466	6.22395772395155	5.85353363408885	6.4478680530859	6.0733399748425	6.11745313369852	6.39291764279465	6.18142393445151	6.19880865279896	6.37751145127037	6.50623318449286	6.16788441954045	6.26376636716922	5.96691590994595	6.37528854583721	6.33077122235699	6.21320255292725	5.6619436236115	6.26639625697978	6.11832067776397	6.04952621921691	6.06215777360009	6.16846998828669	5.8118088061866	5.79885110035086	6.45256200223313	6.05562910504249
DKK3	5.81223995552293	6.44498638200926	6.12971169127502	6.43291295797827	6.5665929784203	6.50419074825406	6.9284877550718	6.67355005950876	6.20956171302941	6.74652950618122	5.73370873861139	6.42033410366487	5.89779156206796	6.19107628311312	5.48357095712111	6.30845199292168	6.128553553012	6.16133622974043	5.96832084339783	5.77217499560171	6.81922778633895	6.775841115341	6.22232258567182	6.20421412323555	6.4913542542638	6.27973465876167	6.07591636041596	5.82517404326038	6.65472531018195	6.63142605467018	6.61654241828244	6.37043462180513	6.77890215110015	6.63539464560088	6.74571361394085	6.73584161379762	6.56243734260717	6.70588353427614	6.80228000194651	5.4798268532903	6.55626192725175	5.0731360046762	6.48162334695013	6.33177565997233	6.81281509104207	5.66045266267814	6.58333730981766	6.28554077073771	6.18383864451694
DLG4	5.89389891617782	5.3863343795177	5.24473223165663	5.3841862981277	6.19803143964529	5.7786963772837	5.42342239434634	5.53014935123426	5.3668795997871	5.62734225122817	5.95043144859667	6.09816652448426	5.83948863720141	5.48613455221323	5.55270172659247	6.11603076745312	5.50648684509312	5.47030412631736	6.40537577410537	5.87485945476733	5.84052376337847	5.56496227897872	5.86911567192015	5.46149387945693	5.82358022728846	6.22419374186666	5.96911676510023	5.67141977241333	5.57984852499432	5.55792992468525	5.98253053211121	6.15500179040434	5.78827362594423	5.82649487447302	5.55636541463357	5.69124411420789	5.72556748591489	5.8125255930234	5.71378728177078	5.81750564082955	5.82834074898064	5.26996525638442	5.83388661761575	5.61815016336766	5.68530969465743	5.3732435325762	6.11896858854204	5.73310764107834	5.52371580071572
DLGAP1.AS5	6.10465898000935	6.07206587072436	5.94111115574884	5.75731259796648	6.06278159032776	5.84467771764077	6.15567508062865	6.009837322126	6.02504172691687	5.78733481714152	6.10245459522711	6.71818277655986	5.80944848910288	5.78896668244522	5.85781833320229	6.24439087450086	5.63652093295685	5.78191681972185	5.82702293321386	5.89951495717302	6.20301561179387	5.93473921180491	5.45549411607428	6.156483457694	5.63728684542324	5.26832052172997	5.13872300137728	5.43889473710653	6.48643639067444	5.91885370302332	5.83995000435993	5.57140202073689	5.81462672375845	6.22543525804925	6.37535386085922	5.49528113071134	7.18721580905101	5.66095508232602	5.54395387160175	5.22581666432345	7.30742517279034	5.32380896609401	5.68937068141717	5.70774481717178	5.39734628286537	5.44850807603724	5.2645628497265	6.52276580453986	5.76054219384208
DLL1	5.87677528431097	6.08571587754714	6.01245365852635	7.26714798569558	6.57789472033993	6.11281873503707	5.78563337436966	6.12175858049733	5.75933316511106	5.76083550428592	5.76916744918567	5.84876360435724	7.02153918815457	5.7217695755888	6.04433663434831	6.02023940181118	6.56135460556706	5.60688699720531	5.84275008411005	5.77232050671314	5.80720399733705	6.04908987818759	6.16388388313274	6.21606698521249	6.79417682252987	6.05663028522647	6.52000369074157	5.88247247984427	5.84761674779466	5.73858188406373	6.58818861919911	6.04854093412327	6.15382533455801	6.22740514497832	6.4261321502211	5.8202213271776	6.00103506570483	6.23209371940539	6.1224060412761	5.27365816817923	6.62393194108321	5.28469756674573	5.92804566102265	6.48257335380374	6.36864981168752	5.75288139216741	6.08767512654696	6.10648192677892	5.80125305691994
DLX5	6.29779157411881	6.19980488802489	7.0594012781218	7.29220748499775	5.68936341526774	6.70403068534734	5.97389208117961	6.73310389059967	7.7982529423929	5.52694496847638	6.91903931706005	6.05665829563977	6.71121282851304	7.14787535650467	7.11287447071251	5.94305435706891	7.33492814079528	6.69165073449143	5.92047402980323	6.69165073449143	6.64628404864652	5.39579159020674	6.98990956276998	6.66301865895369	7.18264289217066	6.58678748008363	6.55328474977535	6.46689948080898	6.70751824403496	7.6403954392861	6.14290275799541	6.58216077759295	7.10792311139145	5.85445332015418	6.70009303372778	6.61803779896905	7.09509834937214	6.26328866868779	5.80672184990108	4.92048298731233	7.03879751183489	4.79376594870693	6.62555654481771	6.35633574677439	5.68896627201126	5.94459890684832	5.59062923941263	6.83784159740592	6.66045097060665
DMC1	6.90052207787957	6.9095282115137	6.89134435757114	7.01613686135483	6.76965682060324	6.75422548949021	6.82930054966556	6.96914591267322	6.78212918967454	7.03783856053761	6.80458827863798	6.77682220459512	6.75188584508511	6.87883758196447	7.13104608785374	6.80453644583366	6.81066103213062	7.0463285961412	6.79216729636847	6.37537535154243	6.46005821371833	6.99275739757026	6.59739212264532	6.61409649556702	7.3092365425624	7.41763239075847	6.71402140736213	6.82808034105833	6.65963303538175	6.76181613332058	6.72801431492787	7.02199964306202	6.49477323632603	6.88012459565214	6.51854868468779	6.93304905979763	6.72071249183549	6.56048404960518	7.20494802813237	7.10120032041842	7.17638364305723	7.11578345324498	7.45980039580631	6.95939706976223	6.9676261898876	7.17432251677123	6.94044832134143	7.13793415039509	6.60497845595752
DMWD	5.86377167092218	5.46422014100853	5.67171749001533	5.56486852365782	6.11034539473174	5.76846679471084	5.6176529387499	6.15892368791329	5.34321891305687	6.08797673609837	5.75065324848503	5.99092057657771	5.77846602953039	5.42213870515947	5.42107000387187	5.93094113402749	5.26502903468251	5.68297588773809	6.00688241265175	5.66422599980132	6.06124862270769	5.71778284255671	6.13904680751836	5.93088284285692	6.13346675920682	6.2048717170893	5.77565205329695	5.73714410925231	5.48549942083379	5.78512814002634	5.73392912969936	5.91707621874449	5.6192117110905	5.74694043239959	5.58498329008494	5.68365395291733	5.66739564702237	5.58437387047756	5.87389379341204	5.77508242063846	5.88150668643735	5.55904316982242	5.95503199757162	5.60417903730401	5.68836239867371	5.21566918553264	6.00470454763998	5.86769770393255	5.86383545865012
DNAAF1	5.83331197158293	5.66357108121057	5.63738484844566	5.41092388868603	5.48186170402772	5.39174793615449	5.70437895403359	6.09318929865601	5.66074837845791	5.37927266763345	5.40578392030698	5.53855548201663	5.81626199974754	5.62007196262669	5.80049668386084	5.64528903622321	5.84768974391408	6.31859497991043	6.06257296526771	5.76401736863864	5.81334365452976	5.67185649426432	5.42970909281307	5.63909378933895	5.99663653913443	5.67693444327859	5.83752946523985	5.91131234317771	5.72655831739306	5.48330014617688	6.05994024171415	5.62553811859901	6.20264479823368	5.48736379019584	5.96597570488069	5.81771576290886	5.43830228268656	5.47641708239866	5.52620596796221	5.17385626207207	5.492289476785	5.38536679949059	5.79089381570035	5.90701445876838	5.37942923234876	5.54957500318167	5.77099665930316	5.90431263337514	5.41036129231764
DNAJA1	8.76657891695824	8.71848762071871	8.70497907732851	8.97571009506884	8.77508670149726	9.23899638420952	9.04786348422217	9.11051097781724	9.32805210595865	8.82690462965812	8.67322912949252	8.70787724438999	8.42188375328753	8.67450367355037	8.79669754080359	8.54380972274514	8.68633988524683	8.79402668096261	8.16147897785028	8.14456124328046	9.32805210595865	8.94076931090271	8.7116846403335	8.8381648723163	8.60621392935495	8.53174518173496	8.74258249835597	8.79508925906409	8.87553059083591	9.00734633843656	8.74258249835597	8.62106589117413	8.95069546046541	8.87553059083591	9.13998560958578	8.77865547973576	8.80533845807958	9.00013235368798	9.19794311774168	8.57720103166453	8.68888224002979	8.37835882475048	8.51847911427418	9.2593649285481	8.76566256117476	8.46606612109881	8.83078411267591	8.59864933557084	8.75895614415786
DNAJB1	6.950357065567	6.79838454730419	6.76837808127414	7.11713522903467	6.6805903848914	6.73363614203455	6.88367818930463	7.05422335941259	7.83224399271181	6.62778755574397	6.74939082912948	6.81426232110377	7.30383673356412	6.55967378160011	6.52291391728933	7.32855708640753	7.0709303242507	7.00389191455468	6.57193355097041	6.74304554988154	7.24247312184787	6.61818704135352	7.27028675464982	6.88531390128891	6.75705164748341	7.25352454805065	6.82223978784352	6.38388649330193	6.67319522591219	6.96991643655455	7.27532959578417	7.09068686114806	6.65829558493083	6.64756945504614	6.92676329485723	6.42156503402924	6.77748190312268	7.04370611744425	7.03004467377436	6.63687673683494	6.53634199401746	6.67230981656486	7.02720566422449	6.8206537160493	6.63259709454013	6.96991643655455	7.03810081786915	6.76845682049685	7.01141766580695
DNAJC15	6.31184702388785	6.62040221129068	6.59129843834145	5.72415686634429	6.82438772339858	6.36772878231522	6.5929404404632	6.61473998357075	6.37277008380664	6.37065801734639	5.93391775258963	6.56311240855649	6.41111414751945	6.83314261986388	6.42723613294728	6.72620177664544	6.30023556520077	6.18495193757897	6.97871943688661	5.48473904688631	6.22132988987728	6.51567400912584	6.65443413931383	6.50855069166678	6.34122598931198	5.66165142465801	6.68380223310841	6.19952732532499	6.55373542822147	7.23811772642065	6.51300964097461	6.6608203147359	6.79433250332583	6.33742073961294	6.05973842638585	6.14900518596325	6.7374851002662	6.47676789828179	6.30368473052229	6.40828101991055	6.68530262678509	5.99285000041509	6.24360614970971	6.55291097332045	6.69215531313328	6.05908914435063	6.52113328262633	6.58220387499418	6.70962690244448
DNAJC3	5.68201026886569	6.34441810606774	5.97026360757931	5.92627827697197	5.60189902241342	5.53439865997001	5.84837490494247	5.87192154300413	5.68499178947932	5.77361564602278	6.30067508985655	5.4714330845622	5.75931909664933	6.23824225891545	5.75598393351399	5.24009202272064	5.87691988801499	6.15684569262268	6.12851141772073	6.85091840649375	5.69847711239606	5.82900028865818	5.85339432077039	6.04120904861161	6.08465339830069	5.62484628941068	5.51954749998889	5.83465640427936	5.45015939817177	5.61290616055835	5.71453659129069	5.50951534488584	5.78876405248002	5.5626278965832	5.79778541843651	5.87959137077754	5.61340427278908	5.76720831851875	5.80690388229373	5.25249914362099	5.67952794318378	5.89430655763263	5.66392333955803	5.93673736927107	5.84370787058508	5.65899173718014	5.66862190697418	5.84822680688489	5.86420523742843
DNALI1	5.59453001484847	5.72827534749111	6.0944554886361	5.73647073461983	5.7439250927157	5.87689524887913	5.71563393339844	5.9887793569093	6.00050900473728	6.16199227861937	6.17050185170132	6.02445322357831	6.04297135429794	5.77346949276135	5.94101393837406	5.75830116763732	5.55274039942791	5.80208505281912	5.87170483703095	5.44543204921127	6.01633634612961	6.09340713258592	5.89242212219004	5.99648646500156	5.72247725584788	6.16621119971688	5.7673232781913	6.36533429208211	6.4570923934567	6.21846051412834	5.62581844935479	5.89106095227006	5.91871812917692	6.04789844017355	6.01512695680215	6.0034712257095	6.74760234992261	6.30750802374915	5.98202714297743	5.44167543392201	6.30284983544276	5.14684028338787	5.94553209378322	6.14162652426802	5.95965310154663	5.60828821486734	5.71624364101976	5.99616494036629	5.81857360988828
DNASE1L3	6.5346946318799	4.63790244654422	4.92449504967657	6.53173368605761	5.52069824603817	6.05206815163938	5.13638456732813	5.59532968183322	5.17792866026327	4.93899465157817	4.72595866489309	5.41709457774633	5.39022267344901	6.75835239835037	5.03561625256005	6.66464011663635	5.49911026032717	5.24560500005473	5.44404507990444	5.1428049433823	4.93739206045604	5.36691113643408	6.0026197356514	5.81373588047273	6.89303361522557	6.6450886755604	5.20281259767166	5.32141631619493	5.21889119237275	5.19404653029132	5.13679765329888	6.02398261495543	5.02832961076853	5.72128671261281	5.56962258786556	4.99188142613795	5.23453773087503	5.23749440684925	5.0044368075975	5.73017676963078	5.20128084876372	5.07092195882683	5.66009973397601	5.34822573714955	5.26565054602181	6.15261137256418	5.09916489074573	5.66841371606222	5.20454368376624
DNASE2	7.30792707834836	8.20915812252924	7.4172885621737	7.58503058734739	7.47924914674443	7.11024469170037	7.37813792601406	7.47028903856775	7.31935721634607	7.1765154917973	8.2407885044074	7.50642963838678	6.92373243991102	8.09034668810163	7.95154501232896	8.13319704195179	7.75891268665108	8.10351684710687	8.40215028906318	8.01669579890381	7.81368318441485	7.48345919757298	7.60163078776401	8.19589796243741	7.70996023839329	7.48531577093492	8.43446518145366	7.6938706720977	7.79379189730581	8.25324503200435	8.03078112290148	7.71251351668304	8.15767024949407	7.87352070213895	7.93412535475512	8.14722822172979	7.89930098672506	7.7403354456334	7.49223603554093	7.18350458134105	7.30132223299846	7.66720603365185	7.55429243719234	8.11975357775754	7.98996486616463	7.80676959454405	7.21991374279234	7.7683050929829	7.27349541271038
DNER	5.99391654368077	5.99370032696993	5.92532412769891	6.26586441426437	6.17968610468299	5.92858741211345	6.36636978599632	5.99413999531237	6.26998087763596	6.11112708134975	5.69638777422761	6.88380974457466	6.03080637668023	5.94519100912703	6.11844727875939	6.35251578483683	5.99020635600301	6.35571228395413	6.05749868976463	5.91975815069348	6.28702414299198	6.14492921907612	5.74739568758754	6.86879785768777	5.83072682226807	5.5052606082406	5.24908722497577	5.64477166864736	6.60314494853241	6.32618760660465	5.91697881491511	6.26293997414101	5.68847847087549	6.38670443235892	6.71739512055222	5.86761772362524	7.37688771984235	6.31011586426826	7.2207945119103	5.04197665628425	7.49094336356875	4.82544906554133	5.76096249197523	5.95422727780207	5.54832361445007	5.42097335135698	6.19009931783669	6.32957147258476	5.64976734048714
DNLZ	7.71057091524673	7.34119166743255	7.32526107277513	7.09303020101289	7.02524805431955	6.49106367773099	6.95754707032367	6.97132663037253	7.51836869503484	6.98698228075666	6.79515234070806	6.72455635524653	7.40746911374967	7.71571428721097	6.84507898609633	7.27942594836617	6.91436494296167	7.44856549274278	7.38348426920455	6.86853011528744	6.79651059214715	6.93516337184057	6.5584091482256	6.80204212073249	7.41191483056175	7.13151191098259	7.89655264916715	7.40463071469223	7.52608876384684	5.21729527018879	7.43510091587319	7.08530061194801	7.74346836811578	6.66276390291999	7.40250477794706	7.4386447673151	7.22707805212282	6.65620090329795	6.385695327598	7.24257316609436	6.70268530991264	7.09764563574896	7.38319551085329	7.30203579456389	7.27308826167204	6.92713016986705	7.09728928647491	6.77141114890756	6.95296689518545
DNMT1	7.12577278220735	7.90515946116303	7.3946340077278	7.36548443789899	8.13275536387084	7.88093234266633	7.9035260729487	7.70620374359593	7.51742088764379	8.16175018212238	7.97206841584731	7.73550952749235	7.59082940857369	8.02369916935684	7.91334722643348	7.95031732258703	7.63008149839142	8.08803362052825	7.60320953475581	6.99085900596296	8.1429830362963	8.14545906153272	7.66051128581407	7.12075185259879	7.3678649143803	7.34698647282443	7.28339736819147	7.77610632461019	7.83853315731704	7.27745959262088	7.83787654915099	8.19412893234816	7.46013911656637	7.74965426086318	7.95068296416169	7.36255827510726	7.70208790492594	7.68351419576901	8.18923361658143	8.22945275355717	7.99001718955732	7.41593410387	7.69286614512255	7.82229342603771	7.58796355657044	7.82266984365015	7.48774496161667	7.60707311836863	7.70208790492594
DNPEP	6.31252808981371	5.83578214275208	5.95158388078703	6.35360742554504	6.5209660387289	6.24176251915946	6.29076104054202	6.10616195998447	6.51947691876088	6.35216457870167	6.36786413063019	6.91778966038599	6.33745466319147	5.91105391991826	5.92015697502713	6.33878839672804	6.00583964310017	6.02816349375121	6.53720392081498	6.37357458198582	6.07987575533156	6.22123856133933	6.6562613473935	6.38906142965325	6.73674946577889	6.28025903925584	6.90000300517652	5.98463499356378	6.35735837377337	6.70439938415322	6.53988579725442	6.00740795454381	6.42090388912613	6.13641326992328	6.18220037655951	6.5310331801833	6.28459466615134	6.7430905337614	6.18378896696603	6.20777069996488	5.98039906899505	6.23582123744188	6.46202302777763	6.25989032866991	6.32826333573022	6.26826342502657	6.73940059812498	6.31817346026119	6.08835200069075
DOCK6	5.67336872165912	5.77706683205849	5.81761180708602	5.3281970104577	5.98778191213361	5.67751620099959	5.77793658573887	6.1683501940984	5.77563650870049	6.38296695690254	5.86542404679863	6.11516592224731	6.11926557134329	5.50367576025246	5.44804570549984	5.96462209386955	5.65325417446084	5.45012556239625	5.81429737806893	5.75576665054885	5.84445530306677	6.01574987016407	5.39396942619336	6.03363553190831	6.23572638913566	6.04723233843056	5.61304326450697	5.73147018035123	5.70219297976927	5.73147018035123	6.11275527455726	6.06566015715768	5.95034288203508	5.70765918984076	5.83844735706199	5.95190152024823	5.96237293472253	5.81467549953789	5.87002767706117	5.22011085730942	5.85015957354308	5.04576385840799	5.8518699713863	5.94495684686249	5.92540944294	5.4373934234984	6.28490223605433	5.9767175603842	5.62447868669424
DOCK9	5.10577651746204	5.75907896738658	5.40494386916143	5.12937491238309	5.55745222148341	5.93870938391172	5.61795528778277	5.42942949008882	5.4922055390967	5.89590703319758	5.49007640509953	5.37809631977814	5.1217093576073	5.9204168173206	5.48823166551	5.23252550009243	5.631857819266	5.40735959957629	4.82650710091185	5.44974468776422	5.54957913644954	5.93662307128071	5.45102941712121	5.56229576391094	5.69746125644428	5.46114940947584	5.30003853906222	5.2108584076501	5.73001682863787	5.52442647792866	5.55460422234426	5.58664888028336	5.43200701492945	5.69856034986887	5.48272177391503	5.5258964429482	5.55513058958188	5.39771105051167	6.03237569128386	5.27035625591799	5.51285219356981	5.13165800590085	5.42316211371464	5.63340767558954	5.58497609486034	5.10783143754865	5.1639537748157	5.73971647298165	5.54564342375603
DPCD	5.89753265960868	6.0907325565541	5.69902370745311	5.70890470976688	6.1262859623547	5.98412911595199	6.31993740934016	6.04484058590611	5.73974439151288	5.96307124216855	5.89942987241372	6.57601935707583	6.22509598549241	5.8861796102946	5.9511674484632	6.02721676538581	5.88697333015259	6.05644061901598	6.27071057978024	5.9389538816688	6.15460070341121	6.03531594761021	6.17962918064914	6.15659510640294	6.13899468997866	6.33612951226882	6.4682840718909	5.92199010961584	5.88655636237604	6.21905823694476	6.36817400961427	5.89166735869851	6.26045029298061	5.89922396442321	5.79739122049499	6.21113876450952	6.44747347899658	5.94531551844998	5.54915298154456	5.94769566220856	6.01826762606823	5.88450448205921	6.01033412528077	5.98034992526348	5.82820028762233	6.05641632707273	6.09277407511154	5.9966302956169	5.78465908802765
DPM3	6.84970757168758	6.73747988343452	6.85377977756689	7.00553319535654	7.09432146425217	6.56834341725366	6.71480474125896	6.68824614079684	6.63125975342363	6.69539572445252	6.71126474336369	6.6407291940234	6.79707401906945	6.64225724229491	7.20957670537303	7.67802188517668	6.72674148915952	6.93658877884943	7.41339616777193	7.02733942550637	6.80838017439946	6.69469478487843	6.52709287027256	6.9620749417632	7.14753599862722	6.95728889771847	6.96423174041654	7.0475227335754	6.9326126712075	7.12230396724378	7.21463740554762	7.09612310428265	7.13444061302852	6.7323124850546	6.97197667843141	7.20169253077602	7.12949404402773	6.12818372885618	6.03970978448847	6.63914958582903	6.68786885537148	6.31050282528952	7.07552624018876	6.79519062422167	6.80313183967877	6.38884536216449	6.71872027218026	7.05012435332648	6.42194028675644
DPP4	5.71488567930771	6.30404760438337	5.30366897950841	5.78623836296295	6.08559461524006	5.81447560604088	5.35815368608562	6.0851006509997	5.33794605807078	6.32467330757571	5.52207975896887	6.09728989041147	5.51551497602123	5.8860864982763	6.47155761416644	5.89001845543638	5.59295240100094	5.31965545856015	5.79793903044873	6.05231669161843	5.31420209515333	5.86629694543895	5.67738660672298	5.31251542999491	5.3896844907853	5.83314743148894	5.49846599839862	5.8537705682261	6.17917592440008	6.34229713368335	5.63921384957847	5.80876762808784	5.51088418984259	5.6763961803207	5.69649049398133	5.66607594272136	6.17112991500421	5.72223521960366	5.76944688709075	5.51372384454139	5.81738773320978	5.92944621005149	5.76788353580983	5.40653169590127	5.37958580019434	5.44139741553407	5.22335566611974	6.37736898835874	5.51690834197497
[truncated: 1,418 more rows]
[truncated: 52 more columns]
