# Supplementary material for: Development and validation of preeclampsia predictive models using key genes from bioinformatics and machine learning approaches
Source: Front Immunol. 2024 Oct 31;15:1416297. doi: 10.3389/fimmu.2024.1416297 (PMC11560445; doi:10.3389/fimmu.2024.1416297)
Supplement: Supplementary file 2 [file DataSheet2.zip › Table S6-WGCNA_turquoise.csv]

	GSM1319964	GSM1319965	GSM1319966	GSM1319967	GSM1319968	GSM1319969	GSM1319970	GSM1319971	GSM1319972	GSM1319973	GSM1319974	GSM1319975	GSM1319976	GSM1319977	GSM1319978	GSM1319979	GSM1319980	GSM1319981	GSM1319982	GSM1319983	GSM1319984	GSM1319985	GSM1319986	GSM1319987	GSM1480091	GSM1480092	GSM1480093	GSM1480094	GSM1480095	GSM1480096	GSM1480097	GSM1480098	GSM1480099	GSM1480100	GSM1480101	GSM1480102	GSM1480103	GSM1480104	GSM1480105	GSM1480106	GSM1480107	GSM1480108	GSM1480109	GSM1480110	GSM1480111	GSM1480112	GSM1480113	GSM1480114	GSM1480115
A4GALT	6.60812295235354	5.91248537465534	5.49054646476975	6.13720872155448	6.46592295719246	6.49736042452125	6.80438398656069	5.81865327300272	6.03052147257538	5.74845202005205	6.24776050926667	5.55519409573174	5.58926885050594	6.41952610363088	6.88476590995947	6.30795464245638	5.8221522419957	6.29129693878508	6.16333733415291	5.70710053289536	6.19290293335604	5.70372552867892	6.3104866861924	5.70717491176128	6.55233980846863	6.1489904654978	6.15809605375103	6.27787667359843	6.34278640091612	6.57742116656437	6.40039602408356	5.57063308900175	6.36642546891271	6.04247357627805	6.66949418296033	6.20653336010811	6.58945137215019	6.70606524532912	6.13965132729462	5.24121708080308	6.55627488680922	5.01734563142023	5.82792410632656	6.17542546003823	6.5812761706364	5.73131164151541	5.60581047779159	6.34837253441318	5.89090633160823
AARS	7.78593023181586	8.20484678621709	7.98729525935393	7.78639201368274	8.24526395222751	8.16335620695722	8.56361924828811	8.81693985454391	7.98164868424455	8.29621278755846	8.53132392602751	8.25290352589543	8.22516913217492	7.90742546749689	7.96131135333515	8.02856656760373	8.92003356969953	8.07638079642526	8.06998497373748	7.89660633246484	8.00938582959678	7.86280303335932	8.04220012189882	7.70530844074869	8.55509841097411	8.32792312296168	8.64759824580725	7.96096940908133	8.25095579004935	8.48400813939096	8.24774482527583	8.22064514686106	8.24987356903733	7.818937295533	8.42794119977331	8.49498817340877	8.29886097953466	8.72470461405793	8.82985948296483	7.56236542773914	7.97784059584775	7.12582640587048	7.69729264761219	8.40295241598876	8.27008911934784	7.67657826105395	8.23731059890384	8.22752363839755	7.75920470800831
ABCA1	7.83878122499978	8.75784295125123	8.27646879447379	7.46156754704819	8.26573493042463	8.60163166292465	8.41611426088579	8.42107424652667	8.04732132385418	8.32127050735456	9.12956309292335	8.43157579274722	7.35978832596563	9.40603292486418	9.74980523175417	8.45480679524127	8.37915327472071	8.20269626799775	7.97124885087487	8.9728182539582	8.38565739355463	8.27671194782659	9.12757677548871	8.74004740557947	8.85865086325949	8.57521925101675	8.6969787672339	8.02190010788712	8.34946441115353	8.59743672602299	8.49070859729711	8.41943208952573	8.82226655742522	8.43036139074025	9.00621082294074	8.88668706368846	8.98674438450887	8.86659499712736	9.36566968661711	6.80477416681255	8.18892650600024	7.63826052510574	7.68001736452211	8.90642889364347	8.46734733589511	7.60021331505684	8.94129134945788	8.96897251551903	7.61774145775093
ABCC13	5.19825536547909	5.08906739097439	5.00943509473534	5.05608505244989	5.55529941026067	5.14302836290755	5.60836578321175	5.28697212716782	5.20976235504868	4.91337962370223	5.13131424741694	5.23027763139665	5.31697541576107	5.12203336109267	5.0627960989983	5.17497949184046	5.09626948970927	5.05621599969962	5.03399840910522	5.82425435614951	5.1809866969216	5.33221440194782	4.95348788229031	5.03374217796556	5.06124086042755	4.95277699066203	5.08694261005649	5.29683571425613	5.04779878087655	5.16026508334058	4.91427998152584	5.04381223826581	4.95004856911906	5.32172613469724	4.97939288769385	5.13062633078634	5.06340939005402	5.05859375874557	5.02570968943998	5.35886407397269	5.22081286076045	5.65954098850477	5.25600847048253	5.07157128690676	5.12621636407181	5.35154622119439	5.10010427629372	5.06158483409243	5.42205241009721
ABHD3	5.88909663800026	6.15387434143214	5.80802062911938	6.00820388133832	5.97605184359079	6.23709628854867	5.80884748939615	6.26509780205417	6.0468081959719	6.00849425705618	5.70613326997244	5.99890481565049	5.71540976205209	6.08612826352048	6.34970610778434	5.97202820939894	6.36839365325315	6.40646915458713	5.30145231545507	5.76599600533784	6.55207233402619	6.39088852877047	5.94933960334645	6.17303876206443	5.65556568595033	5.60883924106752	5.89543975596416	6.54979511584764	5.91458536276995	5.85403231832234	5.92570359150992	6.05040048016977	5.94238516351255	6.48189131616345	6.11303320006337	5.63849787508268	5.58972182687962	5.79514357808389	6.1313997508616	6.752349677813	6.15765177688231	7.08872425958583	6.05516033382271	6.07617511119428	5.74156256803927	6.38998996013544	6.26528273418236	6.02286005151172	6.32719654231989
ABI3	5.94434963005973	5.65160257250485	5.65288029715965	5.74837690547435	6.1628937845583	5.72407522342445	5.7570298718129	5.90680315869307	5.4837298920033	5.60379608065931	5.95248010944728	6.12469343557743	5.56796655179754	5.69433980028164	5.72688185008365	6.09840861838622	6.03388181766368	5.60782719344603	6.98294012993713	5.75243634317971	5.84294354521657	5.9607870253585	5.64036924324804	6.00488012992602	5.71983141008414	5.54040294166156	5.50094827046856	6.08197955203243	5.68642103611564	5.80817572990882	5.97354031239134	5.74201435985085	6.05106931918861	6.19154617626556	5.71530481883984	5.94467358254332	5.85945088644195	5.65909759156209	5.61504717023805	6.93153015886754	6.15741863411541	6.50742228607611	5.86942302948036	6.38563443391258	6.00087323076499	6.4591294881108	6.23559849235362	5.54012251658657	5.95789240373037
ABRACL	6.29574616597502	6.92106514254874	6.46163269735179	7.3857815041079	6.67673636495614	6.70307429684541	6.39276960151753	6.96234779110351	6.66847805858873	6.5465630611987	6.93396583017919	6.80506393234554	6.41037099178365	7.70140510862157	7.91874553594347	7.16721910895258	6.76612858396361	6.87334659544555	7.40767812839341	6.97578225437008	6.5918904320232	6.55051725026445	6.76297922984045	6.4705092102693	6.26875196678203	6.61593485454024	6.29041756778643	7.35511847076377	6.76830668902445	7.23112992595697	6.48444789596336	6.80061566398722	6.87329599126646	7.38579214315837	6.78551812866427	6.47937318283244	6.78642353958764	6.31337798314099	6.2787872575567	8.16902726181808	7.00282346412676	7.72478125388437	7.14929190429595	6.96432527657019	6.66319845568657	7.69765537280923	6.58315782816793	6.68957046707339	7.37537224456561
ABTB1	6.39693969007425	6.40977166384638	7.52804447610756	6.50481420124754	7.54612094843483	7.10376016484058	6.80403793570625	7.06369504486652	6.86243509051919	7.10661928954023	7.65573335893535	7.00841257726483	5.96767855624765	6.52667809600951	5.77405556478029	6.18003864178182	6.92448885814005	6.16177529855915	7.31484952828603	6.64048247130897	7.54946593746251	7.09038020872984	7.36705519971923	6.21338903986902	5.79017865825539	5.98976380239288	7.22185743369599	8.39915901468475	6.39935881434226	6.24564524173143	6.59741091088058	6.37775027615192	6.18373427583835	8.02247807012982	6.11456502640299	6.49765132256321	6.21015565437035	6.33660327859	6.20861052821433	8.24197889626026	8.2248775180115	9.19541929209862	7.09523699320152	5.90021338196627	7.04374982186309	8.25441423508898	6.92158265236429	5.78905349422957	7.74414816834053
ACAA1	6.81107673553516	6.64045178949796	7.11645326700085	6.84458185573936	7.0192156794683	6.83463354624388	6.53833652725069	6.85426835896315	6.72396121690269	6.80150755689638	7.01795650736738	7.02319411227733	7.08592687944687	6.38450418652902	6.21987956206098	7.01144615180568	6.94099350251769	7.0914815582833	7.17908674308206	7.11959334766961	7.05942857024608	7.04355440749769	6.80753386840242	6.41723301152316	6.99435502257302	6.45841672750679	6.90131814914588	6.77080783906036	6.97885189533791	6.40501124217119	6.86919193313238	6.88409552350731	6.88393253335931	6.90985654532001	6.80584404876883	6.79763735184327	6.51506485894469	7.05997809689723	6.79243405817118	7.02581402745436	6.79907948104749	7.63886858517564	7.23551943945099	6.85044425347745	6.652171027651	6.78922953841929	7.13751184308926	6.97191861851601	7.03701459604581
ACAD11	5.80916451761234	7.04214764019629	6.58485102788328	6.2508828422353	6.838745737507	6.13464020228728	5.72529229725872	6.73594670369004	6.1659782327374	6.33229555895606	7.09464673712057	6.73390260832204	6.11648543436694	6.41507119438084	6.15317229040631	5.82421940570092	6.89033541205831	6.51075805107437	6.37679345661648	6.14862190076649	5.45092368799871	6.22339034675352	6.89751777514019	6.98323822573313	7.02844493231821	6.84991408829097	6.87626459155126	6.35182226696588	6.74445454558691	6.77138801609785	6.72889373060215	6.62238810686116	6.41595345867553	6.03000037391635	6.35888978605225	6.86410953260975	6.65067640093322	6.48717518133671	6.99348990914459	5.00118974178428	6.36081798858687	5.12306153848392	6.71033274369753	6.61157924203134	6.91881736553757	5.59731690281713	6.47311684938116	6.7765791093462	5.9842297741189
ACAD9	6.52591880476076	6.39558489880572	5.95967210208152	6.07666623063484	6.3346218724915	6.59219437313915	6.13536554067629	6.56952591278455	6.33142228432175	6.58801116599142	6.871136409746	6.37259987142372	6.45497387272828	6.98895587376361	6.45870610287542	6.47434099122575	6.39005628179155	6.48855385117275	6.80617107172828	6.69954577493214	6.57642255159567	6.26392567169483	7.02385738853401	6.16827846717017	6.62584230025746	6.61383176698427	6.50613350087828	6.5360236460287	6.54880510943667	6.85570171278809	6.63055161505077	6.46843395858235	6.55132771603247	6.45966883906004	6.49048102050149	6.4706928512494	6.64662084043175	6.74842596644385	6.6084140819298	6.15765864306722	6.26469762435134	5.22835963194486	6.31958765745522	6.71401707349971	6.34961254694881	6.24259281485656	6.35624293109169	6.66620978054788	6.19402517882549
ACAP1	5.84977889978582	5.85341258413974	5.82451641432849	5.72578940903484	5.60827193182114	5.66990071517921	5.52942639849703	5.60617417194602	5.6898388833616	5.83728683422321	5.69447420080904	6.11918553120034	5.94973432302436	5.91545713972531	5.50108341880867	6.08457681589767	5.89584025008236	5.85333698918928	6.55606252188273	5.96916735202328	5.26697962925643	6.03657402235903	5.57949428116766	5.9833414052335	5.60252389277761	5.74982537959803	5.50625617475996	6.05972055969746	5.72367464781975	5.67462739848832	5.88720912848748	5.80293018085571	5.70485518518906	5.9237419552494	5.59957708292136	5.56242573256528	5.5847269443769	5.27097481459798	5.58295124300749	6.72571630406541	6.47446199000562	7.40269873629958	6.21462450018423	5.55014163109389	5.79629637600124	6.53082843520126	6.31739321693929	5.42291429966048	6.25991788710186
ACAP2	5.96910628814928	6.38296645427744	6.13899436324484	6.0402989051136	5.79545100234292	6.35633540142163	6.08452079124215	5.96266747786984	6.04313959340747	6.18877017869283	5.79145476361896	6.2514731436234	5.65281860195728	6.3292125385493	6.04820037156807	5.70379295043464	6.38091561252312	6.18729324811377	5.5562728840406	5.92320833337888	6.04306672085782	6.25613564565842	6.09988262481342	6.33951879914209	5.91005279833994	5.75517575370256	6.17260011226325	6.31930240430708	5.89690166120043	5.85474998792087	5.84809585801075	5.81768371671326	5.76049699598117	6.45849873035663	5.9851496304478	5.94576619016342	5.83479946829363	6.06502136771977	6.40123547869655	6.5996673677503	6.32028106307191	7.33015320115933	5.96168649741153	5.88275406014141	6.18967369374045	6.44766444992275	6.03049529857906	5.93196157261024	6.33166261773369
ACIN1	6.96123926651379	6.13008136786479	6.32139120378135	6.25606629742299	6.482360888654	6.3246150524845	6.88696506303213	6.17959012109838	6.37836046164082	6.26256548962043	6.85815052551247	6.44376994706805	6.80046621893289	6.23922640006345	6.39176146249203	6.54899262398231	6.38785751772106	6.35710568158021	6.8377356577846	6.23340356718471	6.68233880533323	6.71125446406061	6.43483719208362	6.43129717436757	6.5989036359417	7.02892593615762	6.52462962163244	6.30990527263627	6.41657753631658	6.26818925685153	6.49770581693597	6.97264752385627	6.50605481216749	6.50710485923476	6.26034473263098	6.36559420121925	6.4008529880636	6.19614519125187	6.05050160776872	6.86206560984097	6.69852451593537	7.11812762136365	6.82916382366453	6.41400473416064	6.27561992800198	6.28458456470799	7.11865731592516	6.84716035987802	6.91479777777632
ACKR3	6.31790169992572	8.27143746163581	7.47654857785377	7.19458827445378	8.10466017205189	7.90376438931085	7.91951004433027	7.1614356967759	7.49512410396259	8.79910116446341	6.69773605051771	7.32018014203079	7.09998923816351	7.6998573830852	7.18077348905395	6.96735663053716	8.13753538724299	6.65057375997511	6.83777501026553	6.95952356689755	5.72567945168501	8.05891669730712	7.63199958391273	7.95170252109234	7.6751221477036	7.60459410686934	8.13703103830946	6.59032397030645	7.46732242355998	7.63861200943538	7.76162822085188	7.10903470277997	7.83838248880214	7.22591968478519	7.81929861316262	7.28799583799305	8.08567702399776	7.97816870319338	8.26442005223574	5.60901900664309	7.81541533964142	5.0310597567234	7.4036914099607	7.65616622815615	7.03882073598986	6.81246543976864	7.08338338377896	7.69710151460818	7.17927193431409
ACO1	7.62409059455242	7.17284294636472	7.51637018005158	7.41175278728259	7.8537388873221	7.9149647546689	7.81686854690933	7.79425688742725	7.94746809927761	7.86952162047971	7.91405988518741	8.15798151323611	7.46585294122289	6.70939918024634	7.52690665650499	7.82925147125304	7.22636062648691	7.56426059041284	6.97704249813532	7.1950882471384	8.60177009812092	8.12430212064521	7.64220706921074	7.59998789165542	8.49859447869339	7.91420629822031	8.00653342353746	7.19829476918561	7.77989074558348	8.01708791731097	7.9068363094315	7.85215690065136	7.52620846873134	7.36015605474772	7.89870711960201	8.24928489878923	7.50605342152537	8.14494038302169	8.59144184958115	6.77872377225453	7.19374802986772	6.26007562836223	7.27438797485254	7.44955362363285	7.68484197390866	7.25039176550401	7.9312652727809	7.6578710511889	7.18341932079031
ACOT4	6.06895081955429	5.54233404411296	6.30273500174521	5.77011953736515	5.64122004972931	5.83336044030328	6.25772234512609	5.60766740978535	5.56935441712095	6.21104996383829	5.89577192455782	5.82610337782044	5.78978490386219	5.64593187408647	5.87601907634635	5.8816335555828	5.53333645435562	5.90767803751579	5.91424458729633	5.99397120067692	6.53448192867378	5.89326764838532	5.81783815002009	5.48164216250557	6.07714310997852	5.89138096184711	6.28033142374326	5.60762117250126	5.71395674316179	6.68281267637825	6.00653360861614	5.8418694640301	6.0305618904317	5.795011253005	5.61788346379643	5.83852126879268	5.8897540013747	5.75758921833986	5.72872670630344	5.79615420731536	5.5928793944574	5.23832447086374	6.02304813212097	5.77179936712542	5.7062729023644	5.71326475041606	5.79810092286269	5.87100702374495	5.70230560687554
ACP2	7.09926620033727	6.72270208639715	6.62482287414765	6.65311240040646	7.06782914570643	6.8702994400588	7.41621083867466	6.89843604995945	6.3790556394836	7.32605390251203	7.52785768420632	7.22476471931187	7.06838983901967	6.80031988119102	6.75513309735601	7.00814079390632	7.37970721921313	7.44932239126352	7.77007203447681	7.77805433220874	7.26616166223438	7.49860726966089	6.59887806538057	6.97690004577132	7.33088816102762	6.916930635427	7.03779669377282	6.84695800126039	7.10191482029466	7.24195992999587	7.2558806693039	7.19214098911025	7.5091392342122	7.15825768142566	7.32156202638737	7.32518674348042	7.01388991592566	7.03032380509647	7.04528004202106	6.83894121484605	6.44932406389072	6.13853880448813	6.90802573627265	7.91218647546716	7.08684067546883	7.00006996885579	7.46849999396044	6.98382245023856	6.69042385191843
ACRBP	5.69643187446629	6.08322985967119	6.02821623303436	5.85554991221168	5.69046321458793	6.02596137394263	5.80354914053946	5.76771594048682	5.63778607402448	5.84575457533767	5.83961932534773	6.13484496111037	6.01005202786116	5.85013351267794	5.88959888653555	5.78239332118414	5.95901376369738	5.86394002129336	5.91264179938376	6.68457765261141	5.66748068793888	6.39359683719752	6.05593545417763	5.9215237826109	5.1142069181827	5.13692448688041	5.83607133072445	6.55354559785966	5.65388399643325	4.98434057093006	5.47125265249285	6.08361966043938	5.28556689217394	6.88886075992149	5.11818172956321	5.45522297913634	5.06511887640244	5.32148264769436	5.24870021598813	7.67410014972687	7.22558380257934	7.49505418370382	6.62505150182441	5.29391149851874	6.21159711664268	7.47807358968192	6.83780612540328	5.08130487815628	6.54332505074695
ACSBG1	5.1758127563699	5.43833574741832	5.3342842136582	5.55581680757141	5.29141950592885	5.54512473217642	6.06136082193525	5.45761444433934	5.42513245977099	5.41011977782764	5.40629049541559	5.32058172941172	5.2578820843269	5.60121879720616	5.72279422516198	5.67612630467365	5.45642375451128	5.39138699661365	5.23766500597652	5.60283834713702	5.34668437267063	5.55355003125494	5.43826295865738	5.48062601752299	5.17889656141238	5.36140086506019	5.37808999703899	5.48269215227881	5.49120274457698	5.41749915503608	5.38319077170163	5.44788336471961	5.31541297271064	5.81550746770293	5.29172097194354	5.21905260526908	5.34516656145667	5.42694079683048	5.29666362631212	5.90617271420004	5.74367248799012	6.15641296146688	5.49192823769092	5.37710035002202	5.49962776589248	6.01085858018377	5.95682701546324	5.36986867186702	5.45038631596271
ACSL1	7.19773606445022	8.07335715106929	6.74674323298283	8.23472594112014	6.4141829605266	7.13234190573519	7.3629621455425	7.34694458104845	6.72310947736558	6.8990738644503	6.73268700291662	7.93372648426037	6.83701397426261	7.12132541979388	7.02294815378395	8.28508352679329	8.43664532046666	7.14603823358471	8.23848548967843	7.27787259604295	6.97092408232365	6.69349332750514	7.51228474907742	7.87267995019373	6.96337622361939	6.68962564055274	7.66757377523632	8.48792065653664	6.84359059628147	7.17468811726847	7.06636851230342	6.80476353731525	6.92602050977097	8.45970149108807	6.98971087079765	7.07016372270892	6.7277058095894	7.3345842577319	7.59035152607417	8.50763612024659	9.05431187485575	9.57249831233968	7.74080170566382	7.08889766648641	7.9601181280573	8.80872904428883	7.65380538753617	6.25408785528612	7.73894803516281
ACTN1	8.86656296194224	8.39848177764249	7.66224316300287	8.48929975371403	7.93069994521956	7.57573198746927	8.03088304213614	7.87739396584416	7.92186026019751	8.32485923376692	8.25700560663689	8.58522785073072	8.77365354524194	8.92892469494473	9.13162959332336	9.48455791108294	8.18061135903956	8.03359235523459	8.62584123637088	8.12145346696891	7.64958147725722	8.18434121043853	7.71882538927455	7.74208880277081	7.83140138191441	8.56519644545895	7.97403613817107	8.09758851382777	8.06165029009475	7.62329999580749	8.30220107351017	8.46366789534973	7.43446897006042	8.39054669071716	8.01355961317953	8.03697039819895	8.36308800993551	8.54469593775846	8.13210374051829	8.17076718377554	8.88622009789897	9.03353292040826	8.07478744554249	8.04722844395634	8.34287677678781	8.69385057231933	8.42362041458572	8.17157949009548	8.8229381240147
ACTR1A	7.36074181398291	7.16042737756651	7.3932031334418	7.60102615616435	7.60488794437414	7.36905939170049	7.87119272271282	7.32811828209531	7.2103268937652	7.44894953164413	7.3541247473068	7.20749995192773	7.28827669676072	6.95504917939858	6.99404995205565	7.24874556533783	7.31132091423143	7.51737176254137	7.68079392578432	7.5443812528591	7.6738992618287	7.26962359089953	7.27488138634587	6.66914699788396	7.40823387017387	7.24546637819714	7.74330503626414	7.75291433989313	7.62269920675602	7.81258242714684	7.63286974157829	7.41792579159274	7.65351944089762	7.30826729405764	7.85166159138641	7.74626218336372	7.32601397517421	8.01409861220365	7.85379540947657	7.16124561327493	7.16826907504388	7.11544781842215	7.07734202469545	7.58969387451675	7.29694580795577	6.81994487590231	7.23123997463297	7.25747539625152	7.10940342494468
ACTR2	8.215348519365	8.56625869273137	8.59167535217964	8.74033065466226	8.01141407966651	8.46102891347081	8.38860960877223	8.36288537698741	8.31537943155	8.74342226011301	8.34617670536361	8.82882760422635	8.62138594530338	8.80988394440655	9.00700985101851	8.65758161709191	8.56186879665505	8.17312532436766	7.95024912637379	8.56237209684214	8.19265806926349	8.03014803107502	8.10118135873467	8.45754585231899	8.26205061150703	8.31567325502047	8.56088259871608	8.73347476056777	8.19354002525446	8.56027382966151	8.29268254897365	8.20849214829702	7.92337398180558	8.70258704571543	8.66578719232385	8.25979486260716	8.33227896470427	8.34320188605079	8.88839468710517	9.01500543686322	8.94863639632354	9.37102113059793	8.23790277234254	8.64972229607922	8.34001929806319	8.88679206717547	8.31011127666611	8.31757601225149	9.09733366491248
ACTR3	6.83016127275185	7.05654632822071	6.75420581337441	6.9989262439384	6.07295838354737	6.9700842699367	6.79627467752746	6.4986969509938	6.60985013229014	6.77275036498327	6.44666806668695	6.94563450444021	6.45113342987162	7.11981417837375	6.93971320005152	6.64129097135398	7.06483293626466	6.85261531783423	6.97689055188348	6.80090044743955	6.43176046659994	6.54540767555999	6.80418290965502	7.06388359670235	6.65097541204464	6.68680628949159	6.61328277721187	6.99316829067089	6.73380396902755	7.10829225718065	6.94890243604277	6.48908391289185	6.74869241477524	7.5061423260781	7.06991666612092	6.93671400628275	7.10171623071587	6.99247410776623	7.7125045667271	7.92498347561152	7.24284960279503	7.92050403120786	7.00643167482101	7.27012575183197	7.05894539533525	7.76148188376476	6.94592268866899	6.05227259458115	6.67268032227126
ACTRT1	6.09888763383424	6.14008470483878	6.63849049066956	6.48039605814194	5.84660661090805	6.12543912263491	6.18894911122514	5.98378232315817	6.72521380222281	6.62007576967695	6.58708362552316	6.26542950922425	6.24961130606388	5.80371000760385	6.32234350493419	6.00870051848372	5.95315636057731	5.94059256461485	6.2105169609607	6.36411812650937	6.43465508093098	6.09725434035912	5.92113962053297	6.00311838918802	5.54769152376319	5.43173952374342	6.53361852763457	6.79856203655473	5.63965004031572	5.7307738238838	5.67477453080823	5.96851725311602	5.99388314125724	6.52155469261782	5.72203874113426	6.03018477183424	5.47311340652407	5.7005355752514	5.48491997350348	7.85482316047385	6.26772368223103	8.53217103493492	6.17713849577706	5.64174982872113	5.89296558920325	6.93260238570286	6.88568428417526	6.12389696799375	7.95363074445188
ACVR1	7.12467450321045	7.34579234815225	6.94458408906536	6.7886244684727	7.28497322294519	7.24242250151693	6.99685703991074	7.20393538087253	7.64011815653642	7.39904331816934	7.05099532993078	7.0329915122206	6.86843348022294	7.4763372451984	7.59496683825122	6.81520719741336	7.5382968259638	7.0731729477681	7.08304670128225	7.43316665246414	7.09190397349927	7.5645765067104	7.40755908006688	6.85106617136499	7.34007623044278	7.1302751511961	6.95760606147099	7.09541932551478	7.03002284237892	7.34465501415792	7.07419213712343	7.20911035508732	7.32360829371738	7.17586834752103	7.40902065679992	7.65378622044176	7.43566377343213	7.5646171004357	7.8239202551302	6.72653338548905	7.49255558627908	6.25885872227857	6.91188625412298	7.13590556228949	7.46959741733343	7.0913035224064	7.2013039351421	7.11275558709247	6.87574258646812
ADAM8	6.02079329630959	6.2773452625853	6.08427978517801	6.29810908797987	5.82904222619792	5.98909512616596	5.90718278745344	5.6262615644317	5.77448479873916	5.86180716168292	5.97169794290103	6.49469870088991	6.13002244751368	6.96260864874935	6.93449176225175	6.16166346951403	6.39815643749572	5.99785274314575	7.12954347361736	6.25762915315101	5.71554601362834	6.14703354483235	6.685935437712	6.94096855182437	5.54702674923036	5.51271095873303	6.47005290245296	7.05166753207525	5.57427902591302	5.7625010578741	6.42639058283206	6.33546919641385	5.95181771165268	7.19587908225973	5.49347569595541	5.83515739338855	5.60633872564147	5.84416133095093	5.46914148235364	7.91185459414149	7.11791025646565	8.55940370859234	6.51234856955873	6.09853602935814	6.1106465017817	7.49813489718241	7.32154983711315	5.48568429112725	7.20647156768448
ADAM9	5.6542866167726	6.03288543968253	5.76529632430679	5.49586562673225	5.7952398738901	6.0024539807093	5.95821989848337	5.3344290654605	5.84480010071058	5.99877081631171	5.84233584628967	5.7667768119568	5.78307098759611	6.43196713499765	6.44317912073737	5.80684906363348	5.97821572499676	5.65613744220965	6.13073281916451	6.23239017788521	5.42289722991237	5.74797259745439	6.01548068243119	5.87234280329355	6.74024923376297	5.65744199932132	5.8397811115073	5.82954085377557	5.61838275712813	5.69315264188008	5.62086233979713	5.38311734830286	5.46207228477908	5.4713542047438	6.43466881516481	6.04094272177733	6.02631830136779	6.52214458394225	7.36001464151199	5.19973895137343	5.59669361956821	5.34059134249815	5.42161275293604	6.2431659469912	6.06885454184768	5.99615206148243	5.09852545722719	5.97879777407444	6.06665966923373
ADAMTS1	9.62840739514473	8.35330442498366	7.94220394936601	8.53424576206069	8.7924326004753	8.77567877296817	8.20777895105836	7.95272252623051	7.66253799421967	8.80317152925446	7.69534591390026	8.36976986693534	8.55651948347117	9.6145792507153	10.5099065392256	9.87184600188156	7.72889476685102	9.0197634436301	9.10116993655346	8.60038218277737	8.76160281133308	8.29069666457317	8.89544180393987	8.93261607530201	8.63670699730222	8.8134038396894	8.92565698116017	8.60004565828933	8.96335506715432	9.170509778012	8.57791767850876	9.13218699761984	8.5092305920446	8.44795761685483	8.52084367035431	8.62524418587493	9.08890541010764	9.24603542523861	9.94711926877831	7.38872825278708	8.48871301960776	5.80569027330294	8.34682044438462	8.76618129054378	9.43438409399953	8.05649443171654	8.92565698116017	9.09435754623791	8.19553099109886
ADAMTS9	5.71617061168469	5.94476942459958	6.22779152954003	7.22959828709357	6.26163516578257	6.13866265084233	5.79741359789613	7.17040580944044	6.03904312061305	6.63889861634905	6.06833807566452	6.68427628728638	6.70242599207221	5.41209587822075	5.01466747526233	6.0904015437038	7.28557028541024	5.21044635430146	6.22911982802463	6.43846085221561	5.96963214052875	6.40291942733579	6.33160993160414	6.49854100600031	6.77879579859725	6.07907146441757	5.93224136413961	5.92526934842379	6.29190356666603	5.8023727358414	6.7218090886357	6.21056085137395	7.00053495238187	6.18951472576359	6.57571198524356	6.26089646912668	6.75859375877899	7.60251719016588	6.44337091667245	4.9293582531789	5.94274733634382	4.82953869928818	5.69494406661001	7.2301538226891	6.91909633982881	4.90761046345116	6.64190768069165	6.38970168225374	5.60991832681001
ADAMTSL4	7.05673690862836	6.87608475104118	7.13045055598601	7.15508349584719	6.96211198641968	6.28008294917818	7.12603661627302	6.97784167162429	7.03180899954597	7.25909783393958	7.02368975724748	6.51996058455836	7.06430377211944	6.82196090883886	6.12098160407951	6.32394306643834	6.52207352734704	7.63110964086252	7.29967115130624	7.03029947571463	7.25424589123965	6.40000298705076	6.63562463795346	6.82967826683056	7.46610398884301	6.90297296711533	7.67846773473136	6.67537895271142	7.22677155232771	7.33263506837217	7.26626393508075	7.08523376535916	7.11632326273382	6.26417348804394	7.19973928336228	7.43083910039103	6.87194084531441	7.67982458951583	7.45935507067963	5.91451774764403	6.03689302339707	5.18860912182453	6.6101590525537	7.00810982927179	7.08237336040438	6.31320696350311	7.52853822736094	6.91868922224742	6.54514322335556
ADAP1	6.12564625349093	6.9298461380688	6.02386730686072	6.46413967070221	6.10099926853809	6.10216120547808	6.18797319349768	6.31993067713396	6.17322676800124	5.97673627053666	6.25591200377932	6.06393003582382	6.12069329648867	6.82850596052861	7.37427363124408	6.77087465535977	6.1010370542299	6.0519840389892	7.40693071631525	6.81023088782732	6.10571662542348	5.83617938263484	6.42989733553528	6.16556471351009	5.83215495886958	6.43265277264238	6.16898012215989	7.04462594632638	6.48540125454424	6.52097932709569	6.14926253945532	6.55057604753536	6.1255914607935	6.6454618882601	6.21030895448446	6.09113873698715	6.31509282601407	6.10020208165866	6.19725674990461	7.26126163522756	6.57653560982689	7.38785489139084	6.47730484749443	6.13975980980241	6.29349465621159	6.96949014563119	6.29538493206322	5.96493351541053	6.57838422403751
ADCY7	6.15778768747496	6.16580074648761	6.48489799441449	6.48238460861604	5.95071789334432	6.21556394592356	6.35435342586302	6.66933283101949	7.42034515356208	6.36038397103352	5.85333472712959	5.9541705007667	5.98967537322026	6.3898003279776	6.39701643248699	5.86706482639219	6.09487268310624	6.15984923860638	6.30004690441291	5.97422226105181	7.26083209637881	6.37895773400947	6.18830266273975	6.08359406192893	5.9188224983679	6.44494831170868	6.2828544742531	6.58054496547038	6.45356826080795	6.16072912086966	6.38497916469493	6.64581498605214	6.20621297658836	6.41676490627768	6.03523132401197	5.9203116692386	5.65026064095648	6.16667246236673	6.70618131371852	6.89832027677014	6.24564880753721	7.13809423416555	6.49160728847973	6.38167445745602	6.09974495663253	6.63553139396086	6.2058260590017	6.52460201923249	6.95407130367459
ADD3	6.10463946095769	6.35223985985861	6.26845744639328	6.22361580644985	6.54527182640435	6.43042332917376	6.28039627283667	6.19876487352778	6.20735656800325	6.57750407301688	6.42364364013243	6.93510288550444	6.41966001695797	6.52383886851181	6.41241880763786	6.58703117020023	6.22423803468284	6.2025424608635	6.29187658977127	6.09909186623202	6.24523831731403	6.55232649352282	6.23495189829734	6.51727044597277	6.33139612848812	6.04673970884655	6.10688949957952	6.39337612932214	6.25103413744699	6.35817255777521	6.22107101687737	6.11156932461648	6.19685781610833	6.69782451341076	6.22530257475621	6.61891103964298	6.24788925951584	6.33884521207621	6.82943215368744	6.54399623039466	6.76702584354462	6.9176071679896	6.38245209928052	6.37493293744989	6.71787179625481	6.63845632867629	6.68019446274614	6.46998986876383	6.62973228826221
ADGRA2	5.63813099089466	5.86806206362672	5.36177305549297	5.37339110005522	6.26751333101129	6.57988189112917	5.69278474996611	6.05160550889265	5.88790396440285	6.87747565510984	5.58003845157265	6.30373373985112	5.99200683833512	5.61345406555436	5.00940565579877	5.81800589234602	5.86241787172846	5.17821194729744	5.37616056905414	5.58563269487003	6.06744920508847	6.44447123417187	5.83102018122187	5.48635485578175	6.00839204834481	6.64068742512371	5.79274590197068	5.28700352905116	5.81442381786556	5.59681789240055	5.8801943172504	6.52745759244778	5.84310821307636	5.76253125488862	5.62392213622255	5.79809199930096	6.21671372828146	5.73168356882913	5.65080036458275	5.07764765715294	6.01763617857477	5.02912380082097	5.63432667484081	5.45837021335006	5.89475323530943	5.06918919971877	5.95742605091907	5.96204322392448	5.41651234550842
ADGRE3	5.64853207639505	5.63189743779123	5.73094559610591	5.46766618846949	5.46668377544978	5.28830582142072	5.41001205516687	5.43943040884182	5.47004799554897	5.42293830147859	5.51529590394322	5.72994800402603	5.61103747194569	5.57121412382537	5.60793400251055	5.33348400742153	5.7458351885323	5.52168473832717	5.69217142354923	5.52677882554361	5.56756792769873	5.38769358554983	5.70086925616551	5.75147052251549	4.96327544254805	5.0629134265663	5.75263071125961	6.73151803178055	5.2286700822709	5.11429527484026	5.2219390236079	5.24827030717036	5.13804106964259	6.4419039764163	5.02607136803534	5.09578104772413	4.97555767045954	5.30916018629262	5.0798384337576	6.49832313382919	6.28548653163201	7.89791017741396	5.62902399763002	5.17481282508025	5.51749739051869	6.60931321733377	5.70280154380277	5.00749146302941	6.16445050611133
ADGRE5	6.40694567168023	6.90682938626385	7.16902668692556	6.64561539405799	7.15218375581567	6.9233134374541	7.47127368005447	6.98581893762472	7.33039891797253	6.61476981292001	6.66477935842736	6.78343050536525	8.20252599499368	7.01054099700539	6.82582671458233	7.03230874856791	6.19877133430065	7.43878660026068	7.65648594701741	6.77369026538188	6.88256732955137	6.75618476162147	7.57551711812092	7.40185978056633	6.71564175468383	6.85025722339845	6.93558596312603	7.49939652186072	6.77974082498782	6.54611234224499	6.75062324923024	6.71975918343641	6.74292372406231	7.4098989766989	6.93382266466925	6.96903757426317	6.74820822805247	7.04674765952544	7.10907962569252	7.63283730397751	7.54361313350449	8.24957853041656	6.85582873909785	7.10834988652902	6.96241442228991	7.62945595718863	6.96993698333213	7.00672903019684	7.41106510051645
ADGRF5	6.81854190251727	6.82981303502374	6.57817539994567	6.59038258002236	7.4374132928862	7.32860619260911	6.36750291844328	7.11736322614843	6.83027907352148	7.5619134738608	6.47289336771212	8.21765843537832	6.40150024135203	6.23543433965359	5.91574983552774	7.18082750673961	6.61004462622074	5.61842992976698	5.78688504425048	6.24174029470925	7.2625307505042	7.30155455932688	7.08280847408895	6.77743313505834	6.81287470666097	7.11329953664314	6.39149009465489	6.16649100844643	7.42131448003027	7.00613840809276	6.97619641178158	7.07215408127805	7.2548861326684	7.03576347755343	7.0503781702229	7.02446133468978	7.41340838865759	6.70685128857096	7.01548680130011	5.62742120891081	7.20680813966903	4.87793854935262	6.91195514940605	7.23131588426498	6.95555251789009	5.37502692778871	6.84766549400844	7.1840434927509	6.63640623054079
ADGRG3	5.68068542453751	5.66564077194777	5.61023636995978	5.64054626184265	5.80453990647833	5.80531282316839	5.75089081996402	5.58503156650296	5.45621452600076	5.56890144529838	5.81538435124518	5.68983956551489	5.49691184031632	5.38143135914236	5.56766094032259	5.65804691139144	5.57406097945706	5.63478189250935	5.61548592879519	5.68257992744475	5.71068470504027	5.55923637491247	5.62835295929301	5.6751685954448	5.17649287702118	5.12808621474512	5.65665575657617	5.84942387800668	5.4787691923675	5.2468517775937	5.32596821512238	5.45990993406433	5.32523387504826	6.29415353931442	5.33657346633976	5.28117470323202	5.19005182089928	5.34106394202593	5.28311239957532	6.01644202422361	5.944901338429	7.89949335843834	5.77195300321229	5.33817218908611	5.51910581777357	6.52466174839835	5.81727623838735	5.29742294036521	6.03476693687486
ADGRL2	5.69493991752303	5.77283506961485	5.65661717793811	5.6329266077117	6.42282151293225	6.15189476118157	5.63619524988404	6.19803425749255	5.53960526880159	6.53409269434788	5.47257571665721	6.20906935583427	6.0148967131469	5.21788967028186	5.03767247295785	5.88673917140218	5.93772541165193	5.27956461809561	5.09688463358517	5.19993052941421	5.68140102980035	6.37877791193271	6.14712621288588	5.7167326207097	5.61601324714207	5.71250319316873	5.24525181445765	5.53541987576984	6.01762282854757	5.66048115562991	5.50446694460017	5.57324536043701	5.55668875428396	5.65877623747102	5.80499182064441	5.59361330574827	6.09855307059564	5.66557534532697	5.87289476443412	5.13523709836062	5.75663031387984	5.2291681982361	5.7979753136895	5.86006625904553	5.50277475701914	5.25643611675102	5.6079910245357	5.8918212166208	5.08333159457305
ADGRL4	5.70498663418549	6.26030484163821	5.50214806100935	5.8217424554999	6.05808350908259	6.0679042732834	5.62266003808441	6.23423569734267	5.75457216988925	6.26484788955088	5.67157178265715	6.00707830142243	5.84681276529432	5.83799644181959	5.39135368007301	5.8390431733633	5.89631499885382	5.697833003384	5.08031144293153	5.77183059693503	6.17549758234416	6.05722885397018	5.95065552481937	5.95696443346736	6.02326458950304	5.54423464263228	5.69328517917798	5.73265035125887	6.03062019148706	5.94036104029058	5.73369927678711	5.68340803146477	5.73577181864854	5.95059626624488	6.26089918348386	6.05998448201225	6.33426491567232	6.14904660202056	6.63603394729101	5.11805216978404	6.19890196676145	5.16959575157262	5.78639020875135	6.11719638611476	6.29011255621635	5.34791965301686	5.34882328501796	6.05494514006424	5.66719233645758
ADIPOR1	7.6797174340881	7.41998808757952	7.600443532272	7.77048578415777	7.46365365767154	7.31957456754426	7.90192539323352	8.06660145955414	7.9771317857264	7.33801709005345	7.41408328859334	7.43120920051778	7.52417784727987	8.19790545671812	7.82980308073007	6.9369994494465	8.11105902973728	8.42034282528361	6.99410244639899	7.9397400645572	8.0712195709234	7.97660314662798	8.03823650034861	8.27995423452269	6.94663875057913	6.81055486000567	8.07466244349227	7.82836420368686	7.00579250169498	6.90921087242185	7.03175658596793	7.378834810027	7.23505540290077	8.19328833294902	6.98593014406664	7.42604927192681	6.79896547232515	7.33476297370649	7.05060585120335	9.52162995977981	8.95944293093399	9.74911461967197	7.92647010600679	7.04904033148548	7.56892495985533	8.7899297720688	7.69934739723946	7.02133693534126	9.97394373546009
ADORA2A	5.51164990322322	5.80379734995369	6.24772466941238	5.61398560474018	5.37369557448655	5.64335730316807	5.63709455936666	5.46047253215915	6.07387349448636	5.5889536701457	6.05141295525347	5.61107564297387	5.49246629657899	5.69170056191225	5.44172852018215	5.51704282149666	6.17932475289443	5.51922206721982	5.80489181121763	5.67650233768711	5.53782374411043	5.49382638740455	5.47152399826765	5.99256530453363	5.64125185113647	5.42248977797552	5.5283975534398	5.71686012897994	5.600234781805	5.52560133944871	5.58088322047685	5.44027841862346	5.37623800127293	5.86459967778515	5.58256319633084	5.68077810577475	5.48147434826044	5.55375732272738	5.48329759964713	6.50744609043606	6.00934074125898	6.92724714700733	5.66594019194728	5.55648517649699	5.70581012057577	6.18048196040488	5.87827078564044	5.43361751101508	5.86434590216841
ADRB2	5.37213856171311	6.47994741094652	6.3330244251956	6.19111334934103	6.46730761862874	6.25621276960443	5.91722320291027	6.61449758263079	6.13292949445422	5.8399572699561	6.24588029694935	6.69707354137152	5.89423880256235	6.13787545898923	5.52290319286933	6.04124673593864	5.90539807912383	6.08542636801579	5.98906462321633	6.05826739865009	5.90762412124438	5.88394800451851	6.1290651767017	6.35989214556006	5.67535121605173	6.36266219265868	6.1558387405156	6.47474875641485	6.16664610863363	6.29460175552085	5.86836790676844	6.10601919975234	5.88238290632895	6.26983001454465	6.21328285369518	6.18271005680765	5.63311135232722	5.76578005863589	5.96251064781847	7.23207932801805	6.10339138733474	6.55662455196624	6.04158955687088	5.9994070063943	5.76051679203431	6.61261768475238	5.88904270573843	5.85695874954714	6.37160592499818
AES	7.40316928366096	7.07961699209291	7.68638847628989	7.6212210703731	7.02839138096925	7.30291773025265	7.4515555210428	7.11363109964608	7.69711705088552	7.24154109909096	7.07513865238828	6.80685080908032	7.1456349561637	7.2262287581651	7.23400740962749	6.78959090646361	7.24119933899961	7.34882617243326	7.19779363323531	6.9264962778318	7.18361604397593	7.29173334040691	6.94877796596302	7.54208692844813	7.40727279040032	7.52564350919365	7.1816515628405	6.90708036960726	7.02333370314154	7.05745913706149	7.0164945676544	7.19404025106403	7.17521687880719	6.85811969416015	7.14208524888788	7.28549699355726	7.08437878324177	7.03250599432844	6.77215013572117	6.81025141563037	7.04974621003781	6.57954777046347	7.53852012210718	7.25030593715421	7.33096281785157	7.15095798140454	7.53027737627873	7.4736399980425	7.26468128839898
AFAP1L2	5.5363343020271	5.84752960905662	5.40362872393979	5.23653079365517	5.97983019688167	6.11912580864301	6.18533382710139	6.02622525017221	5.80690461451157	6.24859646183427	5.84779784936019	6.33997146989258	6.0176100027751	5.7462662646509	5.4427392121235	6.20368987924786	5.77501531365737	5.47060464601233	5.72764223461264	5.71144236171056	5.62179776659099	6.67517743872235	5.64569192965239	5.822257164769	5.61619078459264	6.0562361275085	5.45558955723075	5.66310075141815	6.07406409034681	5.90285562813609	6.01145110390303	5.66581034537788	5.88027373611036	5.99883546750985	6.65982828863926	5.613847811321	6.30630057221195	5.6124094928069	6.13648186948381	5.35224282718259	5.95499443147745	5.27568174452027	5.92383604330174	5.96032524195952	5.94975782551655	5.32872083230632	5.6321399985008	5.75945158179285	5.63012139955983
AGO4	5.54785838964712	5.57368735736257	5.35669038311674	5.43929351514234	5.45572619763769	5.39769045378134	5.39835443724537	5.33908045395609	5.15431359596445	5.40117188059276	5.36788837451018	5.68428546787175	5.50600948591397	5.275917691992	5.49169437230392	5.60158721373677	5.54204944257631	5.30601229386185	5.93540938665447	5.44636404175935	5.7280850363847	5.8004771794634	5.10285129936656	5.37944527588417	5.44786890615666	5.47330772043308	5.42122115722944	5.63918676997527	5.37268322206545	5.42514949684533	5.27107780212589	5.39618532116995	5.29884514180362	5.63591548029276	5.29021694076621	5.27902010259545	5.41545661432945	5.40217880781443	5.46874187486199	5.6973868756894	5.61834079057315	6.86096832910823	5.53860229022964	5.27057431202113	5.51561298788619	5.78534687619087	5.26368738637374	5.2436343340867	5.6762924085646
AGPAT5	6.17261837443326	5.69722489040766	5.31064427283348	5.56197998204215	5.9580943137759	5.5419613669397	5.68127810232289	6.12673014727928	5.41713411624236	6.61204528155918	5.79501676458184	5.58786863878468	5.58259217543839	5.66823620307172	5.65209466446461	5.91643340106749	6.18481402832034	5.60026876115835	5.40189634830982	5.58554604533067	5.7632782846027	6.48762618536003	5.78196553860391	5.74725297032902	5.8826723722201	5.45015574033631	5.73291263226873	5.53034258395098	5.77486921897182	5.74103155018471	5.77736621369761	5.70999354215077	5.59167274445141	5.77132566801502	6.16089910056105	5.64594331813165	6.26329553795679	6.09457396792712	6.36557601888749	5.61951507092365	5.77831548441981	5.6449173982207	5.56020825246982	5.64372737043127	5.64171483788565	5.56631070711255	5.43750469346505	5.61381748122662	5.66689900979933
AGTPBP1	5.88720684486329	5.89145870825512	5.57423499361248	5.64727146551603	5.66156273517594	5.62247662738131	5.74442002590082	5.92083798541587	5.63230683513077	5.67519545881702	5.69959596197039	5.99856760033323	5.73823272226482	5.9369856207452	6.07244907576825	6.13445487817194	5.69623472570076	5.78495070757717	6.04194576933203	5.80207611248166	5.81170108486223	5.88010881519893	5.38077612954608	6.19665520596647	5.47102677195865	5.56640157003743	5.81541739255027	6.04126300077382	5.75028765498817	5.55465412972864	5.65899139057029	5.75408982746831	5.54670746848227	6.80596228396532	5.55852690203983	5.67466548200872	5.63919603399427	5.62929487216197	5.8636212850905	6.37745335809437	6.29293189062193	6.76377005993357	5.98727688917601	5.45089095698684	5.72423817522071	6.12125539618984	5.91482520597783	5.46022499780788	6.13673626703802
AGTRAP	6.55773521110446	6.33764549888014	6.13276339238517	6.22137658803833	6.43440873765361	6.19071358332273	6.08947479827849	6.64246142755183	6.28256829265663	6.26183537254983	6.25702614549874	6.73286900498709	6.48381876894472	6.53512957743415	6.4294505570198	6.85252144430268	6.17026423008775	6.63810615427659	7.53722559885251	6.54519458380827	6.55940916565294	6.49013865666801	6.42152055199777	6.66108047115169	6.4682066997264	6.08757435830005	6.43230786146339	6.60977870656934	6.17837131230049	6.59215126913886	6.62273198797384	6.28028912768798	6.78363421102342	6.66564512452333	6.48107606789111	6.46113017364412	6.20681177209785	6.59454232505048	5.70864432422718	7.21022177965339	6.57241562941407	7.26815302901371	6.46444804657511	6.35271379639903	6.60207518830202	6.96578439780499	6.59500479071478	6.3747825070439	6.61884086504511
AHCY	8.47762115108023	7.76130786118831	8.16135154707592	8.00839820000783	8.14464604377784	8.41209373473531	8.27030680862658	7.56383803766742	8.17769696854963	8.02769985086978	8.45903403907515	8.0804965717228	8.09394180607157	7.4241856264029	7.32643390866964	7.65008708086163	8.11574715532849	9.34747203891772	7.75265843323732	8.17461955290842	8.84679956046413	8.40172591602776	8.17194353483661	8.80234894395344	8.35333610347094	8.27307039405608	8.10668249252521	7.57185520523171	7.87656122454457	8.02555803363273	8.22954595075246	8.31245490993302	8.11776224814786	7.72679531564953	8.12616383781725	8.0050027796533	8.4767516149338	8.65971149402104	8.38709911315215	6.74273164091932	7.85455836430288	6.44344612380359	8.13495233659195	8.53683388058262	8.75006420691521	7.20681684487271	8.27597693074952	8.26711954328047	7.63411359867763
AHSP	7.41028902932146	5.48752079158102	7.31094395699606	9.28534759515421	6.42305177713449	7.40522209489239	5.65156671892377	8.99540682758469	6.73877848503815	8.77097352217402	7.6224364085062	8.42462425470845	7.64733652114296	7.58934188573172	5.91576533360714	5.77618495939257	6.49869310815146	6.19517310591783	7.73432480102664	6.66095902575932	6.33859696446534	6.98482598626514	6.662766114262	7.29276677264562	5.18640943673023	5.32655597547396	9.24420411022014	7.97184703616202	6.24795354006458	5.68000918896762	6.14452814331947	6.64915122201761	7.45731339288188	8.95120971722967	5.64049822722949	7.14165497364305	5.20755656833384	5.59288691772299	5.0794092342508	9.56244748927101	8.33557118147373	9.65331776600681	7.33260398085434	5.3642529956725	6.93028888111512	9.00275340616207	7.30947715740619	5.34594969233474	9.49177826374651
AIF1	8.45592189428053	7.82026256859155	7.44604698804802	7.605284376808	8.87629300422947	8.2580915945376	8.22536357131085	8.25741737613904	8.22030287176499	7.95311743121542	7.63874348022596	9.04796553369983	8.01472312199518	7.70354155450737	6.8566176454371	9.55441049714807	8.17669665426208	7.6815847794312	9.24059026351218	7.70540174743835	7.52700328020881	7.62463497818903	8.24146223609054	7.98036913046776	6.86897905103212	7.60841957190428	8.07178023675217	8.95931859939846	8.19735816999989	7.78976404924453	8.18382855194319	8.53296778442792	8.17973806094941	9.0465794461911	7.72181205918435	7.63453765378629	7.74840469225606	6.87464047010215	6.89631506971135	9.31946414671742	8.74028634190986	9.41922883293602	8.35039742214245	7.77714239021285	8.16675733264315	8.9528170143305	8.74568406948138	7.64098453689445	8.96416322937647
AIM2	5.6224329013495	5.47791026519449	5.42151323864025	5.56837315061754	5.43394253558605	5.61939094706849	5.78006052566588	5.53162754425243	5.59400775240575	5.62700590546732	5.59274907565081	5.49123644239243	5.53230241490418	5.53841695183699	5.46643746411478	5.34874767032514	5.87637605791808	5.63847911682893	5.589505257162	5.5663485386623	5.69321373821264	5.42131137443245	5.84566440691542	5.34946324204398	5.40343369440324	5.34822413423512	5.48116294358731	5.63870857162581	5.45794739025064	5.27756749804721	5.50903921268066	5.46685417558086	5.4393749475813	5.62906283583516	5.39483082851003	5.3320079937863	5.24219655710539	5.37283836559062	5.49554676486936	5.97398545250581	5.9443912973264	6.57246907472068	5.70721599703884	5.61336048601995	5.79812219230157	5.94084618828365	5.83144260362719	5.25813379587572	5.74824465774414
AIP	6.53031190242295	6.4049068604965	6.69846414068833	6.41404113960839	6.81431911839396	6.70934637167286	6.49769875794097	6.74117991907559	6.75326367380398	6.48617371445271	6.67495928874892	6.56515304013647	6.82896255019922	6.77816494875705	6.6935656723737	6.88361230545468	6.80533390696893	6.83860970896828	7.60567512025662	6.80070829763205	6.9236186289049	6.63278993849045	6.79037863633198	6.51910483932207	6.53782926380965	6.58044670996576	6.92669744106433	6.77110650377371	6.3945617408413	6.38998531344585	6.65783304353382	6.53663318446548	6.84611681623187	6.4328562145106	6.41012975770198	6.46998593472332	6.57259910049093	6.43680327634638	5.95471115617585	7.57791612977039	6.76520394713714	7.23720628369716	6.99034879683013	6.65949141703721	6.75526509734864	6.97477033800692	6.81840574621986	6.45429830992822	6.80631964922778
AK3	7.56798888485553	7.50647315370127	7.75576758723878	6.90944671172424	7.31637377273873	7.29879016965713	7.47185923755159	7.41844537728416	7.80735030403439	7.67029000706265	7.71784616913533	7.81590121460121	7.11654039529513	6.97159499411705	6.77107306368839	7.97452841861218	7.26257238521345	7.63499029326572	7.11833828364503	7.37724195918935	8.13433646605351	7.78600516149735	7.47467220657619	7.54237991677434	7.72347421652298	7.45139097209044	7.64736503385806	7.32109086474715	7.34467400516189	7.70544575523186	7.63892557273153	7.63518410365392	7.92744655983593	7.66308395807434	7.55074860721196	7.66379992407572	7.83854792340659	7.78677968315256	8.20903798489772	7.08303074306027	7.54963615007834	6.04127168650637	7.32639642953827	7.47157208547603	7.30286558411699	7.0462559528405	7.74266552830507	7.44127616953704	7.17689550223226
AKNA	6.51401982887037	6.58157955870839	6.57396746619918	6.75654491467939	6.9102997263129	6.52713894139241	6.11270279366865	6.65391317342855	6.06827072776303	6.54595302682877	6.76748377354448	7.12820298203041	6.49907757320414	6.50716900501958	6.51731846169853	7.10836449387358	7.0891463691066	6.18304422644831	7.82594987636545	6.18306302173846	6.41085248125786	6.50646412223159	6.36607276189204	6.81031823978768	6.13931588038849	6.4184748640715	6.28696249585712	7.37839058513236	6.27017243775817	6.137577888759	6.53568944117887	6.49813265893829	6.04871366148177	7.10706138843226	5.95242093657703	6.18362584229045	6.50529827488159	5.99212628890795	5.82180868268066	8.19379011926088	7.56253130917821	8.63249599140314	7.04513742477803	6.37182218977532	6.81080209052832	7.85777159221441	7.55708231992187	6.09857572171056	7.36217645157124
AKR1B1	8.49631380743927	7.41534549465604	8.23857923020798	7.91217114082959	8.24896101062315	7.74040174032162	8.23816074295989	8.12751800089854	8.7625604058342	8.33278975481931	8.43618412745422	8.40168993925071	8.77482737651345	8.19384478822005	8.03168076930583	8.58771607266349	8.03688089818074	8.09116224343643	7.66551988452304	7.86258324522508	8.98233918594956	8.68285176374661	8.45486459041252	7.94917205782407	7.7021189249361	8.42297510748704	8.55632350308943	7.90058851038664	8.46431476780229	8.06438988109272	8.09083127420119	8.56939832393475	8.02264669446579	7.827638341745	8.51064261956661	8.24213090720413	8.05932022658543	8.47213616863688	8.49546680961494	7.78311404420001	7.61144296317133	7.11487636654921	8.08714554443888	8.28969112453533	7.77138336381543	7.70456281668288	8.28465746533284	8.35810114854816	8.23853895468327
AKR7A2	7.70947154894176	7.55543388610394	7.39854298945222	7.7088807402426	7.93816581192989	7.47265918574431	7.33653094538556	7.75395873808893	7.83014095847764	7.86519147113905	7.56505752489755	7.91396855183412	7.4139431809575	7.45097115662233	6.94487402939007	7.84466497776126	7.52904268033249	6.99460600327854	7.96432085478615	7.62327168348959	7.36415216634024	7.80791212408626	7.72946627434919	7.12379695800386	7.66683032804264	7.69223876556228	7.79241026535748	7.39081906362032	7.75421915165168	7.51446796752941	7.85926089618682	7.11213828526684	7.90755144209801	7.53209244763847	7.95597340419833	7.5549470959308	8.00906162173011	7.79700394766959	7.06444597723147	7.50334172375681	7.62671896882721	6.89441696574252	7.5827465235181	7.68465487458886	7.73527168319099	7.27326041743073	7.47173907242776	7.56352445406523	7.30715696776235
ALAS2	6.99095627401898	5.72191334402484	6.9335469989658	7.32156078666725	6.09946122242352	7.1294326037384	5.34248425579684	8.1909019043661	6.68564241752255	7.14108328640064	6.90395974182035	7.54407513347437	6.19035770761687	7.00620817422307	6.0826052850985	5.89338354917995	6.01687103815484	6.75256310376396	6.02076310155601	6.47086179535542	6.02425457216152	6.36901395574837	6.96532498276568	6.85807273152726	5.07141051114179	5.42435192436618	7.55959976247005	7.14986058764661	6.07229351405521	5.95996039734549	5.93463359946016	6.27389047679581	6.24192861163851	7.74640959680508	5.74862159611484	6.75728592891393	5.31111350486807	5.95065742784319	5.20263760366529	8.39718478731897	8.12728500561333	8.58898416250969	6.57157373162374	5.57368445322374	6.83560375676223	8.05884281399869	6.22929494552776	5.16944275513453	8.78735728100655
ALDH2	6.59001682829779	6.80918739499418	6.21830276075508	6.62651455591977	6.64176420218292	6.77255476220456	6.310043637067	6.59338945748865	6.27224770593473	6.41833876038559	6.4483273136692	6.77106544304013	6.49194077142751	6.62579506169238	7.11816519726639	7.11646176079681	6.69061699474076	6.61025848321981	8.80487862842365	6.96377747500601	6.46956899779479	6.49038936199971	6.58379458616884	6.86081110580898	5.85826723162772	6.17673725046455	6.01603400926654	6.50671620322472	6.81607153163055	6.63571064605519	6.67180824876487	6.77922079198965	6.67050711322258	7.06794382822479	6.18398354492808	7.12373759894001	6.90858313546939	6.47919492324201	7.01914305911772	7.79332737459988	6.99294217649141	7.24301638273964	6.9110120502271	6.76073041354662	6.54015952795174	7.1405435317402	6.92449724627686	6.63856620999517	6.33352745412862
ALDH7A1	6.49094225841521	6.79999093272923	6.45078296726661	6.53340813246666	7.35380741391045	6.95020584611261	7.10702231235683	7.56742079998021	6.53946108466295	7.73841238882945	7.29913178841437	7.75037690016409	7.48021152919675	7.18778549567553	6.17891138499599	7.81542239557215	6.86931625762013	7.68315818690052	7.17314321392728	6.66104357708443	7.27130834870217	7.68098496904502	7.16356687960782	6.98575847355607	6.97887224744592	7.31371582943409	6.72784766355757	6.96987153073676	7.27493049560433	7.87384382556768	7.11376126515238	7.33513800521321	7.58589327261726	6.7333265854729	7.90964035743642	7.45466470304296	7.71435911567373	7.05342027232964	7.33373267137716	5.74754694097638	7.09350001732478	5.05040547598618	7.18206330965239	7.81189680407678	7.32751348163848	6.08537133473319	6.7651566918425	7.38115681320245	6.59221461793723
ALDH9A1	8.68343532825461	9.13544138887039	9.14610497535641	8.87508871053422	9.15613246792105	9.31218953019106	8.86402084722435	9.35881788352123	9.37614897128836	9.12409755282537	9.06852352005233	9.19751317645929	8.87710195487024	8.75081266844355	8.79051962557627	8.65891791046429	8.9247748417698	9.19115476464154	8.24441790118531	8.60341011114769	8.45415717989581	9.20151342448835	8.84094536374204	8.72827121543687	8.8731684205097	8.95418332622738	9.23615307206491	8.82141702106999	9.12105934185886	9.23615307206491	9.11110826333628	8.97017647570547	9.16099106064023	8.94768472179552	9.30651038233679	8.93774039958232	9.07194290307547	9.26761623963803	9.24034294906457	8.65938527926052	8.585648849114	8.39223598063096	8.85617244168293	9.03608427366027	9.05652210952016	8.39894306546639	8.77049761287048	9.16489427708497	8.60751033587795
ALG5	7.0479057075372	6.70794716686082	6.92028275822763	6.89804108746161	6.70428270728078	6.993041810614	6.73444287863365	6.74324306100854	7.04579299834701	7.11948828742214	6.55727939413994	6.73962116920823	6.83593609728995	6.88248688988029	7.04509895550319	6.61503322062433	6.73995387931692	7.29320088355433	6.72449484638378	7.3068087269998	6.96456182531002	6.47922095425652	6.90284874853221	6.66981858840479	7.35428358828795	6.99307451720465	6.84938212340649	6.88885232896687	6.75956223605239	7.41497292853982	6.91619718128343	6.6703391368615	7.10517916568875	6.93461916331642	7.18201260639296	7.14269463318094	7.12159597685103	6.95312800184266	6.66935102750835	6.51599795020451	6.69001166560893	6.32224259443439	6.76674330676731	7.17884187741948	7.12871820929634	6.68363658579361	6.90999207869143	6.78580784006209	6.47558633233035
ALG9	6.84389332188021	6.61576229659764	6.93020491928285	6.48358457787839	6.1650073478544	6.25094519964134	6.54812532292335	6.30730048775984	6.44790772413425	6.65015851013048	6.7508507205585	6.67456718813729	6.89524853713317	6.43349739263167	6.44590391348824	6.2374435619612	6.7412828577841	6.7977678307896	5.97363568293449	7.08023592411277	6.81046343989737	6.75403610461942	6.62364425584101	6.67403403915739	7.08202302376368	6.69061594098134	6.571433161449	6.51120226994981	6.62230039134344	6.96447525897142	6.66785570699017	6.51231362789526	6.83519890053966	6.42538189084242	6.81834016560455	6.84254610675356	6.75565863565278	6.86108506420958	6.50679733680504	6.07180336049967	6.478689399073	5.72609851865177	6.57844507662173	6.63104056230421	6.57435753977154	6.21610471325656	6.48295023241637	6.65579464779581	6.30409600767264
ALOX12	5.7722283490929	5.75107177096724	5.35231652453575	5.99468679583154	5.57426623884766	5.3775833329165	5.9132553820801	5.66192319020625	5.61826247902716	5.71579656533549	5.54786702009051	5.61419690936018	5.75039799350335	5.44532096933847	5.71204555410639	5.65970031057849	5.77577509362284	5.69969389277859	5.89769522468583	5.85223376459256	5.3374666468043	5.63860392467736	5.49596487783871	5.5986367519659	5.30913528793065	5.2316548394249	5.45836528945204	5.96162082778001	5.43496235921711	5.27174242098984	5.19733146712977	5.97418845116952	5.3224635759565	5.70122829571685	5.13959776153756	5.34141448968846	5.21262341739202	5.314997587774	5.25647915759344	6.5359790765679	6.33048395190913	6.09092363674786	5.51511808930883	5.25199937960739	5.71159813502933	6.61461810430078	6.52809759152199	5.09349149044126	5.80701527775191
ALOX5AP	8.97130142106715	9.71674213747203	6.69568133086766	7.96518401947955	9.49818112823065	9.0959770454515	8.84844060001465	9.05813907823931	8.47126170002206	8.11835750023521	7.68912923597077	8.68388707430588	7.55234353776533	8.49951397190013	8.96646423369907	9.69094599040399	9.65667624072913	9.24883671602475	9.4401347118871	9.75303820410904	7.68225889507773	8.87608564926524	8.90960494434703	9.58952851745065	7.72249557358265	7.47140272704081	8.95340053805162	9.47670659668096	8.19980051728334	8.14093164684989	8.47039875939492	9.24039431844325	9.27617895176199	9.36412484602405	8.3885761353694	8.05599065573973	7.3359201726271	8.51364459182368	7.86741643613428	9.66322806463671	9.65258892987736	10.6407283549344	9.22125484405659	8.29070498359144	8.5411822882982	10.1080662495184	9.2149282842739	7.84211397913461	9.37072277371253
ALPK1	6.26095794846351	6.09401566682847	5.9209414336235	5.83608993126794	6.30945726208655	5.85443060135703	6.22019997434486	5.74824582239494	5.77901497134666	5.68925824234662	6.38756226642179	6.42168480667956	6.03801093817507	6.24020925802169	5.31349600315922	5.96127535626764	6.58104224246778	6.19631193885057	6.48415467938113	6.24702306376056	5.91545162081432	5.85667808701959	6.21279350037601	5.65081506160908	5.88069734314283	5.92471622354362	6.21731154428404	6.56603684879652	5.61549303743673	5.6679254575969	6.14133741058381	6.03650887564636	5.88140203993392	6.5841960565954	5.48947053705318	5.71843369246357	5.59677993982187	5.86720291159249	6.11286468132063	6.79976718025336	6.66522780940526	7.57592320486106	5.93841266196803	5.7399795408516	6.04670417188942	6.73263108002022	6.63946867478676	5.73005234589762	6.47683173029875
ALPL	8.37611984049237	7.46744853676012	7.02631013569501	8.74198142946235	7.9942829275755	6.59056820003804	7.14166684957462	8.27661868989694	7.42957148271173	6.54422082357213	6.58529149529259	7.74421542826589	8.29216761593783	6.93874513114894	7.31972375931644	7.76045023364863	8.17629193918651	7.55930496505304	8.57418401649206	8.12301840439429	7.13438140926021	6.69665618708212	8.04182067508191	8.40196094793915	5.41503460955673	5.50705358110674	8.81450621558124	9.73153714971719	6.45849836303204	6.39803939894865	7.42970035844218	7.08961787445969	6.64590178005602	9.71778236232205	5.86812879957119	7.10982925545285	5.62989476964042	7.35489155484049	6.29312948514181	9.51614774545542	9.88172756410454	10.7555421426417	8.14928799300266	6.53432301885645	8.38484243463428	9.86867441916615	8.56354251920271	5.55453633066641	9.77147423053132
ANAPC10	5.8102743895761	6.48436123137398	6.38192362672953	6.03320489363258	6.13059691829197	6.74108056431549	6.57395576672461	6.00182020092008	6.08685592211611	6.21596622191832	6.01370422072673	6.07053832729269	6.17736795487657	6.23232580599844	6.46427678921506	6.1017003402654	6.43900792011824	6.36175578896303	5.80189313101428	6.07864160049591	6.80724107966252	6.41558750792965	6.22773904758152	6.50501554351803	6.44771008428957	6.07307867568422	6.39840055023945	6.12101057942184	6.24053582486884	6.71429996222554	6.406636116782	6.1474943182874	6.52568358228513	6.18600753637242	6.28253985807743	6.20531418955925	6.41479803345178	6.18091247594321	5.99147178396523	5.78713682156278	5.96537329058801	5.26391301772301	6.17911560789339	6.54914295522134	6.52757204056134	5.92696582616646	6.25950066710768	6.37119164339582	6.00810626869122
ANAPC13	8.20873598228983	8.721786351287	8.29490467009405	8.70187983443841	8.58846410169768	9.00301731506963	8.8941874826167	8.1400019465575	8.40584443065371	8.5836005776949	7.89010112576954	8.06105964972777	7.95060727347245	8.65966897030264	8.66454380482636	8.50883803430331	8.62129237276442	8.80932978333706	8.47760968599708	8.78644859948212	8.47760968599708	8.47822045412766	8.56613096215613	8.78864284054384	8.39511960490865	8.58126805972342	8.79432179844559	8.38185174670478	8.65067745575296	9.40781539686241	8.50731413834653	8.17479481811379	8.50862494807188	8.21246952994091	8.59506235913124	8.63513541004468	8.35312653534464	8.98169637043371	8.76932305937367	8.28657936260672	8.25928430047703	7.88986982486175	8.51932700691614	8.79432179844559	8.54715524715733	8.10424399746291	8.4173186776876	8.4498964377486	8.44001531920957
ANGPT2	6.38270211470579	6.0110140874766	5.49733209445681	5.58777024521031	5.83372745729683	5.49930181126159	5.52372402220009	5.74843685168968	5.3668593569509	6.40739524907305	6.10364196986045	5.85226971637636	6.01433842142516	5.95543009618119	6.38572074062015	6.40679474868972	6.83147636469846	5.67206374087865	6.65074593464596	6.72236684156117	6.1373767604305	7.38911282690495	6.07139090973844	6.07018432292172	6.28648722741453	5.84791641911724	5.5101056083692	5.65874374069366	5.99594092803642	5.87159081926685	6.23091486201732	6.11117940354893	6.02823167969453	6.45540864768511	6.52418908830321	5.94265582702463	6.55765246754571	6.25180233300865	6.12271282632255	5.20881921362001	6.25350227213472	4.86437182973481	5.90895273006721	6.41992031120518	6.69065062046119	5.45489332527795	6.24468868453167	6.09473193619728	5.9226274288007
ANKRD22	5.60304871143987	5.69352936185454	5.74940260532774	6.00743682252093	5.69647018038886	5.81165321839284	5.6776082012887	5.8596087263328	5.85365333955687	5.60125233247795	5.74305670138617	5.99134751529678	5.61895252301035	6.20297853028342	5.79965240161579	6.27672011094733	6.06424730719166	5.68906770323716	6.47957425263633	5.88298876476226	5.55930102595963	5.70623310952973	5.62075648803849	5.8053149005175	5.60863996652298	5.53758291693778	5.53793122671428	5.92312288077672	5.43886237210717	5.62237941901183	5.63270441534273	5.80436037806059	5.46717425226277	5.64140056488925	5.50797102039931	5.63651402453607	5.60701251112251	5.4121459455217	5.45331421316687	6.39319451994886	6.1342969298018	6.49763829066768	5.74022824628227	5.86240242238849	6.04161359983236	6.19787111662521	5.80959754716348	5.69056882632257	5.77108218487331
ANKRD46	5.81800943605722	5.95339570274996	6.12152717118682	6.09620905589452	6.52116179544888	6.42928233851614	5.94716324430861	6.15243676822979	6.11430249398808	6.49645554839029	6.28883179065919	6.5356958174936	5.9894152263934	6.47078817378211	6.45603718825583	6.20925782906868	6.0525514305701	5.84917965926722	6.00064383533101	6.10065750332341	6.35880173278408	6.2014689118233	6.47518701027313	6.12068378524305	6.34559828028672	6.3283637842742	6.31383852711881	5.86886659768204	6.04329767172719	6.37105017801899	6.05777154676632	6.09727878884532	6.33983040418192	5.95832940162559	6.23156361412931	6.13625913067762	6.14641784217155	6.43038718009157	6.75669911868762	5.6593247222688	5.95817338683623	5.15893858178051	6.20487200606483	6.19660882755059	6.21318656669532	5.83970677959668	6.38933286920313	6.25922867974177	5.90332251062293
ANKRD54	5.7325198920315	5.58899457551937	5.55197881533565	5.86913622361307	5.65736336755547	5.43775319052625	5.81019205069477	5.54008168923591	5.49662840554198	5.48734712164619	5.90623010908211	5.46743163156438	5.83433276385807	5.80208910375306	5.61130715700622	5.78337945277359	5.83601110263819	5.7786202680435	6.44019435150006	5.98326164040578	5.75478559834716	5.77022315472602	5.90338634869653	5.51588493351868	5.99111502455869	6.2700737156019	5.58138293856354	5.38381909887195	6.08373797985799	5.81139789156744	6.03640976937715	6.05843960544008	5.90952057496463	5.49429157211445	5.83989546035001	5.93345174827591	6.00033964943441	5.81278289721213	5.74237157168012	5.29952304489789	5.54846609601889	4.9354033741634	5.5900968543213	5.83450818196617	5.7497173492503	5.40371332744891	5.86685246805013	6.00140792171787	5.16965112182025
ANO1	5.71375336323248	5.9026228089881	6.05298341799553	6.09152662713947	5.41217836508515	5.81144169467086	6.22624779373827	5.49703616811387	5.89056924313594	5.61115678879989	5.92136229012866	5.70571331294326	6.04287567663137	5.46433577074203	5.68100928408642	4.75812718861254	6.16077018141959	6.3470332377658	5.55028027981817	6.46875051609579	5.46170952598071	6.0348898540898	5.70234187418752	6.38695043726249	5.78097883675357	5.60912427607481	5.72480888411777	5.73561656460357	5.93991936764761	5.68211089022684	5.99280522729045	5.86852391967807	5.67825004734256	5.88460592688029	5.72580607447192	6.20772718250957	6.69176963279134	6.37838517856312	6.27130014107908	5.11662548571045	6.30275055509253	5.07293508644788	5.84437889795522	5.93007251164891	6.01989365125187	5.13341024734332	5.89411177312576	6.04800797546247	5.73136973313051
ANP32AP1	5.88491657466128	5.53393269472969	5.57522504097973	5.73795411035844	6.13414587120953	6.30456813898809	5.6208247908818	5.91334556229654	5.93088274574564	6.37591634995435	5.94729734423512	5.69677206085965	6.33189415911082	5.68568723735881	5.74804626309802	6.07108370368109	5.57035819683073	6.0970803324356	6.19712531617454	6.23656436148791	6.26167648984489	6.0176449276994	6.08431348347816	5.74891485001413	5.72866913779032	5.61527476074972	5.72692882415502	6.13287445830888	5.97560754925481	5.84223641243963	5.75373645666751	5.6355954261504	5.83230755467993	6.3019626508618	6.05387820224224	5.77482996493121	5.8500394799282	5.63040282911478	5.61584258295104	6.0581496234937	5.8895461111226	6.98829057382128	5.48070373342595	5.87350725972583	5.73534884322005	6.57647114494937	5.61999684953867	5.73242186621562	6.04957654752914
ANPEP	6.99473674068769	6.55590475027126	6.50443886759427	6.6682300314866	6.84701438241734	6.68323524607413	6.90801811154511	6.90828271762571	6.4416138118376	7.01609766792171	6.61390159211946	7.43611687739217	6.67048604400878	6.4564850292598	6.70492608384638	7.72590347913525	6.41989722484209	6.78374261321827	9.28842644018537	6.92340651357939	7.30097016878746	7.31818159157568	6.74855000449827	6.71439176500244	7.22864798876149	6.56095946324384	7.38660769603511	6.96940622051546	6.19883708767718	6.21310832053603	6.98354073559452	7.1471670602162	6.97264538022108	7.56623956157526	6.60949905540863	7.00147179825063	5.9812607798712	7.67366436195398	6.81486350166801	7.10301390982514	7.14674830226134	8.94937700903741	6.87791143165239	7.20377300138817	6.75630909311704	7.87869896461878	7.86782177454474	6.41634073428551	7.50918331219156
ANXA2	7.90191912091634	7.77038183764613	8.13167544187443	7.7393590485033	7.73836630813025	7.98830815208926	8.22038928379461	7.65189372381801	7.84470488003997	7.77774932609626	7.79007088918386	7.70457145320024	7.96857978142714	8.39332455512023	9.15750648228972	8.41986994649104	8.09483342232205	8.12721763614684	8.27706288671063	8.22373625674044	8.19110636590599	7.75698882841894	7.6474309356821	7.91866900038823	8.35258692425311	7.82094974945378	8.06701473966598	8.29917977018343	8.35641025168691	8.61744066768777	8.23701692357618	7.9106093952055	8.37290444421285	8.13801477960057	8.45633931041383	8.32663769972048	7.98676373316369	8.41599077711685	8.27285344776584	7.195493880908	7.52149954769222	6.85803108387001	7.52788105953097	8.65002123532624	8.087624095146	7.55000977781099	7.67216817694684	8.20245620021096	7.87488289708202
ANXA2P1	7.25351126503987	7.13893277386152	6.69540102434339	6.79007894881326	7.02289064418064	7.18791663000404	7.38137048854079	6.65583079911335	6.66447700352966	6.95560119419031	7.32587880778783	7.46792548616175	7.41463785239374	7.5693363278532	8.16777813643507	7.66447741002215	6.6236626850975	7.35743149557353	7.85228409216754	7.46309923576398	7.10230861368911	6.8731444744314	6.85094663901506	7.29094311046404	7.49490947928775	7.7318644819206	7.12029034983856	7.3282271659728	7.54083085183037	8.34464466431194	7.66712351176197	7.35664682927273	7.90329564794651	7.64829443634392	7.68935890923235	7.88001295335098	7.6555947133634	8.11589459490307	7.62446676813122	6.87953759192923	7.09532913650216	6.40024798622697	7.42859472010077	7.92994248837531	7.86563275820939	7.32071600785798	6.93866343827067	7.09605418835803	6.5826407041995
ANXA2R	5.9630296623265	6.02635263110213	6.15430722893167	6.13587561131348	6.20734477593543	6.29186091250919	5.69176661442	6.61906584349027	5.93674624555217	6.00555878381365	5.80076641926653	6.1064095053489	5.89430456058124	5.94192393104459	5.59999469073284	6.48892533275534	5.95019542547856	5.77777061550189	5.78824406641202	6.07447768962706	5.81167705275773	6.17581516818818	5.82697988682789	5.84077736908667	5.82625156064495	5.80883484858815	5.99214311086633	6.38743343382572	5.64104724053573	5.99326583798496	6.18238432956748	6.00961386290062	5.92900019233592	5.99273661889502	6.08180381904252	5.98029251649141	5.82445333380765	5.58197688651611	5.42971365958445	7.0969224348961	6.21982658018078	7.06495312958969	6.14373736014557	5.90638446175471	5.89234431656753	6.46928350180654	6.06556107891059	5.81318413505267	6.35165431010599
ANXA3	6.49552063316831	6.66939853724437	5.61852955452063	5.8511118644119	6.45572981507635	6.58069838958432	6.93948522691825	5.99762042662935	6.30317545770652	6.91680892376921	5.92008490457303	6.66939853724437	5.74076537438172	6.68040195156575	6.70328424687057	6.32871848502354	6.40578007588189	6.82698253641788	5.34730319082441	5.41516379872449	6.16133269243738	7.03789797934328	5.58842036775044	5.82117433777153	5.44530722334366	5.47568865933011	6.48243321206493	7.13000540720966	6.06260801962429	6.24377668144171	5.6677649840307	5.84643449764543	5.73589754564758	6.91972166883087	5.80149645589629	5.69754587843412	5.67409398360222	5.97481704634288	5.73524571557531	7.49610544091833	7.88397137694008	8.44193139117658	6.70007917994381	5.73095520032137	6.54027357266946	7.49870157099158	5.98517545613224	5.59729739737667	6.4520032851432
ANXA5	9.03682908398437	9.09327879405193	9.35643696772838	8.86590387481438	8.70361118585042	9.49566219321674	9.36275460561101	9.33324003444734	9.50669277534689	9.47631554134717	8.98833298450502	9.15812803497976	8.97215237562375	9.37589864130942	9.36228007067115	8.83515001508963	9.3855949715865	9.70640202705264	8.57578755789175	9.21680061000155	9.41935678982631	9.4222553369554	9.21847992698904	9.48152307895402	9.53002751978837	9.0074377358561	9.11229574150661	9.07708435404669	9.49349628165271	9.23275853189322	9.18508348903466	9.33878941794772	9.33660119390162	9.04094695781572	9.31336163975447	9.12396979191583	9.27222725428391	9.92099726035098	9.74256382336302	8.716294430464	9.08248767286113	8.29560211376693	9.17617785903845	9.21155542857035	8.92085111281349	8.7172252421851	9.26755110210815	9.45182588695576	9.52495944688793
AOAH	5.69812170177015	6.01540609467945	5.8975663600658	6.01955597752843	6.25310501420599	5.77871412052704	5.9307353391784	5.67151163664466	5.67622048330595	5.61232922572902	5.89177346237457	6.15692556897829	5.56190391453959	6.00385417589168	5.87176933321277	6.44615078902153	5.99548665700435	6.11723913830418	7.46261801256112	5.9343563418943	5.77639357379108	5.76228397210456	6.19298720402104	5.5677438342074	5.52167657613037	5.61299362169524	5.90179708679031	6.53740619913625	5.80346211310457	5.65546790305864	5.8613224623825	6.14487624477474	5.56940520575181	6.49208966154945	5.76253866228722	5.68171351723972	5.76335980000114	5.77291299081373	5.55151746714295	7.43394768296705	6.35788310020902	7.66069926399906	6.29914562655486	5.68756972211762	6.0861126440115	7.12975814995745	6.03001027593018	5.45297534280665	6.31064901943801
AP1S1	6.64964449699005	5.71680561456577	5.89353605091317	5.90283243975867	6.59188519825746	6.00021320499351	6.24232965786304	5.86719136095012	6.24340503922112	5.82059621868495	6.71590564499442	6.60576395431962	6.55380820832865	6.24497350868423	6.34522452081564	6.7977924288201	6.20471745652983	6.78093791764875	6.40100500719849	7.00482948644979	6.80994706811733	6.27600607407656	6.44914031941735	6.11766816554431	6.32550037455469	6.17885021095849	6.13059990056081	6.17717918820852	6.51272376265272	6.55586104520033	6.52422005968704	6.54156116428585	6.47037389771019	6.34947276130799	6.50222706162007	6.32899235945487	6.60985431753214	6.38803736365551	6.09650896182832	5.36898130246442	6.10803543534571	5.13216097841175	6.40516157478226	6.26987002801637	6.41325075827503	6.23673247754586	5.88282457013888	6.6709503795664	5.98706357281132
AP1S2	7.45817317831891	7.96257902558027	7.40500957898481	7.24852802098428	7.83359870092623	8.02460150915138	7.42940085218868	7.91765074175203	7.48364853111308	8.36380188354948	7.5481093040331	8.53822641420748	6.8519179637	7.22014357407006	6.69289797046886	8.28104508224857	7.76360391418326	7.55495952804436	8.5649172570491	7.3741385492394	7.44983377517476	8.30589013131673	7.33484499937498	7.98976520277361	6.87824428702495	7.29465952465867	7.32041261631086	8.02347650460549	7.4730582999639	7.20904979733785	7.32640994397168	7.63521990091562	7.52014818340339	8.46787140081429	7.15716771853599	7.3100943793511	7.5235345484944	7.31127306674019	7.4176113529328	8.85237660521774	8.03537435266961	8.69941405488277	7.99913065991624	7.9304966754892	7.70604692389832	8.46669318565573	7.7644108388791	7.11071298515192	7.96274057570028
APAF1	5.82593989558327	6.03393238843927	5.79690274130279	6.02538712072133	5.82872477429639	5.92097388166855	5.67246489816995	5.83294353401359	5.73694810170592	5.99678723163559	5.87376042078725	5.90805752827207	5.24535070220389	5.92458445730172	6.20438188467543	5.93864460016967	5.5256091399995	5.87275753291735	6.2472771258855	5.8033759266449	5.9106631997664	5.5718114246814	5.57543857697358	5.99235812765053	5.69123082521842	5.62079823252928	5.90285834301368	6.34943008743312	5.82044349435022	5.53735820156749	5.72720141286677	5.84092378764486	5.66758157434101	6.17395951160832	5.75197112494403	5.71788369676123	5.58872193645427	5.57610075137556	5.7408417085491	6.42063285124296	5.85496528223118	6.81125112663181	5.9009158677614	5.59995643987295	5.84203163840187	6.31635382994547	5.79355569492766	5.56969464640796	6.16025663076519
APBB1IP	7.45666611430086	7.95957120614388	6.94157685934527	7.24356076428645	7.86395865203788	7.44332887320798	7.52650683879824	7.57392269224241	7.43903022810084	7.43379993747619	7.2766260078292	7.87323872152063	6.93092383857355	8.03552483280883	8.25534414096828	8.17463791514254	7.14488806272064	7.37410554934626	9.22290256893136	7.20523254080263	7.59121534062018	7.06756518114273	7.41374134548625	7.84430867650299	7.45825851379545	7.46320724279296	7.40716059668346	7.66968066784795	6.83755852385952	6.97502643803498	7.23463934123908	7.50899093165584	7.53367942458241	8.16334396138009	6.89210297739271	7.42314067265861	7.15293016071918	7.49672006547708	6.83879617349924	8.5065393456162	8.17302548503465	9.17855038266251	7.57244664955119	7.33924223575182	7.5211907545018	8.09756344389713	8.30374895649816	6.77814199334578	8.20559978790133
APMAP	7.81575888708902	6.69973837428476	7.22256321673951	7.08345109733055	7.08740138292452	7.51969950265329	7.67642496259041	7.88170557306192	8.03533584379345	7.78736783561376	7.27480839740172	7.45178869484374	7.93204524636304	6.98926459062533	6.58925927553977	7.75654701020187	6.9640191386033	7.19833605171996	7.13193379569662	6.76621940888273	7.53444954111505	7.35679374635455	7.61428108711177	6.86310790486187	7.28466600475687	7.39680574570308	7.41814094403806	7.14328269877285	7.38495003510606	7.20566050295408	7.20788528068849	7.32840726501791	7.67634217972208	7.3839045752133	7.13687217320609	7.42465992385537	6.86367396192014	7.29988379712119	7.23856122348593	7.62428511651962	7.40713137200845	8.54635729237081	7.20733910117442	7.30645944672709	6.91905109308113	7.46413629399312	7.4495907225692	7.22422962936716	7.39428003185
APOBEC3A	5.60698192575754	5.51037102199626	5.8103970994609	5.66449612465096	5.41114874617582	5.41340574366705	5.34574219559086	5.52755416473047	5.39850337667015	5.127509088853	5.48121556125336	5.26118922363205	5.27048833403388	5.07685745592346	5.21771883359544	5.28996653156095	5.51766761662545	5.21376135854232	5.94124943776382	5.49769473471674	5.2553077070723	5.2101368394738	5.48285420326754	5.50030728660727	5.30942470229954	5.01326366406306	5.40097788330391	5.69977843612998	5.21572146553889	5.27226052441027	5.19633158198718	5.29374326642165	5.27814340701598	5.86534773193301	5.38827445749228	5.37540037745142	5.18448892860655	5.16549192484632	5.38067753130939	5.98825065744475	5.4782795608457	6.71022212744795	5.61516769420955	5.58128626608162	5.79568986360411	6.18187475840602	5.43642145399179	5.19293537529323	5.40961092445003
APOBEC3G	5.90967043700567	6.34461386029643	6.66291783126871	6.34005082978894	6.29523720258118	6.6140905996758	6.08149181638046	5.99645182741235	6.02461224425856	6.19010125476581	6.07351397430874	6.36261455003311	6.06976762166836	6.1579859125402	6.04638722355708	6.40579291316259	6.10329473260046	6.53925039220865	6.6123771351587	6.31703080649402	6.16703466993511	6.3470415673019	5.98766381461787	6.60586132531081	5.59790280366996	5.73709420094934	5.96033707476931	6.55581727493665	6.28953090880492	6.01487484566207	6.36466629310374	6.2312803451501	5.96421062667237	6.77362500300133	6.63144329985076	6.08910839905723	6.49915107160203	5.98560599570007	6.22693566674714	7.45353627571559	6.59042230621167	6.84391205887165	6.33803881804505	6.53873359616449	6.36313211193738	7.07057361985759	5.9979333411591	6.38186148110665	6.42089203497692
APOBR	5.47300970605249	5.87507615369763	5.54932247901988	5.6982464336408	5.23328482729107	5.71001298043606	5.50400989838377	5.38513543867447	5.39995513374565	5.40457813296282	5.41072570813409	5.45982643369067	5.51347959032862	5.69787361112328	5.97169310911135	5.93534691002145	5.75191423503692	5.64821365179043	6.45539703970155	6.01009382841528	5.4603523815829	5.78649751990403	5.70769748445977	5.88547790193626	5.24988773411617	5.54627247918954	5.56231437181362	5.91175890329919	5.52104441010105	5.60500416739607	5.5248495277039	5.75777754842654	5.30546103533074	6.19917490719974	5.41583174686894	5.23201436730523	5.40565967790718	5.48776101390655	5.00013728382528	6.54309899822656	5.93344946745141	6.95239677517059	5.77112101332933	5.49997270024029	5.63001387198233	6.29191012985283	6.30378637114271	5.33767769770154	6.22741361878719
APP	6.82936794311534	7.46983520356142	7.09093722722153	7.0123504141915	7.70182167389824	8.49379503581041	7.12706379163177	7.47268018896883	7.20461891392347	7.4827805686662	7.48493270259625	7.64242050608278	6.96781404717239	7.9659043774163	7.32528386789242	7.52955904008516	7.75115136949169	6.74934145181528	6.2919504725506	7.38807689678026	8.29673361350958	7.21823892992565	7.4910336885673	7.15828582879339	7.65008277046975	7.03873789261962	6.99380992468438	7.00662629143166	7.3866308998516	7.1465111941508	7.34712280269372	7.22942707091431	7.23103093933547	7.44392133343155	7.61639772998482	7.60080755838505	7.77713133732885	7.22651855379325	8.29992809770881	6.07908382587014	7.43599644839876	6.13192970549721	6.77401528909626	7.20523972081905	7.23243479965906	6.67486705942442	6.98420129477941	7.84378411508979	7.00864729243034
AQP10	5.45452284137326	5.57676390791444	5.34218139454178	5.41206022051365	5.33246469016514	5.2425349805097	5.41164216688578	5.24627581701783	5.28481712115588	5.32712063801067	5.33931698258699	5.52223319973022	5.28238023337344	5.25329911910862	5.58078263513461	5.7469279990573	5.33033897496747	5.46550074205836	5.55802644350105	5.58781540776989	5.61559257330901	5.56399040570544	5.53089056422046	5.25571463068244	4.88684708805757	4.98175556021749	5.46773732320713	6.00389560219801	5.25485845528706	5.08891082385616	4.91228956151933	5.54664413503133	5.08095531107106	6.08995516174135	5.01620971893593	5.0872063353578	4.99211196944412	5.01236329046892	4.90828683432404	6.87015032140864	5.47532104848471	5.47493538830901	5.43292617449391	5.03746449629319	5.50057762819272	6.41156245387292	6.00973507066176	5.08596889335518	5.58375814666421
AQP9	7.57944145005091	8.38238817900943	7.28537618976149	8.14545279985152	7.492300774239	7.63289607381211	7.98029194091945	7.64683046482104	7.54841037298612	7.1919842087929	7.58122833867075	7.96971713071948	7.22710766768312	8.11310269062812	8.03783330424371	8.49760620712598	9.27708092792868	7.23351116885811	11.4432924986752	9.94508616292232	6.94409071631728	7.43651247819718	8.67338696600175	7.79443804964234	6.10612496648526	5.89235869151638	9.0393016930963	10.0235959492643	7.13625907631947	7.29002256738536	7.89729564528705	7.79563647060591	7.18859202273044	10.0083971850312	6.58043615297239	7.83706236499028	6.03167463129243	7.84842294433421	7.53622351101341	9.70751820415173	9.78188268643675	10.7514708994077	8.43317643124464	7.53703631408623	8.76575099922909	9.99592891653978	9.02301390339129	6.15921752449357	9.65611750833748
ARAP1	6.15168318948235	5.67864160072595	5.54128773175548	5.65792484280617	6.1132810756216	5.73821694587819	5.76135751874222	5.73737416386253	5.79470294050903	5.97210528820804	5.88869685163626	5.9997480818855	5.92227008498759	5.85997039797077	5.89250570369152	6.00017188928762	5.9135883204708	6.01830235261781	6.56431318426478	5.5579016438936	5.71906815449918	6.18726949676366	5.65700366246348	6.01828928622997	5.57130848700523	5.73340516148267	5.84824442989929	6.08727706417582	5.62024862276113	5.59725956105703	5.79961097572662	6.05963182170054	5.69092605234764	6.2374864266001	5.57240258591959	5.73127693968938	5.61754382722517	5.54937271577902	5.81084689857023	6.76551173266618	6.21011818684516	7.21178568342877	6.0215751722914	5.68749814368348	5.84113757885568	6.52284281937561	6.2993483064429	5.61197749465861	6.21040755575837
ARAP3	6.16512227237862	6.91136825909228	6.19267706190068	6.27144170355324	6.70950692623715	6.36381199382535	6.39042419938694	6.65212223106038	6.21432252326183	6.54745152612936	6.5619979837129	6.6964542806104	5.96348887346248	6.23502007567307	6.64920230180954	6.47085635775627	6.12917530284962	5.50658751806969	6.11051960764259	6.2786902966282	6.51273144591937	6.84638792856465	6.43288454649976	6.07290512139682	6.13356612703627	6.08993775414263	6.23694772017593	6.92385950044913	6.38298326386208	6.04400603153605	6.45282495061093	6.35652133003989	6.00491159124864	7.04927171467855	6.03963908945174	6.25526210247208	6.26509448574439	6.21130021498857	6.40618608378306	6.99071354950838	7.07773100440813	7.76635233848811	6.49046032287445	6.27421692607156	6.52037121736438	6.94530378889629	6.57603596854726	6.26604418603104	6.60611665228294
ARCN1	8.57569162899191	7.97967169445205	8.11226640434068	8.17743765588762	8.08693103330671	7.97639843363998	8.2727698150968	7.81701515138269	8.34176347395034	8.00358352128939	8.5160458450518	8.26013488284448	8.24948643781014	8.29128512330158	8.38752731224945	8.37430944819573	8.27447287539704	7.98433471415387	7.61122372066438	8.6273873358913	8.09776383077728	7.69845708243322	8.24400464122286	8.16590699152291	8.68077446008881	8.40364689729991	8.63791005879671	8.01475411351898	8.33900995308289	8.34735793591246	8.15470454392313	8.07337257033936	8.33750158606423	7.78448236642353	8.48615579040105	8.42003107759764	8.06766212313461	8.66758490937996	8.96295893800359	7.72085942685034	7.99004254882397	7.51023203010786	8.19065068084469	8.29516899884203	8.28783127548679	7.80967331281534	8.00005338691433	8.37019785214668	8.47640430529899
ARF3	7.04536670761241	6.46798172673156	6.59545338409157	6.69502669168236	6.93181705494829	6.53646907304147	6.76351403799228	6.29850169222854	6.49472479510475	6.37014404582367	7.01642828799131	7.09627603857738	7.29788644149934	6.74559584691266	6.76812536739244	7.00629597624492	6.87429559680244	6.68915793092063	7.04452986580009	7.1356076037565	6.91266750594426	6.43309193903103	7.03408891065394	6.70805751418852	6.56207464936151	6.46078672411423	7.13601441577742	7.01635929622599	7.13789049417209	6.9611774481039	7.03838581045047	7.04972544718034	6.9779006561859	6.92321200393045	6.93233902861546	6.86899333832438	7.26667553956069	6.83579061894153	6.70067525954698	7.47938994979225	6.93608248194834	7.44162275101617	6.86117570031276	6.66933121164587	6.62263136537928	6.99958193330373	6.67993782393081	6.71585505468162	7.02810799540996
ARF4	8.36865400862319	8.64931574477408	8.32304363597758	8.77018872617057	8.10978157502277	8.85724239265011	8.57242016225917	8.10558720289499	8.54163728989285	8.09245756706645	8.05725740216654	8.05202266772136	8.2401495087085	8.6694842876742	9.34386952936113	8.05520206078866	8.51656419615859	8.61866456384034	7.71900700254702	8.66949745681746	8.93955612258624	8.56345856027188	8.45584127659448	9.25477369064696	8.65343872753764	8.1606425019457	8.63846804023455	8.45217337066683	8.79589280345794	8.4934614045258	8.22780554612676	7.92021166139663	8.32703678200372	8.03977993380503	8.79994636701501	8.36917487895717	8.29488420032968	8.89881064871733	8.67839303371614	7.53496524784214	7.95707206600887	7.32769587589687	8.12192456961221	8.53507751627734	8.55567957526825	7.98166937413375	8.04005443828451	8.65347855202171	8.64696772297736
ARG1	6.56048708446035	6.20432909907674	6.06251406539297	6.24821207933095	6.14106706164609	6.3015460999013	6.26808434617437	6.05549917528278	6.3525139441411	6.30888609749302	5.78310351535756	5.9424442652162	5.95939230842014	5.90601903652577	5.44354031126171	6.19458624194717	5.86290145708995	6.14558949268101	6.28576706764532	5.89037738390385	5.90814970491221	6.04731527422464	6.26279394620433	5.86876953003092	5.87380635618515	6.17812343949909	6.67698169148071	5.65099557326478	5.48507458358266	6.32537268376591	6.25618252001939	5.41615151677547	5.82911028016344	5.97353738558862	5.61108034697316	5.58879351867757	5.29713200770442	5.79720147011233	5.30914395061502	6.54855165239779	5.46518513580157	6.54207455161894	6.29768363438831	6.34157378249238	5.85410795690928	6.17545339752568	5.78286726770142	5.84741198502737	6.07884684586046
ARHGAP15	6.30921526065304	7.52096402806638	6.80018288191622	7.11181733767779	6.74867553702351	6.72608969927986	6.73318149816182	7.00450061897483	6.45409608672536	6.7304064464254	6.84333108217904	7.61423660031831	6.8704502031516	6.31867286326192	6.66723092407198	7.07183416596827	6.83392674018339	6.58002877749347	8.18553565832601	6.66657570352311	6.71978801929507	6.49055718315111	6.61259709301119	6.77701890839414	5.80122134506948	5.98536324491595	6.92979880180053	7.52861309235164	6.44497556919683	6.45281372467406	6.81814174350091	6.72568473240333	6.49033126096083	7.90981323681513	6.43728218665998	6.44279469477444	6.48428513463664	6.46015445517666	6.22617818273111	8.10301086968869	7.67000799745595	8.73511087211547	7.12057055989106	6.25119327637174	6.88605510104576	8.3030490239952	7.21072605244927	6.10315088042165	7.80034447719125
ARHGAP19	5.85119907886954	5.63792977840287	5.89743361880488	5.32607344850433	5.99403069380631	6.12125432249911	5.91172637757593	5.46753927013802	5.34151236609243	6.06130010320125	5.97387229873623	6.0740769188447	6.04559098529694	5.82755164151814	5.78519433111737	6.30263395529763	6.0532437968171	5.83602984570898	6.20534529806196	5.69552425895975	5.84594023253247	6.01295916956439	5.74073011112643	5.90050127916817	5.56873229525483	5.65104212449061	5.98287517778915	5.83798900897652	6.04339631497139	5.56930816259246	5.89210653869767	6.12542801054978	5.80035323179225	6.16422578908794	5.63024276692312	5.74743223679856	5.67646428744432	5.67986442473929	5.89573534292573	6.51144486031334	5.86670117576354	6.8598697996104	5.68111042619105	5.57808430615123	5.79104135427594	6.00160813294899	5.85775423200576	5.60918580905549	6.26247697023096
ARHGAP21	7.30348543829285	7.89939966412306	8.32408372447513	7.99508943892274	7.89840541937367	7.59020695796751	7.7978173947054	7.86224821989991	7.49079277424408	8.0134128482409	8.14599321372043	7.65255975284591	8.07646694640134	8.01524762107424	8.50930423207997	7.98219737422628	7.93823785834737	7.75549545940386	7.91947658892671	7.35625911138682	7.49616925560871	7.88637717265494	8.19729441056896	7.45739782686872	8.28279166309821	8.36305165521423	8.02191609107019	7.69291037723023	8.16238472853288	7.90709205097112	8.03178830546701	7.75103838231208	7.95756499451753	7.95148218150801	7.84574046567807	8.11602505074078	7.77807729109298	8.34472695742483	8.71266794673635	6.96634514795594	7.69754803964857	6.61613855713697	7.49449543765905	7.62701904200189	8.17593054397646	7.22886263700743	8.1648466626019	8.15781955901065	7.41661641352029
ARHGAP25	5.55347109629277	6.00613163954081	5.79732316338123	5.75455435546566	5.71825856991016	5.68734208546579	5.80547024272876	5.69414545306282	5.81222004050219	5.83271049802867	5.92333278094115	5.98908304318054	5.64397061703473	5.70962936215024	5.7726475633861	5.724553024183	5.91455402609892	5.81749220196612	5.99817429066899	5.63845515527149	5.62690862821857	5.96253696551999	5.74860810504621	5.71944603232469	5.32836239785915	5.39569838634627	5.87432035490925	6.31670111608838	5.68668074458069	5.53411535295055	5.71754941776503	5.72348197062169	5.62221095196762	6.19675549845192	5.43852606798623	5.64802833717605	5.47598831991046	5.59096265223633	5.67330979719411	6.49062351266817	6.08563920971555	6.58751260927576	5.89204665975074	5.69735693037602	5.84692855431446	6.36040944482791	5.98117395337061	5.57596508695205	6.1142671904901
ARHGAP27	5.51432280828608	5.27591871984763	5.59364639482287	5.52051460981869	5.42951170558518	5.50040809429903	5.33462038890088	5.34189589218292	5.28206764540102	5.0098181451416	5.54894684128683	5.47337035322355	6.01171941356353	5.56104477252106	5.62236328349652	5.55084265329905	5.86648195403481	5.36066284438253	5.71970298206257	5.55595443190486	5.27382095871194	5.26733244888043	5.47470154427285	5.44037523419647	5.35903459853405	5.33681684748126	5.41187843219325	5.75060880640368	5.41735000970491	5.2048720501997	5.34895599103668	5.57053364002526	5.34883928645704	5.79463770975381	5.24566403532905	5.37616963173453	5.2221938107276	5.34512948127957	5.33389969980868	5.94238570757303	5.7210886163939	6.22908171108862	5.72743501143451	5.44417245665182	5.51064598475755	5.81056881851076	5.63502132300391	5.31021894014557	5.56429321274296
ARHGAP30	6.11485132328055	6.35245006821435	6.2104337316584	6.9095450513615	6.20478960102659	5.9523029549209	6.05370401544988	6.10741516239961	6.16724727329324	6.00387612770285	6.03762558055776	6.4856776479873	6.31576479660428	6.16852819133775	6.007687709048	6.12058583125243	6.59093080191478	6.39821393509434	7.04033234517388	6.69608422526884	5.83354877461613	6.15296086865024	6.43436003479975	6.31106811340418	5.7311851166905	5.64204764757417	6.33354406058517	7.17187170659856	6.22748744382346	5.85911172392053	6.34356869660014	6.22477850962027	6.06960275584841	7.00896990028677	6.13572434944422	6.06896570569911	5.92168664843038	6.04773183628412	6.01594932071677	7.75287537920244	7.05321035426241	8.2573906051732	6.56207039413904	6.35571724604433	6.39664671161637	7.37735491114958	6.17694245416996	5.84315542941767	7.17660049548029
ARHGAP4	6.80739571049557	6.26799757097616	6.89939767224475	6.39794111103276	7.53906746289849	6.78247525602248	6.31285330561996	7.06964212357663	6.27385877462328	6.89877071023024	6.54353161625819	7.46213135359439	6.87768417182993	6.08898318203928	5.66333657667672	6.30633237144489	6.1575512964179	6.62399470101648	7.1058513309307	6.40991800269602	6.46909357771425	6.83112011422801	6.54536665301098	6.2581834012001	6.26817233067588	6.57183795690997	6.53986779213161	7.47301993427217	6.46383385163884	6.2707763031674	6.66308821906893	6.89145735430623	6.24675919005105	7.17196669250104	6.36032080445161	6.1441714597219	6.00717502756113	6.2454291639005	6.66100391947952	8.16118742826021	7.0900331560404	8.24319947645426	7.11221365539299	6.61849355449049	6.7563143598521	7.23355353938237	6.6618217500359	6.29777499282645	7.0091903718761
ARHGAP44	5.02781028201422	6.03428276038453	5.64547416049603	5.73567690233831	5.73723049881997	5.75344844165917	5.42003220930611	5.85878854850779	5.84941117349467	5.91248816536084	5.45896549900867	5.59290149820687	5.26417392935271	5.60919828148881	5.51655148592155	5.2376232508413	5.41746760008811	5.08458006246873	5.72018705016854	5.40329487108708	5.55627776970932	6.06738644698203	5.36981550896064	5.63390780377856	5.60027534291313	5.71997487325516	5.49155790706277	5.55646979719441	5.7902785047225	5.98620733191311	5.69017170851213	5.89523667943581	5.43883612695813	5.50975193849996	5.56154257091848	5.49944888841131	5.5364050504325	5.48379619674937	5.71449298889879	5.34265203802121	5.36407338771519	5.12004038141871	5.72816352468847	5.4111552855316	5.53706428318262	5.17470766583775	5.52686920660225	5.6942321067732	5.51868699395613
ARHGAP45	5.73963059756916	6.70735762276095	7.71851847133374	7.2492098439139	5.70142299507089	5.60764910315588	5.77633578375625	5.93883944338367	6.65586184937219	5.56769638632692	6.43109793427977	6.00585633297182	6.15645866753447	6.25652871596868	6.40389264199878	6.1789371269595	7.308751758031	6.08531104173639	7.03347685361559	6.56717062387889	5.2768517025787	5.53552156317048	6.53980353291824	6.52899769252626	5.54031188501508	5.92110109826003	6.0558910382892	7.06099844356851	6.12897450207612	6.09383833218818	6.11254171567828	6.27011923371358	5.8442886707918	6.66242944700376	5.95299026630189	5.99239400662325	5.69923928022235	5.91391775473183	6.18815019864177	7.69355031030185	6.86465468054768	7.84961953741457	6.34864540993853	5.81019515140795	6.02062333698408	7.07730641913253	6.28051117575438	5.88165223402182	7.01212924162665
ARHGAP9	6.89721821931519	7.02013980642031	6.68912165705541	7.00668184325764	6.5582327170358	6.74264560471948	6.72228459171579	6.40310308400912	6.3718802116014	6.7669256402554	6.27462037034805	7.09587441951759	6.47825083840234	6.42067856035599	6.39027132207934	7.54326013166984	6.83539867573266	6.92941542947518	8.02436490790956	6.92753549227063	6.48863525343695	6.42437919872085	6.82047853918868	7.14456379843947	5.7052651536771	5.90224691435836	6.70493935060386	7.881243009035	6.26988189948297	6.13084099462602	6.58077971170925	6.61742321272092	6.06492765131244	8.07594208261175	6.48569617639375	6.21177557781169	6.10372359880398	6.29208537679089	6.21925630265774	8.08323463061223	7.57178850394445	9.07230001025267	7.72460200724008	6.21797243600201	7.1261384576791	8.09973718378097	7.60842644307892	6.09714019014765	8.06146405274707
ARHGDIB	9.03762588250864	9.74290030521801	8.48015604683584	9.5675839012539	9.18130903361118	9.97775270646462	9.59764345836993	9.04256567932647	9.09765716918912	9.12378243264115	8.85175400182189	9.40264570891409	9.52588885107249	10.3426333836639	11.3712243154208	10.3484230000764	9.19857180234855	9.3538971036978	10.8772131749274	9.417557865505	9.30655491490071	9.39057784387247	9.43099735966429	9.89966348169733	8.15563920364977	9.42631517423312	9.39803856006087	10.6045602167265	9.5649802811621	9.73323683651021	9.43104857752191	9.61644020633271	9.17964459165326	10.2505377366871	9.44936220314166	8.91827665749909	8.91477075275173	8.83645269882267	8.83149471800559	10.4914499211054	10.1790692973712	10.7895813885889	9.79694679403647	9.42198197961656	9.41345379193932	10.4726996169584	9.62584079133143	9.25438572059097	10.3749383316369
ARHGEF10	5.99886240699955	6.88528618752522	6.41179639072499	6.30458132207623	6.65037738215115	6.69714754410867	6.10814769961933	6.69172552894647	6.32739427635964	6.75781778130017	6.16215836276387	6.56004977673124	6.29735490404547	6.5154906703074	6.82509477764674	6.9257171702967	6.41007824566061	5.79888334689695	5.95433146688824	6.51102630977126	6.39306403402537	6.63989951388967	6.1781990777502	6.72885048772875	6.91448176174657	6.97809059433941	6.68944723940457	6.43782114977857	6.4141652296402	6.56914230631498	6.9428543386099	6.74071635467356	6.52033622918776	6.41379450042161	6.58151409690456	6.80225457496415	6.71993570847472	6.89369451222831	6.89216065546135	5.83097137888817	6.45499261025147	5.45958654502134	6.1636984942372	6.66368957702955	6.92378961212761	5.73245173987984	6.6237894911304	6.57430138544075	6.14027840693507
ARHGEF18	7.44503112108989	7.77457219603955	7.38988814762768	7.87312005194928	7.81880224089389	7.4330308776025	7.57096074805096	7.49040662740355	7.24171649855709	7.06826325539844	7.46706098419854	7.66893027353783	7.54951942902431	8.19707358635865	8.41043924155824	7.80696111665716	7.70462602543624	7.41268198028495	7.93636484725767	7.84617585883725	7.53435006046125	7.63328245456007	7.45999343748165	7.72244738151034	7.44381814160112	7.58386470896984	7.60255843334333	7.89521766283859	7.72914335847716	7.7973243730658	7.72147955694576	7.59733203722046	7.03752199245288	7.91021073864276	7.37370388166511	7.37580486447643	7.70156618219871	7.72914335847716	7.55912674987799	8.52610953788513	7.81150529629023	8.32754723499525	7.24376420725205	7.4751111291575	7.66371153249277	8.01977552336555	7.518734241819	7.38413392984795	8.03301256797921
ARHGEF2	7.98931257386074	8.23689994456567	7.78611784750103	8.16248859044544	8.70697268725242	8.67104159293009	8.00744619786645	8.07793575894733	7.98756644219798	8.42101794906973	8.1615828430054	8.62978890628768	8.17750261413418	8.79325297520833	9.21996273309341	9.34329294548771	7.88347169090139	8.14487787217831	9.35969911303562	8.15017229278142	8.69225662575242	8.72556385377938	8.44975059297458	8.42737769744539	7.85767150609875	8.31757300341735	7.95112243605904	8.66076299288647	8.10092016190903	8.16609529197588	8.07120479839037	8.42137098244464	8.04450707683522	8.62940524062703	8.05231238091722	7.95628111973042	7.98925157900643	8.03285205312044	8.43162008182167	9.17505427107712	8.78843695088533	9.64935239403866	8.69583096067482	8.3927112989178	8.43402034392116	8.73227319229507	8.30120353250384	8.32760344742587	9.06390116078534
ARHGEF3	6.60472261577341	7.60439768139687	6.61742511513046	7.54829046177613	7.16338081165817	7.18825233013412	7.1318159286512	6.65347810713876	6.66737689687532	6.86321572103177	6.95080099807474	7.17468124012075	7.50231621049708	7.54580330992853	8.26032302159591	7.45349975952762	7.21941339761499	7.03758309048249	7.80778478668086	7.2300569444922	6.83300414123599	6.98575671720911	7.78693511993702	6.99176585203513	6.2291667780497	7.26148830563268	6.62274074487943	7.36236805831657	7.32352930102008	6.99714644160039	6.87216981697962	7.03637570609326	6.85070719774397	7.39050271737689	6.9280362156947	6.94888395318349	7.16964082208752	6.49284602106906	7.48405735707639	8.67872962589389	7.67058230785881	7.87065948149059	7.08150840822721	7.24265325560103	6.84803857277117	7.86726331010302	6.91313010725985	7.12632698599048	8.14336240058078
ARHGEF40	5.64762098156015	5.77671470421419	5.50813589000445	5.45567937633912	5.62659078818908	5.82726532267154	5.69165809666091	5.87732413805001	5.51463109032067	5.68203069743273	5.40853074437753	5.49418897325184	5.8115979201253	5.64231547886717	5.47039502078675	5.67966960522658	5.38138733552698	5.5143955298068	5.52521024764746	5.41861571961466	5.71759350484785	6.04408313874954	5.39447400938277	5.54847579095295	5.46507739960534	5.47488966931711	5.46670099919942	5.63321852664021	5.42705671426561	5.27648784469313	5.64173916987077	5.50209844601974	5.43324145704924	5.61243254626995	5.58542834683575	5.62152507595547	5.50501274219835	5.36112146064712	5.44975363230245	5.80023819828536	5.51364683282323	6.42942953582536	5.69408305369139	5.58315195977601	5.50716080351698	5.73962939281973	5.72140062830497	5.61702344615309	5.90174571929902
ARHGEF6	6.74009451295853	7.38143852583962	6.93597177123091	6.92559245284162	7.71847953371572	7.63644236566518	7.19168802467348	7.30210117509982	6.90499086477154	7.63526962324949	6.73531225584423	7.74291719510814	6.59993535396984	6.86612235613591	7.49604943650154	7.66224269881027	6.75510639418749	6.15734752868202	7.7794402189124	7.16077662812933	7.41426795904494	7.96274972267262	7.09288909053346	6.90824244121517	6.45826812262613	7.08512362913034	6.92461058870294	7.77237258128175	7.31525862243125	6.93684828676041	7.20166191006344	7.15411959302838	7.0900900015422	7.81831901284231	7.47101588550336	6.81029611428455	7.42035908010887	6.91374852073971	7.59785110546349	8.13287847301534	7.41527388571556	8.17729374327017	7.20611918341654	6.98235710565756	7.22635562949389	7.60215671173458	7.43215336930871	6.94946370347437	7.55203315620808
ARID4B	5.65360519054316	6.17029492118641	6.25524303828207	6.18333837824339	5.974452463498	6.0703994899552	6.31283457259075	6.3684443768068	6.61630792288369	6.52158667849389	6.14931937631104	6.20507589575524	6.12496335657707	6.49478167834909	6.59224318458069	6.36163395057132	6.29560865701899	5.92138543751533	6.22284607749592	5.93910485087575	6.22478650470687	5.90846847282733	6.07789272395115	5.95729280641637	5.81437569587222	5.76366967839628	5.97387358584714	6.0856474997584	5.84923468834496	6.0626685906989	5.84319581093129	5.77999406886531	5.63832463197921	6.31190898840871	6.11657600514679	6.14894949171483	5.90044541216594	6.06377039670495	6.27946416414433	6.0664557738646	6.70068874852972	7.14635042219938	6.07037714732254	6.30726732420181	6.36400656235778	6.44870797763885	6.04647367657742	6.16375002099637	6.56347556069262
ARID5B	9.11634064042526	7.71639124702978	8.58069547012625	8.03709402662586	8.09722497071522	8.65833789689364	8.69415019452401	8.49620320084625	8.28206027828096	8.61986525715358	7.76743473410132	7.7619824945029	7.67987283931015	7.72337829938379	8.51773891261849	7.89090228457125	8.27436146137534	8.79203187793846	7.44288313258311	7.49771697251943	9.06433241390735	8.46457144081681	8.74546127375464	7.85674621921217	8.75738513764485	8.3360686052395	8.10243763187893	7.50994032258145	8.30620361547126	8.42572943936098	8.51490099198657	8.42475746285088	8.40335610203554	8.19585087870349	8.33708104156561	8.46234651377247	8.80989915604293	8.81699656051117	9.03899392538105	6.86742527144086	8.45457728817334	6.14168814247949	7.63636783834105	8.77427569943847	8.3228504774429	7.52352352964806	8.3587957307235	8.73071082778537	8.07542929330592
ARL1	7.08027913182706	7.63819106584239	7.60161722067841	6.83091565629021	6.81985036816318	6.68760616573039	7.12851285971186	7.34854912027776	7.10239398093028	7.2407369137528	7.07026765261935	6.67116228699308	7.31559002412896	7.74739356045012	8.1917296317024	7.24244233380099	7.57807500914355	7.31734965068867	7.03054389281289	7.57355193858095	7.02209094126966	7.18184431056679	6.97589489756114	7.18551326609351	7.63249287300501	7.52324451623003	7.44980010218374	6.80434766839656	7.31627257722609	7.49913821966555	7.38229280586324	7.22656893689692	7.22236704127413	6.56059218082753	7.46884665095561	7.46647384858336	7.56712602473123	7.71757452109085	7.94562657392365	5.87812291473243	6.98479496701596	5.00590474165856	7.11658076394948	7.47745212575572	7.29119225132901	6.4316383184135	7.56624029004234	7.43170155906001	7.03835356846659
ARL8B	8.35342027720563	7.91630120478188	7.799165171305	8.06867163571791	7.7973592623156	7.88872081552624	7.97746445047628	7.81153649115684	7.81481205071962	7.93600775454266	7.83818100625169	7.31099297391701	7.6179117154571	8.23139991716327	8.09111996862888	7.45146523126478	8.18267122606131	8.05489910921647	7.29769098908757	8.05819996267549	7.70706005274694	7.46218984326957	8.10711835799924	8.08398708988985	8.28513735100958	7.8201468468404	8.10425934188296	7.71935870281384	7.89859820523741	8.41881456831771	7.95541214062204	7.84522589514019	8.01804077662359	7.82335535125543	8.0164384274436	8.16336071635826	7.8518636551637	8.1701136095473	8.50175992622605	7.47959816737784	7.52872862911142	7.37842751481783	7.68553143696014	7.92040404618617	7.98399846865903	7.73167033941706	7.85644995151021	7.84558461582954	7.7800414931663
ARPC1A	8.21942296458923	7.76034037312858	7.67181831270449	7.21439580862344	7.72745993783278	7.63510713552233	7.51427915185656	7.71081217205162	7.48610723756725	7.35946929537383	7.84669167981706	8.02968941201363	7.95807059939196	7.55352819553844	7.82551086947037	7.69973494343022	8.07683946006498	7.24255176148823	8.13530625733446	7.95845357435177	8.06092601904087	7.92279585118835	7.5103525421942	7.93597988861843	8.17080903864802	8.12547648524398	7.40357471277928	7.25930498940936	7.88817272636578	8.05213235612297	7.91310965538969	7.83447170535664	7.77481232792494	7.52085399880122	7.85410826170996	7.65450144962329	7.96892970230845	8.3712582196917	7.90994047618033	6.86353384637365	7.31938461535406	6.74006970027628	7.67073483539031	7.96980950988577	7.46419251889095	7.03903205891081	8.05128624330393	8.00667812720291	7.25732916622243
ARPC1B	7.36102015599384	7.43052391433331	7.08090593013834	7.43852821118251	7.62590578566397	7.41905535072469	6.66341738756706	7.08770980176122	7.55079475765483	6.52747370350401	7.56889314289612	7.47114369955591	7.48625910366463	8.21543011445468	8.74586435595821	8.14631444323517	7.14878883553821	6.78456907345469	7.9896080982542	7.71130494562519	7.31039095713558	7.16726766135325	7.52803080322355	7.27798950589193	6.58300969562218	6.15674297228142	6.93196664704592	8.11357426291361	7.38095294246934	6.77013681210882	7.08965680778116	7.46490994993826	6.92884832942526	8.05249676523374	7.54487693252122	6.88403022992105	6.49401418274758	7.00289761687147	7.16005091068581	7.80065193145727	7.82683588520368	8.75792774028198	7.40124351909282	7.361079513314	7.16845559039166	8.53682087599728	6.94662760346582	7.77044802296173	8.10380309789168
ARPC3	9.07715477352611	8.02437127238549	8.42132463359453	9.21863718474342	8.88951238274245	8.58306824961613	8.42546151378142	8.21692825227881	8.69044571605858	8.46661304281636	8.5322017901895	9.20382048888692	8.84331915448393	8.67688246737655	8.77160205066194	9.16452634836863	8.650064918315	9.0730983459864	8.50056405992828	9.34399581783163	9.46425268545503	8.49360490594681	9.12682730553122	8.79635464844575	8.30456005409802	7.7230189779351	8.94203077726751	8.76710470162785	8.58788384718267	8.47304774881226	8.68771662435543	8.77914826124126	8.59795801968948	9.48688349718358	8.74664295895448	8.68483355524986	8.15346829655179	8.44194468801821	8.44609839053582	8.97775716365844	8.3377622164379	9.5325117347095	8.72859939641103	8.75655617193816	8.94918400783978	9.29050719803436	9.06834802374107	8.68048196720087	8.85437127414738
ARPC5	8.85749147315481	8.52260153291309	8.60715215142182	8.66270854271924	9.3572300108915	9.39442824827624	9.4369389184782	9.43406975645033	9.59611016503983	9.32962553403745	8.99256130694648	8.69577115202475	8.86220989977095	8.77800178405	8.91498185555234	8.95625340983282	8.79531762519475	8.53842675472305	8.93280697638634	8.27200936970569	8.79927886544878	9.41294330948732	9.04673915555083	8.37815715707263	8.87822411341879	8.84184852906289	8.86971887825898	9.36784067351292	8.76078577633164	9.20833379391862	8.88173006615401	8.84026752646918	8.95621831449802	9.56722812675984	9.09996044976518	9.06887606970218	8.8269316106239	9.26234126643262	9.33606358116176	9.44741202343183	9.23817052111212	9.64419433894968	8.9051926841702	8.92942701643231	9.01424139871864	9.54131355773757	9.00854265993633	8.43755504678798	8.83529040313031
ARRB2	5.52507297311483	5.47714568377317	5.567043730184	5.35221698690315	5.57862846422855	5.50826942604197	5.472150173696	5.68649309391606	5.5830852189616	5.62483356653409	5.41908691647824	5.67412679954253	5.48503661483437	5.42121759880365	5.31162237124485	5.75086947387015	5.89302882168158	5.56835563502191	6.33522538411978	5.47383335666468	5.54895708459657	5.44373487316416	5.69462414959874	5.75869348799503	5.42610072251517	5.42806242312156	5.50289605084886	5.95193173576885	5.42212853433799	5.26384271314487	5.51555278332593	5.42597573495877	5.35913155344818	5.7962107149896	5.41761690172593	5.38890507622344	5.37408777818035	5.27629686356027	5.21205047174422	6.06412456227804	5.77426912623172	6.63293689116283	5.81512240093973	5.54899276263484	5.58603368455377	6.17159388135838	5.76601948287157	5.33840824488688	5.92506730998474
ASAP1	7.06151761669915	6.91682277452161	6.52252592289444	7.34516662349566	7.13766396370658	7.11924678867116	7.4752949668083	6.90145646740728	7.36212844621508	7.55910137204235	7.17371346038564	6.95644963908073	7.62965752830893	7.39467826669627	7.58216903149773	7.29062252531663	7.26150990942641	7.22835073553977	7.50021596486631	7.34746877037509	7.4296236762496	7.45049785109356	7.02492044256864	6.87697911586174	7.0020801207211	7.43371176459868	7.27008719334415	7.56317231818223	7.04861784011867	7.06022523677534	7.11446663479187	7.45690749404201	6.84081040619655	7.4348862240003	6.95362663864871	6.80574819897788	6.8455132441624	7.19289102070032	7.46825393444526	7.68429039724024	7.30432840406254	7.98507107511334	7.1753410094822	6.91464571231429	7.09624282515175	7.73357081373964	7.36617972396029	7.03074468067775	7.61017725865628
ASCC2	7.96806086457052	8.59699258401991	8.19079738690203	8.55108675878569	8.22730687696031	8.34992062259888	8.21355594161651	8.64048903582045	8.2074014689329	7.90279966872264	8.15436112470997	7.96902824802762	8.1616294365831	8.53938731433642	9.67817288306787	8.26781638918935	8.21881956325129	8.28794588687148	8.80148647341328	8.81222073743349	8.57977679804306	8.09250311296291	8.37204214767136	7.92266158063592	8.13585965898023	7.91778876210459	8.90775440803055	9.08837780938513	8.52927923844973	8.11359812764605	8.46001988776563	8.20518480266384	8.05763930176287	8.31507603004528	8.15334085895001	8.31939487051311	7.96749819293431	8.58783406811357	8.6029589388009	9.34817274674997	8.44115985450611	9.60388757824521	8.35165881757279	8.22920018738495	8.35356775445856	8.74886525411408	7.88933141001656	8.12384585726971	9.27925927926329
ASGR1	6.24106616392683	6.01719863793522	5.99016805827063	6.16288810215579	6.12507205039728	5.86418484099989	6.21313201247741	5.87896359985334	5.93927318779622	5.79352246447159	6.20667304677963	6.28836206203797	6.18662213519729	5.91279780984822	5.82291538942244	6.39006361976641	6.27110230947026	6.0553018006579	8.69498335419175	6.18642691288921	6.168719162037	6.03702740309317	6.25396507511067	6.24624642799964	5.72330928759543	5.56851366083312	6.14603355670839	6.80123084302591	6.12532327609081	5.70913247896974	6.44510032878485	6.33858146850133	5.98919457813701	6.78665061783553	5.66097110839201	5.98738858537648	5.78959156735226	5.6235837746257	5.25243865875367	7.65189002218274	6.64086806767087	7.98333519537694	6.47267525824858	6.48508266305798	6.38478861418545	7.45419901827901	6.53980283643514	5.52524207429067	6.61892408290778
ATG16L2	5.80657279614233	5.97847492286848	6.27498323804595	6.34076261012664	5.61801392453746	6.13047680917282	5.67395608803948	6.05326400221581	5.91596997984537	5.87177678432502	6.37860802199811	6.09386723557323	5.9736754165832	6.10888289923385	6.46305952960735	5.97204206874372	6.0076524547282	6.28511741895906	6.8827448538766	5.98679014823308	5.79205827329609	6.02466185425409	5.65278907583129	5.90907620046168	5.86855759768868	5.89486713303741	6.09017052119642	6.61428966243947	5.80762902981532	5.81133071052795	5.85348600438795	5.9696070684906	5.78420797642864	6.34085692643485	5.73206660191153	5.91501959213175	5.63165746704006	5.88646005201142	6.00141847424325	6.83360983015557	6.4146888673974	7.3293199892184	6.26844506283331	5.69623195342603	5.93468320260575	6.49309702624321	6.56532022773461	6.02170476261769	6.39001967009984
ATG2A	6.51151269357013	5.82772760394669	6.45836557309077	6.09435856977132	6.39023397084814	6.219156800881	6.00114267248982	6.11696890656261	5.8032870922116	6.08651754045129	6.55047419335268	6.08234316397518	5.92786862790125	5.67693710845763	5.53655332106927	6.07742056852743	5.86512626630033	5.75177714195329	6.07549867305056	6.34256781154357	6.21435918032022	6.14672269579714	6.3993989726078	5.96937841872351	6.13822785442741	6.06558260189506	5.98890862396017	5.94422973875774	5.75432161829669	5.86161730269556	6.06567403529797	5.93739297101215	5.78291293764857	6.03349513314728	5.78238601731633	6.18854167656395	5.79514050571638	5.8045279826195	6.20338970710697	6.31859390955155	5.94783334596736	7.04556015863367	5.86336773392451	5.77807356558104	5.98454055809321	6.29621252069848	6.10438806922588	6.05362085052438	5.92461303207727
ATIC	7.51308840179296	7.81395511064376	7.38983243165483	7.62703198119567	7.80093240796579	7.60559701476361	7.97552631334931	7.56540216701365	7.44667095062207	7.70162826318129	7.84663149766352	8.19173147401256	8.16250201944586	7.93411904070596	8.03103094798539	8.1590319606473	7.25409266948547	8.11424663834021	8.13445237749085	7.55329323172631	7.6279552345225	7.46508592174624	7.84663149766352	7.34201396987773	7.8992771095789	8.16381490460952	7.72890014600537	7.70116087659869	7.59217352418763	8.28424221622922	7.89040813017749	7.9821364410866	7.790542018558	7.49624401794615	8.08212488999681	7.75760578517359	7.74306376954686	8.30180757513352	7.85776398892906	7.36865096548416	7.51794229090427	6.98281811758574	7.60366564270626	7.89743256670724	7.85108854560073	7.5070220280934	7.41309733605793	8.06177801734313	7.7701553151585
ATP2A2	7.05980484295832	7.12600034827967	6.80861908036108	7.12123930865216	6.97005042923974	7.23649765705799	6.88828985983402	7.25965095077964	7.00321740226773	7.27640810035525	6.69403886405058	6.74961638724442	7.098582468746	7.21114868325648	7.66535506980803	6.88863718595724	7.08570517450746	7.01301783213598	6.89992261322244	6.53595738667662	7.20232076653325	7.28176226613164	6.77094755468888	7.29761685750152	7.46254273544803	6.88321065929062	6.92398515859636	6.70491989329564	7.19120327881795	6.71029606481889	7.05675750600634	7.24120766275727	6.97026870532862	6.9770812466514	7.10961217164557	7.13214836152294	6.83338687429025	7.2907014414063	7.31486083832747	6.24227812535309	6.88929955719647	6.19712683103608	6.66405899346124	7.23223074140434	6.81711955742717	6.43708885957653	7.22325194855982	7.38419554704113	6.94347892697002
ATP2A3	5.49621384057542	5.41323982915822	5.47437814119062	5.59601363803624	5.51928391018366	5.37010096347782	5.49952457949414	5.46687964272732	5.38176737681046	5.47724278105703	5.46959596275247	5.64394052524059	5.32119662002127	5.60225674571154	5.49788964265469	5.49251422121228	5.6146588788039	5.35960585867493	5.76239724964066	5.42873198524139	5.53783455841078	5.35860271466169	5.47150883412773	5.37380525003745	5.05735969212254	5.21029444734163	5.41942314924512	5.66254377811039	5.34746506531789	5.20863396870563	5.46516565753796	5.620602003168	5.24315378815101	5.67169098432728	5.29031526773853	5.23036130158498	5.23696065161672	5.39060327318106	5.41201322284941	6.33601522150052	5.85943610805372	6.39528954343109	5.50239665135141	5.3278076631762	5.37190079661885	5.87498510944653	5.66645601197666	5.24139753936241	5.75590533449758
ATP5C1	7.40023766024434	6.9548320641651	7.18063188847701	7.35007321284868	7.06813352523952	7.53580793501467	7.15529660428034	6.93188539909534	7.06813352523952	7.34349181666191	7.25263476774392	7.52557216140255	7.41592507775348	7.32278700516475	7.27678994765339	7.17877393281596	7.56554387336856	7.15768177767661	6.28417151251608	7.26376013791158	7.35122792996031	7.49004758750687	7.44911483025034	7.30018119982408	7.19536512012399	6.94317172530598	7.0436848134604	7.14296333500052	7.26482910000077	7.44218451909153	7.42335132642641	7.2580936918682	7.29800359943007	7.30589126973599	7.48544082839381	7.22198237632818	7.6089952868649	7.04165818763787	6.94877714187865	7.14116038359988	7.34785007373383	6.88661889149586	7.40199864958058	7.52654560278081	7.32793917703599	7.44595599906226	7.01747423802326	7.33257243291787	7.14384544495003
ATP5H	9.01875913059045	8.80604139187843	9.09289317623587	8.89280908949839	8.99637221426144	8.92164014149038	9.28863675925065	8.73673140782327	8.85801976312806	9.08150463676606	8.99693523246769	9.40959690782384	9.4200147620171	9.12913087279181	8.91466454141491	9.34334488823437	8.95335515064387	9.28875007680019	8.80163547715113	8.97512883880463	9.24458244764338	9.17994002233397	9.2222761433616	9.18211378652884	9.13700716825643	8.91595635348372	9.19373300308524	9.14021292339436	9.31798487535655	9.60376586414631	9.32715158705217	9.27647831513869	9.48010990057902	8.98020886577882	9.30735760311186	9.39155693240312	9.21198650460323	8.8574708353054	8.34605731172293	8.81050481659998	8.84375371800796	8.33615774916622	8.98813795688758	9.39758893062591	9.17468635876668	8.68470031004259	9.44315234382486	9.16548506099726	8.98625675490038
ATP6AP1L	5.86067574302781	5.33168827707617	5.9811193120528	5.4227164909567	5.88992301851888	5.36230845839671	5.46992585273051	5.72043033974565	4.94956021411446	5.84564327239907	5.43553182941112	5.62769900886075	5.52477235644708	5.60816937651672	5.35337214422788	5.95547779890719	5.54741052033528	5.34150026627317	5.94671934060153	5.40842306438606	5.31578013141926	5.39183877203769	5.6962885871898	5.2447169433444	5.6073242198149	5.68299809384873	5.78019926659482	5.41178935162384	5.26295488593924	5.44774437126932	5.40415489339726	5.45812067725407	5.46737008099999	5.54475913209061	5.46566801834997	5.22071150824774	5.48939198019613	5.36967243428334	5.39650825750726	6.28852491390375	5.292446376534	6.46644432357325	5.47966671083315	5.36253819700069	5.35522035802326	5.5083797677118	5.93561435424772	5.31348094824906	6.30284584609613
ATP6V0B	8.32444117134711	7.58311405262163	8.03271258858683	7.73692289457431	8.08243397700424	7.55503155315068	7.83975218247735	7.83929682735315	8.32558799165992	7.8505457854214	7.9134713843961	7.5780770379144	8.41706939827893	7.41720175903429	7.25882812250318	7.52450027315635	8.01077121760213	8.27882360071573	7.99347669940704	8.114755214298	8.2549517307266	8.02408668275618	7.90519066713746	7.72171066042505	7.79918086338639	7.6534105493423	7.92769471355801	7.98944594577183	7.71346579802675	7.62651317512295	7.83779025106446	7.62189183669834	8.04223764659791	7.93362054357293	7.73316174303489	8.00759325846014	7.44153877162374	7.70630963356618	7.1520812851449	8.21546006882667	7.77648444325855	8.71854936136021	7.9622567583728	7.95735275602663	7.64157140934987	8.23498025177115	8.03315050713654	7.55800064116693	7.53709699408846
ATP6V0D1	7.90575280757506	7.10150236618062	7.1169542283291	7.34780066532041	7.55667496792104	7.09716014897531	7.37875937786389	6.88679290871447	7.45923782655389	7.03188699016546	7.45242949784709	7.31433532912472	7.77883658168351	6.85094384618251	7.19067933655882	7.36812937340713	7.56716779337517	7.66272824581116	7.6827144924141	7.95236847033907	7.24522679610556	7.54129159806932	7.10691325762446	7.86156138329804	7.17990398352202	6.84277727400313	7.61909826862479	7.62981933885393	7.25207128635963	7.09000182619322	7.42968072136003	7.35619762503283	7.41486670155478	7.47117547897939	7.13999725252803	7.39334705027312	7.17221812370602	7.37930341243197	7.20003411150648	8.15177438774105	7.81028911228788	8.67917598985161	7.49963423946155	7.10903545960302	7.28224946376534	7.80554393749064	7.75820561999149	6.93766470063086	7.60934513843397
ATP6V1B2	9.42986917975395	8.45608385590038	8.45054107401485	8.58803407034063	8.68363034296092	8.65665838071481	8.68088077399409	8.61521117443694	8.52399531506093	8.50749790125992	8.93757848074371	8.98677976246774	8.76093832967928	8.88364910423544	8.99092593789392	9.41712514581242	8.97575239063249	9.40241566396256	9.68866326626747	8.75076781882229	8.22557252026348	8.96223878361641	8.60624814624793	8.81623374660412	8.42693601735463	8.66135413918244	8.71031278328799	9.25071490099323	8.64040722622164	8.60392919617407	8.71031278328799	8.81140199226646	8.41982319680892	9.38626792327085	8.51703456793529	8.734799635123	8.38824140766102	8.93111235271725	9.56133536028315	9.49146745212799	8.85476694939263	9.85614892421187	8.83433770896063	8.85476694939263	8.88490490279657	9.48896568197972	9.094197082522	8.68600194011277	9.27135968144177
ATRAID	8.53590445279652	8.41844539054152	8.48423971648909	8.35940074387634	8.28417150967487	8.75790441380544	7.95369517436453	7.90234602191303	8.96083330647252	8.19934910697326	8.49865049671493	8.27556714769381	8.52387540653402	8.17592984384117	8.08012738961903	8.50580174302882	8.54061888471154	8.85304735146935	7.83997382635323	8.80500855127737	8.50260316889755	8.08233460333755	8.4129682622576	8.31681327701562	8.34179486689375	8.61795053918526	8.62483335780946	8.38542707894981	8.53364801622598	8.84548217262334	8.52639408579354	8.57855580856761	8.41250472054538	7.97185140815252	8.48303927515192	8.48734762216176	8.39257424480425	8.41184268691764	7.94406231351756	7.63224587351306	7.99651309322769	6.86924978643458	8.60347344889745	8.37756100052215	8.558764732865	8.09636781178856	8.54797684827884	8.53275287216593	8.19657872308998
ATXN2	8.04327581284296	6.96797369323133	7.37456015887265	7.47135387530226	7.86481859231302	7.66821833114718	7.51178911406954	7.61719846232333	7.82361684380414	7.3587691500757	7.38699468271705	7.40396166318062	7.68074535410626	7.21252813827744	7.46165468242044	7.6642144408976	6.8374838707409	7.41732117817179	7.41068758172784	7.62336956319389	7.69327237706534	7.77677264929998	8.0321231509505	7.11523228379673	7.81561212133813	8.26362401900917	7.76464251855983	7.30121906772675	7.61741185042918	7.7625305158261	7.6730140193474	7.86595608596371	7.50406991557093	7.28155601893599	7.38816002047674	7.65687350294378	7.51843494673205	7.72578564959286	7.90892036419696	6.98282707212385	7.27433369001844	6.94061355967386	7.43396431674871	7.44075343864233	7.43930025184215	6.9458547011078	7.78437571465862	8.07022220314428	7.3614907723121
AZU1	5.93792907724477	5.26037875405749	5.50632132934228	5.39596478199065	5.61366026957138	5.29513359119109	5.55299108475905	5.32981964095218	5.70757997182154	5.40446732176239	5.51672893868601	5.38864356714196	5.67284008959832	5.40055848542513	5.53842342092148	5.19096777698357	5.38090963675032	5.55792871636396	5.62281178813225	5.54739549794194	5.34205755400808	5.35987609897071	5.05773542247343	5.08996312313092	4.97856587804569	5.18079732140215	5.34024128675241	5.43029089625592	5.21718831574687	5.15525792017439	5.22843637358663	5.38311159424295	5.30941382788395	5.38734799663304	5.21475089530319	5.34255958164558	5.27691209662978	5.31666187309792	5.28160824919138	5.85205025450218	5.40060722880605	6.18814252056806	5.40893764132663	5.32259953725626	5.24023631776587	5.49888022396835	5.32846367861389	5.33284898794212	5.2681954567384
B4GALT4	6.3257735993559	6.2972779235952	6.30323918989269	6.64443870565931	6.12923768621168	6.52323224748381	6.65655085667368	6.04801709250367	6.29605356682376	6.25893837765976	6.42508003802648	6.18500298273834	6.5620402238481	6.90716591752545	7.46301748866998	6.96014394306916	6.32047906581093	7.00818880228626	6.62281460352909	6.63307379708325	6.35471694129027	6.42171812251585	6.10892049606179	6.38275371963806	6.7942650686451	6.60424907100489	6.67274473571967	6.52507664674396	6.84119022044142	7.04817674615724	6.32610231009781	6.82614752616183	6.93990725019594	6.03743561269361	6.8226396172344	6.64610376881128	6.15168665244324	7.1856603388736	6.92285949505994	5.79705098917758	5.90508359231558	5.45592532362476	6.45750960189652	6.88379492092638	6.39141318769614	5.93762413809544	6.64744742490504	6.82880025199715	6.46157184003048
B4GALT5	8.13606616610047	7.81458196826112	7.72742720932366	7.97234541576753	7.66886089854461	7.76880401223576	7.73891199060297	8.10150730410733	8.31446068449861	7.65711500683246	7.88482700693186	7.8977729433081	7.83354581578027	8.35930527245189	8.68000811768255	8.26816805245658	7.55369953128587	7.37243217869187	7.74219696135013	6.88447462361155	8.05213576959379	7.53186186022595	8.14495790078414	8.26099858330269	7.70590381696715	7.30683295185579	7.35552599427228	7.92911322017465	7.5523033963501	7.87827546753204	7.56128347480243	7.54768247725714	7.64668402088404	8.32508118158248	7.66260646424201	7.83010498925528	7.6006754487283	7.74903589803566	7.20526157726752	7.96493226926949	8.32412776474254	8.71722210104563	7.78922174910982	7.82587575443523	8.03270033577721	8.22126383205364	7.79253004822476	7.60041368899469	8.19066755837357
B4GALT7	6.86833380175652	6.67938466055684	6.66020551279565	6.90236174428455	6.8651762591373	6.52831973707686	6.43619225900988	6.80263612487265	6.54564074247366	6.7886155961231	6.85111339823432	6.9623680480523	7.07512035830913	7.14968958878766	7.20026224670539	6.97596312486355	6.77824303194382	6.62564146601735	7.39028989011657	7.40732167731151	7.10941153103393	7.11340068981623	6.93921273551135	6.52426225813602	6.99684651677423	6.83815604352068	7.21766446408742	6.99258147061621	6.86736206959318	6.96636752678054	7.11254859022542	6.93613344707147	6.90375782626903	6.54265279984105	7.01300300144137	6.76337676995201	6.89070638633433	7.32379510188063	6.84537994765211	6.37187439029189	6.46568072488689	6.11787394720757	7.0017048533504	7.01546539399287	6.94897889657298	6.56805132532601	6.51892782796762	6.84223218600956	6.77424679967724
B9D2	5.96979743957501	6.41047773753899	6.75464833995947	6.43252596374917	6.16083875848745	5.81021089712387	5.95068551220013	6.38380258287921	6.32573922228212	5.89015358178574	6.62050105909909	5.79845431747033	6.10423055483528	6.24301775661799	6.36846008075425	5.89828686971006	6.48189736009488	6.13938979418289	6.8457239655842	6.45780931566726	6.14436430307525	5.88220218847954	6.5068559001949	5.9311594338585	5.84619050613932	5.97910116267205	6.29396290360591	6.35805216721108	6.24035267221535	6.08375573868116	6.37599438914136	6.10457995552073	6.34731778037505	6.48635694782159	5.975324951951	6.32043624814809	6.08653711057978	5.83350631115321	5.40306100626869	6.82794169227692	6.31648442179521	7.27141198140067	6.17074528067617	6.40482478024473	6.39869626933092	6.75986832701357	6.37765277026999	6.03564749757197	6.21221714944979
BAG3	7.25435994644843	7.57679864701181	7.58967664323862	7.74864707950736	7.22778578396768	7.60435672064833	7.47644401860893	7.8679056497831	7.81446278361185	7.40025602568384	7.06167879793925	7.18289886915683	6.96603682889257	6.50101960515738	7.57280597727948	7.16177582617992	7.26278499060449	7.41575005887419	6.68155911046416	7.06356058900162	7.90326695835508	7.83058073314605	7.37629790016663	7.18127889250314	7.85340517899687	7.45358193651112	7.41690330622024	7.17042552789706	7.40694100138741	7.68596872727989	7.27034114532017	7.07355150738951	7.38567879947032	6.87888650061714	7.71548735991459	7.41131271275006	7.46236181353258	8.11009296442166	7.64170947283868	6.07578620476579	6.84809944542115	5.26855068311407	7.1760086435629	7.3061691753673	7.54568511784933	6.79046052956344	7.02124426602668	7.36303600792684	6.99897349524915
BAMBI	6.01666737164802	8.23244260096076	7.44100633307215	6.82426025234754	7.64748441800775	7.46778632819729	7.70518671547985	7.28940178662197	6.73387643614214	8.30054072494651	7.41127557614293	7.10562932117946	7.01728619598222	8.01631700384373	9.04503637792248	7.60525149662624	6.70028240954723	7.10072697151618	7.87939605016491	7.77232541916701	7.1416979788245	8.81595594181769	6.74503687441583	7.29375992153512	8.04620519676783	7.9471771540823	7.41890905097215	6.92500825772275	7.57671417524196	7.80000247820888	7.75675697059814	7.32606468931504	8.14420086858564	6.88245483160364	7.95411714023107	8.30730683862931	7.57330936435792	7.84750016517817	6.90700551188573	5.90224792884195	7.15462690164636	4.92976223995158	7.42731755352698	7.81231999506132	7.13641135512909	6.49844929415698	7.3906151875532	7.26873407721949	6.97331688782489
BAZ1A	6.20721087326631	6.071322072333	6.19108650385421	6.4538924943867	6.28055477516633	6.28949654417153	6.19742217698744	6.38208798274375	6.10967159641105	5.97137283013233	5.76037495256018	5.74808113455603	6.21752555595724	6.75835839175995	6.79327854050705	6.41412857876036	6.22029212226	6.40765918026813	6.39157356820888	6.16661476315704	6.41007224287067	5.9272345466381	6.59333238372891	6.27700058950032	5.90926952468377	6.08436420871569	5.94364388978013	6.28614010271448	5.94114854825973	6.05810377635271	5.98616197717474	5.97313369716056	6.06629730307974	6.56810810897631	6.04168227871426	5.85378134001889	5.7828775209921	5.95508913369827	6.06669760035777	6.58130162798317	6.46127342008834	7.30206201203012	6.19068875130514	5.99731398006362	6.15178451049967	6.58148036537243	6.33875592167849	6.13458382955491	6.80283964004419
BAZ2B	6.64424765155585	6.61180361415999	6.81711158780671	6.38532638616161	7.16226678840204	6.77593393104908	6.94365863328694	6.90358912105915	7.16713064786825	7.25189214918627	6.94500816042056	6.83583080872999	6.92393767455796	6.71527226727111	6.26175056215546	6.26248899454456	6.24747278114176	6.77319202304859	6.63945620687078	6.81819780952372	7.12064035837985	6.75844576140508	7.02111609539299	6.48606741584999	6.68409712549052	6.63567075121972	6.82472466323954	6.86166973663377	6.63317818211241	6.57955353967649	6.60000350178887	6.58406940970411	6.46960142296589	6.89993564227734	6.64403729645185	6.81851331100472	6.66622001461927	6.43670868585042	6.88522680847309	7.05954894893613	6.81146377506319	7.50333424862192	6.52337038209476	6.41414271606795	6.61674041521188	6.91649956681674	6.84799405743266	6.95494132856298	6.98696720978108
BCAR1	7.03247738909931	5.45372732577921	5.99608169537593	6.2715092671947	6.48086191229975	6.03807379349221	5.72399387519156	5.95580823825829	5.92444761144487	6.49073377892782	6.4713522440228	5.7844223933415	6.58136299894385	5.30091282469318	5.29709869440506	5.98978640546551	5.86003191728832	5.9341581683453	5.88813858683936	6.22374538724677	6.22496617760999	5.9435431918416	6.07503169944436	5.67362564781509	6.8149569878891	6.76115077124132	6.25465127256748	5.48994234009228	5.90321920750042	6.0898893255757	6.25255516156532	6.17989442645309	6.19428041737202	5.58521249069601	5.80540799869543	6.01346035454823	5.97390388160424	6.51467384238571	6.01180537963425	5.10346901573544	5.78893542455162	4.91060584242649	5.73496723569004	6.01651972383366	5.99503363328376	5.33094469835645	6.43079796063419	6.38555816854116	5.62438404143778
BCAT1	7.07047957902997	7.18556722799906	6.68682811422088	7.10838069912808	7.15903187822864	7.50097611400516	7.21922969765411	6.7086572343892	6.77243982736739	7.12318414270143	6.82258193006526	7.37657930907586	6.90681488415303	8.03244899871347	8.17830971791887	8.05902584572753	7.03184158755424	7.16924991426911	7.32062243991287	7.25235911248806	6.5844370378014	7.27933160340593	6.96418648000237	7.47840366286605	6.83757219243549	7.43007830749785	6.37080286572221	6.72267784939427	7.73471783436876	7.37783143555926	7.2811159052914	7.73687542073327	7.50935143523202	7.50491288987842	7.49040560815709	7.36725390666231	7.56489398208732	7.45005797803911	8.12324309492953	6.24733173433127	7.22201181073155	5.92991214248296	6.72102523005124	7.1016010855314	7.34917742622095	6.31458320399719	7.17575855304226	7.46500710590424	6.90911109989934
BCL11B	5.44184015112551	5.62663984362285	5.42990242074195	5.40217409142159	5.22282857537686	5.43850606584238	5.33521100147699	5.22466716066491	5.46898787456543	5.21929215774146	5.32766300343191	5.57764022613731	5.24002682532017	5.30085836528497	5.45670705888889	5.22457039301818	5.36396846507694	5.65194018471592	5.71775990021598	5.74515381970277	5.35727402493368	5.44178736877274	5.47820707058272	5.48504238526607	5.18313429433376	5.28999478868563	5.52927296812162	5.7105499473349	5.39153566148773	5.35701261237214	5.439488170189	5.46632892570773	5.21223200012652	5.6165833176832	5.24454374096701	5.36495059431001	5.37504958517721	5.3211338095942	5.25019962295794	6.47438882616495	5.73839296389154	6.35760632012543	5.32033647181682	5.40264203647437	5.49720806666315	6.07488627239349	5.40554263208039	5.12398645532138	5.95717742006938
BCL2L1	7.57006884859273	6.91450413554716	7.30704107431268	7.58960388061066	7.47957782659956	7.27849366108986	7.26440329094066	7.56833771599808	7.07253084917705	7.43101168853505	6.97307936752256	7.70959759870178	7.2806654456177	6.80381656661638	7.07430341160258	7.05982538510358	6.83144124614195	6.91417889245362	7.16951624132834	7.29693755498752	7.08895037954451	7.38055704218546	7.32223307429483	7.05536587018836	6.80917644504391	6.56396905243247	7.31332781161257	7.2702002485285	6.62030064928142	6.52252796713497	6.68703843869489	6.69125208840745	6.56425591559507	7.4334647160612	6.51397759415946	7.08042499794651	6.4339945922368	6.81194745065811	6.46364190009134	8.20534917374307	7.99160372983087	9.02118569476021	7.05864930781018	6.76725370724276	7.16991658834428	8.42967709226003	6.73113115751634	6.65954676870252	9.02847803396298
BCL2L2	7.07154962844228	7.16679488021238	7.24714376755606	7.27512239797038	7.25641697702237	7.29500289039596	7.44944902971603	7.27809272915654	7.3659743246887	7.2762992272069	6.63943698313563	7.11199912540826	6.76607354399192	7.14060975174769	7.2450257271584	6.82601067105166	7.32393981294238	6.89240616288904	7.01369637983831	7.08057013886226	7.67331223497249	7.75745309786684	7.2253313676543	7.53681995387868	7.50447165374687	7.5241626846623	7.75268255028921	6.92724024267061	7.30613239004931	7.57116428282721	7.14970943719959	7.3238581420988	7.27897572456199	7.1507186596642	7.12004837030978	7.47265782766267	7.43179924165298	7.69913779538744	7.35153247714976	6.26088665297	7.00188259732019	5.85945116201709	7.12805779110798	7.02961756033806	7.41700042129846	6.7919167550446	7.60649080004056	7.3027288292606	6.92252152136886
BCL3	6.29561330573251	7.3937191414152	7.01144613959932	6.65120353645712	6.3771216986018	6.69603859404049	6.11293381086267	6.91294072798649	6.64290165344706	5.50377083530678	7.46213720474522	6.3815726842526	6.47055018365032	7.03372147167395	7.18773015122231	6.23765934158721	6.23925277089367	6.54978750105564	7.19925426627746	6.42548380007717	6.42515586000892	5.88826184514231	7.01933843807414	7.16316877407222	6.3549783850508	6.42418339254716	6.29797996211434	6.93250767768485	6.17398292834831	6.28668695628574	6.42646261070703	6.32962326518941	6.2947824365548	7.04605813726256	6.1383363346215	6.30022702532921	5.82414658415104	6.16597540131114	5.79728301907595	7.26518935872786	7.28965170599884	8.21563278872807	6.82009682718708	6.62501183017518	6.64175320771291	7.43340038759423	7.04072419932827	6.19539433877957	6.95413849832901
BCL6	7.48846844815998	8.23249651253546	8.80261503298868	7.92622564719157	6.34538358010325	6.82720769101697	7.20502727154148	7.20469777087946	8.62178597516409	6.61603307030705	8.43398616735826	7.07225407429233	6.4550955326738	9.00419883085777	8.3593778031732	6.93795521709671	8.72996013701415	8.62414335298386	8.02776688883392	7.68976185067193	6.42708797640244	6.09798742233315	8.27401359594948	8.52602276298781	6.86162164326727	7.38762872463897	7.99644117550042	8.77700175183906	6.71515226770341	7.13124311679404	7.22878779605851	7.04378176588475	6.571710861122	8.92866179448455	6.35414841507868	7.00018955293578	6.93997034068824	7.48056054229536	7.6651372907906	8.41816538840366	8.80395929974518	9.38337170493587	7.7528056167949	6.69847448284911	8.12204056231814	8.57992409089284	8.32724870326945	6.90545436894237	8.64518161355486
BECN1	7.18035855881663	6.6516383894612	6.71338382756995	7.36489673600266	6.65251788191208	7.1769248982678	7.07474931623197	6.68436387446709	7.07083204152133	6.8185909850767	6.72571598869603	6.74961861864335	7.04683268874164	7.31354900237277	7.4612689480968	6.8848219445362	7.34204596685727	7.25634953738502	6.79275389848214	7.16388250964747	7.05237007089433	7.26590990404034	7.15493564765403	7.32082739550797	6.90234657303259	6.63257306580191	6.85066250381375	6.70308287591376	6.89409806811464	6.80858194182676	6.70205372394473	6.91550576687237	6.62832267772556	7.04114066406793	6.89686922940542	6.91935576992085	7.18857408932051	7.08390637179474	7.06638403228126	6.99016371876467	7.28478116475366	7.6425027311981	7.04681676684975	7.30404646916176	6.93596267063552	7.56192691659069	7.20341126910051	7.07466311553069	7.30599966008534
BEST1	6.05970134369598	5.91344355518054	5.80918913120642	5.85732046603457	6.06995320952903	5.99253082946361	5.83365403038963	5.91733239912918	5.52282541392431	5.86459043680998	5.96974745324772	6.07327864153697	5.95080013044657	5.59798623033204	6.23873688534327	6.14488042648163	6.20326217500036	5.96385308241603	6.12788438788717	5.81933251168673	5.63772948335815	5.87547513386729	6.50667762569576	6.36557434357748	6.02718445028667	6.03309508150113	6.12757214408046	6.49379217466734	5.77919937283358	5.88879213277501	5.95604475169029	5.73027501378371	5.81064582884632	6.10278526594166	5.76241366397614	5.86282275624591	5.66277026499922	6.01587861201842	5.76316819284674	6.31658488245593	6.08110954013738	7.27646562340014	5.92719309348286	5.90975519629213	6.17080729962388	6.20486623044383	6.2777438574376	5.52353317287041	6.30595077025991
BEX3	6.86866437173188	7.05563239381036	6.73468745389842	6.87600966435057	7.43297893885018	7.35515918446604	7.03442376599288	7.18941725032494	6.94613841574204	7.31102349338858	7.0812149614845	7.56878531760437	7.30343532528104	7.01213225109718	7.15179924218303	7.67028292040408	6.85646829816104	6.88312990124486	6.60889270789359	7.0610380469307	7.37088376844593	7.37352723059844	6.74682223722734	6.99594671995199	6.79757949662242	7.08121474847494	7.13230967953132	7.04175460726006	7.15087448965839	7.28200913058586	7.02883681623366	7.23679151750481	7.08351125905334	6.97662051428555	6.8951905895481	7.12630506555355	7.39117403625223	6.71769299542602	6.46852418893687	6.70549233760421	7.14201462310678	6.19380257243088	7.28292741090882	6.87228443509347	7.10208060389807	6.83363244534447	7.05975614067404	7.00058649703531	7.10821899204634
BFAR	6.8716431430412	6.29499416725186	6.58137595448125	7.03389815718389	6.66721586371654	6.6549572883484	6.66467376283375	6.52857250612551	6.72537348280179	6.34705238031136	6.78289394057338	6.6485721544831	6.77127252651889	6.59196804149289	7.18176369186639	6.97680138289276	6.76579125074525	6.52333131765746	6.15800481132761	6.7122376588144	6.55323088468861	6.51411077665895	6.93184692952241	6.7849417440623	7.15051554411189	6.85760062728353	6.71873311646034	6.37433010781623	6.51461327708416	6.72383363669297	6.82317871771804	6.63547995041476	6.52266112086098	6.31577504149917	6.72056847377778	6.83939229821343	6.57713614824935	6.80292471032239	6.82133392896526	6.1866021030634	6.56267775787099	6.03540393367487	6.92799686067172	6.7428162866046	6.78914161071447	6.44168847588095	6.89743052187378	6.97285465344247	6.7261301911986
BID	5.85675938488837	5.64103701368006	5.78903477777287	5.78841527304249	5.82045768501768	5.67997061744984	5.70731185199355	5.74635342330064	5.51594875677442	5.6973550697806	5.69076344492446	5.94832413323995	5.84786917267514	6.0240122833398	5.8076965594446	5.91413063223855	5.9067406765443	5.77488196867479	6.23873833766216	5.87045813661373	5.57434186759738	5.65734272817436	5.8987956880434	5.98412128802096	5.46801867171532	5.50233573034891	5.69523973542927	6.28248870340505	5.67130062365063	5.67084733686304	5.79679051815557	5.72093134984607	5.65201845346925	6.29359933497878	5.69090519986113	5.52222682093847	5.63795728073071	5.68192207678669	5.62037779805247	6.65166155257743	6.09235547182835	6.94214164954903	5.97151014248961	5.76336765666609	5.91037150128339	6.58440555090882	5.88975360477981	5.50914926505846	6.02113313341564
BLVRB	5.74754166447057	6.3382325187178	7.28207658169482	6.89387808071918	6.28407642059401	6.64880786642056	6.58344920869125	6.86635179406465	7.11176378211466	6.4664272248454	6.33897845181217	5.51194751141458	5.87300761094477	6.31666013362842	5.31854197870453	6.44876352917055	5.62758205970489	6.67946707207147	7.06994677284389	6.73715753759058	6.24528789968641	6.37752691865755	6.27445523914857	6.07834942863687	6.0815252437382	6.68935589572253	6.93128422815757	6.9585295441363	6.15931074301694	6.18851530862718	6.31554985979409	6.47663024952158	6.82906308023735	6.33737975341008	5.50649722299433	6.14453038932206	6.19279088935779	6.00430073823884	6.01758604821012	8.06862629002221	6.88611718125704	8.23565020680928	6.88703149775174	6.46291456241302	6.60662575780545	7.4474999914978	6.16246151712458	5.71266478613618	5.65555336414405
BMI1	7.41645547878197	7.9737680448227	8.00009098978954	7.69976059943793	7.20970272666764	7.93163135631726	7.65591174932726	7.62844325738713	7.93528971600615	7.53867179135143	7.57356566673544	7.16384169928956	7.14757220050352	7.89786631956035	7.99564429669968	6.81597946371962	8.12128493247961	7.58407267284527	7.33509700825977	7.21551449018141	7.58774554556195	7.15348470101081	7.69600369807393	7.53562712181366	7.41536787852873	7.46242564752522	7.94505703216543	7.50191659212829	7.61177051440102	7.92431670320912	7.55214016096868	7.42444749549595	7.79814159951754	7.34760316502744	7.66664215273204	7.54543370158256	7.84050646847424	7.91376626269285	8.54621657342019	6.85089403410935	7.27486226056933	6.57772432892775	7.46242564752522	7.4956574843923	7.64122323135802	7.00229729088066	7.5037403370218	7.72601496896707	7.37185649212329
BMP1	8.02843571897598	6.9938788961985	8.13912559596488	7.86406182532299	7.40591977058879	7.69950681529394	7.73594454586701	7.27997063922195	8.53792468856797	7.88163458640399	7.00252410545727	6.8092701935582	7.59357256099627	7.18609781825673	6.80068586605477	6.25152558708205	7.83056163944524	7.7054648526532	7.16872445177056	7.16629602733126	7.93732617210444	7.14189081810292	7.52659425545403	6.7135488537194	8.23394582445483	8.07483646513917	7.67671158862444	6.89656695268774	7.51357970414213	8.13345965447289	7.73382562712568	7.86352906984745	7.73943895494223	6.78894891879041	7.49881574161378	7.94535169912385	6.91355710039932	7.5196388321113	7.87934230515609	6.04690564874042	6.36591460680017	5.42642785694182	7.36521835187464	7.74136105749502	7.29835771424703	6.16120786934724	7.95381063970411	7.73146429410671	7.15533751707132
BMPR2	6.25812766702474	7.00953339544719	6.59799203826538	6.43675973262581	6.42303040673945	7.00568351986879	6.51375642257896	6.30215670661323	6.2949128543416	6.45983176336941	6.95949745603972	7.05167871005879	6.22989604634112	7.04627815948128	7.04675515421792	6.64884294892563	6.88548242529558	6.13448250875988	6.78194873441678	6.90664805615174	6.66084057925051	6.69216862339399	6.92199273428963	7.37157240055404	6.54039648125505	6.87572362236598	6.50236996686508	6.23544406664717	6.97478158634534	6.76380792362541	6.70329276628801	6.87631146598985	6.86887012331435	6.49653829622886	6.93100664409167	6.85610966100642	6.62452499428087	6.99327972042839	7.35752624249146	5.87940490782914	6.68479603517303	5.13446393363512	6.28828639157652	6.70818585128134	6.77496900232661	5.98268767634159	6.56764025066833	7.28687277018032	6.49248465380106
BNC2	5.65133332975379	5.59412017152022	5.53212989787136	5.4163773855055	5.75353040586195	5.70355909423396	5.75615820759411	5.53678702146171	5.27568691820548	5.92548628423699	5.68386749843829	6.06212735214646	5.4357243515658	5.36469728477299	5.83915191336503	6.09652314998439	5.48643773879083	5.50497594663902	5.36935440836334	5.51443890478927	5.67677849188161	5.96589412070858	5.68444188133057	5.90865224333039	5.96460804430134	5.89801349682466	5.48389057754061	5.37947267092077	5.65502361420178	5.73307915762705	5.75230077207181	5.75828562389339	5.77443238293981	5.63100130640226	5.84224406067833	5.60588433500812	6.17446221498147	5.65695105113346	5.93541764314543	5.1535348586304	5.5841860677318	5.08054001471489	5.50654785302634	5.58446868311768	5.67413218249219	5.00386269232141	5.51277010177206	5.86101914281341	5.39417149714021
BNIP2	7.0502984559063	7.05861098612836	7.07849719880587	7.03786344053093	7.21035526797333	7.68361992971117	7.25301391416529	7.02790379998831	6.84431899921392	6.96534383001498	7.1467842771415	6.88267240390627	6.93879362053596	7.49035033446362	7.16324026924318	6.75543548631945	6.80157110949882	7.1808749274458	6.73718127285863	7.03346610930816	7.04847001233945	7.16771173288523	7.24153089833299	7.37648816689139	6.95608987516753	6.68168446949375	7.07767048342923	7.26136295479007	6.92760053789138	7.17537101407757	6.84399820113933	6.99077715969039	7.03802934802412	7.4728058171336	6.84526858784207	7.06476098839891	6.94145085145543	7.09252640243203	7.1540655117332	7.2967140703542	6.93395528822705	7.99917876370994	7.04082175752446	6.99566340684566	7.01939513183592	7.55307867033212	7.3214025758693	6.63695897045572	7.06459761272539
BNIP3L	7.14301244543737	7.95273986823991	7.90137601472115	7.74918820164268	6.70431685834655	7.43466531475737	7.11762914573333	7.13692791918478	7.47105426573015	7.23990448210176	6.94393412551698	7.07554155736484	6.94476763046943	7.32408014556989	7.14979393039614	6.99815965940572	7.79128839504886	7.43220802519151	6.62661783138484	7.58695283243135	7.01201471049418	7.1247650880766	7.2058300530516	7.72646765984877	7.26918353654166	7.14105311909962	7.75839694174275	6.92445621422536	7.2148029858388	7.36041829432149	7.25110782704472	7.05832185889187	7.44446650792697	7.30272534853144	7.10268136622968	7.33451519321172	7.1982167106115	7.70801442141627	7.78047782861353	7.70962773697513	7.53914611848016	7.39137051090004	7.16420272032318	7.04190187047202	7.17008851096071	7.66406467526588	7.16118335213165	6.94987427244117	7.71323744715646
BOD1	6.97356549819709	7.34521714186569	6.97510672080463	6.82412364627694	7.56536605091294	7.15050829539361	7.16610625375855	7.05522431332509	7.10412004096552	6.81555781121427	7.03663200102187	6.95676160428796	7.20058401042808	6.94077646255936	6.92482819543682	7.12515700372484	7.30035918358924	6.84980680940028	7.17206150263783	6.80745632433615	6.91511924758618	6.9554416293168	7.09771478596634	7.13298534666624	7.10699413024033	7.51733596312861	7.25592115990986	6.94852733715668	7.15751992261226	7.23388358131942	7.23776753489028	7.26578350156455	7.31365708724963	6.87991206356516	7.0645030460333	7.13674848685656	7.19628787755857	7.05835639667702	6.94740807432774	6.30283353549501	6.78612917986739	5.98431680597415	7.23934974862355	6.88320198977083	6.93166681396024	6.83934622297835	6.95147051499425	7.10366887846365	6.79834810895676
BORCS7	6.49564477168242	6.54330454091902	7.09427107979637	7.37556954660402	6.99576987070526	7.4608346161362	7.25616383580208	6.6891443313046	7.26729276416953	6.57631439793762	6.64143486368991	6.86103484163312	6.65764257641435	6.90246925571776	6.62193809287463	6.26496419947977	7.22792697194867	6.87973409966636	6.09557731798706	7.04750783030451	7.07714034152649	6.95118165607349	7.19155555567722	7.44079642535261	7.35632656976609	6.75995401027394	7.04680465783315	6.40238944914641	7.04018886103416	7.13013139735143	7.07915975535185	6.85689937180327	7.23902542496139	6.66585832461557	7.07810617800519	7.07316511526517	6.96631325980015	6.65697387237806	6.89400822942259	6.36766870017951	6.67281432416777	5.98864365245439	6.60597595067142	6.92242184869523	6.71093566722816	6.39962052364806	6.75460585098092	7.04145649854013	6.52022813341368
BPI	5.70951217401631	5.3292225426748	5.2926245654024	5.40721823194384	5.38545008455081	5.82702567918166	5.63693618520674	6.30719914055334	5.34295243334653	5.65975492404161	5.49023364377865	5.5737090301912	5.44650671002219	5.64594503779114	5.78197751943421	5.36191138550731	5.50527281258129	5.46239518237801	6.03173436517086	5.43017696304149	5.71765172415285	5.37105088037806	5.57262908987825	5.58232855380017	5.26331927006891	5.02489782013393	5.70827983850992	5.56872605442326	5.3349247621096	5.34961287805396	5.40636064756159	5.3086737401505	5.26307273808751	5.4723663417391	5.19177402080562	5.31831536497187	5.15022318700847	5.06419464724402	5.38229412139254	6.00032570164685	5.7058015433285	7.06700748875551	5.61098960661777	5.24850603450993	5.43774991502773	6.24208089420247	5.56317723121788	5.20612292357257	5.67234363156732
BRSK1	6.2574783985723	6.14471277468838	6.10594942399596	6.22342105313466	6.92203291227869	6.52066516015659	6.27767955478369	6.52428612211901	6.24636141009119	6.25049057724132	6.22605101498105	6.68593859446773	6.45487799860779	5.97925387070035	5.7845731684191	6.9093150774563	5.81859750573615	6.16285569988956	7.24235464209105	6.48155117310126	6.27028516930254	6.1683646189077	6.85174053695747	6.11006588601639	5.87606403874599	6.50656077638806	6.37940625433696	6.60182418455266	6.35024676225427	6.43641269042112	6.51394623714943	6.33002115722008	6.74001932843479	6.98059797826125	6.41984129533479	6.50988684931562	6.43588101333604	5.83077447209124	5.78248887177283	7.11419254600653	6.1337238849425	6.7207857434359	6.36430529355032	6.78070641670909	6.39223688739181	6.75160208969068	6.32050423250942	6.03113303444622	6.15439556609995
BST1	5.7760963679202	5.83646512029704	5.84764876140383	5.54973061506174	5.59085389367146	5.62249208256169	5.73629978115451	5.37005017318089	5.41462859602191	5.98112978821132	5.53962044735962	6.06212874765601	5.69439528297602	5.43781613320079	5.72909826213222	5.67181330608151	5.56700377802773	5.74916245595033	5.69123341585682	5.79452158672202	5.75035252390649	5.72819993637385	5.91732694421576	5.8484294693345	5.6712686552677	5.44653070017491	5.6833339958347	5.97221388754062	5.60339589680784	5.58281144439588	5.5522700944944	5.53669933976559	5.74053096398277	5.96685790411371	5.52648085804912	5.54062959639528	5.47765365755971	5.49006592188869	5.43190610116059	6.64018776312157	6.06117014917165	6.97109552062358	5.72273581572126	5.60909880399673	5.62918884366768	6.21926998625162	5.73279846002593	5.34086180373219	5.95014990732023
BTG1	8.68375256116905	9.2128813387741	9.38225631638486	9.08800963247892	8.73551638075462	9.2131729413825	9.24009207235671	8.89472983210359	8.80881874643575	9.44888145486168	8.72007162494882	8.70853253930545	8.86252735573649	8.83677521444026	8.19937038529173	8.25197683123833	9.11878592972156	8.67738349070073	8.97788579900828	8.66187379272221	9.24009207235671	8.88306109381254	8.93565156487594	9.18236434682682	8.33487755016435	8.46513663779632	8.68661028630838	9.2850071709067	8.64516230006543	8.59727173310887	8.32678621494382	8.11785357490464	8.36907962040075	9.17791949020482	8.40747044357898	8.64229311184807	8.89896855752102	8.20446321962362	8.41353052821017	9.53439181105732	9.27658851630023	9.72087875800496	8.96198408570293	8.33010990950852	8.96198408570293	9.38281113862497	8.9184197458303	8.62313651098615	9.23597005090109
BTG2	7.25909624522127	6.60677142450451	6.46700795481306	6.86464163225006	7.6454936979679	7.47846687327622	7.22078048924749	6.93097091070521	7.26152042048677	7.07213603623738	6.38950328021064	7.6908143495137	7.28557834942503	6.24949854189087	6.45647255804306	7.00193835437838	6.55783984888463	6.97746343844571	6.73927724101332	6.96692804167571	8.49387461801934	7.79535598310192	7.12608491349122	6.91083883008231	6.53360479086564	6.12228326850353	6.94975388403907	7.01021332409833	6.56930575781476	6.7855021518918	6.97655674932562	7.12157505507636	6.93087688127856	7.44543252286472	6.83483175954328	6.69993261863943	7.12771591729047	6.53512079220699	6.32766494325261	7.92816750765238	7.3102144260386	8.16185652050204	6.93732997444067	6.67218537482401	6.80135868049693	7.83568950440913	7.18135431202429	6.48765304171617	7.51655585068629
BTG3	6.29661340047384	6.39572652125672	6.36657181435723	6.14706136516274	6.74758392383589	6.83536907923513	6.63435379585718	6.68092166272987	6.76912297422269	7.08785098121603	6.41206362047364	6.89277741435326	6.29239833375448	6.17567506914057	6.10202733074928	6.94564449894936	6.50498533108518	6.23550642522467	5.65145255366871	5.98234083823287	6.82014965638384	6.88845870660307	6.3715181267839	5.85584127595569	6.87409091186577	6.29147687681955	6.93264971344898	6.35325182756291	6.4912437702783	6.66646551108416	6.58980582000899	6.31976176005836	6.55635930452431	6.16970447205617	6.56315246243788	6.85288921427729	6.69932287781643	6.9391016341079	6.62047314231316	5.56672675685888	6.18674288370058	5.03247987215103	6.11463653237387	6.43333968477412	6.76526781481461	6.24186059711988	6.56444753678719	6.31908024273633	5.8382166481507
BTK	6.76583541679518	6.21941735527206	6.0244784879988	6.35908686027953	6.74063189709459	6.13837998370109	6.46639976464456	6.353271637404	5.86922595767476	6.45595584038507	6.55071704631356	6.90084744927747	6.53680274718721	6.36279833749571	5.93128876161726	7.51339597887344	6.63163588096872	6.55301873761042	8.3846436770166	6.37224965738343	6.33247010230864	6.49196292361029	6.86824974628572	6.44561606747078	5.60223050515901	6.0162988491827	6.54168207623865	7.08208914367272	6.44592416798287	6.25791705400476	6.62453455270631	6.86031936295397	6.42604183427119	7.03545212895164	6.27121433015635	6.38610196720455	6.06806940183863	6.38962574067506	6.76842997585385	8.08027498226192	6.81994714838052	8.10043141864131	6.9855145790152	6.66037889262787	6.85524516683378	7.72052606312383	6.82883711737667	6.0300670921173	6.91823509019465
BTN3A2	6.10890764721118	6.03216288607183	5.96734135403697	6.19947868018191	6.56672295357197	6.46582520070494	6.00346473037388	6.08933411850048	6.07959215414842	6.19610474452623	6.26861730344301	6.87834534823683	6.08973324580253	6.4247005149097	5.87382338353029	6.87409984888076	6.43149382449968	5.9805858641009	6.51539029525535	6.31206516118037	6.02518051378742	6.03559040546128	6.27767504956299	6.23595402831612	5.74665118915287	6.10598360951549	6.0743189864239	6.49843495559219	6.26484431674968	5.97496033939718	5.90086055884482	6.2142050413124	5.87979958293622	6.60032262132279	5.72926593858041	6.11822293811157	6.00425067672223	5.86408741146563	6.58921924752346	7.1658369144197	6.06757852049208	6.95035517142757	6.23503181419501	6.57950099062238	6.64995402904739	7.00577246907784	6.1657077185001	6.18683273795074	6.6465391525905
BTN3A3	5.89129071616879	5.48062346152499	5.40849838775148	5.81647335481385	5.96240398795951	5.87045306452314	5.48941390700272	5.3955897825982	5.52495003339842	5.71879215110213	5.85045075923606	6.12872365050403	5.80006446172009	5.7774232674779	5.34835086177429	6.22250546253647	5.76045507476644	5.54567959441871	6.0159064360497	5.55832711920364	5.38585460676375	5.84787894190701	5.78256431539048	5.82287231870504	5.4324025977464	5.62126453003539	5.41805256235498	5.88161760313303	5.73824393113085	5.78333040177135	5.89311162317973	5.73479893943401	5.72310449725786	5.73748573043358	5.7882795048265	5.60672447177595	5.96909713570265	5.44556144500993	5.93502064675847	6.76522204865113	5.56673363923807	5.94877414269854	5.7622558257818	5.6861218874366	5.91631710237584	6.20631468827201	5.54318782057685	5.76581899090402	5.47332463687631
C10orf10	9.29873101160634	7.67727066705253	7.57280973199215	8.32432391991221	8.79601956956198	8.99549202767389	8.85705950333097	9.8464565114335	9.15346332180457	8.28969992264391	8.25142456559609	8.92383056364378	8.04329356943905	7.627218738314	7.69055975368169	7.87246889643754	7.79337316878088	9.29653770329548	7.71456568164411	8.58086047849832	9.37335958108835	8.95640087223093	9.04645506587968	7.94836258794046	9.3772017802212	9.20042990824104	8.57138819855528	7.96395925321351	8.87721439358462	8.69598832890033	8.60619709984054	8.72292437365441	9.23106548629842	8.28780270501547	9.14427776382638	9.18897383808864	8.59330642027579	8.81226923775531	9.09759290670706	7.50559634468143	8.16585144808109	5.6156038881764	8.01236904610615	9.24285349310457	8.35769570293141	7.73734676168224	9.02580758615822	8.64148830224663	8.41469234715175
C10orf105	5.19967430141596	5.62541959685672	5.48529644436357	5.18914697551075	5.47831061231004	5.6227449712057	5.5230505592506	5.40115611764606	5.82445934213802	5.51466070114779	5.25204407804693	5.6046327842438	5.11400472688644	5.54495566989206	5.60202101604975	5.6114213460904	5.6933076810788	5.51212967923395	5.23817104904334	5.49772917652018	5.74249275402061	5.52451744275684	5.44465303794656	5.36477944214904	5.3871216443404	5.39774663535888	5.5442114151848	5.57675004295739	5.45675140370259	5.2507466501159	5.35004726700732	5.34354009992802	5.35074443023753	5.58012323327285	5.72534354415513	5.31589464585532	5.38823580239989	5.54016433143988	5.14145211920211	5.95941353901989	5.45643214203642	6.31511571315149	5.47726326766004	5.33208018845894	5.49251522585792	5.68810534742483	5.79483647708896	5.31787257891833	5.42840971719171
C10orf54	6.84189437324447	5.81988208339539	6.92529612528963	6.68473627742299	6.62095632877198	7.00284980782243	7.35865431331434	7.67381477857604	7.97966000116787	6.79748961849044	6.84669876526256	6.36606686095288	7.28011989411613	5.91706272314058	5.90398676594688	7.09480635877302	7.46532843682698	5.51096849539711	7.08802448446438	6.37535063320833	8.70305468235396	8.29422252855549	7.9806564730405	6.94466616536837	5.91595197597647	6.11969852902781	6.87244159962524	8.25812966846892	6.51112994647978	5.86468233891995	6.67825880939677	6.75628075460425	6.14390112489631	7.92959614974664	6.07538486677273	6.20989670860693	6.09874817454237	6.61046756130501	6.34438981633179	8.4315101036758	7.83294125938025	9.3138622996907	7.15112084325234	6.47683528590476	7.14962586132626	8.602218118184	7.22624368503799	6.23726630566095	7.85679259069845
C12orf76	5.5210720404533	5.94620242727749	6.26554287382899	5.65283121653196	5.83356214630966	6.35375840104794	6.07907644732085	6.13263799617066	5.95872208762818	5.83158103732814	5.71561407184596	5.83674018885271	5.7332336954784	6.0010608466654	5.86339366310209	6.01658797366274	6.07557123064913	6.25216044287751	5.45800275974439	5.65516240099616	5.98702250789835	5.90140518360055	5.81859195758022	5.89342854826371	5.72117862568608	5.66711330996468	5.87579572105379	6.14361629839359	5.69928458099533	5.70267006981969	5.88068930402886	5.9004808164648	5.71560120486055	6.11560656215312	5.69129991987895	5.60610336577833	5.74122382745464	5.72916422292545	5.80630403443881	6.36352422842014	6.37302166430222	6.32834332194907	5.96540703121571	5.74771818075728	5.88906479649714	6.43041208891457	6.05333893671818	5.62968102768203	5.93825103914994
C14orf159	7.20261803858132	6.71643672387173	6.60771992513281	7.33298189804834	7.19871768930675	7.20912828699874	7.33886927327719	6.78616513202235	7.28986116715055	7.04019531525866	6.81815029324403	7.0893043147453	7.34268262591367	7.09192871332782	6.8364195872439	7.09549617820747	6.44463022758475	6.57403772675051	7.30750698524408	6.24985925433056	6.75204795044957	6.79232739388738	6.69129469546238	6.69768894836234	6.78176335376067	6.92293875884993	7.06109310554329	7.31248865828478	6.73834258238785	6.65125344277148	6.70215672337789	6.81515974688499	6.61897735487967	7.02801020959748	6.32114656240023	6.90018526543442	6.91123580561859	6.63500054400341	7.08822520369525	7.55345972376616	6.89435497106055	7.87383501154209	7.38880309757675	7.06982113059419	6.72797175680693	7.07791086409245	7.35515816614875	6.80961094096869	7.41683991281144
C14orf2	6.48280323197221	6.28368731727569	6.65732717974969	6.28110030993498	6.29045850539742	5.94018940415389	6.1319494963014	6.59879470234436	6.55646716980936	6.26026213722846	6.70772266738114	6.76475375576221	6.57285154963386	6.2973823787347	5.98363831333542	6.6230131834944	6.49703503565047	6.51138781084017	6.17934873249305	6.15845862295252	6.39879126477222	6.39322262185239	6.64838227301232	6.65118851826326	5.96063848104001	6.31312796834021	6.56101675990397	6.51009158557483	6.60888672487192	6.65581952059942	6.53108850485266	6.47322865451734	6.66950821348106	6.52189276691395	6.46758305668329	6.19943033262715	6.6050533639426	5.95093934396109	5.60403335291877	6.95769810518324	6.37065472840332	6.88290146134575	6.67336415680172	6.25447585244219	6.19092147575825	6.45846071151642	6.45717163334431	6.31322112070448	6.49238134516939
C15orf39	7.25372708732826	6.35839395412619	6.27553063764021	7.0629950169564	6.94340586561335	6.66338802453086	6.22536908703285	6.6280024383755	6.82857430806502	6.10875583674373	6.54554471210428	6.47706637389443	7.70293271859227	6.20737358828526	6.6981715222197	6.53363113926864	6.51188240253428	6.42323588666015	7.29791890891559	7.37334544674903	6.53693165205078	6.37138026754514	7.37547763642244	6.38441835137292	6.1814246986998	6.71915540164167	6.45961376948837	6.94553871302846	6.02619655785962	6.2308525967991	6.15604453445341	6.52804667935114	6.11786701614537	6.81418704733243	6.19358594898603	6.19482710413363	6.32572145261834	6.28186793139119	6.12814912554476	7.68551560022216	7.24646378887862	8.29610935588872	6.66297784025676	6.27256067925708	6.83604323430228	7.54531964549484	7.07663631360708	6.19029157129707	7.38198870937343
C16orf58	8.13214160085548	7.43355201812266	7.76554686362789	7.71846544562009	8.50857382569046	7.68223139507752	7.53534847293403	8.20078435084577	7.25025975005462	7.69085008469111	7.93767232077526	7.84305663835623	7.79948939766785	7.70057070871052	7.54673440308216	7.91649906513373	7.40651270545358	7.98446157981312	8.09674654164577	8.28826308471796	8.57664686568933	7.80501120219995	8.52919197928908	7.51496211509985	8.16770373790847	7.88698439920099	8.3407153992202	8.01105265307758	8.26991052785343	8.50120656644704	8.19301854719496	8.1107282443837	8.02064862472029	7.8278625621464	8.46634942058194	8.22888911348163	8.09046736368056	8.50804738953416	8.77458637006793	7.2219415972765	7.61010984771963	6.57450144700135	7.76829282525833	8.08154512372016	8.19783064750686	7.25703304368474	7.55325197494945	8.10268768959974	7.46089145361297
C16orf72	6.58700144497129	6.84412555511997	6.53042040737867	6.76721729186718	6.93907926940968	6.83028510383005	6.69121932452258	6.59437681857034	7.12749192588994	6.66133277046055	6.90388385325689	6.95659259751198	6.74472780808359	6.59987924709667	7.06023288756455	7.18150394901394	6.8435627756084	6.3037239341242	6.63614098232402	7.0474666786441	6.57226550776033	6.40477936311835	6.73918198619849	6.82299170346164	6.35478612321851	6.48700460568513	6.89537779258447	6.92497956277216	6.48931261679482	6.97910265832605	6.74012150472357	6.55534805808023	6.97118585117546	6.85138268223819	6.74134272933925	6.63276937413119	6.79114406233866	6.90793694550273	6.7934953192777	7.26217011456712	6.86980822591998	7.48010277092527	6.66285624970894	6.45721951078608	6.51961384126586	6.88234669605029	6.65634117150522	6.48836684930955	6.71736009658643
C17orf49	7.21539758183944	6.81650954524658	7.10656205278327	7.07994169440989	6.87839113808146	6.73607067964366	7.14603878509129	6.80025126969453	6.8060275227991	7.06730087029708	7.28329205938696	7.12307396822362	7.16847281861362	6.99971595684632	6.86604529156765	7.1037087686532	6.96453332430025	6.99803850960635	7.98921128688451	7.29507794955994	7.18960865383719	7.27127845467691	7.16145104377449	7.02579661480335	6.72678904064767	6.76866329698961	7.21594720747946	7.21820198236755	7.12855774152262	6.8806557824265	7.26128079290679	7.0991572085286	7.03124387824951	7.18651279639864	6.99606524934028	6.88676889497784	6.72525229298814	6.6717616171059	6.02574602627729	7.97979925371783	7.20088181049139	7.54395954916039	7.4731232928369	7.05458023370645	6.89346828664241	7.69450812054881	7.05623743678572	6.83590941717035	7.38397122530853
C17orf58	5.76764397077776	6.42646330804793	6.1594527086515	6.19844463925678	6.3051184742814	6.67586801497933	6.08552459361638	6.68237239288631	6.46586392225408	6.31081838915916	6.05438198861566	6.44168188456106	6.29030458191407	6.21038159524218	5.76595991895983	6.01727522558562	6.26012340833851	5.7577190781727	5.93313526009659	5.97597136957863	6.73322279527901	6.58028897763579	6.15713742481131	6.44364153687919	6.38553684376531	5.90249505685272	5.83752208994294	6.10799827548691	6.44515400344156	6.38472535203753	6.31715377944441	6.04699955686958	6.35616931693352	6.27142625875335	6.22854640223689	6.32663307921571	6.64870807696383	6.06549267468027	6.11457361050514	5.52588483774622	6.29402836454601	5.35520610336919	6.31954187821906	6.39104075014766	6.30248413888548	5.78255860248928	6.39720060598165	6.4525881608434	6.07309897825766
C17orf62	6.9496507826715	6.41092588416912	6.46251342951664	6.55120570585657	6.85331313635692	6.11097913114736	6.4726904119831	6.64473367879028	6.29814856046797	6.22164997596627	7.19645398549767	6.8976412083281	6.80808426466737	6.76316648165075	6.62013372830902	7.36058567841251	6.93242689363349	6.61456801866015	8.09129453201678	6.44433510364737	6.60433739908079	6.55261519946757	7.1668599702142	6.72571763420155	6.58454033705965	6.69516020391247	6.39476038577108	7.16419986391533	6.33364281773183	6.4491594558541	6.65172061902864	6.93880369964638	6.59122031475072	6.94963634982612	6.33870024669259	6.51676346073992	6.38143143450482	6.56192424381362	6.17986146351932	7.84852646737762	7.23074691030573	8.31038350720493	7.15072058966306	6.60861738182602	6.71829397194159	7.31706330839449	7.42570924653719	6.48270684873944	7.34128034144159
C19orf35	5.15207903426993	4.98167069523299	5.16024574698219	4.86787343198197	5.15953643578688	5.36447119726825	5.27676525397758	5.05252559962327	5.27615179164199	5.31065904801865	5.21946403306413	5.36884211177908	5.41193784548414	5.15451370828406	5.2774553944749	5.09427937983903	5.18242624455318	5.21681847674192	5.45645220621003	5.07750501447016	5.17868796307592	5.36889962850325	5.60690383938203	5.09564049476589	5.04549561729229	5.06276037678853	5.07434540169566	5.30388594847549	5.03555538560168	5.30508519951147	5.08289795513644	4.90877078884942	5.09319183593285	5.24478106537426	5.10796712849529	5.10918494378878	5.1594820149083	5.0273880405045	5.04622333618718	5.34837240699036	5.37119808982757	6.02284622667169	5.27633751852447	5.07294287203981	5.08615876697032	5.504823615477	5.02247779438971	5.04490898675456	5.13554433304547
C19orf38	5.28948654202914	5.55586335182263	5.91270879698263	5.30370692447367	5.60056949573034	5.42272281771884	5.30413318343496	5.44946639506332	5.28455711145929	5.49730642431019	5.74739344917457	5.55425798171367	6.00559493086616	5.50464260199337	5.49914657020859	5.48535113867526	5.63814329158337	5.67785259339606	5.55671456169512	5.72429500631278	5.80599076620154	5.49530443335079	5.58651647755009	5.4615525795983	5.25347750568065	5.37668008718022	5.53216697196646	5.90667566344511	5.38367394377157	5.16591382676501	5.40733538516031	5.35599757083188	5.36350130422672	5.52929113677157	5.35069355184334	5.36888890957649	5.48725973502845	5.5292117297284	5.35971159148241	6.40990781558239	5.7822007117802	7.04614630065385	5.64834783475426	5.38444665324425	5.50565987934661	6.20050633469856	5.61409646576671	5.37413906179891	5.75669108307099
C1orf162	8.00015714809636	8.3679032792407	7.54304307724441	8.6364325746078	7.92346171562575	8.13836645898716	8.14623037694298	8.19140661644364	8.23085324851607	7.54679402019408	7.76069193414129	8.13727069996765	7.58339490489638	7.56105767443562	7.58993438770474	9.14459223891129	8.47888742667539	7.67412531548057	10.3831148521508	8.33043850694389	7.65140064450466	7.4628317685462	8.40506315003356	8.67520588252569	7.37322112809338	7.40949806137376	7.96902512559104	8.56728398176562	7.77250517591682	7.33197075195302	8.0716193859728	8.15739581949465	8.04696617523823	8.82072031969475	7.81940144167603	7.9381220596197	7.25074355866817	7.44868544314363	7.48168098842113	9.48721302378978	8.42940386239304	9.25360673179448	8.38848542956079	8.41523302185545	8.39905245005697	9.11785618567943	8.45265701424639	7.37846564213622	8.53622683322719
C1orf53	5.71544278581091	5.52891126128089	5.76080697398901	5.68387474702423	5.92624554178528	5.6828240851839	6.01625342930379	5.61006254305091	5.73979056753163	5.98432514609826	5.55737336722756	5.73975628770964	5.64120177777475	6.00972358965931	5.34843051124574	5.95367906667547	5.91720765518115	6.11087678698168	5.59915676582184	5.54774979378124	6.15366058632953	6.21527681865864	5.66572663194536	5.22504305492146	5.66503140980283	5.78221731850786	5.65428913234704	5.57343057235118	5.88668757037199	6.24049977867177	5.50225496617369	5.79195498360938	5.96990720522488	5.63877282378801	5.98056647245797	5.949782886008	5.8979014968204	5.37596245871926	5.20491423505765	5.28536151713195	5.65229217051231	4.89408905924276	5.6080807372426	5.89736098707486	5.89503009775336	5.58227682085666	5.73692109255513	5.85576060262827	5.43027284021884
C1QTNF6	6.20861871612714	5.8682212540559	6.24136530155067	5.56888671808156	5.91243137906822	5.70943704902374	5.7189256827103	5.77166692105646	5.81810520940081	5.84612639757029	6.06625532494022	5.9807122348547	5.84979100282914	6.31957490503301	6.70571397631033	6.10098109235145	6.10291420578516	6.59135434615551	6.37997428968361	5.86495004866148	5.4172564040623	5.90139907852232	6.10119949550652	5.8444077340016	6.73416264226556	6.24886481074179	6.37172481675631	5.92902351809897	6.31910469449519	6.13178904586582	6.21674706740784	6.20264473272838	6.08692189741992	5.66737181801836	6.2328529795901	6.21710026723639	5.58751349516688	6.32321036532743	6.34848933637552	5.43838049024597	5.46449161909641	5.20242019724643	6.0678031748615	5.87701127966835	5.83254009515582	5.70112124952891	5.86266819891742	6.32981060893985	5.76081740566476
C2CD2	6.54009036968798	5.84566116827291	6.45774991586447	5.80373655273477	5.54695633943791	6.07663806745628	6.32498215972333	6.51318485017162	6.21249557318643	6.15461797057126	6.45430397608458	5.41420350073849	6.44971572263059	5.65719840689784	6.17488140806686	5.93254695261226	6.07642683017053	6.13779765818863	6.11300071158296	5.96271672813717	6.2578188428814	6.16276882984478	6.08450085030659	6.0310267213381	6.43191939528667	6.53063178847474	6.18054617488264	5.93035100381249	6.29847705419567	6.35886405460325	6.24893816417851	6.32406993653336	6.35668562109926	5.96878749718056	6.44480419015556	6.12948827165935	6.08714314468837	6.50357256993366	6.4826818284128	5.52587015943294	6.06695683835862	5.16149519052631	5.83193839065816	6.27608693362424	6.12201388385315	5.63845001303182	5.82262078663809	6.08974969856005	5.78727020786658
C2orf49	5.6954776399976	6.19606525616297	6.36348284452662	6.24717824352248	5.68994197760543	5.81010037979205	6.22065272541672	6.09201818825939	5.73605393395069	5.74985410639314	5.97552981277262	5.6836544948916	5.87195054732471	6.12521546043539	5.95484626133949	5.43618142170834	6.54678344007587	6.45138515357898	5.64531139570315	6.15262645670729	5.96842923473114	5.93616200344317	5.94516720576847	5.72902019493851	6.16688612335311	5.98847544404709	6.24380484898393	5.7785400330203	5.90520877109237	6.16317126292799	6.080775215191	5.79589950926071	6.22865712717261	5.69336049137017	5.97184679163286	6.05051158843677	5.86197639593994	5.83221701834282	5.53020069766096	5.83214952801586	5.65459115512453	5.39555749538538	5.87398774584291	6.01737865863941	5.96034451162464	5.84941548194605	6.26316300304973	5.69344919294274	5.59168052892702
C2orf88	5.80197017863552	5.87073678703732	4.89897663382517	5.19708667924587	5.83954594566427	5.47602552057506	5.50306010410929	6.06404691314294	6.09281595977797	6.12366508208738	5.9446146747588	5.58465277913102	5.56568638249053	5.7962892785927	5.9278460647068	5.34323988975486	5.85899876000092	5.8343642637833	5.19085674596549	6.78082429656203	5.80309661961611	6.24436707329758	5.31776946975754	6.27465548183959	5.39247724747026	5.26208150379891	5.67083812068187	6.22678521539781	5.65792852621776	5.34738063694555	5.48198183641916	5.81345815344192	5.37448061504622	6.18741770078183	5.21696683390925	5.52976596559703	5.3084384678989	5.25662377361095	5.19681781033045	6.28089582526726	6.40177951131826	7.2154289914767	5.82190090655835	5.3422945494785	5.78367731013833	6.48388118637498	5.96548283812548	5.42026585767144	6.13018804848608
C3AR1	6.01537792446664	6.09883218649163	5.94211120016366	5.9009627303557	6.29547968234571	6.42856906238748	6.01191333448595	6.63521634164613	6.74972879705264	5.67266792301861	5.59367428318786	6.48179865510333	5.8709769166894	6.01904319633934	6.13627044240236	6.68756009101855	6.34086223730679	6.17705694012278	6.85521780541989	6.2223939440865	6.16569976138997	5.85845009694579	5.79477563296249	5.99316219208061	5.3810437566184	5.88152185050867	5.71050741734229	6.52911949899796	6.42277632057826	6.2215554408242	6.27725507608732	6.18656546006284	6.55827465070173	6.80858159971028	6.29500078177906	6.31252521221521	6.0749458639602	6.08852247792623	6.33319023179417	6.37256962985764	5.73411359343026	5.6256307877536	5.83713574365751	6.19628067836673	6.3849344531535	6.45954694985573	6.378799525466	5.83419743618613	6.24892519561581
C5AR1	6.64455188634329	6.74589317528102	6.41197038848329	7.3313910959774	6.60717129348625	6.71472178152721	6.58488481456095	6.51812390333289	6.50385740400316	6.20250716332703	6.41468969360415	6.88256781526857	6.99613045131703	6.44430647329003	6.45220822222818	6.89632407133766	6.62181010030962	6.64395864346793	8.2515232770043	7.03244487866899	6.32140779448114	6.21413317797419	6.99019712374781	7.07658432410903	5.76064318124635	5.75072584511181	6.58800309154844	7.61245046858349	6.2755240111097	5.72842366172031	6.65788345163255	6.53671669351856	6.31335825436596	7.81694325054512	5.85555936725815	6.38221025299395	5.60832513841016	6.33641432221537	5.78178996484134	8.21031978976965	7.43699475662815	9.15218853640489	6.96771327266629	6.57577588310803	6.77210946538309	7.91521436148771	7.38223010447572	5.9467543499125	7.70358425028554
C5orf15	7.71563951678447	8.03527973242323	8.25191222123152	7.77304040386582	8.15794499915984	7.69814072224244	8.14875894065718	8.26449033968011	8.15199346829896	8.19363801168689	8.01989955348656	7.68860305977712	8.02921079901695	8.15245049624675	8.01690761541791	7.83467013400202	7.60892047132184	7.87203312234253	7.90159251091047	7.85231867636587	7.7946913723496	7.83467013400202	8.08475183270427	7.57389053696135	8.09291912557313	8.2237483582972	7.92500980983912	7.93882236289476	8.1876241548392	8.29046725453709	7.96575908608018	7.99686819545067	8.16631701973895	7.61864854284073	7.97390744484377	7.86745220539095	7.81705340925045	8.15698082630712	8.24063244603829	7.5645487531709	7.54096415553744	7.12114129514935	8.05642080095977	7.97144385703577	7.87927911041454	7.59208781141644	7.80393859214955	7.92887728728259	7.67677574674793
C7orf43	6.2909722467437	5.33620261154819	5.25076626476135	5.41702645747925	5.95662677104122	5.91103269783363	5.99792911683382	5.72064813013617	5.47261283231792	6.05164207643984	5.67103477798846	6.08285257022319	6.01777282555153	5.86959353785002	6.0160432053096	5.73408743119081	5.4836477827896	6.25697724281751	5.90567909971804	6.05139465071752	6.46723172189238	6.46922272945603	5.82764964517579	5.39428472664112	5.71713297487802	6.02370537235203	5.75215487736055	6.17695393803132	5.7054773414376	5.61958712432263	5.53993724013748	5.95666738725341	5.65380811814091	5.72861395233262	5.57328784887725	5.69377346048729	5.55551539613236	5.61359381864349	5.55844691483357	6.10127675381091	5.70196202786666	6.89834105647843	6.30118645125979	5.75508253626098	5.79399511794144	5.95618780700506	5.92564230849057	5.92915665711132	6.16807543126045
C8orf4	5.61383097422229	7.50658665950574	6.91098425301524	7.15438912043197	7.49871279346158	8.10083371069213	7.66002118938873	7.10464690232431	7.70500032748869	7.7706520527946	5.64657698862163	6.89740991394703	6.98967507840393	7.32097171268458	6.31112572562939	7.16626874571935	7.60136665406217	6.00568895665827	6.56649505795267	6.02176606449218	7.13649003938847	7.04702666096709	6.06540190862184	7.43030170192974	7.21736491833333	7.66867305233672	6.75687986402163	6.82606654385919	7.88098705909576	8.03414949124802	6.52103084305908	6.85269573908537	7.598253792616	6.62626789106292	6.5458116399907	7.2879360107711	7.30234502992543	6.67265231459231	7.58761324263771	5.39484419990357	5.98037528496253	4.94024195608239	7.04748202609819	7.52330218483221	6.50433867478684	5.67371280505114	6.44322647770334	7.18999636378933	6.38551212707661
C9orf78	7.63094808147009	7.97972722926487	7.87130950183917	8.51161184498859	7.67732999694632	8.16523461781669	7.60906575634719	7.94064675709283	8.03589533351724	8.30575525673987	8.31433961948628	7.75861801220173	7.59430636824386	7.94096519990259	8.06550064295628	7.89293964403156	7.88360070944037	8.24315994420007	7.40104286543628	7.51146866259265	7.63883300710105	8.11454581018909	7.42022880886297	7.58670675548303	7.5261587064778	7.41359295589687	8.1113461027258	7.77701362363068	7.60095437031131	7.99557158089421	7.82910968298362	7.77927984751833	7.87476578047282	8.56524291004664	7.85933472012655	7.7920159136701	7.59911785087062	7.4694993727262	7.27142430548099	8.63905492435266	8.46554867593228	8.87913266714783	7.89788481385922	7.59942891952461	7.87090778185122	8.3064543410068	7.32891315564324	7.68540810866023	8.92806479397502
CA1	6.52654752049504	5.86499061441844	6.14946255995945	6.85171938057638	6.30721949827749	7.8701980160771	5.91315964434187	9.52906595372199	6.38895381328847	7.67254024171744	5.89815237211494	7.09800678928615	5.88151994092863	7.2920687104016	6.09109177819649	5.69116802712862	6.55244545713068	5.9055153097102	6.48822980391401	6.16721351803796	6.10446284206892	5.72050562343843	6.53707270886977	6.37339479638386	4.84827146259752	5.07403216788697	7.32014747796477	6.78410043186802	5.80978967864876	5.40524542081721	5.39293569097445	6.0120970896383	6.52075781868556	8.45896368555732	5.4949881608747	6.50035828071789	4.69616672867829	5.22398748073318	4.69682408942113	9.25646296846303	8.28101019022442	8.60735080307209	6.74724180648727	4.8396022856823	6.36821020189297	8.15819143448443	6.31366318737098	4.73525926641397	9.5585675820585
CA2	5.0016332150654	7.19859470974957	7.22003149689105	7.01993427284927	5.43858284444749	6.4886380330936	6.7989335659432	5.9437984995828	6.95933407359779	5.66099651469537	6.23363112756392	5.0588772628538	6.23655688037991	6.99291697342526	8.37657585867126	5.70121430301256	6.2268291778541	6.32721676677569	7.12726491107938	6.06885473628218	5.53189954330829	5.10659278995339	6.27308131529607	5.96127299297228	5.02365885866637	5.34120225804128	5.84100034704569	7.01633730135521	6.10871775297098	5.88371026833934	5.63615554858308	6.28566188347189	5.55980566311418	6.54838763358345	5.63609340579211	5.53355731897423	5.49919042866282	5.38559533368863	5.68698738813761	7.90230177313316	6.77309741089093	7.89997262278966	5.95660520732145	5.41332643372461	6.08468198122559	7.91806966331795	6.87319788568467	6.15120270772679	6.91976595901576
CA4	5.81103407912223	6.22241818190209	6.75164106036936	8.07959108340488	6.99887133277453	6.58474492080444	5.26220921715504	6.4416719144764	5.53717381668793	5.47723285305907	5.99840646905678	5.72914761119993	6.10971125024422	6.67518105430747	5.51748300063743	5.47215597000862	6.42316212560078	6.14778339965592	5.44178669979748	6.43454293292233	5.53484243836869	4.97324100969146	6.9716802272628	6.71874101764062	5.23781605713596	5.17444881292368	6.33167002153628	7.48431615057666	5.62038445486838	5.42105094899594	5.73052689236127	5.765923955617	5.65674024917247	6.59027130520094	5.27213618962505	5.58817784591346	5.53639042172157	5.56078271596734	5.2893783390073	7.18851572699885	6.57063326629082	8.69227693349759	6.33912879899756	5.38123546769938	5.88605614549137	7.48874957810553	6.24595646391625	5.25024578941641	6.60819169582385
CAB39	8.84630781900675	8.55045629248515	8.81720535436034	8.62968910195255	8.71066370732908	9.04600299083206	9.20374234393005	8.64183605263925	8.72597115650523	8.69986748633167	8.59278921078159	8.77910433122848	8.4406883491403	8.45893283039456	8.93787721647887	8.39931912974272	8.9197904038118	9.15406700279052	8.43033906096555	8.38091511953876	9.11026355074032	9.08488614640359	8.85107448232764	8.82356018043255	8.62786492523665	8.45945111732493	8.64453225149379	8.77243968048382	8.67461329240947	8.61364701067036	8.63203883602547	8.66604459902616	8.54912507041893	8.7835295217	8.75477654330804	8.74272675924423	8.57449795506716	9.02354826998964	9.42729532344208	8.64924418334767	8.8223425501117	9.43191569732524	8.46970749783858	8.68468466918848	8.80323997061277	9.08670344795654	8.71785791538326	8.60601655051277	9.13183963972743
CABIN1	5.84993413932904	5.60695968928132	5.8453172623766	6.02600162286301	6.24390923038271	5.73878870547837	5.82987510107965	5.86018622753279	5.90394887270103	5.92822281288494	6.34693232428591	6.30663341041039	6.24477168556403	5.56962372627065	5.73770511265585	5.66415851115936	5.60355160025836	5.82836028066647	6.0982794998467	5.93622282060115	6.1043723283857	5.69378801980791	5.78138429441944	5.7352568527863	5.73796215822832	6.13356784425455	5.75288575785631	5.84081942887706	5.7484084891333	5.62328195233082	5.87338018155143	5.91100453442856	5.78099001361532	6.03311066156319	5.61148356558203	5.85380841787379	5.73667713867285	5.73890349878438	6.03293315702503	6.37201875441841	6.03262441242942	6.48615039575916	5.80533457218853	5.83678120063406	5.88384634009099	6.01983464395157	5.9822310628821	5.98524391916534	6.06960011840382
CABP5	5.62476827716453	5.63634884344398	5.29817964155532	5.29603179166746	5.47926121021642	5.37462186886176	5.55398686040569	5.91974617039925	5.73358616284647	5.28782920748436	5.59581305828775	5.55299274188716	5.48250251095627	5.88587042268847	5.36929299875138	5.12103890073842	5.35734314301168	5.46258778751655	5.75914557651194	5.7688126038004	5.63580041522488	5.648687514552	5.68090696566293	5.73017083172709	5.28640092656962	5.11978547380348	5.58326569195372	5.94938798795952	5.46805353015688	5.16557499407576	5.33594811126583	5.69489457612289	5.4291244606571	5.73766479308737	5.41381645374815	5.37953646202984	5.37292553279031	5.23517758793263	5.25417183488619	6.72202074750567	6.0413241504007	6.61970764309693	5.7515545158926	5.3425664612201	5.53306919471819	6.55717977315053	6.08859503085196	5.3139484748446	5.47611520912711
CACNB3	6.22205242794944	6.69701501314488	6.8476321587424	6.66136086069372	6.6698753596604	7.02805464091074	6.29211829670509	6.36662681592456	6.71000981215557	6.33208332608936	6.47171992521698	6.32366295107319	6.6171659473778	6.26216236181346	6.53376643338964	6.28733680001945	6.8517924373547	6.42975946808201	7.10856826817241	6.6507248542867	7.17658223480706	6.6211568028792	6.97447359444245	6.30011313865693	6.88926993027614	6.66498776155948	6.55315830793077	6.4214021358445	6.95268469383061	7.12145758078054	7.23652037738929	6.69554057702698	6.63691963223723	6.35958407340543	6.92091414993828	7.00786608991163	7.16828578714037	7.25683535708375	7.18504046702371	5.64833035700507	6.65670423593582	5.06025576900304	6.68404414322522	6.7815971011334	6.78975151596298	5.7623574806972	6.93589936174435	6.82525512662829	5.92053120742157
CALCRL	5.59988728201585	6.13804653554415	5.81572506188455	6.04287272106458	5.66750422133783	6.0735893906748	5.71734438733267	6.0648256523679	5.66654538782504	5.85221390924176	6.06392870500546	5.86734865821318	5.61749146531069	5.59881774462111	5.64777578378419	6.0410465812507	6.00254418351662	5.77898256167442	5.71621296378758	5.73290102304972	5.79761792902348	6.29214590158023	5.41393546668488	6.00488373728783	5.81465073230015	5.61212174727069	5.78495384489653	5.54630295981708	5.99450746091526	6.06644681083493	5.88158243367502	5.47584316351751	5.83028536290047	6.08512872784352	6.19879260369204	6.07898496033322	6.25483835471779	5.80525825859767	6.6933394345208	4.9997109275878	5.84875750630921	5.01540496310134	5.79798115672718	6.42624751903146	6.3691863152702	5.04256785967506	5.67741145971585	5.92647584044389	5.38049827778582
CALD1	7.64714476905014	7.77198214599123	6.99717405453013	7.49320283480743	7.8362893017953	8.20782285059531	7.45123975232299	8.23219735088893	7.72163427514411	8.57252140603808	7.65037291098237	8.55644168519442	7.71485392199539	7.83947770539406	8.39577960296559	8.8273484367214	7.05540064765054	7.20213941128898	6.94517207555223	7.20301365462538	7.93124901691923	8.01220593678584	7.37106706688007	7.38968944340356	7.95792708655082	8.60823324974117	7.60843246762501	7.2463977562685	7.39098346826598	7.98718135043997	7.33509529103681	7.31673404209033	7.34976236257433	7.50174488718587	7.90802358322973	8.02805380697906	8.49406584498498	8.4226146963294	8.72639210777854	6.21162524006323	7.9994423355976	5.86840912514892	7.37673051548828	7.84912944259716	8.2235886565036	7.07472736172118	7.54373972459974	7.98768725195065	7.92435715386127
CALR	7.87125775489735	8.15019596251497	7.4779796612567	7.35537515463781	7.25194100318281	7.54759747583195	7.59154767731291	7.9182379276247	7.73828262504343	8.06603492713229	7.72275135905688	7.63196155052495	7.94341480210491	8.11253997965406	7.95224825335727	7.8857672563813	7.81635248111638	7.98000216523775	8.49226129472844	8.08083461042649	7.90130757282535	7.95603447616199	7.70472771566348	7.89525668079009	7.94406953375574	8.15435002231487	7.62186229460161	7.36147954697667	7.84666320781659	7.68556942783029	7.90603155007033	8.19626667896902	8.0660804592279	7.50787578967338	7.50676251026123	7.87935407674974	7.33016059812717	7.14318494601633	6.65842766744284	7.50442724738661	7.30635534820575	6.99298968418088	7.77815154298349	7.8730492418298	7.58563385851288	7.49033507920496	8.12785903266685	7.98203348623445	7.73435786725315
CALU	8.91176140729149	8.06195705298832	8.3460936204152	7.98203726849033	7.65397809555934	7.51028568113795	7.81033402187741	8.19240488638891	8.16844307391523	7.42002481319521	8.52051113557231	8.33113906423484	8.92390708041174	8.25087405388588	8.8252357173839	9.01402671959728	7.83955314454732	8.53138574987765	8.13221005164823	8.93744981103109	8.30166886821877	7.74067686040351	8.35790975976862	8.78103111637648	8.74735614879003	8.6682952226709	8.98972814944596	7.90592642310936	8.57986671508163	8.14050569022507	8.55631519687202	8.55886249700376	8.4449741040227	7.88279086711324	8.05551917626729	8.45302166126127	8.11692419275683	8.895402159573	8.6094375063131	6.55593136457955	7.49484520765951	5.92276942230733	8.23069173185154	7.87374649952521	8.51335866666211	7.5250596160997	8.80819155936559	8.63336470210742	7.99500510587017
CAMK1D	5.64222991581905	5.59464573041762	5.57644715074236	5.65083475530811	5.78348413038484	5.66927294525411	5.66581225982751	5.81830085295019	5.74644880008313	5.68165089189132	5.53932187688377	5.67371468296762	5.65939628610345	5.58052459198756	5.59188317831346	5.70207664535597	5.74939576154183	5.69001159886886	5.74104362061733	5.63983166018321	5.48164211955071	5.70162692757158	5.71980433132852	5.67220705763326	5.45910200284648	5.46732140376289	5.59302761445698	5.99526906674392	5.46626787628433	5.51743627803332	5.55887101807464	5.58795732850722	5.50311969781022	5.76748333076862	5.4582058756285	5.56177894627302	5.40414526721127	5.45994319718856	5.4474192413198	6.10805587884642	5.82850987175215	6.53039666006033	5.61826954837237	5.54286391096353	5.58044447165121	6.08383658422685	5.74460961416987	5.53481060338907	5.92663644947862
CAMK1G	5.09744271974714	5.38869312056974	5.5795517240805	6.16076980468209	5.45235194392626	5.70748531287397	5.25474898063593	5.98495301898115	5.55121273526798	5.63146722751933	5.74504272309374	5.96931810420578	5.13102895362429	5.77640907975701	5.33783929218159	5.66183379215498	5.67114284118746	5.47928444564908	5.72022842481928	5.47455661555234	5.57793598997245	5.61575863074631	5.47830159924904	5.25190801468864	5.29921357801589	5.38079850183721	5.72492013677206	5.83612980750711	5.50813480651066	5.53449093115476	5.66392296109729	5.5347223380411	5.52563215301374	5.6493713869337	5.41057067733176	5.47885437064959	5.47058157446271	5.47460786766668	5.3191416299179	6.74154284165908	5.83023173118213	7.27964969690424	5.64712450071467	5.28315599290649	5.51794160641186	5.91243622827979	5.51430068032104	5.54001017201257	5.43680456688671
CAMKK2	6.21178376583123	5.45427628457318	5.74199625330369	5.28532342766797	5.91519231123978	5.66046910942405	5.49283673031166	5.7720798387285	5.89732791627257	5.54157298540061	6.02373612720236	5.83930180651928	5.8453891230884	5.56628163942491	5.58519330988297	5.93693466110428	5.88572343099438	5.73178152279143	5.51416927672322	5.59337420103618	5.92643155038439	5.81768185629772	5.85970091173247	5.42834483274526	5.65423735918373	5.51543180713771	5.31909177054572	5.3550247161495	5.38225462347832	5.44523349372182	5.8502117771155	5.63607517010288	5.37429220939566	5.76854786902675	5.68997224179058	5.95963735882577	5.85286638448665	5.77450712464759	5.66167457778401	5.6820811679343	5.73271630163941	6.37716635928307	5.64029832376723	5.86222603445047	5.8185259216994	5.75696728517321	5.9295787176522	5.74966101343582	5.68063371228851
CAMP	7.7222223702648	6.66393890619636	6.55889437148749	6.68024979038543	6.75929040804583	6.07675515444858	7.7602946585465	6.15729268735219	5.6507604160145	6.89978365988879	6.17558859304448	7.06658589519273	6.1672175146393	6.4185638217312	6.28990714669377	6.13606006504124	6.87844126971514	6.50292485367165	7.07495279395413	6.86052370242017	5.73784670790673	6.57120679585073	6.61878907714434	6.86658435514877	5.27792429317285	5.30745621970251	7.91510532444185	7.77416869294632	5.77590804844107	5.19623121468479	5.67639225499293	6.48155547213527	6.15622816807531	7.34128633847973	5.47421684529251	5.52699212645515	5.42742538714542	5.39087404717741	5.15145536007977	9.21574112902034	7.75801051822757	9.83243615209445	7.83686822794619	5.1777313829098	6.85486636750347	8.58751752061318	6.86877088256327	5.08222734448957	7.68880102840522
CAMSAP2	6.83681175060766	6.08354960333351	6.51081128500418	6.38884061769512	6.42920925365135	6.52045081677755	7.2289411668503	6.4534266404998	7.16934344915155	6.81614480011535	7.22785989214502	6.5202222669613	7.20560751306866	6.72149634895014	6.21328781917719	6.20119061832474	6.76836520966901	6.87607211519794	6.43161238742952	7.01802755308808	6.70147655867416	6.48579917810515	7.01351586322067	6.16626391756941	7.02472436723047	7.11220626974338	7.11846502171174	6.38153728994925	6.72815646146038	6.97473497650889	6.83623524545097	6.81695180188636	6.9434712166765	6.5545501568615	6.84990399974977	7.04299999797813	6.87329838210726	7.09280095114044	7.33936165368335	5.61423829863505	6.0957215750607	5.01858811130409	6.33774477617658	6.61329111283542	6.75158365632819	6.2077434852914	6.75455271976196	6.84458556057713	6.39490698165399
CAP1	9.70192852369433	9.39439158968528	9.34601430821512	9.37729272295876	9.26984552352914	9.66041462008792	9.47779634033138	9.0095733661024	9.38418749224529	9.44070311934207	9.63975734831419	9.69761943669327	9.84417679615509	9.74263652275097	9.90101849942616	10.0892684962929	9.57578256402521	9.97622968184971	9.94132457345218	9.66519712563901	9.34825008315318	9.7151667403725	9.63975734831419	9.59618204823135	9.34358586603044	9.44256904647367	9.63081346049478	9.69026959168847	9.63081346049478	9.40180462373295	9.52284616378304	9.75876151600182	9.618544036264	9.58747859289923	9.28775285628888	9.37823519471962	9.36390539529432	9.8768057986858	9.90076567501886	9.98876943855234	9.67215972630018	10.1100885024326	9.65528914836051	9.53778077376242	9.41738519435158	9.85483739507907	9.46500924059172	9.47354166290213	9.83004016236181
CAPZB	7.79614297523761	7.10230792489863	6.99562903556712	7.38787527229316	7.70978942813624	6.9581970782836	7.05070018119795	7.35079320353003	7.26781661078458	7.30702533043353	7.60836865623571	7.62972245866215	7.59003743136094	7.13597144163346	6.96932378044299	7.7391800638493	6.80701261636891	7.24628174969936	7.96836764738951	7.66453636644131	7.42195840804159	7.26783251480823	7.35759401125546	7.18170081098066	7.28874809745106	7.23503470936888	7.27263776760074	7.80889075118637	7.27154877294477	7.27107048843217	7.44160462617869	7.24542017733513	7.36726194423061	7.63439791170829	7.41479449939238	7.38537272573403	7.38874545617632	7.29073739236603	6.80831761052852	7.93114095171228	7.64882599947981	8.19609456419789	7.66673644477258	7.36538955252815	7.31654147241895	7.94027298440414	7.24967040948461	7.30443786678168	7.38893172519542
CARD19	6.56829702547087	6.18236952989157	6.09067526352959	6.59291862273269	6.52645611693326	6.26058848150904	6.35568761532692	6.03102249264195	6.91737216807595	6.52875990784869	6.0037749150284	6.50081780503269	6.6882974287423	5.77471711533383	6.46338120265693	6.27724014672867	6.56922006765409	6.55558365819143	6.41526432598553	6.37900486037926	6.71929696826612	6.87209251280428	6.38444248452524	6.227801641915	6.28557396695859	6.41570339977187	6.6909087959295	6.54934785197025	6.45412693792949	6.33592263061172	6.63347877254354	6.35794118979151	6.50548149244993	6.66669649887491	6.28634844693991	6.17883196336437	5.90840874781429	6.22118295482486	5.55984983323306	7.03519967263777	6.41161078628021	7.19746909156744	6.67573738627132	6.18428691513642	6.07505444519263	7.02046962325809	6.69750867172213	6.06850029171216	6.32053007426008
CARD8	6.06727453468454	5.98601346265797	6.14659660812807	5.88019956641906	5.58787130439927	5.91641348084504	6.13656093431437	6.36672375517992	6.35184001007426	6.52106012684213	6.08656305890384	7.04437238187124	5.64222996755859	5.77157022283012	5.96368051310533	6.19380836376513	6.48255866144425	6.04063607400635	5.57992353115073	5.86232440850398	6.39662321948579	6.67381280936994	5.84758730128113	6.06074012774021	5.85042811664951	6.0789379361365	5.94871555151141	6.71746101495372	5.76412839984316	5.81985440270414	6.21652717472793	6.20126195453742	6.2331969043006	5.81232668396596	5.87087205361753	5.6041761357776	5.90852099533468	5.55824218794608	5.85005182478556	7.03141354652692	7.03397703485004	7.09026465331795	6.08016935126125	5.96977472567698	6.04897945938868	6.66302475245641	6.32360760972052	5.7477700517879	6.31288329159815
CASC3	7.59515226146993	6.57892574844565	7.02862074075321	6.25480579837819	6.60925918910948	6.94034031734771	6.99747098043043	6.28992414826086	7.05749853132336	6.59713837991357	6.87374533573631	7.14593749087767	7.16593725711408	6.59591794112338	6.27945096333063	6.8474957836497	7.22853482441125	6.57742686122047	6.43332730105428	7.26625201545249	7.17001595985182	6.71967241057183	7.11212605404819	7.06982572706842	6.52858290757518	6.73523879682805	6.99548019660138	6.82261474861772	6.64937351641905	6.22255987699478	6.85630347385881	7.03078790195679	6.42581863927128	7.01635741137407	6.27558971662085	6.49000898753886	6.57325884748394	6.65464673902528	6.4274150158238	7.4558205690738	6.95670284450881	7.95617207138734	6.99896114511944	6.4463181861988	6.47016400208863	7.12352749059992	7.07269019646898	6.72690844248761	7.50140912779045
CASP1	6.05653773918371	5.94025756384491	6.4576467486351	6.00370893932824	6.62287122885158	6.73074568720789	6.46942261535337	6.46650933450782	6.49681694868108	6.91015276037878	6.0994674720499	6.84983605741315	6.03362309432523	5.70695182835025	5.57467938458273	5.98126710617627	6.48245413603886	6.40547469471468	6.33555409715112	5.86747894296605	6.20814701039654	6.43191189945609	6.15246426331763	6.23259431997579	5.73098513519832	5.62685901384672	6.28161352874432	6.84717564628073	6.06078266016305	5.88691410510724	6.33758039185845	6.0762576005335	6.20238087822968	7.03414883740047	6.07778659887315	6.1161841011187	6.0923265134678	5.92606943441701	6.08755642345789	7.46954872587261	6.93077340551175	7.42811650173474	6.23958578039012	6.40072271663476	6.5142704717578	7.09276499193446	6.41520770273212	5.7842577089711	6.70874559221847
CASP5	5.23920617445192	5.27043201169901	5.33207261736741	5.12693882803372	5.04305548393088	5.23833938421561	5.09823456238317	5.29093779173707	5.2802014126737	5.22809549960469	5.18928862571365	5.32399570834726	5.31851748107416	5.76576323219322	5.24078384566163	5.12215009299405	5.44853770548234	5.39327982791766	5.23709829819544	5.57694085912462	5.35358308608847	5.12845402198538	5.60879540030896	5.43126100009046	4.93576136321909	5.08568395772793	5.27078078144012	5.40937922517834	5.06423650578118	5.27414037841375	5.1925400984012	5.32812760883183	5.08584252551222	5.73818204441752	5.07243566571516	5.06660574957572	5.02673012466266	5.10134136730556	5.11037138533735	6.33469086650022	6.02278803479744	6.56361823676294	5.24315104049994	5.20070402104979	5.68597615150602	5.90559531464169	5.41331189168818	5.11526844071073	5.59735066954144
CAT	6.8647205647432	7.66530890041625	6.83939989915778	6.9990539700732	7.79453980360848	7.22966759226457	6.97693111193583	7.02081150090744	6.96580592861203	7.54077283394882	7.38528752347495	7.68908193040356	6.72510207743581	6.55851209088849	6.5354619414766	7.50998632433619	6.83234027821913	6.63365065623117	6.67650502087991	6.32522673753233	7.25411223470138	7.42713703285572	7.17174552540908	7.23512830947919	6.87884956174287	6.81788746353242	7.12727784825736	7.40648859526637	6.92412364791775	6.63572728526328	7.05932407793351	6.90765737559325	7.19228767969246	7.52237822865806	7.05041282706116	6.9277288887552	7.18661178890659	6.87225262402774	7.04857122052903	7.66744312001901	6.99118561089738	8.26813628215302	7.37788155990004	6.6486623903658	7.0379582258064	7.48454220559511	7.15253938776682	6.77656656925716	7.31122164121494
CAV1	8.11327899941927	8.00989611179736	7.95037283287741	7.98541035088556	8.38247315268206	8.82631487340021	8.24345997030293	7.95739011124631	7.74521097410548	8.38480377647169	7.41405224440908	8.42888968802666	7.57960878495561	7.57071563865847	7.6800346844008	7.94749917126104	7.60491470054718	7.47389527354407	7.05636953306263	7.39446932012791	7.49065427513123	8.69507517402675	7.20556089308173	7.57581743097846	7.62797345609362	7.76844986123985	7.54840577925911	7.65341203469356	8.10706228699403	7.61924379266954	8.36759371833482	8.23195539447286	7.79848329724033	7.89326519363959	7.94349563927263	8.15521401687651	8.50936024706592	8.56567364661298	8.32065527968633	6.51589541049354	7.86200856775869	5.71765065044565	7.90469153117	7.61860697974913	7.78468505547936	7.30706263834312	8.2501910580197	8.36221875332268	7.97555169869388
CAV2	6.45841598494737	7.0250045948626	6.87802888974057	6.77561886704854	7.02803059755761	7.08908325704649	6.55792511949325	6.80550173364008	6.59661807999696	7.33020381849849	6.17597454413193	6.57407414510124	6.24317875563633	7.07042162490071	7.32571554745807	6.76804243888332	6.58640686114647	6.08366245001385	6.1081849798136	6.67577471145317	6.37493662226342	7.11596376948768	6.33960276612552	6.78065994848729	6.80342331541453	6.74278374321413	6.28982102214324	6.72739319465713	6.86840655381141	6.8608908556196	6.54453940541964	6.45363240352476	6.66673127521039	6.6403311961189	7.07724635959028	6.7647137345441	6.99427741884311	7.10881152580458	7.22636091479058	5.82616227047943	6.38118231163165	5.55777631133914	6.84470123338262	6.59516517653336	6.85570182501856	6.36372528128059	6.44345770226441	7.05203706948254	6.6867378071229
CBL	6.36889593485115	6.55681351225571	6.04869968670391	6.49359015819133	6.17335605285248	6.29282983375	6.24299675449574	5.74402986351056	6.2025521661787	6.07231302303156	6.01536490756146	6.1261185034804	6.01254392506672	6.65439423409808	7.36333802616463	6.35874251540703	6.48801825790955	5.86609917429025	6.72796947974431	5.98140208185545	6.08366617244964	6.38098180526004	6.01003456365027	6.73715144666477	5.83631582860089	6.40613265704905	5.96600528912128	6.45705786482057	6.11956674474248	6.17911552656472	6.12286677267305	6.1886156778432	5.8881845028977	6.52697729430383	5.87066465227557	5.8118507172115	5.79601385744609	5.84208935726806	5.87204921395869	6.72946803718915	6.68586931240507	7.58385017986323	6.1678435105377	5.84709155410568	6.24048388438269	6.73026603118625	6.35575753189218	6.43863524256046	6.71534504026393
CBLB	7.58949728641802	7.13208866356906	6.98581170439958	7.08113736692885	7.29406651411657	7.88066146299665	7.72675420193282	7.92974501752583	6.54452655680129	7.2803461336801	8.23853554939953	7.8710417983024	7.86193978259462	7.98953277412343	7.76229671852042	6.67963247073798	6.93494007448448	6.90061256781826	7.01660501425773	7.22300610064197	7.07739072552047	7.77674064601331	7.36914143007791	7.82170153988117	7.88740677735924	7.90054322028962	7.0593411072298	7.16253060008337	7.22547618072904	7.91250824793319	7.45230795740356	7.27948522205793	7.43233792546649	7.55868485925849	7.47838194254581	7.89824136926103	7.49029299713009	7.78390344116092	7.59786930030257	6.54566251045429	7.61270489509946	6.16467468093948	7.55868485925849	7.85297496403593	7.6643451188262	6.80704704008498	7.37523143023506	8.01145885663035	7.17961807085394
CCDC24	5.44690964723769	5.61160007345609	6.02688046485044	5.8685985862144	5.98491530320404	5.95342842207504	5.84213938643721	6.0911288137856	6.1571758297474	5.6416608031589	5.34702086822839	5.39566209275864	5.67786000663374	5.36760235515388	5.30906152854138	5.5612439979093	5.59817088605946	5.57095862144575	5.72870838609672	5.42226901952159	6.2931440239158	5.65332054145334	6.16645274745331	5.2143773757941	5.84448243651779	5.83305053660711	5.92148864082564	5.66298654872466	5.85316153413809	6.13053333859489	5.78770403329009	5.88686034793662	5.82205417535438	5.72347593929023	5.84755100433518	5.87715080544602	6.06049080351135	5.83018884965224	5.62515902642085	5.36176603316317	5.9007698688947	4.9946405997687	5.74123106862592	5.98480408336498	5.85811380665113	5.54881998814813	5.63121400362698	5.70175047914306	5.29705191761545
CCDC3	5.76004242125176	5.86553036366019	5.53241270565235	5.54825319297577	6.40349859713614	6.06255937391221	5.71602144729987	5.96148148398161	5.62052148634807	6.60744097622333	6.32631715589238	6.81431842470643	6.15403948660554	5.590155177148	5.32323517534483	6.4830541987165	5.8799166423113	5.99540158530261	5.84217404962308	5.72641452974379	6.00029846832758	6.88788511867901	5.94188670616146	6.0918052330722	6.29510977326982	5.69918618051436	5.83459872943263	5.57353733663704	6.0618840848018	5.76508827093619	6.17176176263501	5.88867463427477	6.06283165840781	5.86225931748803	5.98344075068899	6.26097474748549	6.19333414162842	5.91107589695639	6.42355172168805	5.16733665887304	6.26232216991293	4.95606957806535	6.33501974456263	6.36183491017079	6.01638887729536	5.44256787669068	5.51856736593872	5.86664111576468	5.888518002498
CCDC6	7.10259275292312	7.89241535559308	7.68451597732106	7.56309819870693	8.09462011112645	7.86952922145972	8.12102603972086	7.9045381841221	7.18836107226066	7.79671640181844	7.56640257896654	7.59727742711911	7.2793115914767	7.7019986235404	8.64080653580041	8.03185144293509	7.76747484560086	8.05728500678401	8.21062278200236	7.82008290841245	7.77281423271589	8.08504177539595	7.52017036881446	7.98240512988783	7.68442648543775	8.69247700583493	7.77414964910746	7.56353598131988	8.00396819631055	8.3061535150588	7.78897048890927	7.78175348252074	7.76922254576317	7.66738350790988	7.87924424578938	7.83510172927545	8.10095071969267	7.9373718298473	8.56766834866601	7.35690823190156	7.7124201501501	6.82628979023346	7.50504415867662	7.8903709345642	7.86235938733732	7.02512076331863	7.75315369468447	7.47520106548834	7.45151426322173
CCDC88B	5.28464722507202	5.63433922318321	5.50992128621933	5.38972060227528	5.57095384072495	5.6986917428321	5.35750700064873	5.30210844714989	5.491059328196	5.73054546244999	5.72153765902736	5.67661942792674	5.47925101974046	5.66497263128898	5.88107544347981	5.51334795904976	5.51745850438244	5.61718307898337	6.23282926999103	5.43880224912314	5.63507403238396	5.49256677182862	5.6780909800443	5.8245463072565	5.29400153064736	5.53043229488407	5.69065742520554	5.48544581500186	5.5729748487418	5.30503642435341	5.50062961282714	5.4166817776181	5.30337797950361	5.61844527437142	5.36267901619552	5.29409831979684	5.39361338676949	5.47853469746276	5.52538529913742	6.38257792691311	5.68978353086549	6.76311935874714	5.52722801563721	5.51376315588018	5.62232800832956	5.96213330687458	6.00249810486893	5.5008269137857	5.61860162607443
CCDC88C	5.37760334212199	5.46094666335791	5.53384861899278	5.44396227956209	5.64205849846158	5.4288438233105	5.41165192354726	5.4957916669568	5.64264912083042	5.5770740751225	5.49724599489145	5.87479735348045	5.26975889012524	5.61929730927381	5.52822972510544	6.23333534073686	5.53199693805264	5.68223849847203	5.69690656493003	5.73499544249946	5.34639613317385	5.3320934941879	5.71916037790787	5.51454963402178	5.50679689419417	5.54816731359484	5.39045692153512	5.65758491748651	5.32181165786046	5.26441664737454	5.50737999799922	5.72911949327379	5.40613988679558	5.67341576461085	5.47989456246337	5.62799824913795	5.43568724477525	5.42312945384069	5.25901802338181	6.63312226312587	5.72613939292828	5.94447479745016	5.70496046371405	5.41101998830358	5.50117270356096	5.85540405329811	5.90126427840148	5.2206108570257	5.79936525053853
CCL3L3	6.05254213221597	6.68038677052415	6.27296949834373	6.04084328016062	6.07769723284753	6.23733367349989	6.55542340861837	6.01257121590882	6.6282222168694	5.68483089286816	5.52796706731914	6.30039376740712	5.81568332928785	6.22520217843613	6.49672539873157	6.01328640129006	5.96245543059692	6.65672384679913	7.75400347198546	6.39070137332484	6.21149870528369	5.61749751364167	5.49536874105319	7.24044755962924	5.83801492527783	6.0624334256988	6.27836279370852	6.55812415735297	6.04859420983834	6.57899248285165	6.42796812721331	6.1612149664674	6.88779829952387	7.07533822472249	6.61930511163747	6.23393110067461	6.8759461146566	6.17094911829815	5.47901932575852	6.51120842557368	6.31479936203656	7.8057186170045	6.75327020118984	6.56284823103784	6.31558337426538	6.76562939396529	6.60593190304566	5.93526544216591	6.01132062845478
CCL4L1	5.58713328478075	5.87684537583615	5.83479570143255	6.06187209237367	5.87752866217844	5.81753045911711	6.0193716126416	5.9245900710313	5.78451277227113	5.88493081739483	5.54299459364055	5.88411171169077	5.75723345345989	5.92346537176326	5.88085883797641	6.17095960231166	5.81578099078493	6.26300019424887	6.47239709382115	5.96042182010052	5.50754313878428	5.6347243891445	5.78697370415379	6.25209389949884	5.45925225306244	5.48280019259295	5.72054069329653	6.05050790444788	5.76338629956607	5.63170918796392	6.24105037198752	6.03042043515386	6.24901650027279	6.29945461565487	6.26650140462061	5.91636679804841	6.13998496695868	5.59799786106399	5.53558927114923	6.18260640172458	5.99244606619958	6.05897629040585	5.92658220834061	6.06486670407203	5.81479913534687	6.22763838955805	6.30412201769995	5.78376225961372	5.93224466701786
CCL5	7.18799218317129	8.13735047042481	8.52509226620607	9.14772909494028	7.08579338843334	8.01017673284838	7.54857631314736	7.98432142053722	8.11281497201684	7.70207824767207	8.33510845405072	8.14516459138906	7.94955737113492	8.29259420287406	7.43862583602337	8.00782770261986	8.08893168408191	7.86328895386578	9.68059290208339	8.21258335692723	6.7581596008464	7.30784066421807	7.22086114596138	8.39588761373891	6.44342627017409	7.08383146174621	7.75823621167445	9.25871286716412	8.06581438435256	7.69395497774051	7.93459488207119	9.00009188721912	7.11393999489132	9.01757833701888	7.09878114093035	7.53272708415349	7.79470609138823	6.93329581530848	6.48518541723122	9.92456952839368	9.1220295512491	8.92575201384914	8.57499960569079	7.50271167356003	8.12917655953552	9.55684775797113	8.87120044872906	7.98288056293686	8.82670097170973
CCND1	7.53778336401669	6.94440506671152	6.65250786618763	7.38800980870974	8.2864154909653	7.70265132058007	7.19785971761657	8.18849837502335	6.92537060243839	8.09913653657802	7.44819905781145	8.45616996173672	8.09268732857114	6.16887772699671	4.90558872421158	7.72492124197882	7.56615910301228	6.34391326305844	7.28690917254907	6.69309756908093	6.54369841108123	7.78787155825848	6.3840998904513	7.30975270030126	7.09667214589089	7.17025945967767	6.0329436780409	7.39119142311506	7.94892930403789	5.56343259801998	7.78059083642783	8.0913648104989	7.47814794413113	8.01523205124856	7.78092110919815	7.58300368587709	8.03371950927942	8.0407597912621	7.59474302629901	6.05118392006321	8.16542896781206	5.6611571839145	7.31811417555936	7.6098192942672	7.35069392321606	6.68083332246189	6.89272284738883	7.59365644842743	6.30087795153116
CCND3	8.21356726188609	8.70613109719751	8.59012005992141	8.62794896575487	8.82452442921781	7.89112429223925	8.42983327414143	8.72446087185189	8.42983327414143	8.50503646897669	8.76008693695364	8.78489944508096	9.00911082646777	8.73794231181204	7.98014390785798	8.84446775180616	9.39128651689454	8.32790185686712	9.00287779043386	9.38132083740078	8.2418372506541	8.90750396459442	7.88345408592693	9.8583096026063	7.9813909892116	7.62347725634169	8.8785447811235	9.41541346725942	8.83203181775758	8.2898273034369	8.66900303936568	8.63980616811168	8.43333410592447	8.94324432847085	8.66417707070451	8.51413392651985	8.49877117989972	9.09994625716501	8.64777738651675	9.69545931094061	9.13635768850675	9.2244179852445	8.51059456397349	8.56057036312801	8.75134583071437	9.39588383867932	8.49469421688011	8.3427063364639	8.92899600276059
CCNDBP1	5.91823183784994	5.94005568318236	5.54855978953846	5.4543458018929	5.92639938503171	6.37036091194439	5.81089093475102	5.76026054793301	5.65352205397442	5.71422528199944	5.76014549294529	5.7207367275554	5.40695459188344	5.9444546708583	5.94826525890879	6.05256907614485	5.98061322879335	5.68487236943308	5.25961652376918	6.28844429950501	6.33270333591595	5.72910338681424	5.70657310800006	5.74846155752575	5.68063255158278	5.35470409259532	6.12172847675172	5.99951733663072	5.89403680948851	5.67710316512327	5.60604170545104	5.70157577984372	5.9038133987186	6.11892478499472	5.97880436780724	5.78863743936114	5.54137183254092	5.73226728674818	5.93956212007133	6.06870086072689	5.95440630429809	6.3673832111959	5.40501672336774	5.85531830760421	5.89005917207491	6.21089833128265	5.41900781525242	5.58215417618644	5.88844075020912
CCNJL	5.28392131053136	5.34539375512929	5.44224010016858	5.5124270716739	5.50872855181864	5.25237660423683	5.67541364757948	5.53597170725482	5.55190792900621	5.55850364032234	5.47007727929472	5.75396939415769	5.69508812186253	5.33404585429346	5.48855346441009	5.7275955562063	5.78417242625592	5.2266914350145	5.61527386986473	5.53534819267622	5.65947742582809	5.55825783741615	5.46978026744974	5.31341889374893	5.256887641003	5.16775678774101	5.54161583040098	6.03787120623923	5.37390024690495	5.2621505157104	5.35135036143512	5.24706987464537	5.21648028360238	5.74922757882209	5.16415806679909	5.27699500807749	5.37682293431943	5.43283879458048	5.27301011455894	6.07471179222765	5.90745276288096	7.02641141853371	5.58371512376683	5.34919029540397	5.41652508688288	6.25833083293819	5.48482623587669	5.2690733768533	5.75699455580096
CCR1	6.67405983375312	6.37480904384659	6.20543849203082	6.82551446218741	6.49370804474003	6.76221037039041	6.37486067789697	7.3195477159254	6.36291423109008	6.59076699138034	6.36768864508752	6.72943654826501	6.1587803102217	7.11457100558897	7.44707780452922	6.74254224670702	6.54163207521744	6.19991622721546	6.74466254322639	6.23589797561129	5.84828345500116	6.1716761435298	6.90510469720546	6.80314058697557	5.82319512063103	6.14136334734209	6.48618660130174	6.31144892170693	6.39117428144403	6.63282343028342	6.97723185279844	7.09647388739554	6.76493085814833	7.13700938079222	6.25479493247222	6.47904176174767	6.05821258484106	6.26331255509133	6.17111228676454	7.72143852803332	6.40705680092983	7.57711089621289	6.77881038788233	7.32560692542501	6.82402046044728	7.0771706472163	6.92158731795944	6.49616034784046	6.53699455733382
CCR7	5.6166129922781	6.2398580673764	6.17197810732587	6.41967292139349	5.52272736053467	5.55726407127017	5.32212270325488	5.41444652128757	5.82022340424648	5.57104044692618	6.45111547289074	5.85140847615169	5.85723544237258	6.71432528542443	5.99509533753932	5.83600361636155	6.16502361608562	5.51690039431378	7.08683958956102	7.45959037318567	6.35299342279809	5.7215933950044	6.13499553738299	6.28520960135416	5.47070874873625	5.30105695768714	6.3967201118853	6.8551176582018	5.85201501349342	5.55236114376526	5.92153014451427	5.67564004714644	5.56479276416847	6.65299826273477	5.56393978892786	5.86838329801705	5.52771420318523	6.18754838860197	5.38356326839254	8.12207930647697	6.78547744922395	7.95463753948018	6.0206577169646	5.8146402152436	6.31430032127046	7.43568063195142	5.88248889408542	5.37329841199636	7.53076809234697
CCT8	8.13376171909929	7.79002656474799	7.8826315951935	7.89958457767748	8.08714101726835	8.40189121008274	8.56877372234244	7.8299189632134	7.98262308021248	8.24099060605688	8.17937242598475	8.45759479617976	8.03154745308666	8.10695315396235	8.16786679823286	8.10222306249621	8.26454461726311	8.35147319861864	7.56682954810357	7.83729636725962	8.02783103350308	8.04296398858826	8.38741555787897	8.18480705325251	8.22377912809667	7.97939772077709	8.39138837021698	7.802880701233	8.14164632007282	8.3082988819232	8.21949498831935	8.31040243734772	8.17703588226439	8.24831521919424	8.40612371890721	8.28604703139059	8.12681967783793	8.50078466398464	8.76408190355963	7.96061787786423	7.79548972801451	7.49094111990225	7.93805125479748	8.43310001037517	8.10965744241924	7.94916624385791	8.02831774706448	8.21293041187478	8.14472557525571
CD14	9.15919939885151	9.93357697950921	9.31192319399683	9.03022031147879	9.34366062768845	8.80967628619338	9.27083685610008	9.36590414361735	9.38030494572773	9.38826262603308	9.63642859941357	9.38349732985885	8.87543211811355	9.6429716920767	9.16398631816944	9.65635447621979	9.54335573051554	8.76608230873022	10.0669647817245	10.2790412753282	8.35536871860994	9.25742076694206	9.58610826798519	9.33019786685887	8.98174859877736	9.35345321080463	9.00573438571566	9.45013400649711	9.40926498439668	9.62251665569365	9.95853828239258	9.64835732392225	9.7735221893446	9.99964454537534	9.98405512904571	9.42144498021117	8.92024108738355	9.52735175586579	9.53994949129576	9.86744561008101	9.46401528847397	10.1540800441127	9.27784527534059	9.55925551839642	9.59549271799214	9.89400338167765	9.89127095370095	9.44021978339799	9.58757572071272
CD151	7.9261307071464	8.09651246384803	7.53629679703411	7.91774080080254	8.31233613343604	7.64114189584924	8.01561010374052	7.7474058266366	8.03516000559892	7.48329762043521	7.94350238378851	8.27254994758548	8.49013056129159	8.15707505532695	8.43569624371091	8.86585150152742	7.92298044479969	8.13415161283943	8.80965528004612	9.15626684868748	8.61347011760536	7.68676006620535	7.82751808169692	8.0488566541597	8.70320648837177	8.32389555619709	8.60990863420532	8.04581669917483	8.57793870321622	8.3652998313777	8.21867325328447	8.22877737343448	8.08152537954419	7.74560274638986	8.16570878251424	8.20473916426732	8.30357329153847	8.68973599428111	8.48897408707229	6.65886938604393	7.83848386495527	6.48806839434422	8.08093401485695	8.61052311615978	8.37156554798197	8.02124335651097	7.83937481692991	8.67455513481137	7.70658142410636
CD160	5.07644012724483	5.49090684238263	5.26956901148735	5.3064702104959	5.21811437343838	5.30573738029469	5.16257182624647	5.27683028501872	5.25399246589548	5.62149580733732	5.3414639227136	5.42820254933051	5.5559129433099	5.49078545685958	5.27967869147889	5.4867925583249	5.27699086918268	5.40089080664325	5.43480487287958	5.36693754176603	5.21662306558371	5.29545429241307	5.22401475876392	5.83650876730765	5.06123477920786	5.45779237776581	5.32879143242737	6.06271948473225	5.48804959185802	5.31542259434825	5.1882718298358	5.38695235603467	5.51873090281463	5.57952029490014	5.21170807501892	5.16592705152785	5.38083231205311	5.10062545522138	5.27008337726096	6.13086579231372	5.81768563729563	5.60397996504394	5.83717917976142	5.02401585197244	5.42998187635279	5.98267609500325	5.40460783472775	5.27821858040916	5.46192895333544
CD19	5.42319807719671	5.30590364098519	5.14651170301681	5.58202265227247	5.24519345326245	5.22856044661897	5.29059656594665	5.12101020455163	4.99862161840412	5.37487169971866	5.45674780468294	5.12057235339039	5.01012966082041	5.0217919057046	5.23036129824289	5.29533299497972	5.43495283046045	5.32281417276732	5.41859115989502	5.42856975227135	5.36140247965587	5.23596111698314	5.1388520091899	5.17909315429509	5.15523238330144	5.1720747313531	5.27846501834759	5.24356176163194	5.16811510648003	5.12922898765613	5.26041526355647	5.2441966028968	5.11452260626136	5.25679025486986	5.05056815813542	5.07969092023003	5.14613547047686	5.17949763375599	5.03842159056704	6.93070122119356	5.48564263019224	5.83352634844193	5.32889539560424	5.14372995189199	5.41171940817812	5.32440596176928	5.40095777982591	5.14964986992406	5.57639890536396
CD1D	5.50259619413933	5.31075560533689	5.52053288781993	5.71280383743038	5.48964295611416	5.39036195355649	5.40082592501498	5.31004463629772	5.44127876969315	5.38973737394522	5.51127281619187	5.55977278078925	5.34740173855479	5.54845793275888	5.56029778973786	5.41676628292016	5.53603875556075	5.50839431885295	6.07717322899988	5.54639410447814	5.52733497787293	5.44597669459536	5.48481417555766	5.68734995530126	5.3750881977417	5.2082130836679	5.53763686139348	5.68369049672407	5.42948722983551	5.33362246610311	5.34650832026835	5.48930955893721	5.44849319024767	5.92125453578269	5.2680358779293	5.50765313192856	5.21374429772749	5.50186701035028	5.32818428398464	6.02768679770749	5.65091906514333	6.35290227557628	5.64325369835432	5.41536079473536	5.61910260643824	6.14864506691958	5.73866074493638	5.21582914352811	5.71728200486583
CD2	6.37829994727984	6.65260489892625	6.69306146078375	6.74272469536413	6.46904672143003	6.56203741581376	6.12046361279891	6.31712012208912	6.46071451762169	6.01064351666369	6.3422344319191	6.75549524139909	6.20431363211369	6.58018897315439	6.36952446181808	6.63549280463497	7.2414689660936	6.70989086253524	7.74316442932573	6.5540869010261	6.17999349664144	6.06227018144841	6.37272534803356	6.72185293730958	5.86641495286805	6.24646187863028	6.21093221876707	6.94012787028426	6.57897490885669	6.43872398944661	6.86634405248644	6.65499644026254	6.08000121302716	7.11186281284659	6.95723820402279	6.37626888876666	6.65306238298963	6.28886164628465	5.92500661063811	8.20790614998382	7.14247978037119	7.65108265216911	6.63880361581966	6.59658510763918	6.14596938392263	7.5300667265162	6.65179450099961	6.37515610508935	7.0617081295569
CD247	6.68180902689844	6.8145869459474	6.69926912553259	7.4668931479103	6.61656943064763	6.85152173769573	6.38130704171617	6.67357553689005	6.74934975712582	6.80110895149967	6.61446989048088	7.30522624598146	6.74563693457497	6.774211020713	6.45497356173562	7.26938155568339	7.20302162521331	7.26646601056041	8.64852785231149	6.75343553452732	6.33929094651974	6.49037426416624	6.85670096173857	7.88448368426241	5.85131233713691	6.29013635278007	7.11362551090329	7.55074856043525	7.14589338492215	6.25063084224958	7.15866628955383	6.82841850725516	6.58726928370526	7.6796592616928	7.35990006927301	6.64049190099567	7.19429028796907	6.31702367694841	6.08955743800231	8.96815067317775	7.81529389741301	8.19512911880842	7.21923685607978	6.91070805986437	6.97631187813129	8.26481731242013	7.13053607753453	6.88264842929128	7.87565084989312
CD27	5.36191323129556	5.33074141655866	5.46228860249222	5.56138263324013	5.39518704098016	5.22562863075445	5.19966610660592	5.29074010475048	5.46857966492013	5.36967214655834	5.60370229365177	5.69602592478336	5.54454615978861	5.40721149486968	5.47911201972065	5.75403687188357	5.6821494032557	5.46531010314744	5.92678464391201	5.71232710733063	5.61430179219914	5.24282507275512	5.44688267939835	5.41700339514121	5.28771570020124	5.43905399853699	5.47173086512203	5.77244779757343	5.2572809719581	5.34375615007216	5.60782206521812	5.53010730164507	5.30789587446956	5.85540041188553	5.31194436048518	5.31371354051128	5.48997274656764	5.17504197648006	5.11067318597156	6.69277078703397	5.83443042510555	6.65105381935967	5.50914567758581	5.62086976791062	5.52836228058991	6.31938088240743	5.37133547378789	5.1717647191523	5.90493094827805
CD300A	6.34421217337765	6.73514989342329	6.33736151573146	6.82199573303478	6.4828785811626	6.36175350265601	6.1914476634355	5.93972863183912	6.31800538917771	6.15845007019105	6.35096226286004	6.45494772191909	6.02491024500871	6.35165090828427	6.12284846608317	6.85887898279332	7.00880993339729	6.56520750595447	7.07413806498452	6.37303717451459	6.4545867316504	6.18507769326136	6.47474627786576	7.38810052983267	5.73147224601128	5.60995111610472	6.68971790774606	7.31777743421905	6.0645759874827	5.94707898195372	6.81288396231169	6.37509079179054	6.69646005661673	7.25939746141485	6.51898271140306	6.29333747926244	6.05962543262557	6.03999773116314	5.74424269100838	7.70273436222042	6.84770122483302	8.16263004748903	6.88574892630107	6.49708441980741	6.52823958990208	7.75697138990416	6.97343120824085	5.73678390453228	7.28304743068075
CD300C	6.17132029132565	5.98306192370105	5.81434962487848	6.26406405758162	6.16508893068139	5.87728243747662	5.91749978232438	5.91481385101219	5.64860224555738	5.90362247054476	5.82163745183886	6.12672343648534	5.68253451113462	5.6977264873035	5.77884161293142	6.10538963071594	5.67795803284583	5.7815633566611	6.26482651340711	5.8928862564467	5.40070869165165	6.05150984859355	5.88713836343863	6.00848874012305	5.59276652217017	5.55144202282578	5.81100760771882	6.2323445671372	5.93322942873751	5.78755170312687	6.35890555831611	6.06583752170341	6.66879788489366	6.28783698758388	6.08909610667417	5.95960510527125	5.74617415086546	5.72581765353081	5.7114942966892	6.027510046794	5.905958367885	6.61704522972021	5.97472704812691	6.46184590163444	6.17268330431652	6.72295839789734	5.75527133000445	5.51513428177474	5.84421873377136
CD300LF	6.27150425341603	6.06236646502379	6.02853907431354	5.88699964951129	5.70536554768862	5.71902186095121	5.64654273520706	5.77539451430777	5.59801438974682	5.99066663463905	5.72937274580304	5.9522042718068	5.94124559554412	5.72802420861021	6.04297412032128	5.66817631073709	6.22563443276402	6.06502555244627	7.02387404612493	5.89195694820606	5.56050226360827	5.53290473485925	5.88929786078358	5.8614534167739	5.43259046721492	5.42067270581724	6.08980556374754	7.16619808822007	5.47992074004111	5.42822170466127	5.85688505783989	5.73614843167866	5.61175987286631	6.61210250160418	5.24212449084563	6.11982885140104	5.44861421543773	5.56762747851723	5.38502713181679	7.86898295305142	6.1771455304471	7.61317588828673	6.06486879708636	5.82519226220095	6.16041145207476	7.22151562894988	6.4752511306781	5.14828291407154	6.49231948206199
CD33	5.9295110371853	6.17979066921953	6.24975751313703	5.57805915275668	5.98027031657021	5.91761667371932	5.57476247975122	6.24651081644865	6.27629670143067	6.03072973805261	5.80288594454491	6.56385866600951	5.89421109855168	5.90152253569622	5.6188231687248	6.14732448580942	6.17862455515424	6.16967879439621	6.59362965614125	5.50972486853059	5.86559132763495	5.97453969887792	5.97237229454887	6.31792520963951	5.45904473786514	5.78114831498098	5.90698509810946	6.24420530126151	6.01471405527625	5.77529292205783	6.18356042709303	6.39173878993761	6.08916906509825	6.29939821627763	5.86409317760431	5.78975116659311	5.48575541543897	5.63064697324112	5.72299595177133	6.90923692228639	6.05492762380316	6.93422927083652	6.39828058059577	6.22892991656551	6.00342257906671	6.8165153278429	6.08149074921082	5.45481615426768	6.1514444840903
CD34	5.9656366708251	6.15008179670615	6.07543384826743	5.89752328923205	6.56083498148743	6.38467885315445	6.04924144969189	6.26900184986826	6.11052853624637	6.46321784161591	6.06743887677708	6.52387300469073	6.24101303725914	5.87356658928985	5.60573119692755	6.2198803551581	5.92050530545068	5.65594023347664	5.78668217422264	6.03537691218635	6.23725024509477	6.33386705167107	5.99421447956619	6.12737679586158	6.27349110407682	5.81670392973154	5.84004172088481	5.96708003013394	6.18262373868344	5.9786252869447	6.29080870419205	6.210026688829	6.14508659121649	6.16335243699342	6.31426053571354	6.14903200782215	6.4770208499022	6.26030841764578	6.25869664710834	5.72148364348341	6.44152217401708	5.2685333573267	6.10080718711341	6.36234983845138	6.16817368362697	5.75857831432169	6.16677174736705	6.23991628920348	6.01227061677905
CD37	6.121027490477	6.54861091003109	6.30433544562705	6.52719246935931	6.50704664824393	6.22358849505864	6.07987640996885	6.24783284464525	6.3327173017389	6.35002355771391	6.19540152921678	6.7233105480491	6.03581171992437	6.26289202971392	6.04878557910416	6.68470861836578	6.39322489776897	6.66573021778089	8.02383864151324	6.44905121560728	6.01530926352154	6.70351552941971	6.65741814776587	6.59251968785958	5.41261890406624	5.71582872786673	6.44719281748866	6.97928764189412	5.91611330756169	5.64583557297387	5.96008120188466	6.09913383051682	5.66705838214578	7.03429180515311	5.9709889910991	6.01497775757901	5.66273970096299	5.79438456918591	5.52499598848354	8.34344636427201	7.43173709838836	8.73663049071247	7.01755279911663	6.0144067881304	6.5934737059804	8.05222921802089	6.75575379850168	5.81217135750055	7.7234681635258
CD3D	5.70458758429899	6.06443848337197	5.92564541088146	6.14094957508106	5.80637481278684	5.98583538391603	5.73483431851125	5.7186248674029	6.06986161272095	5.86199923968456	5.7993437149151	6.38084155269179	5.78320878206952	6.12134928508789	5.9720451762539	6.40704979094545	6.07003534223012	6.20799339948776	7.22143224877053	6.10267428224466	5.64135210639355	5.73166351742427	5.97408193638272	6.28580215000469	5.47478593793102	5.95939120741397	6.04852169168655	6.67194891362018	6.01308804028005	5.83135048859303	6.25089447663954	6.15790855279969	5.77194250398071	6.53252103972722	5.65969306841517	6.06084727847899	6.05290311336823	5.46632761052864	5.29062096789927	7.93529543181546	6.61701286564833	7.26580107263052	6.19970157991838	5.99025245368624	5.97342351440854	6.97471585187436	6.05966840667907	5.66771468447004	6.76997225930688
CD3E	5.37139088276782	5.62576068918135	5.41442498059283	5.57154367493613	5.37234175514776	5.14342355182473	5.33060710196282	5.31091539940373	5.52316740319474	5.44765084763889	5.42969080443802	5.66718414776922	5.42935952076662	5.4592197139823	5.51374792282459	5.81707341153938	5.58777765974999	5.73263874468644	6.11682296287346	5.12822968282006	5.45938979938395	5.34865638859293	5.56464552803439	5.61535295876821	5.18093943754637	5.43094608735333	5.22174880231274	5.48701852929081	5.23166472192852	5.08426644592138	5.30542771632898	5.49825632293265	5.19629480352466	5.5412423984542	5.48198832319448	5.33668099460655	5.39353835751014	5.27570792378685	5.15612679935767	6.72203853348099	5.73874324244758	6.52043410030376	5.74648804456922	5.37862299473376	5.35268424665544	5.90130018808639	5.56462968728758	5.3371265910695	5.92353992619616
CD3G	5.74213894284929	5.72242615117747	5.41807649412932	5.71066429159246	5.43572126653346	5.46085139352748	5.69872900268548	5.67442977629008	6.02848575359385	5.57115806410963	5.63233806182857	5.54326551765577	5.2700950805405	5.81792432664631	5.83869684161198	5.62596057470351	5.58061911567848	5.63372289615961	5.72579789774297	6.0180605841689	5.52374133661466	5.36734737949534	5.55137141460682	5.52646286110576	5.2101583984282	5.3543226719893	5.54456544962824	5.76560190498729	5.45274680289044	5.51585306645381	5.6483457302267	5.41442551318681	5.40594974558178	5.84670825233043	5.398463034429	5.47053773469487	5.41977887419114	5.32490474948474	5.53163242103766	7.0743764328341	5.89563122327287	6.82326764167875	5.77810733398385	5.44257086211699	5.49625413201812	6.17733569494502	5.59900073707625	5.70528898225011	6.12985726697892
CD4	5.94568367042972	5.92906652527622	5.79784572070018	5.96036037569002	6.07324675223012	5.96082257858444	5.66522015635182	5.89770145985206	5.55411682704178	6.30824274013862	5.96462771892827	6.25372752289309	5.71981928903401	5.6036435020811	5.49297198726541	6.36477233761907	6.07797902369416	5.8424877191598	7.07910781510453	5.88038579125183	5.73001773135637	6.00434693952929	5.99607397445772	6.1114319465797	5.33787547974209	6.00339351626158	5.39669954471966	6.0958503557174	5.77760878759514	5.88934740318848	5.73825768053309	6.02327642117372	5.84675286397228	6.09694893757606	5.77645979462088	5.86000242699496	5.69810855599969	5.77819184446038	6.05587434105263	6.65645905607662	6.08867485654704	6.40251543916277	6.36317289247884	6.22337906432865	5.96761684264097	6.42882718804262	6.13528421310126	5.73909469528255	6.28092763296642
CD48	6.49363124439615	6.51910476011653	6.532797623298	7.15151043309866	6.2659205035807	6.38807028651329	6.13643638243827	6.07678586352131	6.37041121468616	6.30476416603111	6.49807755872523	7.06574904059774	6.11355198810971	6.58797828802699	6.34959655728392	6.79270226298718	7.18468808319812	6.73084049388694	9.46369196307192	6.37671472195249	6.11189940117401	6.56198538784109	6.40007128397697	7.06721276045507	5.42460191990522	5.71079156965798	6.55239045396537	7.77830037753808	6.14517352695326	6.25391326698098	6.54322678749662	6.34555180505428	6.09555690497127	7.79853856395573	5.83576513403098	6.42942703251805	5.98714969091681	5.87147280340187	5.55883469342099	8.94161486254992	8.25754336705129	9.10755469013574	7.54860454891007	6.67632147916024	7.73908666670828	8.69472135260061	7.31107890447789	5.47461757305513	7.57178488767142
CD52	7.57849066160685	7.59914292253469	7.66001067983843	8.14712950813469	7.27154451955987	7.16098969899729	7.36040083903136	7.24987548011317	8.00110321951756	7.10449699588503	7.66194041754578	7.83820943591379	7.48238677761614	7.47207485029314	6.55268004472719	7.70442446053949	7.66678685804746	7.72590164751017	10.9979269557509	7.41468356702707	6.89969437492813	6.83087197363987	7.51697439633907	7.81188545665391	5.97130324961849	6.25518912382972	7.62092825047378	8.78504541514094	7.73266772130617	7.13933456382573	7.65707817699253	7.92484193069305	7.17690456862548	8.88914185538413	7.40808202738183	7.64418838035719	7.26783095837391	6.07095230562934	5.86313466437084	10.0826236056446	8.12383345627793	9.44750817143025	8.5483418769282	7.30347962547295	7.38258174752137	8.9428471469833	8.66376978949442	6.88376279345956	8.81547741056799
CD53	6.72188363501588	6.9437638847029	6.75930349091082	6.57194250098396	6.56550451588425	6.65666888970392	6.55985906031993	7.06023136065604	6.95742566812098	6.44872145405545	6.28902730885897	7.21187435628767	6.4502690875636	6.42376875950874	6.65487229651499	7.37688301654988	7.13164075246581	7.13331492204695	7.98630021117404	6.60791767989038	6.59903657522749	6.79917770852667	6.81282824978701	6.96691998606069	5.82795784364537	6.13595860900743	6.54752708256192	7.56475474159142	6.52732896515274	6.34847972619002	6.77696461590969	6.96836873933478	6.71287194696381	7.52462985592186	6.36598615281208	6.38637073579017	6.28096063645412	6.27157427512924	6.21379963482569	8.28266759108856	7.08283169565728	8.3914039207597	7.05644125151914	6.83688592947927	6.76049534603415	7.92118970655732	7.24297871636444	6.29832883735593	7.37254074532223
CD58	6.27345254504981	6.4655660434694	6.82364714145231	6.44030216050302	6.34746921388107	6.73541223843481	6.16070750159427	6.48012784324119	6.57480189914834	6.49571385869452	6.22034832094657	6.7600944027356	6.16544923406136	6.32154754167475	5.83136566521021	6.50063308916841	6.96518912343794	6.29375642518312	6.64393314664987	6.52370086683602	6.25313324941542	6.4647531349388	6.29958005026303	6.67776913672938	6.13624424513645	5.56978872220457	6.26713656728647	6.61891175360676	6.32301484083765	6.45481796820806	6.38346113852179	6.23650700894289	6.65137878682629	7.01738950412433	6.45372238897781	6.49773873101643	6.23736742125149	6.10876004437001	6.15867982270385	6.59481880916293	6.56466565047611	7.3726954604767	6.30032729871134	6.35836686825678	6.53598975066621	6.93076688837496	6.42565260391241	6.24136152611135	6.30284787750258
CD6	5.91416174559794	6.07997944933927	5.80744130957214	6.13194352679041	5.88183818089294	5.72160837947014	5.59359804109467	5.55039585316367	5.58559956373074	5.5459715327129	5.91296568989196	6.05515120398615	5.52608811609888	5.73359853373506	5.89821795505607	6.3472940425897	5.63768620647298	6.03972680837545	7.06639359318738	5.93739487889069	5.55513247858743	5.55381385759034	6.05119534099488	6.12543717318635	5.45440022905693	5.61863693632213	5.777616846097	6.4793760096504	5.65620253313965	5.4879831493361	5.80647983331037	5.8144647595692	5.5264332675753	6.41581909105706	5.65808155862556	5.766423782079	5.73717958384194	5.70894573462608	5.58585185622944	8.11578631053636	6.39316825903396	7.42911247807891	5.7243386442986	5.91953360132298	5.96792782814808	6.86460699211954	5.99319960246601	5.43207188851107	6.60681886270838
CD69	5.80143170969401	5.76769096235767	5.57133577263033	5.79018902177695	5.43856789374096	5.54418378379258	5.56235750356614	5.41364188282624	5.59784294849948	5.92328901492666	5.16727579742773	5.82986232387551	5.7922514670574	5.7212581858295	5.45335744315962	5.77446564486004	5.55995026044017	5.93960142149631	6.09802968971383	5.62366602897434	5.58572474088763	5.53167767860453	5.33169408671506	6.05019533044242	5.35393454550892	5.43028290044305	5.37574889950145	5.86711493878502	5.55303797994141	5.728832545867	5.75453602886839	5.67174849715334	5.54153780144071	5.82573530322545	5.66234054477076	5.62468942383323	5.80495811310328	5.47961695173492	5.49498129571808	6.29490547047153	5.89892223949572	5.85220135130681	5.81254278603893	5.85893161222574	5.48086277300516	6.22651058924984	5.48945823325497	5.38007418370738	5.69173533260955
CD7	6.30753752713823	6.78348497007357	5.95436267302204	6.4713677279278	6.56623671992012	6.22222223441296	6.1580531470635	6.43355317795177	6.45509271398559	6.42484371338157	6.33535024038204	7.14924502195922	6.51015900610684	5.97764410196991	5.95779026875612	6.65529801891214	6.31203135137151	6.23145475657368	7.24881525181631	6.24653243179736	6.24853792843689	6.5817077258018	6.32710902659519	6.80614830798742	5.80504118409803	5.9010190466935	6.37756104008661	7.14225773202414	6.81654114668769	6.62375764970945	7.15859112797503	6.16583819893825	6.5678017633479	7.13939536964858	7.79869562392948	6.40269705970139	7.36640086612896	6.13497652553555	6.1170925671683	7.39459527488374	6.91228860815719	6.99823658947822	6.53138909507537	6.50796343220626	6.51928095848314	7.00533814676442	6.03707091158361	6.20115274571519	6.48266576018857
CD79A	5.42216230669384	5.42181286600623	5.50903237674381	5.68163392736383	5.5271529771619	5.53568983993054	5.65374398932501	5.49621104093683	5.34319800260841	5.47182096246901	5.51682486263318	5.53901534095323	5.48986036611994	5.53288596737072	5.27014775337812	5.41132525230725	5.51036018415009	5.4878612253215	5.39853672339932	5.50571285822812	5.27393742234563	5.50213252548099	5.36014358869246	5.67203750110937	5.22397723378576	5.25033510765782	5.67362894064239	5.76349342979938	5.4530255670262	5.29559151686548	5.42260412968474	5.38994550853294	5.32722714301799	5.44263314862461	5.33418579469038	5.29917138161238	5.36542389832958	5.27787319405775	5.23061743502208	6.62842797981523	5.6742068463319	6.19391147161806	5.49010666474799	5.32950417174225	5.50125335663638	5.86497224805157	5.36806447328397	5.18672532802212	5.96402608630996
CD79B	5.78964761893429	5.9541370105978	5.52557809019101	6.06039626425827	5.82655569946912	5.75563272271163	5.4854103735844	5.96124062220037	5.84392013349005	5.86744923463655	5.58676654072688	6.17806841073029	5.46291493313139	5.64107635231798	5.75867390471933	5.83820303078847	5.7366260286903	5.79438848012354	5.77661496915976	5.89811686352935	6.71337263670267	5.78612038502148	5.87981467547721	5.68285968818547	5.72503645951348	5.61225030619032	5.98841410225488	6.10236200886118	5.74410275258707	5.81385505611335	5.67573993593595	5.69768721493055	5.94452079212098	5.81653201769302	5.78578143152949	5.73982073712937	5.58107576118904	5.530155465904	5.4898051289271	7.37394683594666	5.95256509130444	6.81607534269781	6.04249895857758	5.72318620206925	5.73040847657465	6.24961704517436	5.75596985647828	5.54516560532896	6.22242315857612
CD86	6.02386895952201	6.25577129411709	6.09663578265961	6.19114649314331	6.17719424946583	6.32530480994768	6.15408693172185	6.33069206514425	6.20880541632176	6.05676572136803	5.96208240570964	6.20670720133507	5.9089222975075	6.11980988455892	6.06491330887813	6.32632883366273	6.10674245149946	6.12609316050617	6.93976356174868	6.29987109801963	6.02222718237016	6.08689650611416	6.09521105401258	6.2747992130397	5.65527986017184	5.72638623952113	5.97638640744246	6.21336731226601	5.99044651437208	6.05394794834346	6.26954206473077	6.22088137056292	6.26523146478239	6.55491473756467	6.40757930907399	6.11504834483907	6.05765408695169	6.09962493169427	6.34791380793271	6.38155634573479	5.99534539029003	6.49497346260908	6.00718063127763	6.46888949287303	6.23573549442289	6.62845079004539	6.11213560064692	6.12803866102405	6.20919428796765
CD8A	5.9491911072708	6.22929942788392	5.97259623856829	6.5315796628243	5.73963369531321	5.88799260709598	5.93238412263224	5.71016908134586	5.96250137690084	5.74964483828281	5.86655117090405	6.14655781024221	5.7560514907813	6.11003989100083	5.96294434714066	6.3214595301129	6.09207132637656	6.10983631512704	7.21134954967873	5.99870185061821	5.81408258986107	5.78782130214297	5.77483425223876	6.08862251157363	5.34056117646662	5.6828993265206	5.60853388110105	6.31443343229805	5.84767173923056	5.83713084131186	6.74633292022141	6.38971213267559	5.57669249008089	6.25484199524448	5.34033224230935	6.1457232279995	6.50251773252103	5.67007932392242	5.59221317123352	8.33759747917232	6.84590811111356	6.64269120105332	6.06060780387264	6.1031554341473	5.8862573816236	7.38931466448897	5.84007317258787	5.82643887166607	6.44692736966862
CD96	5.66308751716569	6.20344019808025	5.89458582053407	5.99671145728067	5.85910627283921	5.73859725028218	5.88132635899184	5.65429588221072	5.7671604239352	5.83336760471448	5.75180851207137	6.17652545598128	5.8921520235252	5.91727826426651	5.9585950925746	6.12806089481675	5.92068116683132	6.14627529097176	6.3363320277137	5.97823167196415	5.74369678415408	5.73412431319983	5.80607179404669	6.26127990173134	5.34661132397557	5.66736373471125	5.64051480761191	6.3599020732504	6.02373158620246	5.76263025944415	6.29415438085041	5.70305573687859	5.81817997179145	6.25298754172603	6.45064869063535	5.7645605350388	6.24624224934156	5.59510229019642	5.74230575665644	7.11554835951216	6.34979921495177	6.70629930888155	5.71202223822258	5.98311134915753	5.80636956200524	6.59447046273628	5.60250693873956	5.89386951152101	6.13960519493392
CD99L2	7.99354903439835	6.68033459048092	7.8945675620427	7.57995464625853	7.43548385237839	7.16068052221308	7.79305654395791	7.42286568730683	7.79143213650042	6.69253209442028	7.65678911899771	6.41836988068497	7.80555287847016	6.91796799714578	6.54739424445115	6.84492471975346	7.27041800377901	7.36562568515341	7.58904257020784	7.07327875444724	7.32093411934947	6.84340473848967	7.89529274394337	7.02899044540987	7.75834922467646	7.93665761412053	7.27650285994142	7.03749013831321	7.38125455228799	7.50645822707628	7.48451156041932	7.48066616738533	7.22513994422668	6.70207628273257	7.36908019340871	7.40005446482504	7.4611426645444	7.94394965778632	7.83907416815964	6.36765184572394	6.64868990527283	5.9824786810569	6.95149853224691	7.37172312138865	7.12557382244642	6.58652831595813	7.02091137930178	7.72744356958206	6.9889716810344
CDA	6.62482645277109	6.34171001825709	6.34182850341569	7.01365251770221	5.85360655543578	6.25365194592635	6.27521624479177	5.88343848536804	7.75202842661495	6.17317419320088	7.00718849404963	5.65868257397395	7.40064094125661	6.42407036850256	6.94177152148414	6.36467253953569	5.80491958972309	6.5203724724101	7.47963104699075	6.79850979971764	5.73186963748184	5.81171546936144	6.45581122599006	7.7036574213252	5.91025330482033	6.55470298557447	6.56201474784835	7.64827275693778	6.61312975979697	6.15458715826632	6.21818649936782	6.12695209151622	6.20872985234961	6.71750656488834	5.8200600479189	5.76343490102365	5.59491637018278	5.9432562727807	5.61606747500462	7.67458694638953	7.40690400278247	8.58222877758135	7.00566927008161	6.51963573198705	5.90045719328467	7.53615464368871	6.56214370643599	6.3102866365614	7.04191421900611
CDC16	7.1443173527691	7.92458919097533	8.1163279756399	7.60314690020996	7.49836276371272	7.59781344903449	7.86476667046414	7.86780652051353	7.8624455070079	7.66260693019897	7.69102576018399	7.71358669202017	7.23843616052821	7.59644077733743	7.58702015577863	7.60402426087661	7.773451342833	7.67279151587817	7.60609291282715	7.25773058437458	7.6784811631246	7.51712631098241	7.66183640132319	7.29300449932465	7.94425335993955	7.98722664064508	7.85335704255168	7.52167664894123	7.92278350320605	8.02341055521738	7.95127110877979	7.90236583822982	7.71142252326091	7.53742470321173	7.85897531988649	7.94831593693915	7.73085858179453	8.06877275668368	8.27967069696462	7.39842308217342	7.45341468912257	6.77063980324372	7.50588247893181	7.76993147486793	7.84893118646593	7.1826384421301	7.61452770897655	7.69806997771388	7.39060818984623
CDC34	6.90150658883723	6.509897954548	6.12587066321156	6.476326610362	6.72197211282052	6.19332031617916	6.04434527466544	6.78155860672462	5.97512419247711	6.43173674582324	7.01892830448254	6.55778907985845	7.20778786063694	6.89043777151463	6.33411515550486	7.10295226746011	6.54787267546353	6.33957534264948	7.29388268245286	6.75583535164613	6.36556280033175	6.06564000452949	6.50447299441721	6.14697164449951	6.14492080346813	6.37958439828934	6.86351164051874	6.78191434502372	6.44099217289913	6.31416032851174	6.45305223547626	6.38365751024869	6.3315881807577	6.8195978491746	6.21771987907564	6.39810108380319	6.17254214697484	6.23739618599114	6.252608183366	7.59456118911026	6.52747478104607	8.41162390875118	6.9225601211443	6.16944982323711	6.49699955804166	7.36486859783973	6.54072427055485	6.11446420891997	7.9042425086785
CDC42EP4	7.4383160936165	8.04366250131939	8.38949544839462	8.1256554481497	8.01097975570901	8.25634518263262	7.72975970439033	8.5240581077535	8.41347527759979	7.94438228664646	8.03739606075923	8.11941306302355	7.9121119219192	6.93788231065029	6.7838794221047	7.77123127262722	7.97604267631132	7.46205021777437	7.29252813578605	7.29221885364881	8.33454939860603	7.9015876695389	8.04366250131939	7.66326189556874	7.76987703714971	7.79345749282967	7.27505555396526	7.71390978548539	7.8713014873933	7.97046196913826	7.98072440066878	7.66587885244738	7.87054810598413	7.64591424510434	7.9837799932877	7.88044245142006	8.59101783796097	8.12758119172941	8.40485901267672	6.85124313679856	8.36672624934575	6.57995412441349	7.47340137521742	8.19277067318163	8.0872418239665	7.03123436884605	7.48459597283162	7.87054810598413	7.70211382123874
CDC42SE1	6.11765453972353	5.9401989920778	6.27496215581813	5.88690553574973	5.48049179126895	6.19298065503362	6.42590499390677	5.98453960109808	5.74040364847808	5.82354879222774	5.84480071855017	5.26640704379319	5.06151133492339	6.51002313419631	6.27029830829639	5.67314928240923	6.2138573292566	6.26679850810356	6.47696991225647	5.89382089586818	6.6721086621768	6.12099351758803	6.40024274959179	6.24835754778771	5.83321720371095	5.79785231784997	5.77068752974251	6.50121111733968	5.90648707779178	6.0876871441795	5.71423627615564	5.23786224307852	5.60544437230059	5.87807921096761	5.65567929413128	5.98156950136746	5.93629563633221	6.00442479356155	5.83804363273595	7.04357761951231	6.2163031045051	7.42943957307835	6.07238695606517	5.65141154689934	5.90449252280934	6.75483294976302	5.21196117348534	5.58510338271841	6.74577020228873
CDC42SE2	6.01998731669628	6.24192157749096	5.73629046817659	6.18198696203517	5.9654911897537	6.11424003069052	5.86411899988761	5.83211225896727	5.75884098645295	5.86703600736288	5.72283020910641	5.94693301645408	5.88226995530045	6.43378898019671	6.93529796242209	6.2927151554325	6.06348971345307	6.11541491855304	6.37805616438579	6.12948700758096	5.78862289116335	5.93588850796021	6.07523190456113	6.29619522081254	5.80241117903867	5.87023190699975	5.81572769306083	6.43227833514029	6.05545069075202	6.18645799407329	5.86461609594153	5.74475316680192	5.76368501511763	6.16014916600516	6.03203534747142	5.76714871045153	6.07450506758815	5.95901168665709	5.89464321167781	6.55088212878412	6.65932272993894	7.01784404125968	6.07143661016641	6.102972686086	6.18142145209019	6.86916497864781	5.80012366214782	5.63803988404967	6.36260394613885
CDH5	6.61397574387566	7.00219611226914	6.56215682720028	6.09308630695659	6.94212842696824	7.63055375229961	6.26104401511143	7.14621967234091	6.2871250341163	7.22104158666077	6.22318668481784	7.19121770884877	6.5701518755106	5.42869208516927	5.28803741284084	6.16605536490676	6.83849374178665	5.47060454587492	5.49409861716264	6.24587426268824	6.82150198272321	7.43800020678412	6.69073361924605	6.71347660023702	6.64991285832379	6.46636445354886	5.36261556808327	5.78330541396403	6.7014365597012	6.55244349857915	6.397792114451	6.76517132069236	6.28412414047206	6.75981239484749	6.77506842748271	6.41934209876586	6.74019290831672	6.3500736848799	6.9383607725828	5.03212549219953	6.81195377995816	4.71244960400064	6.30825064042048	6.74623846424429	6.56774581027085	5.33025706290681	6.15549480866643	6.61152201980732	6.1475782565988
CDK11A	5.63628764549664	5.70530003779815	5.7664317458834	5.67868211997764	5.71258580422399	5.58051385085568	5.98930915991676	6.14845267595098	5.91117190046483	6.18687762042333	6.09987296792242	5.66421452761089	5.73333086039732	6.14480832895982	6.40076210713626	6.2079537147271	5.55999881988432	5.61316109149637	5.90478409061477	5.79485198241401	5.80218679152584	5.74907356259978	5.36693002581724	5.6272363423752	5.70454466647112	5.77190151989176	5.72435617931189	5.91130544327427	5.43416107842959	5.89704775754843	5.77590466503732	5.60822679945746	5.74044987248946	5.79116719267931	5.78728237649633	5.76576749915381	5.61367852012888	5.70790081938576	5.41479425346434	5.72126149523392	6.16568217632851	6.96406200088621	5.65743542537433	5.71969554501131	5.83057837134719	5.82061965317339	5.91190376794799	5.84655946115714	6.07158584016083
CDK2AP1	8.4954655313541	9.26866875840168	8.92478523208876	9.33731549351222	9.02659355651305	8.76321654168423	8.79017285110229	9.03920316068682	9.06938372964585	8.90785832434752	8.80170099868193	8.74795084253584	8.75485596171173	8.90054079988151	9.36348448374005	8.87590316292795	8.71059692095466	8.40681668482375	8.49760254058474	8.39809368808114	8.80326984334621	8.98895220094178	8.66974380297244	8.92677227575936	8.91686243718062	8.56343072623518	8.71197114798398	9.04440868876562	8.78062799022066	9.17362952071123	8.85940089811704	8.82159234085108	8.9947228035608	9.05745098358789	8.86090687738333	8.95262777779497	8.84314756211409	9.25893595914997	8.89997565638825	8.31969260184706	9.04440868876562	8.20486954131823	8.72381608927195	8.83632636190797	9.22945648645353	8.81458444112807	8.77107964350007	8.92705851691898	8.69153612382227
CDK4	7.46779511658815	7.22549574824151	7.58759563967703	7.0131929846977	7.57509507062637	6.90371296603073	7.42894341123208	7.03230312193288	7.07942787680136	7.55718400166187	7.45466088433275	7.29535890478796	7.48216059290447	7.25590794433643	7.61552758551571	7.23593333256731	7.35561733383207	7.27713156230086	7.2840734919031	7.42925912667493	7.19854647300016	7.48657177624609	7.14031829481092	7.40898432927832	7.60631705817172	7.44566091523027	7.57818390514182	7.3647972454571	7.31389626153768	7.76594589835349	7.56870096675829	7.22993387307665	7.51567533394951	7.2492882570692	7.48848729945852	7.29279359503046	7.62825837729549	7.63761336978986	7.11203126925868	7.02661011087889	7.48213203102245	6.66730349938466	7.64773790544241	7.43674019162976	7.56955456196043	7.33578901725827	6.79825378216229	7.28796994161791	7.21044967537174
CDK5RAP3	6.57451026130422	7.11178962251138	6.82322754983504	7.16502837950384	6.67358857944125	6.74580788230437	7.1528818309791	7.03775769682411	6.88714762339866	6.99659925958331	6.93489828823493	6.66296635139061	6.72364968710773	7.4443069890667	7.08672952441788	7.01219206361057	6.95457476556954	7.32404215362609	7.60186923687911	6.82836168572949	6.88209883758941	7.08969650636504	6.78529928504956	7.19137529426654	7.23303752031593	7.28506892294715	6.90152624415539	7.16552440313872	6.83944384327617	6.84633561763513	7.02301694451629	7.08946829311236	6.64321487785853	7.21897276178622	6.86513778935181	7.06623220615064	6.75511077531537	6.8091111208447	7.41420445193537	7.54118277445839	6.92721070592033	7.40362897130652	7.37379370097046	6.98372913593643	6.90519809503693	6.92548930353108	7.35549562036667	7.18486291262461	7.03465229686415
CDKN1B	6.42441917687988	6.45552336319115	6.76853783214313	6.51847170994886	6.42518598952034	6.88336816056818	6.26525520770008	6.53414309470562	6.63238031408892	6.54929345354136	6.46775363752737	6.75726801000304	6.58394718842435	6.78797924353255	6.50559855228782	6.53758987879657	6.93943635839662	6.66972743967504	5.9371600901524	6.35403299927257	6.54500240098768	6.24887330129027	6.99838023914305	6.96282027113952	6.39433247285449	6.38057022816387	6.75859740436537	7.05432628231323	6.46518614130104	6.51121029770561	6.46022323904136	6.22387996107111	6.54121553505685	6.91238830898755	6.37725553260534	6.49329050317641	6.69159142664778	6.54335032837796	6.50778309657021	7.36377755922656	6.76574572745575	7.72316490520689	6.4181489659314	6.30584496155328	6.66263952275999	6.96286768623617	6.57686011444869	6.45410996725819	6.65105051079591
CDKN1C	8.86060550543404	9.10329126481198	6.97004808554285	9.41433521144383	9.08953911639389	8.93499112857145	8.0090197613384	8.53682585883212	7.74987244865631	8.15756262480786	8.84732787712241	8.21070409001101	8.81159724225808	9.53412871000195	10.4159281558198	10.1033572579985	7.75337423939807	8.09057473438617	9.49796817809222	9.33890171425824	8.93499112857145	8.40797765375519	8.67888884102038	8.53625706192522	9.39021869293363	10.0033311048855	9.29783534066744	8.08945726845122	8.75386915139768	9.6091585378444	8.16322516744021	8.49471352787275	9.19795525454739	7.70227117645012	8.99661413199338	8.89692906130128	7.85078205156782	9.37922114814512	8.52849095733423	6.94425567479757	7.26978849126312	6.69628977145859	8.93028805960183	8.87420408388472	8.33697728700106	8.13622405076139	9.40801527074883	9.25460534301165	9.21534381464684
CDKN2D	6.17867361560716	5.88487573183808	6.03393309880821	6.48913544485705	6.10044907132051	6.01743018930294	6.06864194131795	6.25427913115594	6.08653142273824	6.1685871082365	6.03219068712723	6.1285428063558	6.12049221686822	6.11754721462984	5.91109848651525	6.05566584438938	6.1389972764417	6.21078247321168	6.12351167561974	6.03175778981518	6.21640061635194	5.91990924733186	6.24113939721888	5.97478850354997	5.42520379115164	5.55167285488813	6.29305338213232	6.75674354425163	5.70086995233087	5.45970262396089	5.60961436385624	5.93703016100702	5.77710371947146	6.50087889584239	5.56866156085079	5.71186139362332	5.39818420470927	5.67707134170337	5.39247815914976	7.31036031874515	6.87730224679856	7.55536665459826	6.17643584488354	5.58434486559342	6.04372960739993	7.24513602074673	6.55983227565705	5.43443266344551	6.81652990317341
CDR2L	8.58462932718482	7.75424633955146	8.06114182651832	8.52260458965888	8.23832054832707	8.39218452832355	8.81587023965901	7.77880979090289	7.47165595023827	7.00521270192431	7.3400479501169	7.86291277542397	8.43125334861744	6.54136184648965	7.02907621591879	7.53261306992531	7.49386887116376	8.36276976864761	7.77335565728361	7.35414257962777	9.47584911355809	7.62708440540449	7.2325584588675	7.13128380934742	8.66177432099538	7.92208370608176	8.24844356953958	7.86743838926031	8.37868322326969	8.27619534512662	8.25581345685092	7.63503116439031	8.21368554929775	7.38626378829332	8.62367474504688	8.49887277373541	7.89816242542095	8.67653576344475	8.6341770464334	6.01071195770481	7.73957371775082	4.98289483055967	7.68985076590466	8.48275850523733	8.1406442476203	6.6322921914351	7.74197130987754	8.2877216868439	7.46138896965027
CEACAM1	6.10000071156033	6.06825609452586	5.73570753500561	6.26784102164398	6.77679637034716	6.79449778288818	6.17129718485289	6.75472345397097	6.00689262341322	6.39375305731873	5.82516446405289	6.67743821903476	6.00479868013837	6.29553545183731	5.57874653583134	6.29369929223802	6.3463444733918	5.95778557959555	5.8061424327526	6.00676902160013	6.09212988599601	6.50922361217684	6.29214559425914	5.86630886040794	6.18370500897626	5.9788905087266	6.20228849159175	6.24945953423903	6.36234499786874	6.25227491940355	6.08158334013807	6.36487868280599	6.35804057958562	6.36669437175644	6.20828634545458	6.09992263943373	5.8419751424733	6.20928022007957	6.01322947535006	6.49622052435623	6.29878876932776	6.79668438007104	6.19025947143967	6.54143971755287	6.06074496201804	6.37269772378673	6.03277449042898	6.2212587864596	6.14895432663603
CEACAM3	5.38768603922222	5.83179614607792	5.4686655772664	5.71902204702565	5.26398980420413	5.51491471226643	5.42889781619362	5.23122339630667	5.57843769263269	5.36397404143769	5.74600256505274	5.61036912567052	5.7265158705782	5.38668865341886	5.64171443781034	5.29555843139158	5.56659937633538	5.63558342468454	5.74823833430204	5.64609953329104	5.49209597467242	5.41263642045269	5.36439775139197	5.65947813478077	5.16126760814928	5.15296200643354	5.90559254941747	6.69501377695888	5.25492100246796	5.17285802624736	5.57923038661626	5.31029970888892	5.20610173902593	6.20378180735801	4.93374636694849	5.21393953694216	5.0641848877597	5.16195680820243	5.32679326661241	6.81262798925428	6.06149163939633	7.42561678222269	5.86280563912879	5.08513601356886	5.56469789947411	6.61287298782904	5.79310935741021	4.96863619329487	5.96769651442156
CEACAM4	5.46270572046401	5.3572582414067	5.09086809750351	5.18998133973401	5.54226106369154	5.41671016580212	5.18923073230808	5.41204908405689	5.33281069438804	5.47596183694743	5.56480688935814	5.19147288589248	5.39461663832974	5.2699655024821	5.42618631825511	5.38948944840999	5.63826553766291	5.46153596221091	5.23992465736917	5.35968200391422	5.95901770469572	5.68953260251371	5.41680822178371	5.52787247760897	5.24049752291126	5.19570983911112	5.35387540727968	5.5652054428471	5.27773448640932	5.42178078372015	5.37785911903415	5.28532795014407	5.12778309095431	5.55420644257444	5.31221821532026	5.31802388852323	5.34864769962284	5.21113557228054	5.31025666344262	5.68047611791886	5.52592515742629	6.40201685439983	5.53434003843239	5.31173595789511	5.43608775399962	5.9369469352085	5.2552709541299	5.33087758209185	5.48981810727886
CEACAM6	5.53960338417404	5.22092855249961	6.20583236838024	5.36645659895208	5.38316172638411	5.5594859997379	5.48009443799038	5.49995721062454	5.96819082286057	6.08290279948202	5.74295634716442	5.31579759941661	5.34877392920629	5.51420705353146	5.16812651655606	5.29365027048732	5.39997130722291	5.51325459290565	5.57073694088033	5.52049726224777	5.88574344993855	5.48360663654806	5.77075629168036	5.41919910610653	5.30856050386756	5.01494616196049	5.53512418226715	5.40396534904382	5.05159569159632	4.96946451564136	5.29620647983885	5.30414027374832	5.36412394602281	5.45479892247668	5.02901339598507	5.09529089004636	5.49474971877665	5.27409235037907	5.44349155109156	6.15307290917295	5.45032492277966	7.15921017589136	5.50493163727487	5.39297595981701	5.50842480570803	6.19779807315624	5.66512233425951	5.18971490395875	5.58398218724698
CEACAM8	6.10719655662972	5.65926858909542	5.7149289822392	5.75887139787903	5.53354636443887	5.80189229492344	5.68447900946262	5.51616045216398	5.43589655190592	6.26394573396522	5.68191909995904	5.50294397616224	5.19249378005748	5.5885573878895	5.72437554019076	5.57846527820402	5.41817969323961	5.80115801234982	5.46623167845148	5.79689114010653	5.44755084474953	5.59018325570798	5.40648294395578	6.00970404676802	5.15226140528753	5.11941890700433	6.23340436850231	5.77128015046121	5.10885868955275	4.97140380588066	4.96182135208065	5.37863450394875	5.21992042988842	5.57027895476618	4.96354377016885	5.01513675966995	4.8862810159269	5.02974586217633	5.0313193493772	7.264399249334	6.02834318731367	7.97920368097199	6.10270225177105	5.04077877331377	5.79463177356455	7.25498792729893	5.67099046095102	5.0160220196648	5.8919409952551
CEBPD	9.51622660235644	9.081814823211	8.91855918979347	9.66169755089287	9.2058231890681	9.25470771973227	8.96847944319315	9.17320678910036	9.31332908724184	8.64792514375596	9.12089573488405	8.77237307282097	8.8714182726094	8.45029614046146	9.41971912410522	9.55542772189178	8.98944175925652	8.59012459716179	8.8296660751077	9.10111486332295	9.03245673878915	8.61636390169054	9.2160068668129	8.51241689240656	8.86729375401369	9.11200671393437	8.69422537489239	8.9920308097403	8.47280483582702	8.33410066220699	8.72778642612679	8.86180521748475	8.83215575483785	9.18600393058152	8.48590628980544	8.45054287704998	8.99742652891293	8.88570568673548	7.91282257133329	8.84295855857369	9.3826166633824	9.51415779959631	9.05960279225244	9.07138680804074	9.17230958206175	9.33981744384716	9.39400573184842	8.81562384713935	8.98620131149428
CECR1	6.76174180291233	6.69622719600783	6.28080751642508	6.70319411142394	6.83581038374062	6.5706743789307	6.42404532778253	6.7909047742159	6.55659713881699	6.4621274311726	6.81856456531668	6.8483566870164	6.5674361048329	6.75654699023805	6.45962963821119	7.27613239113541	6.53046457104754	6.8157472668516	8.09032702143823	6.81739416053562	6.65759890792723	6.59369850776602	6.50805571429079	7.01148705774576	6.36989554607123	6.40496769119294	6.68086172802605	6.72929497348913	6.58166977930794	6.61920513574092	6.68587883012352	6.77066513023147	6.64705860003734	6.94645348636941	6.81464913522707	6.54682904027804	6.83708066064442	6.92762436413711	7.09996590919456	7.2348419656112	7.06733170405503	7.15016567011221	6.55031251956152	7.05984593996747	6.91424492969425	7.20444303430493	6.81010673770336	6.65878499224838	6.98075163509841
CECR6	5.76081405042945	5.72471077587646	5.33362958305857	5.53087872385592	5.73488111722602	5.46110765857837	5.26435722803493	5.65215062732703	5.50048729788729	5.19378049173129	5.57884726198221	5.78682790861375	5.72361395963763	4.99637215616291	5.28272419565924	5.47023220914994	5.53699254215388	5.34951442818318	5.57941281325643	5.73202519293384	5.51430341899567	5.52651258484144	5.5890431160622	5.38545850796515	5.48143173837208	5.55598457436333	5.36838244776266	5.50023563996263	5.29295676271346	5.35354959108757	5.42081753030858	5.51011584511395	5.3980370064923	5.88683340850309	5.25359024769246	5.16640387437771	5.28698160430602	5.4591150608603	5.38724398155938	5.90919842270392	5.80664748913458	6.99582392438555	5.44833504965136	5.28738874795606	5.41555254940943	6.07870868432575	5.56708806956819	5.20113936276743	5.61391330752964
CELF2	6.03630183546854	5.81919146223733	5.81112179611084	5.83203046573165	5.80965949825872	5.48185319149416	5.79576649755605	5.78601702337873	5.68207313618694	5.72879156244743	5.81260397968509	6.03447697952708	5.87925625142314	5.71198677118218	5.71697349547423	6.07244735223268	5.9536485686111	5.84778113651405	6.18390755701658	5.63244950684644	5.85481010367178	5.83434938286452	5.79899424073216	6.09786173664473	5.6315805634853	5.35045036021907	5.70695897320436	6.20189983227411	5.59475921232533	5.5315230277823	5.67264537308361	5.61248716396575	5.65696590232661	6.10271633156482	5.73203061136723	5.59681232917936	5.57532429630363	5.5712310433133	5.83670341035207	6.27239378335082	6.06037724817618	6.74335678425866	5.67824191681278	5.76862479996696	5.78168927423112	6.2940261494451	5.80295261706426	5.5811940532345	6.05357998805714
CENPB	7.88878098159933	8.47867125890572	8.15797043250469	8.04782156473614	8.19936593830188	7.7403120891346	8.04475967367253	7.7552854267523	7.98807379408172	7.79724469725464	8.10699015015235	7.4136367214141	7.81837082757004	7.9508418322153	7.93742596843837	7.49346019563901	7.96098854297992	7.88388587759524	8.37935440037587	8.07883225675386	7.83726098058929	8.09776004585796	7.61788168201811	8.02154497637305	8.00957407565225	7.83142345705222	8.41345541774047	8.06825770549067	8.43887161142305	8.04893719695814	8.44005229874672	7.97611814215561	8.28115748063686	7.92345423585229	8.49748771982596	8.27729844303802	8.44406232177774	8.44938244821717	7.79487841788108	7.74996540969548	7.7238599346921	7.09550639364973	7.6175896353815	8.00086381047168	7.87601104943057	7.72765707764172	7.84867049483601	7.88878479211194	7.5623252160134
CEP19	6.5760075621376	6.46483222323926	6.6361375328749	6.84378460765561	6.36088312345717	6.57940921405844	6.5001052644385	7.05179468295487	6.55160554298196	6.80444076801063	6.67176343578778	6.30294285332919	6.42634010289243	6.54109506469033	6.80164279084828	6.30593939081872	6.59876638919157	6.70632860853179	6.22573669445472	6.58162749779318	6.28088421269211	6.49189113721951	6.51121696072204	6.78642157418867	6.76184797464474	6.68353338761311	6.53065590590728	6.85436140401638	6.35700092544678	6.39817022911932	6.50100432587929	6.44610244780062	6.20740855586181	6.62280331651234	6.19328091853782	6.48533235169461	6.31746964944549	6.35173581419615	6.63318831825725	6.8890095149714	6.84407821295227	7.53979525418589	6.79539459397031	6.52180087509877	6.49047941252395	7.239596468143	6.75491173163645	6.60732590691092	6.64709140993861
CFDP1	7.69953153271544	6.81522043414838	7.1550216542266	7.33479180136684	7.71270045821659	7.44912155150105	7.21465742138263	7.18601500841762	7.4910760304618	7.45898393157746	7.71537374835027	8.0307265719546	7.60551685587675	6.89327494584165	6.91138221840574	7.77848782952455	7.83763004476916	7.43202713933354	7.265386412661	7.61964138557664	7.53779708789199	7.22851342125776	7.64592198038113	7.52548356824337	8.03471446144246	7.63714434253219	8.03584893845348	7.03973854799793	7.60069691291151	7.70556159815528	7.82579448942043	7.68791407328867	7.86415658456136	7.06917558811529	7.35532103095893	7.47895264197388	7.74623881789429	7.4732614117857	7.08011989914768	6.93278582200963	7.14417827549089	6.41402547907407	7.6332735521989	7.03822622606879	7.3795144127986	7.05731257684556	8.01844545806017	7.75909119865037	7.10963326205398
CFLAR	7.23908769646509	7.29000839183782	7.64679145323619	7.80740140006085	8.06073795653833	7.05399057075258	7.14246874824404	8.23201847535518	8.24570534885276	8.06699759299575	8.13350251281299	7.94799997023148	7.79578992430677	7.18291347172169	7.69939834615816	8.80459682778705	7.48217598774576	7.04468253606605	8.51600488375518	7.44028831684026	7.87291642946611	7.00910281501645	7.1141547707386	7.40263319804716	7.57127306354581	8.31539885918982	7.40785650575111	8.37216344926993	6.82911298731445	4.47577091353807	7.34137460338892	7.15869268611745	7.09493024714822	8.11716886820052	7.27523310153397	7.75798835276152	7.10556682783308	7.4132290357348	7.34658441444883	8.32910278510471	8.47025958115844	8.83980547907599	7.64832327945816	7.2949211561461	7.99361283573654	8.32239390258025	8.18489454164684	7.90673308759466	8.2439605758157
CFP	5.6817594580621	6.03423568126792	5.46921798337537	6.38625266252202	5.43114563885224	5.76365507915609	5.54634828314978	5.63158862635742	5.98150263861791	5.73807897053858	5.90357120779831	5.89682167874263	5.5262799504679	5.92908723158744	5.79025122145696	5.79580046234412	5.92892700537841	5.59107001534794	5.97859853857912	5.58063528348441	5.46567438689969	5.3968972866706	5.52695950345705	5.69006978425663	5.43171449071081	5.3458070251534	5.74554791161462	5.88943939471392	5.52643086345	5.23627352374273	5.55606419402734	5.66940762888613	5.31043423511505	6.19602180143674	5.21341114275719	5.47405841171406	5.49284302398841	5.47584984965014	5.34345118695708	6.72080653866101	5.8709430065462	7.34405919583876	5.86379486334861	5.38612967034777	5.59889466697909	6.48905211455416	6.00201917470498	5.30197471857057	6.12208814764038
CGN	5.49179542754224	5.52870991217202	6.01046829118356	5.00039185704478	5.33640892576421	5.08917665068159	5.36707354705671	6.26049410057987	5.50272451182131	4.98076447862335	5.40606129970691	5.25933316009034	5.22889516984816	6.13207039693361	5.70631987258798	5.39081740224294	5.89416782794287	5.77819316396253	5.71166056475533	5.39775835492037	6.05528993008261	5.45801103151426	6.18771296151973	5.04627031652521	5.42711792268623	5.65803098435304	5.73678957432768	5.22058749086695	5.80682824972449	5.72378027730913	5.41513588179151	5.68395939941743	5.39162171465935	5.40621208431887	5.76146626604272	5.60883541412519	6.03475854384854	5.50163123950028	5.78853858177172	5.19214484683536	5.75969307298165	5.03705857832414	5.17488047459397	5.61105754163732	5.19195566703393	5.01539111971993	5.49586468627845	5.63944921494521	5.076588334967
CGNL1	6.5921509548638	6.93721083307599	6.83317841435778	7.12426095753983	7.64750326468663	7.65201033154972	6.73299336951245	7.35850301379391	6.62149483699369	7.44738401624898	7.00567989137907	7.57024138832352	6.45600739715751	6.71299453110589	6.97804842067133	6.75789868123614	6.62442861235251	5.31851626324128	6.6370298334154	6.52857467058647	6.98700563022789	7.28866402635311	6.71561109575893	6.55497320507027	6.61105165539872	7.18326348206957	6.15108808333699	7.10025554331795	7.32900188961176	7.20427541008394	6.61310946129584	7.02603841524308	6.96894068202485	6.91255093990307	7.08944095568862	6.91600015153312	7.22870441128072	6.73701357466359	7.4401829587097	5.69191946523001	7.25249915076094	4.94995235814868	6.81548715655323	7.14475595031153	6.78947959042847	5.70925154099012	6.43326081783091	7.2597189584974	7.40794525998596
CHD7	6.24037361843411	5.44843610666711	5.32258591619897	5.12182810366962	5.89819842819631	5.6029772405536	5.53204135491263	5.58825152289385	5.50598945669858	5.72775034995863	5.90301480347575	5.83748115254195	5.94900636147036	5.7232432422855	5.69311863130155	5.92849133309637	5.91627636406533	5.91418951950555	5.57325653496832	5.36168059291166	6.07775120729561	5.82589936183483	6.03975361031631	5.64582804087423	5.50431704383005	5.64532734239659	5.33058626273378	5.59530714732353	5.49276430064733	5.489508586967	5.49057173429552	5.84953470244247	5.4548102210403	5.89603129684374	5.44408727414823	5.48914642615623	5.57632357369096	5.42076430461548	5.65857514751839	6.23683488722385	5.91893423450832	6.71579069265871	5.65005876804039	5.4312286985576	5.51634768993833	5.78871128772031	5.76129160736677	5.49345221950696	6.25156773835064
CHD8	7.41232365796174	6.54222338322766	6.48469033586417	6.92003818213928	7.56428403525144	6.85797182657174	6.82643354373305	7.20192780009466	6.98106606092881	6.97910883564674	7.5180584051521	7.8625417747091	7.40779977198042	7.03449484144911	7.25221564423414	7.74279001292377	6.74227055891468	6.85734837355355	7.85432841417829	7.27157693864125	7.0163898753011	6.68536096456938	7.05480544871758	6.79331077510292	7.02875869233519	7.69518280915575	6.94440753132366	7.04729196273598	6.69728032344644	6.49642350104665	6.85333634623363	7.13096728680381	6.48816007628822	7.18751518699529	6.70779462074929	7.08984764160795	6.87688902406309	6.87409173015995	6.67763024447911	7.85852636732734	7.17910988441037	7.92793242486045	6.88742920448293	6.74208112305905	6.92742053750469	6.93894427637025	7.1919296963935	7.18992806867939	7.50338124316758
CHFR	7.09475670695242	7.14403412468031	7.21247954226744	7.27986801143138	7.44524720983309	7.11237251400573	7.13805956356347	7.20266153233897	6.97253503474255	7.22684323111215	7.64001517945126	7.11895562118442	7.1772947701822	6.96057350140512	7.09576681335424	6.89850060200851	6.87648204428064	6.43603882483776	7.15525899699552	7.06849434116171	6.81762803326377	7.01183429884148	7.02365410502602	7.0894731659252	7.18152706742822	7.35845445532794	6.89717580338704	7.32596264910543	6.94303827656349	6.6084225504495	7.0002098559926	7.1619427086648	6.84244571822464	7.15399779248067	6.75017894543234	6.79407718079129	6.59168114284831	7.15495324117607	7.40950498684653	7.56028059292273	7.10191601271297	7.8030160303886	7.10422649540539	6.95143799006982	7.08750099635251	7.41315272339373	7.08416394439578	7.07287448987925	7.31288207920887
CHIC2	7.67273588727974	7.89083658811453	7.32419987086569	7.84621420849961	7.77885661167433	7.77505079056476	7.20436384167638	7.48758909152748	7.50314989526904	7.20416598553307	7.42145198460129	7.394683212271	7.47561297555884	7.95574504171714	8.69355060012317	8.10502828322054	7.92406478159408	7.60640092421024	7.77820485026107	7.92699770795375	7.45924910864737	7.44070882415948	7.81966656950596	7.59980183990099	7.25764092630679	7.16208674192442	7.35575082032838	7.78909326284773	7.37183816827882	7.94279271957362	7.60646651154556	7.51462021671107	7.65490219783108	7.67555413529481	7.6846852330223	7.30080690048714	7.49002630818596	7.28165059039861	6.86165271284978	7.64386774878069	7.62439773109006	8.35494023226596	7.6691504709398	7.66845877925441	7.79719785557749	7.98783230521244	7.4759804580254	7.94970483967517	7.78076706016052
CHMP1B	7.23413848433947	7.55527766584045	7.75339123497182	7.67115872911507	7.01694934594085	7.78224537099949	7.80964522437991	7.28049310603035	7.6291685949395	7.32162034086389	7.14835415194944	7.00346987714067	7.40506085628851	7.84742928887824	7.72911024265755	6.98005014459487	7.81985372501523	7.57870206955204	7.32315780758664	7.51798311590862	7.37990131156124	7.52955173321053	7.3618423883083	7.48534489376569	7.51539354859309	6.88130652816549	7.54445055042479	7.77197133675421	7.3123625048498	7.22602594891872	7.37044656877189	7.16576111287218	7.43181434625602	7.39427473965507	7.49189857805664	7.44082041359899	7.39840932134894	7.36796446763822	7.61000602849864	7.65659709495357	7.48707731390907	8.26417005996384	7.56474003704582	7.33809812699329	7.46447570662112	7.68278664220711	7.16576111287218	7.2830514981161	7.60040696111829
CHPF	7.82750770949165	6.98177443395209	7.74308714027451	7.78744654564747	7.33256669194666	6.44259680766683	7.33510009583694	7.74809460453879	7.09449295904171	7.24946110942823	7.54682285065688	7.20587304997209	7.85428231139089	7.36319246409992	7.78524430566442	7.68110014610692	7.13478871728598	7.38567849340058	8.57077198287024	7.87248943702317	7.71027568633356	6.52871598174102	7.08266351828856	7.15969224310939	8.31627566944149	8.23344757599671	7.65712225469671	6.61415302444801	7.18435213460945	7.24689124060101	7.25038966400965	7.46171966016992	6.92028609126945	6.69469336383998	6.72641925324034	7.67002485125751	7.1097474380315	7.2221631321764	7.14239627598398	6.1691264762735	6.87186679030369	5.34110990866803	7.46323673349853	6.94985314048359	7.30735744898409	6.08557908081946	8.7088510887646	7.85753007021777	7.44680395214167
CHST12	5.60339094573225	5.78332789778155	6.02646191916917	5.76610452859329	6.2039098777762	6.05799390046448	5.81111290716644	6.59749434756715	5.68775497091544	6.19152581807226	5.92477291200016	5.7723664172436	6.06548784428533	5.88680783050775	5.98782365289286	6.29684748275443	5.74174286037568	6.00900992118638	6.03852234812997	5.39957446615559	6.2924273260601	6.26227372838096	5.78501721054116	5.86107438952294	5.88527129997116	6.29038143616705	5.67968968579305	5.83739822727874	6.1966469642453	5.76288736403907	6.23573049818006	6.02320456818442	5.78090016405991	6.052252562304	6.33519847725809	5.89792914888221	6.44485988636165	5.88286204754468	6.1627376637097	5.88060307616177	6.07875338784951	5.20569756747077	5.9710399254374	6.32949160218549	5.98749474856342	5.8821800759735	5.88617774196186	6.30136621953598	5.68920304653908
CHST13	5.80481129035938	6.54892045659866	6.44089497154218	6.08699475535063	6.01572334155378	5.99298587925096	5.86801097741045	6.18873361181199	6.24048342688662	5.53392715382065	6.06223778806928	5.93286325038271	6.01981644539418	5.75422721625576	6.26213271835407	6.03817230314539	5.94454752918702	5.93030280657065	6.52698266442	6.16222131580058	5.60493439136904	6.20577318506828	5.88585566574872	6.01735789618052	5.65720451455032	5.66580583575685	6.34764756707391	6.92197185283316	5.78541388795224	5.85417700332266	6.46114797405081	6.08308436283597	5.84810099429208	6.26302355584817	6.16574879136365	5.75743074927143	5.51159523779896	6.0923947068421	5.98186717105244	7.03570860074325	6.21520359687289	6.39099286641243	5.68917660433588	6.5819330785316	6.26072714079649	7.29620097197832	5.99232944448887	5.72594529849398	6.26002277037747
CHST15	7.86741239401864	8.90981111125357	7.61478699847103	8.07348552217622	7.78788901877947	7.89240717251472	7.7904741672469	7.59514515862693	7.36112910259332	7.88613969047451	7.49880100589483	8.26961111724254	7.67886188515919	7.58060893094242	7.53586482054986	8.36472281547273	8.15275338855523	7.83129318261773	8.40588980182316	8.27801284976167	7.51521597519811	7.59570126614609	7.68290265460104	9.14285022164543	7.96450584555381	7.26657523337415	8.15293755865373	8.41090394486145	8.07511492958765	7.2676750969765	8.23355821818215	7.95376738221847	7.78860374855582	8.4386344085641	7.66373025074836	7.68984238397548	7.48935725532563	8.36455845405804	8.16600724441522	8.60922128086038	8.51834399405812	9.27905230346571	7.97698004581241	7.80924286281547	8.18078448955253	8.63572789975187	8.49693938975925	7.48271017188085	8.38892076158816
CHTOP	6.90255483606694	6.42315350963033	7.33267027317307	6.64698185344053	6.87817676380541	6.46961615226669	6.76331458014613	6.59415310766788	6.69260640794727	6.2151461301736	6.87485360489362	6.22392378758946	6.50152231439427	6.40856783551486	5.85881142908622	5.82771416148158	6.70825050670579	7.04155962618509	6.36478161956179	6.69295907416538	6.83159670775925	6.54214753372998	7.16631713109407	6.1663309594541	7.11018971228676	6.81851969912534	6.38707991000121	5.91615804199801	6.58798168007367	7.1544602053825	6.73188053449075	6.68115400619893	6.84863281434063	6.30076147788437	7.11905829560026	6.65263138566846	7.07798478147181	6.85359805469612	6.84526277149279	6.05053650185584	5.87259203176385	5.59466084525004	6.13472267409658	7.22453696853577	6.42574369770595	5.79581280549764	6.38364496819817	6.85132659126393	6.09819114626794
CIDEB	5.68213654131173	5.61619202141049	5.21480643975128	5.6014872579033	5.79681127110255	5.52608664361343	5.73739954142045	5.33766384063405	5.14989778635162	5.47588541394946	5.5450389064879	5.95049312641599	5.71907465094962	5.28967579120292	5.42363650711863	6.03541928548501	5.55466588128945	5.25763926940076	5.74971758405338	5.28841034859173	5.48560849831641	5.44080542257609	5.59576873876162	5.62034075098387	5.52355134751451	5.44088043405567	5.47970331038759	5.73247170572875	5.50591649552533	5.38498417621447	5.57944386221918	5.52510287760727	5.33402605124389	5.83546972212783	5.55615500249752	5.43774742877789	5.48758635592523	5.52765943985903	5.50659961794253	6.14793646624318	5.89259560031999	6.66356662458564	5.8490900601858	5.47062433272779	5.67513621189077	6.12995818147713	5.7256694908649	5.33334760774736	5.57082996927355
CIR1	6.09028108312601	5.84671582844412	6.5355785093765	6.0223840044685	5.84465995683172	6.10855512104308	6.45250160597442	6.14027136068506	6.12649477583266	6.29020875504945	6.169780087064	5.98839395955962	6.07041872535338	6.14806190293383	5.91270633865334	5.93169988491613	6.35038041421879	6.47891728842412	6.38998868029105	6.38447077406591	6.00426102358043	5.66106690068593	6.59019999325122	6.19484210246902	6.14447860319502	6.24017234190425	6.18321436195791	6.41489315360613	5.96681101294963	6.18303322284592	5.9301639562152	6.07839457334875	5.98672977932115	6.07068122178099	5.90404350952495	6.17067561383983	5.93515461886254	6.21397813237973	6.09884555257508	7.21447107254464	6.33814712623508	7.31065033877054	6.39627970928906	6.01661493167914	6.08058224829407	6.48428530651312	6.1533320107202	5.44255147234064	6.24025264068585
CIRBP	9.06738189649143	9.00820676301923	9.1667753137047	8.64460122469224	8.99055956515301	9.12569428027902	8.70405461227795	8.66627254286537	8.03429696106116	9.07533028573385	9.26905184742676	8.81849794763059	9.07255984260369	8.2920169688612	8.3151241582874	8.65585616061617	8.94336145656664	9.17373166654244	8.6619535551035	9.25942183549835	9.13965537797423	9.11724987283427	8.84113331486432	8.97664306814333	9.17474536857859	8.8509230149746	9.1435392740007	8.80329452082813	9.08828769823683	9.04420893437472	8.89431476508854	9.12374391402733	8.94699027817498	8.40556515833194	8.81327867472887	9.12765387266087	9.30499610443655	8.89251457885551	9.0122154971981	8.54902490400173	8.94362018430878	8.04179663399635	8.74747345939819	9.09813903584969	8.98209295420633	8.62561403749911	8.766563650879	8.90815345787679	8.65325989115115
CISD2	6.34533856882674	5.7881057228313	5.92481078029163	5.66449306515261	6.30514938413691	6.08508268320263	5.90415406520475	6.28802260850755	6.32862914242301	5.95939873677455	5.95230945704671	6.28587968997231	6.30034213935286	5.81405866171369	5.72970774600123	6.41774093078335	6.16807900669493	5.93590917821752	6.3373161892675	5.95850786591618	5.82052964629245	5.92437231657949	6.23847190941704	5.9806737470105	6.08886423446547	5.73871353381856	6.43171239310524	5.89640268307676	5.99356924933648	6.00735293802482	6.12435113800961	5.91651561657097	6.26252839761368	6.14670134233446	5.88257117342766	6.20203769525571	6.00858221801601	6.28303327545291	5.75049624348235	6.23648847798349	5.82096933698155	5.55374205761642	5.84296885426086	6.08945402631478	6.04389377803738	6.02194770771421	5.90457350370466	5.74976298875076	6.83993743109313
CKLF	7.97033531619238	7.77672329292309	7.84192880718434	7.97032925549341	7.93945723107969	7.89540892328454	8.01419916708721	7.93925432848934	8.05356226961437	8.18570719299983	7.82226570161079	8.62553861110131	7.9664248299057	8.93533397517987	8.70692099552016	8.84294557451119	8.39994782201641	7.94854489556625	9.19660478948459	8.30775626323912	7.49580149444274	7.74577748574924	8.37377338786176	8.76021059402108	7.22442936052412	7.19168785678752	8.43619779620985	9.03066139157874	8.13337537351556	7.72779849021456	8.34481701318803	8.02642190174	8.14314084004839	9.1090918924236	7.95368335249729	7.64574161288759	7.69466748333877	7.04649056843312	6.56943102787283	9.19519718543363	8.93533723787322	9.97534129638571	8.43713018677933	7.93297368439463	8.28921102445938	9.24661996622342	8.36842610919321	7.72901440932213	8.64332608369648
CLC	5.82744093453375	6.66996904154489	5.85883865805411	5.84414708262601	5.82156137191233	6.21402584245512	5.76462785156572	5.516674526152	5.8106526572232	5.72499578731208	6.67366392877831	5.95644526247012	5.78499371810228	6.46519604510896	6.53551620055123	5.88145666694604	6.65331272449268	6.36657774537904	5.6909793651632	8.8094846967025	5.7004218547597	5.77972997001976	5.86420504189312	6.3691289770402	5.05017501803103	5.17589011691294	7.04580002546054	6.86537084818546	5.63174669670642	5.42795248848189	5.64412018191309	6.55050878236754	5.93891637382708	6.88222317191331	5.39694492778113	5.75526423902764	5.41619518458826	5.62595082942456	5.22152892641013	7.60184956822343	6.8680359499562	8.65159580854405	6.62021629246633	5.45609739309782	6.14014143523344	7.75023919869026	7.12991583020126	5.28902476892579	7.37624348225223
CLDN12	5.96041742818338	6.29576436167022	5.94640852186273	5.7039285680704	6.25166479236554	6.29262448219062	6.01258639629105	6.07513628406609	5.49299404872952	6.42637796157207	5.79235144408262	6.25663763558947	5.65505271823965	6.39345780431239	6.37361244684981	6.59173244089171	6.29629310121186	6.38320025720473	6.26971243538657	6.20358743491242	6.12222935257409	6.21724384820532	6.20489165911511	6.08633062922988	6.45812416344942	6.29331063505196	6.63917380780436	5.81076678627106	6.33926949839558	6.32829950219622	6.43219872243998	6.11901734597212	6.33629834133361	5.95829544546596	6.3629884594427	6.3811367338479	6.43576783650315	6.57428895339511	6.43671506745362	5.00340934141508	5.94414938482104	4.80271373596036	5.9375085227985	6.1496575195984	6.01237981796591	5.46252389367748	6.26636531411059	6.11603221795217	5.61266698480748
CLDN23	6.29591561417381	6.59549544013358	6.11730837530083	6.06342350380659	6.78771611940629	7.02220862834446	6.53374161951484	6.37899353051351	7.20729752292877	6.94270374108328	6.84342173996474	5.697048295864	5.67240207891549	6.52963393485659	6.92773724179533	5.69263260948019	7.03427937982107	6.56332819789874	7.29701249048975	5.74459553198153	6.42236890586338	6.83486413439773	6.19483711798786	5.28185832472853	6.62853467661734	6.3797232821048	6.43635641648148	6.05217995110013	6.08359659379224	6.93127838215102	6.12545054877073	6.45810000161211	6.7836920855983	6.73014924113352	6.80568813899913	6.93352906828065	6.2582909369376	6.50655629542392	6.49394853886123	5.80569263465622	5.81942377716535	5.19416457772877	6.58573249778684	6.61226613013684	6.01030055358278	6.02474115150234	6.08590110067715	6.19411800402665	5.95236887116521
CLDND1	7.70591952158356	7.67225619210582	7.59714242503123	7.32140578476929	7.26190065784696	7.60825858380203	7.45862439625039	7.36880084979036	7.77843821233041	7.58790223130143	7.25053020767721	7.52004648910328	7.48724847936302	8.00117233620981	8.16436221141319	7.49566617669751	7.86684127464116	8.00650593529549	7.5328188021134	7.31195788125444	7.7134048171219	7.95991750738138	7.98515197807593	7.72486191022716	7.65788970453543	7.61612281526959	7.42956372688952	7.35399519425509	7.55349549408459	7.84976212010662	7.79372545034908	7.47713124349164	7.74301729142887	7.62961348491578	7.78169051278204	7.74588937300486	7.82600350971957	8.01855729141386	8.00331053818717	6.84022236196948	7.58469171866353	6.75410641460639	7.84977967619753	7.506487874436	7.57058943276895	7.25790833622989	7.86205802659267	7.89728598372591	7.49888086769121
CLEC12A	5.90799740644848	5.84937624493487	5.83572279541959	5.88646626980978	5.84885553740209	5.80121386087338	5.9969871562557	5.86748017188286	5.93779682161772	5.97010260023753	6.06765834578075	6.21921025066913	6.29146409073019	6.17944769460106	5.87344287298512	6.06458280920582	6.26960061860633	5.82389026741675	7.28095145585498	6.07753147915235	5.80199623399469	5.9858746884707	5.89145130208716	6.17392954081623	5.23025874800645	5.26457570067884	6.64015266271938	5.98374633280573	5.47676356635305	5.88854354839609	5.44102757857568	6.20502509460908	6.05137805810682	6.28248731750628	5.7382091365703	5.80481368903719	5.35096775505531	5.95487503148532	5.43032757871259	7.99199017642188	5.9093628514344	9.01621787252717	5.87640600024988	5.37767424874439	6.59122048155875	6.50410147638705	7.1678316195757	5.64185143839724	7.32390203109741
CLEC14A	6.5243722366323	7.31371481786622	7.36597154495156	7.39121513851184	7.78322020268107	7.43493879382893	6.97929607742527	7.22480592300956	6.35419226033055	7.6139941190166	6.90307094978604	7.50825361774584	6.62160016297918	5.81344906740174	6.5410479571448	6.95734272223703	6.29945045382642	5.69881605655738	6.4551389855097	7.0689376724236	6.83559007794057	7.17377957918099	7.25798813350616	7.234887342247	6.71106930658893	6.84352541695897	6.18917764704971	6.62983527689641	7.6950384296606	6.9610435642885	6.75014094976867	6.88343870204266	7.21923587424889	7.53438023098037	7.63422389832693	7.22349509236889	7.61773489599766	6.70259432211951	6.95802366623359	5.78014440474778	7.04015979246737	5.01313563977623	7.6183205502967	7.48183192669662	7.10447124672858	6.04176751537612	6.49697865455412	7.26526641294649	7.01812691097503
CLEC1B	6.22038011714884	5.86580946833113	5.69498551573295	5.56756696492549	6.24374262056578	5.46250802239039	5.97934338618503	5.53704255071788	5.51255263426742	5.64283147369697	5.57700382957648	5.60612866627587	5.68396117140149	5.4483534756398	5.69266805560849	6.30504048475891	6.27038372321347	5.48459771686571	6.19568142050699	6.22209286494415	5.90806582884329	5.74588537616881	5.56765047700205	5.55316113171934	4.94900064775461	5.08594826750167	5.79022571980934	6.4666296067732	5.2985081508028	5.10993191701255	5.15517914403029	6.25845108477424	5.16787343038868	6.81656562065429	5.04429016577541	5.120032926149	4.73742272988263	5.14998518551153	5.0613630369079	7.20181907164796	6.83250566833222	7.20778212844346	5.69245120916151	5.00367696411466	5.6355592233977	7.55252788584322	6.78296870543879	5.07059036521011	6.1971212816374
CLEC4A	6.17646386952128	6.14793170903078	6.33280650752293	6.15523588280974	6.23405243965326	6.35420169821254	6.34180220320704	6.38751929089586	6.01573684554658	6.00009007328272	6.07034906320506	6.5428499048197	5.88355770077544	6.84403707058483	6.40224895967932	6.43856930546426	6.39382715931009	6.27428511519749	8.0330352405747	6.24667885839675	5.9278667549647	5.94773762772723	6.96927285016127	6.40570744196262	5.58874378019208	6.05870614744542	6.42821827643474	7.40634050817905	5.86391320933958	5.92630380543482	6.32219701677323	6.29503863675548	6.15607700153622	7.211693342494	6.05720045339944	5.8690529679203	5.80673875098483	5.79619889266295	5.64346339372272	8.13141858360064	7.09171192847793	8.27332547373694	6.54185137138467	6.11767924186747	6.53082296587621	7.8803677370573	6.67856960164894	5.66881894613391	7.04345194266699
CLEC4D	5.62338229827988	5.61027684285606	5.19641021558164	5.46710774780211	5.59917031955275	5.9097004619372	5.58038550892741	5.58731466082119	5.60918354483279	6.2103775906461	5.51981736567622	5.4988096190387	5.57043236299905	5.75082247288663	5.2810419956485	5.8219846084841	5.85121506954426	5.46051904556785	5.50602729799787	5.41814307618274	5.7990142696917	5.81407416051287	5.41489879119201	5.4177625736221	5.23478860370718	5.02608868468578	5.6593338266706	5.70831632073137	5.57132047840346	5.16780363207408	5.28523817225943	5.40654104404771	5.43050913027554	5.68044746600408	5.55509090891843	5.41355946168762	5.22711310722049	5.48288545048148	5.02468555721888	6.34652708819019	5.99724658639044	7.01732025482587	5.59177518535321	5.33570812971807	5.47019613656022	6.28493961613914	5.40001474046653	5.23498044478093	5.69074293696166
CLEC4E	5.32637411585187	5.36177244078713	5.87685278792839	5.7055030576458	5.79779032753203	5.41130228160825	5.61180884501634	5.89555461128634	5.88497636999996	5.78669650809892	5.315068172116	5.98051955253493	5.40536424364245	5.61829923662109	5.57218166032382	5.77599381691505	5.67488838286403	5.95893638459936	5.87765160460502	5.29714738687789	5.59150573316919	5.1797365794988	5.53443778427174	5.49946736307793	5.36253563193173	5.39601679447505	5.54229077141828	5.66487999838404	5.36154965959689	5.60657728489929	5.56369819530411	5.40245587348146	5.34179110918132	5.84880340807182	5.25023068297418	5.32613006985702	5.39496192511208	5.63603728170683	5.55426023349266	6.04174860427957	5.63881736989554	6.35351882901136	5.58270260257405	5.47027661829683	5.46370160731602	5.9342627231267	5.59589917658169	5.34695559316752	5.80745588079091
CLEC7A	5.31860496243668	5.64503289714241	5.51726965438814	5.36420444919311	5.41163217770309	5.44265458382612	5.3868435884133	5.30545060884099	5.38366334175078	5.40694514750656	5.29157214910622	5.48418708847745	5.15727911653964	5.61811747622716	5.41250152848716	5.50031238914569	5.43196303793765	5.36021080610957	5.45547557823287	5.40170735794919	5.31156441636621	5.22757790230393	5.54507847792976	5.71011127800785	5.09522389414107	5.11600912814899	5.29771217330936	5.89383812193503	5.23213364784374	5.18925483461354	5.34667610476569	5.39996452649613	5.27181682402611	5.55159046066798	5.35200154863947	5.26235286952852	5.14221464947361	5.33396893703065	5.34856833957987	5.61585569793849	5.56720719044057	6.003849719137	5.40813959876601	5.39855824847586	5.52813910642392	6.05273827013705	5.36220664131164	5.15263136350867	5.66816108437444
CLIC1	9.36042592926758	9.14332605857666	8.92354733359068	9.06282273564087	9.52939914674992	9.13393704291319	9.32888537881331	8.74719535683262	8.87090988536274	9.011888421297	9.33623621786142	9.78735264206301	9.53514140689459	9.09738797741931	9.11122710357024	9.76951310417692	9.1597059254399	9.12097126300536	9.65724586896599	9.42685596993377	8.98864948518479	8.99484777571372	9.4279262453254	9.26973023569966	9.19837961743586	9.09918468618502	9.13927686600515	9.37813906036039	9.16990583413826	9.07019413371694	9.41417826511548	9.14917863850158	9.33316826277758	9.39966912917189	9.14291899967985	9.23716304468246	9.14112713723048	9.34836642428181	8.78733627134386	9.35582294802138	9.26607241885174	9.50607506930736	9.2537451971835	9.58516154195514	9.1372939375598	9.3435204758345	9.30622894732335	9.11127332285309	8.96706601489078
CLIC4	6.77995229036103	7.46707223861023	7.35334600714851	7.43775356997443	6.48464123289688	7.05782237841254	7.0902591387087	6.62546395474713	7.05060029910887	6.8293057737932	7.05737377341007	6.52228264094996	6.61588667948419	7.26137208388201	7.19768789812626	6.30627230569598	7.05251080235132	7.13458664293185	6.46928159944823	6.9126974501979	6.76780464342827	6.80828897529953	6.82629070940655	7.17904585702009	7.30838470289853	7.08535838961857	6.90010159752486	6.72938825643945	6.93410234568619	7.35635061458299	6.69065289930422	6.70164355648097	7.01973490089378	6.9056716881417	7.23257408905511	7.09195757636235	7.32175272868145	7.35507966009901	7.62022766700886	6.30298366605392	6.95537885219864	5.98546517769685	6.60589991616661	7.02788747645131	7.16263101646318	6.81928991517017	6.63924729531845	6.88770675609544	6.73940221480837
CLN5	6.94501324299543	7.11134150778341	6.81873203471914	6.98042218116745	6.22992614732595	7.10043216257574	6.45397020663333	6.25634891652983	7.0629481436961	6.55757087449283	6.59954966938372	6.65596682080773	6.82588382289133	6.98248869973539	8.49113087068567	7.62535176921912	6.42401504304965	6.75360683684412	6.99170700647552	7.29299207346304	6.36563549674966	6.66959290414652	6.65545317746426	7.33359378798563	7.06931457697183	7.64874898405221	7.17212711557356	7.20285836524717	7.18672209125212	7.61228881177203	6.83607337568044	7.42513826622069	6.73493129447201	6.33348000869178	6.76656283074763	6.58626824033969	6.98497178635271	7.69558493550211	7.358806948045	6.04654403060538	6.56106308568537	5.18196465130358	7.05833701217762	6.90234154941858	6.92451864127234	6.54540996231094	6.89522823285548	7.26982591146785	6.96967456798991
CMTM2	6.54622004178123	6.45914352281406	6.43142498526514	6.82426140177484	5.95367606675577	6.12922680456563	6.39633461651668	6.20997302052447	6.11445615530486	6.38912737772845	6.64816593080076	7.02843158198215	6.06023425418875	6.65294282162552	6.66140713694658	6.47714368630217	7.12430461888607	6.5481445413385	6.47523712022737	6.60106746337069	5.98378304971708	6.25598202162609	6.96075896196475	6.59474017815544	4.81325593076033	4.98165243579952	7.66302229539753	8.61598160620269	5.94879640137877	5.42066046795625	6.206085754036	6.0591254013446	5.69598139670123	8.10535346790484	5.08519912007907	5.84298709438767	5.07078681492173	5.40442788514099	5.04962088172804	8.67025678903804	8.14108162236192	9.58353922918565	7.44131395731551	5.32027960465675	6.82431108770069	8.56466772916569	7.6324366335409	4.92558103591586	7.90111868484921
CMTM5	5.33867941710887	5.57744929985084	5.40220630064487	5.43825956636573	5.73178460785676	5.43493352805972	5.66905232104022	5.56773532691629	6.09221838062831	5.53611208397188	5.47777378738068	5.39049838330711	5.27547248499485	5.51449946727296	5.65794123154798	5.54194626575337	5.71590728850235	5.62568512820694	5.99416457292453	5.48932348961929	5.83901489131176	6.00978831396648	5.28688727024537	5.90157270736541	5.44352189128868	5.38383812850825	5.52509983747644	6.03174611332291	5.39423448145762	5.19306278032171	5.45770016911814	5.92385787482762	5.31848286916211	6.00800964388058	5.25005589686482	5.35426605347746	5.32690991383854	5.40361929235154	5.34750976845632	6.37657718406441	6.0501893714045	6.07408809553034	5.5035431438108	5.44251313074209	5.39747030343152	6.55587324518538	6.25481570654464	5.30307980026459	5.49999857435343
CMTM6	7.82380609878696	7.85119212445153	7.61376844700392	7.88473632717673	7.41661901836085	7.85346159218504	7.90635130685697	7.73997010064618	7.90221751080754	7.45348006139449	7.38158962541349	7.63760721552612	7.54339421024826	8.02793232945812	7.91434280323034	7.2449275998336	7.90079767704467	8.07641048312869	7.5931631539896	7.07702852517102	7.23278763752244	7.80362729198442	7.80117809398789	8.13640771274727	7.38464182774345	7.12960078099723	7.54658443250181	8.12221178522053	7.7579554373179	7.56757906970766	7.64342954646621	7.56045777551673	7.69512857183109	8.17810618579267	7.71791334796785	7.7803765768781	7.56300884034307	7.76959928615517	7.83670285430981	8.30729438950664	7.77477433008284	8.65763719806326	7.6712641035454	7.56581697472868	7.41998935954206	8.22331677548161	7.4434490601217	7.29547608261319	7.96747180211368
CMTM7	7.09922770910222	7.12320936569439	6.85607083387213	6.86824568547837	7.23983735113467	6.79843909555217	6.68093459320189	7.29688418575676	6.78555604043076	7.43312483698611	6.6791657616876	7.30529577977293	7.07752335431401	6.59201507029233	6.24656797625675	7.25241837828638	6.92209518952465	6.76168709334038	7.34165202119684	6.86618877085713	6.60570359185226	7.1481926918454	6.92385528355498	6.95805734743429	6.70201098727563	6.56318970773325	6.71769507867323	7.28138683984496	7.06218064829877	6.79302969512992	7.10126671224056	7.01179264265202	6.97892386486621	7.30093486963431	6.98864649593991	7.05904826558313	6.97185882375508	6.92770747081081	6.55740379578253	7.64864434452592	7.21760155710668	7.83494958483	6.9473523333327	7.22098945329075	6.91400813806651	7.44494544654954	7.01465514317118	6.76997101024074	7.22037253507541
CNKSR1	5.59101452573744	5.1179498375222	5.43908005965827	5.85192843390151	5.53601475174272	5.41177905291731	5.72295174878559	4.90702582294937	5.23923379305834	5.30314866478969	5.32411730716973	5.12048589499353	5.48462458102007	5.35425438276457	5.52233431443783	4.94855181921299	5.23792247041422	5.22588008708411	5.10726545274061	5.14895819666547	5.50198801744952	5.31836500961765	5.44639261801117	5.10962596790772	5.19770927579153	5.26291231167399	5.31805144961685	5.37067578471237	5.20937316197579	5.29376199714348	5.13629953365608	5.4019528835618	5.14659026062626	5.24512404166397	5.24235241586464	5.11505915075498	5.31705415173032	5.19716376134608	5.19644109530236	5.72371923654582	5.19555721193112	6.28867161768721	5.29813736042763	5.16986179439214	5.13091187552468	5.35417819063257	5.31357298222788	5.27266502267906	6.03546949440248
CNN2	7.06887715503951	6.97836044869848	5.86757007322583	6.97123587073285	6.30850728697676	6.54446243634851	6.162989927986	6.32674077014382	6.1581543710535	6.38903075500798	6.17918452093338	6.40150568877652	6.2165458669706	6.95137861327041	7.63157551964763	7.53301193546107	6.55147948559117	6.36364385025034	7.14100993034614	6.57595770426425	6.54765275941344	7.08957848900791	6.54951235814082	6.90252947378518	6.42241963088755	6.09807243660964	6.7078492890841	6.89416271743093	6.16267963604508	5.51727431215335	6.60510995262116	6.47837000835792	6.31122653604216	6.93723763878605	6.67077298845715	6.44979363834335	6.28105486836928	6.4164365579511	6.31538109444468	7.21613863790074	7.12683589149015	8.46851608687179	6.71110678701958	6.38836949590127	6.70197881985123	7.73579012443968	6.19975640781723	6.44823885917253	7.13935327725091
CNN3	8.10153131616963	7.46064992012197	8.11069408276689	7.34102335367404	7.79292098300906	8.31536557985853	7.98439927228984	7.78089043745893	7.21374967991075	8.27204298538405	7.91613711056974	8.28911559885876	7.72555308555184	7.46064992012197	6.32223191823542	8.14502757993683	7.9980932286153	7.65438591020809	7.28730651943575	7.24853656124274	7.94445533496461	8.46298447866916	7.82166101533094	7.1967357476601	7.2564287637306	7.71433840835944	6.69316233663058	7.3755047698826	7.90891088379817	7.5150720460282	7.8881105590012	8.25253580825705	7.83850164388096	8.10420729670058	7.75076379479138	7.51998414434248	8.78868876380385	7.76661456008579	7.54474879939004	6.80172673334894	8.2890398631844	5.31701340998067	7.61978636912025	7.5539886014813	7.84839514370785	6.89650260318815	7.43392549301791	7.84839514370785	7.50787668828776
CNPPD1	7.22941951260294	6.01712550380857	6.60639976680622	6.12658375195653	6.46178772832982	6.01764321773523	6.63826410078553	6.42038487346499	6.42532508672062	6.65704042732295	6.66339681796197	6.85875500193565	6.62977255985147	5.92319112863116	6.03287792757031	6.93247929236216	6.61812618047706	6.60353409150135	7.01219077599577	6.49869960166738	6.72114013383556	6.64483933123965	6.5976093517606	6.7404535962518	6.5196336178393	6.5244783500034	6.86609856983162	6.56495389355166	6.34795907580669	6.09355241843343	6.30953562703973	6.56679174330359	6.66817062820029	6.77764983820735	6.13664175133998	6.54819806925482	6.07391639574179	6.39640173994706	5.95038178030805	7.52140611515912	6.82741989002967	7.63524101976325	6.69006088120093	6.17708189788339	6.07765357425407	6.62114663875438	6.38659211210239	6.18748209680902	7.53864259352184
CNPY3	6.43928987855812	6.32382879731078	6.00755830252432	6.41972389807324	6.59708082974539	6.30790644636727	6.40006593329517	6.19255000256344	6.37407156974588	5.93831307668418	6.25794771830208	6.48377159978525	6.12644513102087	6.42366608963138	6.63700062624368	6.75809955786346	6.44976374204245	5.97432511124491	7.15885173418511	6.32589457454648	6.22348501666812	6.14509737797826	6.2605987990879	6.2098581457359	6.05140786896953	5.76298815647368	6.08413447888622	6.58261586646733	6.0306331686019	5.95901075506168	6.11515667013803	5.96484568504241	5.92761653807284	6.54790698407716	6.2206707215609	6.0483388897379	5.91008983684037	5.842345721679	5.60363573385439	6.82927778787146	6.50816036971418	7.58557674079317	6.42440609432604	6.26162199069139	6.27031191517531	6.99916860871818	6.31658576305221	6.38976620919036	6.6212967529671
COBL	5.84306930359609	5.94743960485586	6.27538017841137	6.06728658211804	5.87121612743561	6.1792548015998	6.78579085371139	6.4359986376246	6.29493264725421	5.81096076763176	5.90555124026933	5.70188604993749	6.19581724731525	5.99695063544168	5.80146814371315	6.11246572808228	5.92147068558756	5.8601471154464	5.79079959388672	5.8467478168463	6.43616457321098	5.67613810369888	6.61924019728511	5.54456874307611	5.63578403719907	6.09910019296589	5.90269344762378	6.04837832613594	6.14715678990141	6.31733996518691	6.16193205754545	5.84540522765487	5.95433390327459	5.98353899467349	6.24733649085124	6.21241357327503	6.28788187262973	6.07549031949068	6.10122540269551	5.67670892071499	6.47321981729672	5.72067662970002	6.00369637541943	6.09043879562002	5.62450699710905	5.47810690378404	5.77832294361605	6.34638741740256	5.86462163870825
COG6	6.38853403678237	6.946853645189	6.67007058835363	6.51542868919968	6.08213421837012	7.01575357308515	6.68737493071923	6.55613409217982	6.47145833542602	6.37485159335045	6.27625589072961	6.32333455797608	5.80806394627678	7.29898890733468	7.29647365546221	6.28764741586621	6.57834949258532	6.74317091895089	6.48410043907822	6.73443996611609	6.47072087937964	6.41783474576794	6.54706028604612	7.00074061200651	6.33257871240736	6.4300957457074	6.74681370636478	6.2785889574477	6.68644159413447	6.86020176863468	6.39576035139341	6.67227638313072	6.70535256329296	6.41152044056225	6.62461114503263	6.5913111888615	6.69444158645247	6.49066603245406	6.97356802222575	5.70092825814663	6.24606652808713	5.9335396265794	6.4828604218387	6.34563547360433	6.65561265609545	6.17318002702039	6.91287731364379	6.94227446450725	6.40059618887377
COL15A1	6.48374149814686	7.19677321019299	6.20049584628531	6.31240389930751	7.39997730949658	8.00005012551933	6.44080929284616	7.46708802300106	6.57095926833256	8.11236759824772	6.60258011606175	8.141793501441	6.79890368974762	6.24136958028549	4.95441559776047	6.96590143879011	6.79567837137314	6.0172919005399	5.51148342366833	6.03397575356669	6.20291369801704	7.54187535599639	6.63401445128059	6.84262516434831	7.13839701984434	6.47620720406612	5.87756119549188	6.37198370313167	6.83146947604947	6.3242991575407	7.07118776015646	7.24042471179933	6.67482740771198	6.80350104446208	6.44991616663563	6.91099469455563	7.71241399620777	7.10143183083515	7.17210456320593	4.65140626478013	7.15137662658019	4.68119059095939	6.42693086528154	6.31019134934496	7.41084468799092	5.37004270227852	7.44461859614427	6.63220005161468	6.21708058469995
COL1A1	7.97185254631147	8.20194851688878	8.61184455784277	7.27541175232253	8.74349445627408	8.47779604159764	8.46568263174374	8.6777558155325	7.41426900317214	9.2111884058316	7.76964646104846	9.5036342970661	8.44736078322777	7.34283210862838	7.33578913442314	8.46947597512179	7.03033648114475	6.74287691995624	7.65786487043248	7.53925142874373	8.34548422457132	9.78847204558093	8.00310145701149	7.47595317224203	8.17016020128259	8.28285447269561	8.4283593479577	7.24022574257042	8.81995136431532	8.39331550684763	8.29796188982082	9.39829415945123	7.93554659017986	7.99771565267862	9.54034974409929	8.01341206591144	8.36330905732672	8.8906289941715	7.77302267714605	6.99353247785526	8.12793898111001	5.59061701722112	8.12021637624838	8.07340498285592	8.43167732764628	6.53342470426906	7.4938252007412	8.28578422877853	8.42386813369612
COL1A2	8.05936542950938	8.94036597490178	8.98566427696975	7.80865308573157	8.71724474718722	9.43541170300113	8.76823611439644	8.73865980023964	7.6925831019072	9.74901671855083	8.41387155085287	9.54921166718058	8.68646135909224	8.19754108082842	7.3784603416458	8.37633343712564	8.04925715206502	7.07393540467581	7.28562502979557	7.4958407754547	8.25608244937422	10.0263975052693	8.17386201347405	8.07069622648934	8.7675927891008	8.42980207703736	8.06040550445605	7.32626811238651	8.93091658848127	8.6598913264267	8.37966691205507	9.61889805493939	8.20582200951525	8.54198717623916	9.32850489826582	8.37677583185855	8.76188616875589	9.37461110131391	9.06061980732599	6.68303456241482	8.55472953929484	5.70528386183257	8.46350441294164	8.10480775350706	8.96349873240598	6.97667259444705	8.09797090104959	8.92140858254969	8.77823007094178
COL3A1	8.48924005749661	8.89442390930401	8.71052583763188	7.77125935949349	8.74335327550997	9.1837985491681	8.88162737586882	8.66477792334967	7.82967008543185	9.74057238291002	8.90056178193068	9.73686015548729	8.77223037883757	8.41158233873111	7.71246012711091	8.31755159020898	7.9421012236602	8.13623790182595	7.67664657132573	7.28603671764299	8.19716198077954	9.74714678527091	8.61892073431369	8.35120895367056	8.53474966748816	8.74457493558979	8.19034538859064	7.85766225974279	9.15615166004123	8.51238602408917	8.49158444241442	9.51547798852891	8.28447003385848	8.52665689867657	9.17177796440147	8.64501814484769	8.81866955151511	9.17177796440147	9.14723425913008	6.82294423250528	8.57358794367165	5.84404052846644	8.73826413039565	8.42255136144504	9.07569789841938	7.20219537865381	8.04338931347739	8.81866955151511	8.60897887853777
COL5A2	7.08807456567556	7.72020994856849	6.93247495739857	6.77035290278899	7.76273428754086	7.90154734691076	7.10809973117652	7.61461497860955	6.86758708438929	8.45476732749548	7.31068540062557	8.87936467090197	7.29144895688952	7.02656597327035	6.44478286986402	7.77341602804941	7.01030791811115	7.00605752716633	6.45290754334711	6.76492528986237	7.04662396010581	8.39905374823043	7.27737621444575	7.03667769050351	7.89276674163374	7.63552968806458	7.09333462035074	6.51571022219949	7.53879088558573	7.42988704380345	7.41119763109727	7.91609299715568	7.29556922327422	7.20864462654952	7.43070497372449	7.20986770823796	7.42670684075383	8.13358513899079	7.70094406248363	5.68209282472962	7.176858802124	4.66642119554652	6.94420731109972	7.76004855561208	7.67543189401422	6.59381490327219	7.04848193645245	7.27305136469055	6.91336811186254
COLEC12	7.80299127353621	8.15312710757013	7.75391820063342	7.49699724832245	7.64416656035596	7.86585906384825	7.94741854442445	7.74001417509398	7.67922323925574	7.22884251193836	7.92931090326253	8.26126407923204	7.30874675511439	7.71210003310842	7.43590961898796	7.90564722324096	7.93095052521552	8.30509663944215	6.15164211971402	7.71462973555019	6.52189998759496	7.94537292084499	7.64576561352433	8.55093062426142	7.35125674772685	7.62204487517258	6.91444408613436	7.57736895744055	7.87415165807016	8.08045142803283	7.93151983216337	8.40167122029936	8.44962328453454	7.96272287853505	8.54876513788144	7.96673840707223	6.90939023656586	7.54545183108163	8.03913224850855	6.6862992786617	6.89787686816262	5.97578219445249	7.80116181286497	7.51457396286687	7.9549682697497	7.28292903892131	8.18212817162316	7.8397502455614	7.24306706986968
COMMD1	7.34605281388612	7.32083990349827	7.12557595664475	7.10026469677937	7.80318980717632	7.45683040839275	7.78754968571082	7.6245162676495	7.4507129431613	7.73838229120501	7.28500620748237	7.62015025334163	7.23679963628182	6.83874800754064	7.20343010558538	8.04068208198671	7.27552314649252	7.79522062564475	7.65633104637743	7.39713993910341	7.90757276974199	8.05131340505883	7.5054032356023	7.17455527374052	7.74577978967251	7.69538753149457	7.54460169843602	7.80603964583822	7.74999980203805	7.90507521348907	7.7975829644528	7.55746259518785	8.03897805767586	7.43945999726716	7.6135602473766	7.59995176078615	7.75455392729346	7.10374316956963	6.60644699680546	7.31799085563872	7.30171730435491	6.62597643410986	7.47362377510831	7.6044715929297	7.52503600841337	7.30071594548851	7.52216910426162	7.39875309368255	7.38513284945375
COPB2	7.71236418213183	7.61995533831974	7.77785562885406	7.71529988864059	7.33382428870011	7.78882904291196	7.7574805681323	7.98701635981852	7.47993359885559	7.43333451472366	7.55943301268657	7.45728217189554	7.75428923691599	7.46648902124524	8.34317312404733	7.30566714513675	8.11356672768817	7.96898247846791	7.31255816121444	7.66121670917838	7.58893309292056	7.55793764150553	7.68855483853578	7.72001628079212	8.17106162087636	7.57656338217004	8.00096313000581	7.51709196010787	7.65842147122769	7.88379718513239	7.79575767479531	7.70465291893518	7.80221543974805	7.42657667454063	7.7588002453119	7.67932172993261	7.35460942542154	7.95355368486501	8.09287805383651	7.16982416430943	7.33396570418809	6.91638211924313	7.46727464671464	7.70339758299943	7.70653639441504	7.25598491492899	7.76111379831746	7.88941554438804	7.73198453432371
COPS4	7.0896652768889	6.67956364201451	7.30477003887897	6.59052360008726	6.79226815772318	7.08384191171795	6.88798761076527	6.69924074389939	6.74782135121529	6.86373673027579	6.90008558266619	6.86636187798179	6.77115986694878	6.94657113017204	6.43724632108082	6.62298507231844	7.13338062990175	7.05524390999671	6.12714298684352	7.02190317323458	7.09012709114811	6.62527161608962	7.22014539182022	6.90760977596251	6.98322168898531	6.75080739398233	6.98741020139655	6.78330832454072	6.85420010069647	7.34127498742639	6.66590287733905	6.57985831501878	6.85301383695149	6.64954842140689	6.89615455191084	6.8670015426522	6.93732040734021	7.11753909756422	6.92909551699152	6.510999170978	6.49883130170425	6.08711978920773	6.69726568797328	6.73252814809384	6.74998028314067	6.57310084832865	6.93387427264599	6.79767444067306	6.73570756602071
COQ10A	5.73537779659262	6.33793403201997	6.31554969153242	6.19475461552816	6.20034257147691	6.43337745199018	6.05068391806014	6.85874689011077	6.57694193941034	6.09491684817839	6.24904961642654	6.19480484217099	6.16965409270826	6.16406613675951	6.45355576381281	6.4634464688306	6.2074954405925	6.29281376454506	8.02310092417757	6.22504128115417	5.93368932469662	5.91982677127576	6.2843422041212	6.29353367975894	5.98965997375672	5.66492903710192	6.45165774929759	7.12723545494173	6.29724270890686	5.78119826876634	6.17590753607817	6.14796550010977	5.84562609809243	7.09225375874873	5.9397801531335	5.90775530096323	5.80828228779225	5.90880191357752	5.77917413304128	7.92758133482648	6.67989492421067	7.92474212968815	6.70350299429544	6.2085915394578	6.44751611365351	7.66067177713315	6.65183618299982	5.92087577114045	6.79189181035947
CORO1A	7.1403061984101	7.38980847320364	7.60356828235357	7.78644109170908	7.14248325566433	7.08644346937905	6.93579888259066	7.11420094937051	6.83114463029792	6.82202820304582	7.33458508338869	7.79581021310675	7.51079469185355	7.25772718710982	7.08851929962686	8.1343077770679	7.69591827355765	7.29973272930978	9.26974032520601	7.47113711205817	7.43867967030711	6.9625067099774	7.73988705488866	7.48192520827334	5.81865902393942	6.16076281981633	7.33027352190127	8.52698089592149	6.86863239750599	6.62724952556989	7.37149111496763	7.71914928488092	6.76643172968878	8.3663057599	7.24049899168942	6.58176897130474	6.78837832601492	6.7474631758976	6.28564763655011	9.62044667884592	8.71689744087109	9.96342997139671	8.17228396939988	7.18543396470507	7.44467024802519	9.2232453851159	8.22016458473603	6.57086247035741	8.65202528378176
CORO7	6.50197739737307	5.57003581363116	5.81374334823834	6.22952543453572	6.46178858220186	5.99699686042088	6.07591197133325	6.25525341644144	5.81684798271068	6.2911613153643	6.24360218404982	6.83784210996641	6.13243225347319	5.88002899448925	6.01267645987806	6.31134713041428	5.89343542259792	5.69398433532672	7.27325834721102	6.36352877731279	6.32003083953012	6.32184375424027	6.45516476035099	6.03283180577324	6.03691259420401	6.43319094541746	5.81009551585445	6.1835107521186	5.86874641610367	5.73293508370534	6.08289221220852	6.42662913194872	6.03012179296547	6.16310550179668	5.65573898952651	5.99459959593953	5.87619696489205	5.79756031240737	5.79442674616421	7.13304795548138	6.24768457460232	7.47287988296708	6.68437175938802	6.12944993048432	6.07447878861767	6.65828686159572	6.86168900200976	6.18505078871789	6.50378674867443
COTL1	6.86859356802743	6.74364872410409	6.10261724674471	6.65439910463784	6.02204969460036	6.22010079524966	6.53005771167213	6.40320207405701	6.15041665300278	6.19941884681804	6.23362561264925	6.38157166377364	6.86739540379966	8.10827608651827	8.44340806722649	6.96580825650784	6.42175101191169	6.69339390405071	7.81271974850479	7.23060717417436	6.77045302537102	6.09042674859876	7.2059086524792	7.01039003531132	5.92623232394953	6.78309938146137	6.11802677724806	7.29633955680818	6.44838751939528	6.40406680952398	6.20422642528222	6.55572050297107	6.24851781876198	6.95574171987248	6.28919478487162	5.85850862241721	5.94270624461607	5.91829609305208	5.78029627254318	8.19013959352272	6.93619241516418	8.62881967396762	7.48790988156492	6.6477938319042	6.58619725620417	7.93680908868735	7.1555244170212	6.76833243133462	7.83014754504687
COX19	5.40463349769824	5.81196388729053	5.84756785243592	5.84852315473752	5.9751915882116	5.81659624261724	5.68127691341902	6.22222063258275	5.73477384230868	5.90166363804552	5.96080908399713	6.11960155546326	5.91637226078446	5.99968837131943	6.16557737416888	6.13416602202089	6.18113515450924	5.72142245803879	6.44359298656805	5.79937815855515	5.86451299298326	5.66345976731773	5.82817369936056	5.97287925276022	5.9506909061736	6.43081111864069	5.87517761162326	5.95361508554138	5.73473908643567	5.90465690686777	6.03686924142938	6.06703663409816	5.71025201779722	5.83724401159983	5.74432175834142	5.93048355944132	5.59404522359543	5.50571904808492	6.08897126495137	6.51174564460322	6.27908798344341	6.57178472640921	6.20819235769248	5.57784067006517	5.76818831893425	6.29379148952292	5.9550607472513	6.00864410465528	5.99454702550084
COX7C	9.46845943614903	9.16695729461849	9.16695729461849	8.80168512916649	9.32530399441873	9.26545692251334	9.73139985636125	8.90969644476877	9.5274500668693	9.17424593629848	9.31152716194239	9.69107334714632	9.85310533931888	9.01682055959133	8.91251640434946	9.75888383257452	9.4546826036727	9.40044132861535	9.24298182959484	9.41333985191846	9.51274782652481	9.33308982337433	9.4546826036727	9.37046588713629	9.37711916404022	9.41299508243114	9.34335085735716	9.11264047719544	9.3504037615813	9.60294975853602	9.73199540565877	9.54510056402884	9.30212046597874	9.32491684991064	9.65505048957878	9.30629771440871	9.74214042309573	8.71226260767883	8.66980847238537	9.10430686657766	8.82489736471968	8.82151664161533	8.94967272469743	9.5366359397103	9.13809511012823	8.92525006200177	9.39688799223504	9.34124799252253	9.04212472619903
CPZ	6.36577836631142	5.92899606818574	6.05260292780526	5.80911821171591	6.3007101138553	6.23263895065696	5.86911041411892	6.02552109143212	5.78048564941543	6.39916824430539	6.40104948776571	5.82910131204378	5.8567409113206	5.6858329073054	5.72699197405909	5.13613568792215	5.57488598744719	6.14165297520455	5.76835471983669	5.61986222571432	5.72935318480801	5.96760484918939	6.00388731363977	5.86027660819503	6.31893718910842	6.09008249115566	6.11389855163587	5.59730465151733	5.45307012516334	5.98069614114051	6.20303561077268	6.29484056108245	6.24905587430702	5.7817471941296	5.94518716261982	6.33604806016801	5.97964260688179	6.82520039223274	6.11239011053234	5.20661028236769	5.72694404164306	5.10822574191725	5.9869176796025	5.7141082326422	6.00087138468215	5.76528337806699	6.74790153388561	6.2402583008619	5.54802443055255
CR1	5.34381569921067	5.62899499378231	5.49467267021975	5.5569569470915	5.31858656042701	5.63964432229406	5.63997608317226	5.63813863830839	5.42407120765379	5.57744170963849	5.36906800173357	5.59875371373108	5.29838487495144	5.55161814895925	5.38276717399644	5.5735575553568	5.69797063236666	5.44726148871835	5.29578182806095	5.44867019644731	5.39420252058885	5.42918542919157	5.49242180026151	5.475808236284	5.16079749748779	5.30105118211183	5.53714483053552	5.76822788068461	5.31228543431539	5.24508923628995	5.37796201328001	5.37846191539068	5.37145356102028	5.93826822909965	5.32791854724081	5.38085954686635	5.15767837690751	5.3925886072267	5.41188149447412	5.68299237115383	5.84752661850741	6.8035508531906	5.35873395817293	5.34615235516715	5.41486956151357	6.01114719576896	5.45071594653582	5.43600877550044	5.92527193193907
CREB5	5.56712577377553	5.54879656589312	5.71734092117022	5.37214450981666	5.53946579410299	6.09445360287769	5.58677927238403	5.70827332069194	6.03136671584219	5.63108652452598	5.77111559255603	5.43919583648563	5.38345244205885	5.61906330615418	5.89411781492025	5.39394892861182	5.17908810863556	5.79366734958594	5.47756655196195	5.61094548338129	5.70223387648435	5.3939961644883	5.94352654172246	5.59159226998758	5.26103080813235	5.59845351527799	5.59225009044922	5.98634283986681	5.42510051263443	5.42840810991329	5.39740311860368	5.52909290168575	5.28006069202516	6.04538382461259	5.35755235782196	5.43271638603031	5.23280610245867	5.33895645607776	5.38586591317424	5.79862773465959	5.95515436277136	6.54507721692771	5.60043378048858	5.32653131383933	5.66873342438934	5.95433716971905	5.6162419302373	5.53241543168371	6.05368081665806
CREBBP	6.32311170332356	6.0015011219459	6.14365447507939	6.02683974598675	6.16206455009005	6.56583919644525	6.44665585684444	6.22772463673502	6.42735810766551	6.38072035037294	6.32365969303911	6.11598396317392	6.2169924441612	6.23681064107303	6.23267016301418	5.98745756073034	6.29862403080745	5.95657096757783	5.76130116050493	6.36040987855921	6.22577833662754	5.97306228446366	6.33885368680273	6.28722164998907	5.88360086821578	5.96237334393972	6.11871144623991	6.20117187816129	5.85706552826957	6.02522294209927	6.06785270326761	6.07621185370075	5.89331470216831	6.44731564217227	6.09810110336118	5.93197757436241	5.96477123604439	5.82808534253458	5.89347787784274	6.35778984301422	6.55715239636195	7.24081570255557	5.82529647965441	5.99530647201011	6.1332870784923	6.40209180617956	6.32720021515702	6.03303073541023	6.45836928322943
CREBRF	6.91083816776943	6.27247372268807	6.450553650992	6.64709256176323	6.5168609526497	6.65439107909741	6.68383122886079	6.60441049315929	7.05053540445577	6.77515822239501	7.12641794454147	6.67240406672417	6.92218765814955	7.01211786934726	6.64137070548102	6.29215817442954	6.69251622024306	7.26966992727139	5.86438089210983	6.87337142015692	6.58852977228024	6.4740155557581	7.19971423826426	6.83053458891845	6.40764908730032	6.58940221372434	6.4433311260897	6.60089707053746	6.0730312920924	6.58363543370698	6.24753665739329	6.00028135939829	5.94996577241575	6.88430211010808	6.05556448155709	6.35416123505878	6.35273900824121	6.2665520630962	6.72938943470688	6.6220280969195	6.9667306460237	7.60816753095438	6.34630308216378	6.41298919927241	6.84817102068745	6.82472059883308	6.7776682063651	6.61770079696307	7.15967832956559
CRLF3	6.10211766902636	6.83219188248713	6.51919009120479	6.0659873231651	5.78999087954572	6.12377597050311	6.31409287614086	5.77179244757841	6.42577200517884	6.00611632456365	6.02822577752143	5.57234983883987	5.48663819070038	6.55138855199917	6.42167956932265	5.47409917405595	6.59986686282869	6.54636331229404	5.61975085011009	6.19109652572813	6.29273962116379	6.4021148463753	6.21558854863604	6.16067215115554	5.61990657636021	5.56701425830512	5.86626347863116	6.79815222378471	5.84025146907693	5.73629980455779	5.69380227868783	5.81175666722214	5.77167690479845	6.497088745207	5.95818854777233	5.75146275561374	5.71841780529175	5.72094972010817	6.17208716291046	6.87775736595334	6.5375647625918	7.69585169791396	6.07095513080051	5.96901234326246	6.15133453738546	7.15474706910181	5.97445090751612	5.87708119228599	6.84828385644962
CROT	5.53321248157174	5.94207271974488	5.78310932352831	5.49659272798842	6.12772065728123	5.56458536311377	6.21138167472667	6.07592694978156	5.40474505614343	5.68183952549911	6.12738075392599	5.50941055113406	6.03279973260379	5.60838019141936	5.54401121055702	6.15638817585949	5.45377336245825	5.41681250707034	5.5209917040457	5.36030773647857	6.07554446743151	5.12202529759064	5.36289182455087	5.47470727449523	5.72293808329561	5.8644387644938	5.6720590322551	5.494301980451	5.77781692281258	5.89725147752967	5.81839666695971	6.01787448993113	5.94494514531789	5.41351258638983	5.70595036217354	5.57130730941222	5.69550855910485	5.65773222929562	5.88286629072058	5.56843957388407	5.54696619191	5.08404163793342	5.76405218810016	5.66546264680629	5.84581233735564	5.34858479784306	5.9057309895175	5.5836807273018	5.68754361663899
CSF3R	7.45814452206022	7.55950174958532	8.54933101104194	7.01427491701552	7.21567135317494	8.00045975878578	7.59708169141824	8.44273465446776	9.11283756628551	7.47538744595218	7.27487146242829	6.74401954467033	7.42999618978157	5.82619561756541	6.65364674791198	6.91192391126812	6.74398467525903	7.24960857393541	6.62602089059833	7.44471164755832	8.64866468030191	7.42872345626882	8.09885308634968	6.3804623450169	5.8459180205695	6.4158039048298	7.77027698831254	8.73949938836583	6.75289242877314	6.03441573629494	6.87630001261793	7.22534928684586	6.30859418953879	8.38722265446661	5.93429879111738	6.6574794583092	5.66266055876681	6.82270563827581	6.52494767311568	8.75511065785419	8.6432514810272	9.77608609824916	7.60520596123615	6.3691494773339	7.52341755778643	8.59430610229647	7.95190697550404	5.84380412068086	8.72034010308466
CSK	7.487044656497	7.42209047596284	7.04366259921632	7.79481971954753	8.11418406530638	7.14641449349052	7.14050658848941	7.62775582165955	7.45988761089246	7.33302058278972	7.41954701822394	7.5737803637705	7.88247184572626	7.4887516056892	7.37978536876147	7.72241108434755	7.62292705033282	7.37495601862432	8.81060855074997	7.58918599070799	7.36394452150122	7.33332644163174	7.85558904210658	7.27654996066314	7.20890698762654	7.38701103125346	7.30165296310173	8.15996931473056	7.17609595993893	7.14025661060942	7.5329682759125	7.38753680102879	7.25106680066092	7.96326873801816	7.25422796804677	7.11169664672806	7.10075745458757	7.38128556679611	7.41434451083685	8.76964614589811	8.23101746387254	9.02299327046877	7.94086832609548	7.68178825280021	7.68980296750709	8.32358755906703	7.73084762471906	7.43590200715886	8.06800544518451
CSNK1G2	8.47744575239304	8.07638479350187	8.25938809934321	8.43946643421173	8.37006364731258	7.78412775477551	8.01892444906251	8.35650890377997	8.27918979303974	7.96463413417663	8.49750927283348	8.18091326836493	8.33342303532127	8.13471299514536	8.24997111962582	8.21180131545603	7.85064837515508	7.62444110782243	8.71578094814961	8.10076906370948	7.98653574609511	8.13632279620601	8.12735062918449	7.96122654607902	7.78658735576959	8.25797709237891	8.07388603888435	8.65575547720129	8.26433968422212	8.03105564541456	8.16812421411677	8.10102436389177	7.796700022112	8.370009979001	7.91633672905567	7.87033587802988	7.98648640111515	8.22706513120792	8.31566452892622	8.75673605830637	8.63677325792799	8.88562024727723	8.40387563041589	7.88319866183614	8.42082589175497	8.53061570793018	8.07558530611784	8.10693739917903	8.35653647685458
CST7	6.38343620050013	6.32575007903108	6.17928393791238	6.58551665386249	6.60789734486709	6.58698260085458	6.62780516038151	6.8559373982311	6.73949031296185	6.3008890413334	6.69703398502648	6.97930960732572	6.2710378069003	6.22079876078174	6.31662478951709	6.60974338044693	6.75138714624656	6.41503107252882	7.19502056996452	6.68174125846167	5.84326101662637	6.25037479501231	6.54582688889592	6.6240736242687	5.43520657113354	5.50441239708611	6.77184038140828	7.61106246503292	6.23988265218473	5.71921539165824	6.30057227590641	5.99809024608743	5.94987834385671	6.97319771495522	6.20624536531166	6.13790661330132	6.43127650106145	5.66576865774001	5.37142620358363	8.39863211183004	8.02256539384437	9.04844619575622	6.83498686886168	5.97193181898075	6.84642354639852	7.84073804487669	6.87408847977836	5.84015138572024	6.99765623295637
CTBS	6.80063595053072	6.97431893006227	7.02777118746058	6.59241394879952	6.572654649929	6.56730861295442	6.39344478224254	6.97326670442904	6.84506727755615	7.05821920700532	6.78920327342666	6.66199355294359	6.94778582106463	7.03546980519787	6.64432486018088	6.85329319787818	6.73269266103682	6.35641764890966	6.35521128867474	6.700397405808	6.58307090406459	6.37714707620016	6.5574578436046	6.71624893274021	7.04195007523141	6.25963270270905	6.79147853112777	6.67667474837657	6.58840752251516	6.84846288109126	6.59388465588738	6.43863312689262	6.73977353176234	6.89455281347129	6.71299944851494	6.78853516809395	6.34880140655763	6.5722608734847	6.46756972865175	6.47162076873515	6.84808555083418	7.62206004383115	6.25115235714204	6.44434030547733	6.71556314343384	7.14451938027922	6.83101030466549	6.53895575054607	6.58717921200049
CTCF	6.09470482655453	5.72494848174986	6.37210168165164	5.76367199287058	6.16166218882149	6.08221526879053	6.17046566046362	6.15819177795143	6.30512544495835	6.09810661348083	6.12248698794132	5.87659759403502	6.0027781521801	5.49519551804728	5.31568508459627	5.29284384716007	6.26031327726947	6.2792142720646	5.46898190394639	5.96316179737577	6.43850098136275	6.00000378416816	6.13859400788343	5.93198692006846	5.70355502774954	5.55070406547324	5.97987197204121	5.95273023989771	5.87431370432812	5.58439596436384	6.02544248793159	5.86878310660728	5.98995383169059	6.1519504949531	5.80776401017765	5.98615915082003	6.09013949072348	6.22335467223433	6.16477606489834	6.619181984735	6.13563052144434	6.78879646739191	5.65660088113056	5.89408882946481	5.958849616652	6.08077692279329	6.04044065251025	5.59003744880264	6.12322004071768
CTGF	9.69143817881442	8.50100634187629	8.62523356022389	8.61445232462374	8.92510816139593	9.11549652501636	8.13233458986366	7.33817612863965	7.69830493447665	8.80458617622356	7.24683455904913	7.8130297250167	8.02063931672651	8.2484808520873	9.57407636101587	9.66845423593053	7.43320412956412	7.84314193031387	8.24058070376857	8.73260693232307	8.89119142894564	8.85362172330848	8.79787443179483	7.79775413041698	8.01499272081321	8.84629240454071	8.66058214311689	8.28329979203476	8.85085462837267	8.5084331690578	8.39271588759958	8.93210566233247	8.26621150078814	8.6818360698662	8.74865342710695	8.09704859579418	9.28557618914451	8.72769013739306	8.94746616986516	7.44024000070503	8.55548234773869	5.75688876010874	8.65207930877789	7.92373366372058	8.43457734100269	7.72299289902337	7.85875878975959	8.77104268515182	8.5826909316084
CTHRC1	6.58426395090863	6.70644937570215	6.71838396861485	5.98026917894119	6.56549153829184	6.93690543019986	6.36384372039249	6.61552790410737	6.34633497055469	7.21972720083559	5.59548386273844	6.19522289788007	5.80755596391809	6.19451618277034	6.1741758922611	5.86233340527109	6.02304650412629	5.63310825192477	5.70767044158762	6.00489656243397	5.45618750787088	7.00648644699712	5.89738694133693	5.92114380158196	6.88304708532772	5.84051980003927	6.16467050024716	5.69086652065159	6.4089701529612	6.61061945177558	6.56145877870507	6.48034680808456	6.18657050979886	6.29738884032426	7.01368267708736	6.6787107840544	6.58244251745139	6.31372842612719	6.21029910512404	5.43399818400283	6.50880460685422	5.32880653750029	6.03774301143923	6.2222516674055	6.11141603009208	5.75876302794536	5.98233557685533	6.36067284137272	5.87207749178189
CTNNA1	8.31479555191216	8.42513840584932	8.57233175303524	8.09840524687838	8.11620385362478	8.65426409760254	8.3337844309354	8.57874963386352	8.36545356513384	8.42552332055077	7.94668323712989	8.04738494065171	8.35994041070983	8.19208161647704	8.08734743429081	7.81905270610605	8.5632744279101	8.15429288086796	7.93556141095496	8.201950162896	8.42500350884793	8.51812856300419	8.34885997642583	8.21081846558375	8.51988161289599	8.51840638569833	8.05153444372622	8.16316137332751	8.56471634322642	8.38654074392342	8.3594949119663	8.36911807655599	8.37831553272579	8.16841833373822	8.48258318607818	8.30410645309641	8.73541464810472	8.76257615660717	8.86431016578834	7.66073692421787	8.49378507793242	7.27015904964784	8.01357380381079	8.43614959046114	8.18530336274917	7.81749550289351	8.16102205972786	8.50728083099749	8.00564972629193
CTNNAL1	6.39053650080325	6.79344490947074	6.18994431990007	6.37002316785988	6.94247048321585	6.66051912713924	6.78667485804092	6.39985083225918	6.21922408244903	6.76517369999131	6.63253730683771	6.46782098842943	6.8314804627544	6.62301019796417	7.27605068979017	6.81991601010724	6.47487987925868	6.83648446161805	6.18361046217635	6.40803053408068	6.56127973956537	7.00727184574934	6.10498761648335	6.72003670039488	6.81760139222854	6.98567729385592	6.49635116075813	6.3495216597161	6.4499581759656	6.83264260261099	6.22063086996701	6.49856404465296	6.5899284157324	6.65541455453338	6.69930810539123	6.56987185236833	6.61802971388679	6.90873400202364	6.68419174229106	6.15968540988537	6.40592401679717	5.46412421909292	6.5234968072568	6.61919288401468	6.27849991718433	6.40559092055796	6.10775973049952	6.81277610289433	6.55089166986458
CTSA	7.66677044119784	7.52881516803835	7.58786626219788	7.68534211790041	6.99376657222279	7.01792778445189	7.3894870425357	7.50059389014777	7.28971661585659	7.4531892940802	7.75047072437629	7.36163396699313	7.75060290190447	7.50238419100539	7.53438415381395	7.76580908578172	7.61996544969733	8.19195858335728	8.00104602168376	7.82910629189812	7.22022212298202	7.2205073939683	7.58097014618177	7.73786918863463	8.07505945899083	7.39561771332734	7.73888884841376	7.70499335223601	7.53118444654254	7.41007422490055	7.62019694207318	8.09782422289637	7.6431676011719	7.83675960334371	7.38633908457529	7.79438141585052	7.12810838358436	7.76879226556813	7.37637890460506	7.74932373119049	7.42848659319463	7.82816061937286	7.77543429198525	7.39225571172384	7.27644252521388	7.89465332814912	7.97782068791773	7.52030917682483	7.77716819641303
CTSF	6.52976016639913	6.59356080887308	6.86302679612503	6.23026528107482	6.02800010188692	5.83729396194141	6.9067343388305	5.71752026087223	6.45085679820469	6.61812487313317	6.24020134255166	6.86857995048375	6.43882312374941	6.48182427753184	6.06066775173344	6.73234541984362	6.16871690025994	6.41243744821856	6.67706779782746	6.05735573124116	7.36677398520828	6.48370100141981	6.22029609939305	6.33500240910904	6.55378754620366	6.77900885351536	6.54818085330647	6.24115916100206	6.49686740385233	6.93702223407372	6.1719504295705	6.89230091966654	6.37571979053463	6.42568103190667	6.46907909343693	6.09012495006662	6.80858466526413	6.83776572104888	6.37608366094645	5.89400169361816	6.59368492342714	5.37506843665178	6.7041142849591	6.07291687162558	6.43686449732236	5.79734246249835	6.56662531900888	6.74614855632518	6.35895472673291
CTSG	6.26932951632875	5.31360660121051	5.17510476113308	5.45399919892718	5.61958525701765	6.31547630033679	6.33890324864733	5.39184887957623	5.82281864521563	6.68540380105415	5.08926743871439	5.44974115123557	6.18699701294864	5.44300820939829	5.37892228583749	5.2446772239823	5.79977726670763	5.33193004109645	5.42319241475025	5.15687355332711	5.56114086234791	5.76457408671913	5.87589947670357	5.93056235609484	5.39203194916798	5.69420566078591	5.59805150706865	5.84433156597901	5.60424492523996	5.49020836694359	5.4134439361458	5.45141391357918	6.03155607415735	5.38403762793914	5.44356403978308	5.2433711536498	5.3575165165059	5.19473832936326	5.29644339156723	6.52347649620451	5.24725528883796	6.37273997231845	5.75152878029539	5.80280105312563	5.48758861577708	5.8495992074223	5.34640907171041	5.31473944106738	5.88015452929849
CTSL	8.67146894976727	9.53592605751017	8.94894183718657	9.0874664294923	8.73909239968191	9.29909754703839	9.01614158429337	8.93660555416973	9.73587234991358	9.14162472345258	8.8721537214503	8.62268765585146	8.63118601020764	10.4867242403266	10.4697762926727	9.6035318027787	9.18814407120882	9.29293120651365	8.95534583517184	8.85649803623796	8.77531040642708	9.57305718466297	8.97889657960739	9.32955026022346	9.44471702654656	8.79458334743673	9.76847780677667	9.18047727210294	9.24202921465647	9.17771194174414	9.53314587470155	9.35551178040503	9.57007898279522	9.15065895233781	9.68224311322202	9.46997126662251	8.78842354743061	9.7688149352002	9.6734226305276	7.86423015193455	8.15314795763361	7.35879568933675	8.91253568464446	9.9793165442598	8.92117820363575	8.98829621165768	8.91566070220606	9.59079358185954	9.19459060838349
CTSS	6.77323928541481	6.51103752814326	6.11023184623362	6.56251749220986	6.48008847513204	6.364194617063	6.19492089561475	6.47961350030389	5.90536893306836	6.03054306854898	6.29697002674776	6.82119609092638	6.59181716932344	6.0092448904635	6.31107312549135	7.03663109588761	6.58827574250579	6.24994751876074	8.45298776517366	6.52517716341208	5.81379013254817	6.33997090082726	6.30480711141227	6.09702389235848	5.41859046245873	5.6731682274669	6.36443656881135	7.34592555239628	6.09847506752847	6.08659937826876	6.33760792672418	6.42797290130251	6.00997467846037	7.30566538486057	5.79840048610272	6.1933448063021	5.5350921830546	6.13180325481815	5.76862012610558	8.05758715840603	7.1051522299387	8.80481259438208	6.6451129511558	5.97757738897405	6.77590455751241	7.71883614466848	6.74384577631822	6.03565760017417	7.40912337659531
CUL5	6.41339375234873	5.95572907279218	6.60851375142592	6.4376000783838	6.45161995532651	6.91465391951871	6.65236435686063	6.66480329971577	6.79599679753118	6.90856435872149	6.41561270419862	6.48560205629472	6.44845338371195	6.80247032252473	6.68782419124897	6.24533811317411	6.94655745040147	6.72203940351498	6.24129464480475	6.45744392716836	6.72629974435334	6.47768327553864	6.78023936590766	6.68295254261119	6.74987656221532	6.65494521311597	6.05749768507118	6.66264669648065	6.20431399118516	6.25268110210729	6.473044891174	6.58705695519032	6.7325248471455	6.64347060136658	6.87939912945771	6.22187703884852	6.91394826810205	6.77287721621252	6.9792247918075	6.3186757825908	6.71276618474924	5.99005079433204	6.46556876690243	6.781436186251	6.17072707041142	6.13052805773971	6.71781478949497	6.85422717332685	6.38820140056642
CUTA	7.40266877677522	7.45115835706011	7.58276000802736	7.17215462877907	7.11449724305947	7.29037010971901	7.23497410404804	7.12016805054486	7.24887314200242	7.05851747779441	7.27880472681062	7.22424822303208	7.35602916501551	7.62901600633954	7.76875693393287	7.49814404829145	7.24535252226201	7.36840904469491	7.40396972672775	7.45731285106631	6.83796198391913	6.9239469923201	7.16325924448826	7.3502235434354	7.49136670413759	7.25201818747122	7.56018328581185	7.52479370633513	7.59891905176772	7.58809639523807	7.5271992253222	7.45974228481453	7.60782426562653	6.91779890302098	7.43017569235787	7.43086142713123	7.32071804171016	7.16904303480246	6.88326314582448	6.96676528395457	6.92853564815824	6.4607627464056	7.54580682360475	7.43180551862809	7.33434028904852	6.81100045898643	7.1786262016056	7.38545819006991	7.32356681367828
CX3CR1	5.34354464851967	5.69462774739395	6.16569976179834	5.63922101620447	6.95466549040715	6.47869843411248	6.36208990337939	6.26938717760008	6.25855012425952	5.93735088397763	5.51779091512918	5.84085449594339	5.32898809805799	6.60383815477966	5.94180440299373	5.51682729464647	5.86089386067991	6.1466614469043	6.35323658183677	5.68315700195127	6.7057806213147	6.04580407287478	6.06253652436234	6.27153552679544	5.28277095809173	5.51205135185365	6.14304184765385	6.70788916422674	5.70416130576824	5.50082542064771	5.75914782096493	5.98330941695857	5.49990681703404	6.72246734779006	5.31287707581691	5.90227518967806	5.55315839868507	5.80712626456441	5.50310891303149	8.4151200236798	7.1789668557476	7.74208667686077	6.28194996211714	5.5318966300237	6.27602041298132	7.3716402446722	6.87717209726982	5.67993685450063	7.48710769617387
CXCL16	6.4736457827691	6.3964890815548	6.34975648326273	6.64437310399675	6.8183195430489	6.27162152755429	6.26398286587771	6.47772084754998	6.30772448892815	6.16982829953527	6.16847447456561	6.44098678756596	6.30167026580895	6.42707708486232	6.51879105988306	6.85769145134113	6.6712418462696	6.19385884808472	7.61867783242794	6.50425314119001	6.28603157927604	6.40357468249866	6.48593480769341	6.44771926157639	6.03241068644127	6.05753432944217	6.37003522458988	6.52109821005405	6.55183194011599	6.40140349479555	6.92634756215288	6.69077453379216	6.73954926234795	6.97352822557556	6.44119870884014	6.86000436499752	6.59734814109477	6.49078011342972	6.56495332380246	6.5949343812471	6.44396686610851	6.86413610853221	6.52873728262028	6.7153002818248	6.37420795286029	6.71201571688627	6.64558090679223	6.57352347312974	6.40915587810173
CXCL5	5.58323075345907	5.66704752768221	5.55090234414761	5.95484703400691	5.26545501866305	5.46253140023684	5.62492034331763	5.38610818355174	5.52512582985829	5.38378029154102	5.50761463794836	5.65690456963552	5.68216616391445	5.71576698190646	5.56685579455437	5.63156222568153	5.57036610790386	5.3561169039177	5.54649255295663	5.57179794624379	5.54507918995013	5.4341348127728	5.64448914557838	5.71668151091067	6.71842450227305	5.28825066315487	5.52523104963271	5.90229211599441	5.47247113955047	5.4063764756832	5.43523645045863	6.003921335485	5.41948628015201	5.71091369658381	5.2971854269053	5.47044427184783	5.3073611300655	5.52922808293762	5.52775568741321	5.79425695347573	6.06897026389459	6.25388650294804	5.548221427477	5.46800189859	5.67588527692201	6.21418016000555	5.7091982256619	5.43853214384992	5.35825684240518
CXCR1	6.34862171637829	6.56811089991776	5.89750377778123	6.2629059852384	6.05056707578852	5.50526903437832	6.35908347433828	5.83717674256039	5.85308030203988	6.12550785407848	6.44311820300069	6.7869430346654	6.03736332481483	6.17104921927927	6.20964804401066	5.9895471851066	6.45026847709028	5.87219307303933	5.86896276926542	6.22939039370934	5.72445973744314	6.1551213786265	5.78373215996641	5.98556393802907	5.13201943731054	5.10887883348943	6.46209019894948	7.65929794072035	5.42143103371457	5.35711734562478	5.69853076673657	5.41851567476689	5.48105202088952	7.03794437022052	5.32623822633608	5.40918486074362	5.23958609761389	5.46848387238262	5.19255453893815	8.08767066261736	7.61891036573336	9.28620609086551	6.32557072127081	5.19915688785933	5.95563933480064	8.0183552511156	6.00966368399575	5.10873542484554	7.37521651978366
CXCR2	8.05359513848398	5.86244038086029	8.50584580681829	8.21530346659632	6.9048848464162	6.04066123671992	6.89155501419657	7.277086255762	7.19716264955873	6.85156551753769	6.44791910572012	6.84439853358227	7.68990488239752	6.16607254247244	5.44190448293972	5.5669906336358	7.03046231351218	6.76990286459862	5.71485576694187	5.92416008876917	7.9286418082036	6.73992355710545	8.16798440845379	6.39306740000749	5.17627526503798	5.00076190832142	7.60341122525867	8.94106985918426	5.98854649158072	5.36198782810738	6.19666997936401	6.12743863671535	5.64200121943699	8.55480419992267	5.52915925283246	5.89103865804186	5.17616092832804	6.07198626196391	5.57480748709871	8.78762813531879	8.84310467880566	10.2591982957463	7.29368888068106	5.55479949242694	7.29049395977013	9.37829343797345	7.34298101659725	5.0566539681444	8.84811318444084
CXCR2P1	5.51515242517279	5.77310737592154	5.82596759995807	5.67379243598119	5.54507107546639	5.19736038476828	5.42490374289716	5.36676143830814	5.47258043266015	5.46195714378779	5.89686179304508	5.71279705319531	5.39062934707333	5.94601667699254	5.30505196935206	5.75215622608225	5.81272298006525	5.43117149717075	5.62507094472972	5.84374534868325	5.49745351347078	5.50141507388515	5.68421863229562	5.54469681053778	5.18204335014846	5.18893026718639	5.38753256022992	5.84634477807723	5.48302489946296	4.99356418532671	5.37823934862978	5.88658228865043	5.21837700711594	6.3478870382061	5.30520946776849	5.37986487247083	5.29857198935762	5.34899568327022	5.37807614714888	6.05666883203048	6.17777638551638	6.49521995693597	5.61853962004438	5.48004183603074	5.67254911013117	6.25503188653949	6.35160729014581	5.43528012076815	5.89331156789431
CXCR4	5.76294088469466	6.30468099399947	6.03593348381878	6.62955342297099	6.32484850368632	6.5967805411261	6.02611705493898	6.12576806698271	6.14503983830806	6.44105525883643	6.05483172212567	6.88249225608223	6.50565114675778	5.9495587216007	5.91563052760182	6.3665639114599	6.30219921530055	5.96600050548111	6.94172878707289	6.04996313074946	6.11570166868858	6.20914190291688	6.46012137822422	6.39427826988529	5.5131298474057	5.2628033641571	6.27086223796402	6.84439700994036	5.9903214670091	5.72356513880907	6.34760644826483	6.07828859571956	5.95160766020607	6.74646141644173	6.17596884151581	6.00343302987919	6.11360148063938	6.23357930683136	6.24477901181351	7.0938441685557	6.5510012618672	7.42460703512521	6.03638526397964	6.1976743247544	6.32265665640048	7.15429564788344	5.99886029417637	6.02364325887517	6.83462291891834
CXorf38	6.28244579896597	6.13726061581003	6.22267251759877	6.30408917240119	5.94217107591055	6.13437484984729	5.91207560536877	6.06778225818719	5.87471464706422	6.17806033040819	6.26649682913603	6.33062131454976	6.22907300138803	6.66747154018832	6.40609908869682	5.8420893676199	6.48461571865974	6.62724140837235	6.60280598974591	6.85507846624117	6.22463041014455	6.48088154117481	5.66713265286702	6.11426095072659	5.82292984878793	5.73187247683353	5.74200892657508	5.85024359059313	5.91155274729158	6.04323000272783	5.85767736218174	5.84511019010416	5.9320619670018	6.4479302672173	5.88351879146088	5.92973533809914	6.0242052866665	5.78504734127014	6.01613007446144	6.50202509253803	6.75419565488451	6.89619504024076	6.22352545599932	6.32657326614369	6.23344246552998	6.61511369899869	6.3049856009526	6.15091043954658	6.67113847284085
CXXC5	8.51498172691709	8.4865341518311	8.10045854927712	8.03173486976539	8.10595035944042	7.99080871733722	7.8458102193089	8.04971364853332	8.46144347108981	8.00140601151622	9.06568156980172	7.53332946065357	8.01699204617891	8.17364941913107	8.28235860948938	7.40752669172329	7.9955438251655	7.54786483633561	8.13568627620231	8.24671179112408	7.63592030150404	7.7179926411585	7.73135222306541	7.78666677285279	8.40843092326439	8.24453047986123	8.19688707101799	7.52169904254903	7.78060932345207	6.87701122720441	8.09467903487207	7.85385086557472	7.93897344932879	7.50181796810426	7.97490059627875	8.08356180131456	7.81918843832426	8.47695676034566	7.9678831389409	6.9888290674516	7.78204680367474	6.76807022523433	7.93651208133157	8.16587420981947	8.32707057546869	7.68752895809954	8.35119695809557	8.04987209092281	7.56509010134101
CYB5A	6.8469234768754	7.40489978898434	6.18031987169121	6.63667562513137	7.4192665858289	7.1981840432193	7.12883842414122	6.93251836027505	6.78036022543764	7.27842776326807	7.03963246358121	7.84320871436089	6.95701387410629	7.26271427675538	6.95913364372746	7.79072156464108	6.83577212408425	7.09950972710718	6.74818205468911	6.94411835055554	7.17658361554685	7.41180343339497	6.57125142398559	7.26261935589772	6.9088322694586	6.83645312049486	7.04858482161418	6.74084275394374	7.30669355806004	7.27739675716235	7.26507076042513	7.28493864533645	7.21694867902382	7.08740149113251	7.10825501538058	7.05275667533917	7.44073045519823	6.63702654498828	6.52466796888164	6.37176127231882	7.15948576208196	5.90977933394625	7.28908656415768	7.10528182163578	7.07499698791097	6.64942291034254	7.09896348574178	7.15498791496779	6.81674224855219
CYB5D2	6.54414705039484	6.622862084999	6.23995421623015	6.5606773244813	6.33739531105925	6.39748410897687	6.37135262720975	6.62333088420792	6.6111361927166	6.54744070590924	6.62393728659254	6.5373631430922	6.99819515624532	6.25291107593968	6.31109445331179	6.66710111616785	6.40759039379558	7.12387880729653	6.53327254313863	6.6887488054337	6.28809935951731	6.78244710990553	6.20761650754334	6.30660310488306	6.58034383982451	6.76066438264614	6.74136411706737	6.60143624590072	6.38641154070755	7.01126425886423	6.70790736013969	6.77028141521525	6.83122837793692	6.0422515275967	6.51107169884482	6.48589945419027	6.52969955709183	6.60722973016844	6.15063678028782	6.27616700135788	6.29184231995686	6.01064365440121	6.21008761305331	6.57307219429163	6.72480076684459	6.2422071210821	6.81949955131462	6.65505765701649	6.3854081311731
CYB5R4	6.59881242044212	5.99270445033546	6.41629178472036	5.94246707030131	6.35825462758397	6.31582011823593	6.47460136870666	6.55183135652108	6.25962306531555	6.30123837564143	6.33320452389748	5.90652471320391	6.6748545696744	6.53380588444964	6.41184763002513	6.04806491784197	6.06164004805047	6.07165475609641	6.53366561820461	6.29330953151815	6.01132384169796	6.54226720793732	6.28339722334998	6.12996124649886	5.75843230737195	5.67078177369458	6.40330138112001	6.66896824375302	6.01904648675305	6.16790987055288	6.00371248211868	5.96841130307182	6.20188583154008	7.20580102201574	5.99043066701624	5.9875422287716	5.98011045034481	6.18449130266899	6.28679332126727	7.02534262456021	6.68041642380437	7.92057048649956	6.39679660708015	6.26313202048165	6.20087084971381	6.94087872634286	6.38861192698844	6.14139254426343	6.38579942716512
CYBA	9.36493649968099	8.72340606889502	8.69277030188554	9.60115946021851	9.6141272336668	8.3821291966318	8.76277414020506	9.15561390365587	9.41780847971599	8.99261972578022	8.8070208924067	9.42794542841621	8.82744832640448	7.87863222947454	7.32572504491869	9.55760275636116	8.7340423313053	9.10701346139462	10.4260880845777	8.36165417309304	8.51109685270275	8.23404244246989	8.46926602264671	8.90442478541896	8.38134572605438	7.92773733782296	9.02701985786659	9.41760812463137	9.05990387459167	8.73760184274993	9.14708667039614	8.89074409743009	9.04936590491612	9.50627829599223	9.01700447960274	9.01700447960274	8.68687889061949	8.2913633334015	7.90305685770907	9.91663793783312	9.52838601838696	10.1148484375735	8.59790530995916	9.11402462802532	8.73020133579885	9.65344137750589	8.78237912116334	8.61719142158155	9.17666189864089
CYBB	6.80146898623746	7.36334080698241	6.95225586182861	6.87296677226381	7.37109000266661	7.23162878936941	7.35347488363601	7.73796170085119	7.33333329335003	7.07968961526091	6.58054176040454	7.56724107324331	6.45428972789346	6.61848093708956	6.15525243241492	7.16908458984724	6.85077593307069	6.95079612288106	8.61607889351412	6.8047941562227	6.62780215933266	6.78725056745022	7.12206280209325	7.07233342621644	6.24222218614905	6.8306038269107	6.61542744735207	7.32873703236205	7.01410970210234	7.24257891841123	7.09636998040472	7.1913258236187	7.22828213657989	7.52721527648845	7.25032552472295	7.12934448110823	6.64407573734435	6.8847385460243	7.52721527648845	8.23171203531676	7.16757742724113	8.05751718461771	6.99152754267986	7.68540173221981	7.37009315351222	7.95457790218284	7.37009315351222	6.66922059868432	7.44385197957725
CYFIP2	5.7446432847713	5.79781883373265	6.47586269620421	5.95460040512844	6.09856347828962	5.53541286019369	5.49845101862792	5.56840922418575	5.50149773042556	5.84091304126086	6.09463826229495	6.05999973648475	6.01303377690645	6.0495500958478	6.23773867204834	6.4308821155443	6.27081952024969	5.85663568418993	6.21680440945849	5.85560075262609	5.63090641801037	5.92340131110948	6.00104559918736	5.69767864440484	5.41119500435513	5.895621740755	5.91984652648733	6.3701699182811	5.9611679296247	5.68182257239429	5.86902266758656	5.95282312235617	5.53580717232085	6.136865824134	5.78884466318943	5.69388377778319	5.7772550692526	5.547087144444	5.63780102983143	7.10079499919751	6.35228707371009	6.99931520129088	5.9487877388592	5.77739146515237	5.87896302597555	6.52194078835872	5.96808448143015	5.4959705181428	6.44699233384879
CYP27A1	7.15457113447986	6.86304522880356	6.69135619155675	6.77864225930992	7.03423125619736	6.74240597957858	6.50765318709359	6.83262873477826	6.68351146308746	6.68450822196529	6.81136381687996	6.91844573030358	6.94050376816918	6.74049747601749	6.62232260088899	7.03811111333472	6.72104460114372	7.25375327323801	9.00766378457662	6.90378372874583	6.71151717220326	6.84342159703605	6.75344462359188	6.99697532490421	6.83151503855903	6.38271662821165	7.3222457994908	7.34551571588108	6.9196956213897	7.36141230447592	7.34087045155587	7.26712361078594	6.65840216722145	7.64009522572184	6.26039262601132	7.50775992810198	6.5059793710024	7.22638866305994	7.55108052973497	7.82874236472462	7.20516479427233	7.95978725732234	7.03001653183	7.54781189118789	7.16518064526417	7.68229883261719	7.57778571354906	6.92585701473866	6.93625775671893
CYP4F3	5.71867367619192	5.7606464530597	6.08898267028916	5.87206651121848	5.68315121638925	5.5416005637064	5.73411143783175	5.81303131856772	5.91855579771791	5.81796203747382	5.55808968257313	5.60413337422869	5.41777212084722	5.47116713863417	5.77797846210662	5.58360745096257	5.90790113164255	5.89204479098768	5.73995735492331	5.86986719774958	5.79447904527353	5.59061687582478	5.70144944794815	5.79139427426697	5.22820957487312	5.18556532290421	5.82467412377715	6.2382630293623	5.40650571927655	5.40507973243995	5.35681169670899	5.38054289256322	5.35657768070705	6.30700237795868	5.22190347567985	5.53527155981733	5.15124575084623	5.36887508286436	5.21028653902489	6.26003823375895	6.21984791243489	7.65920695985959	5.87639104356306	5.32220970217699	5.86607121536681	6.60874859229753	5.91068810815313	5.20100575421012	6.46976744454161
CYR61	8.82793122948735	6.91911914965105	7.46880052456263	7.47030385319102	8.73642146826453	8.40027718695505	7.68342566856578	6.63352243061688	7.67283793979722	8.00696346551999	6.73287820871598	7.65262540163063	7.5245345706059	8.32639581675471	9.34584591191696	8.87858266620269	6.25716060232152	7.78869811862378	7.6200388907556	7.50814478238009	8.59805080608226	7.79979404246531	7.35028453833682	7.40396410843221	7.91099101566645	7.45008448886672	7.63159863758922	7.44377545063109	7.94211683110682	7.0341063725175	8.12685135934014	8.66119222433847	7.59242816885055	8.1897180100673	7.85506295104921	7.36254634121351	9.16207310408559	8.66621311076978	8.58704601277431	5.9597228758501	8.00809732247377	5.48369557764498	7.37727195026088	8.21804475880503	7.65526188938121	6.54889639216439	7.49943232539478	7.98821910620908	7.87721819354846
CYSLTR1	5.48506824001028	5.66371207055515	5.60070061631442	5.52159816886639	5.70304252253052	5.70690117850359	5.95546624909903	5.83340144648686	5.70827358707133	6.27740545312061	5.58932354818763	5.73241205885927	5.80193549932499	5.84813195809303	5.74482340590669	5.71565276937036	5.3757847310385	5.59904974803728	5.99146711152823	5.95613454538063	5.54087952176517	5.8855529720611	5.72214882957006	5.78631390260686	5.29170357755271	5.52197070902859	5.47107637431812	5.78506428315364	5.59822831882446	5.94646281348487	5.73823663781124	5.47746423764963	5.61704428891631	6.21941581503612	5.80678357467262	5.36943973066794	5.53748104559263	5.34960871046028	5.57735351192237	6.73095657805363	5.91937627066863	7.31793456789669	5.62116196253677	5.68297156219116	5.75807600089656	6.45210052706179	5.60588615353373	5.60299951786194	5.99690848677429
CYTH1	7.21410737941234	7.49269257424279	6.37432329525896	7.52422889254246	7.20762964916701	6.72901371672176	6.43970867584838	7.0761534209339	6.60473582748138	6.81157378342519	6.68670331301107	6.94860197604025	6.87010581006787	7.25121115905627	7.37868917101355	7.21028737820307	7.11636434152086	6.40033494649532	7.91562386923512	7.47574664595744	6.54863682392128	6.81440972752781	6.99888961873432	6.73763407964098	6.78978532224471	7.13601994503146	6.74681526052507	7.35292530889033	6.66919848590154	6.8186620362427	6.93258072452864	7.23818862985853	6.55522635867862	7.25776603129698	6.71818324060694	6.66911551492044	6.42167870506766	6.5873515975298	7.20222469403437	8.19664737166855	7.38378348241998	8.23635156431862	7.33526374021882	6.87101860036642	6.78344296419802	7.56653620916072	7.19631500387216	6.71439563875791	7.63944707599187
CYTH4	6.62653701952146	7.25961645881499	6.79257661888728	6.71773037355907	7.54687539652364	6.81356126779643	6.68791605713315	7.08175422255284	6.95777185571886	6.67923637780431	6.78532223426929	8.17193298481641	6.89303058443032	6.99441114104861	6.61787751525925	7.83346013495261	7.34532600806108	7.05472120762717	7.96457811184534	7.16519068422183	6.55116085692895	6.95669374818118	7.44273941964426	7.19007852263419	6.10205141126479	6.49514655733768	7.21379120327238	8.30979749927373	6.52040840397076	6.45627430902599	7.1004516306591	6.98906078523092	6.58653911894245	7.95949530483506	6.81429097082996	6.48256422433153	6.3348803693642	6.79029758703652	7.08220120307258	8.63241949105695	8.04038910454235	9.05775163444383	7.41918174782069	6.93452153291667	7.18365730618703	8.32695569107934	7.73063215302572	6.51492351113482	8.10117349043404
CYTIP	5.72462256488779	6.02760133205907	5.65830465585135	5.85215389221239	5.73617940249111	5.74993936175323	5.66942354274833	5.66588326632549	6.03984088199636	5.54172526278444	5.61268857618736	5.77621623642335	5.48479430685538	5.81318538194667	5.63314704407687	5.83942048508071	5.84593293885788	5.68763928441249	6.56883840885351	5.74582461885827	5.7072331855519	5.67672695472133	5.89529305186113	5.84111918170741	5.50301348743479	5.43731168442583	5.74684239973326	6.22760763264015	5.63511613110324	5.48517549479887	5.64701462455183	5.59905333880919	5.66983531052496	6.13336163751192	5.49567529405517	5.62485120107082	5.52643635458009	5.57500415373354	5.51530992794782	6.61123664834892	6.23246778551273	6.69922812865093	5.93567756517982	5.71871750642606	5.74789637150736	6.43221183732228	5.78301721134094	5.46186836031461	5.92721360864278
CYYR1	5.89883528149978	6.09591362030379	5.72812672507113	5.72829554854134	6.14807830827308	6.03514533749987	5.68450892068133	6.11921942566079	5.49966708239416	6.20104915474725	6.40561531099437	7.16691978447704	5.775435255574	5.48379944051844	5.24940294833061	5.91628368368484	5.68243514940041	5.57472577541111	5.43501762409891	5.71595157363181	5.97104207278469	6.09078756712019	5.87044491045197	5.76340089955112	5.64324270935642	5.96958358846603	5.27246850731567	5.7952622181267	6.12998796259239	6.07215765787296	5.80440702923335	6.0831788298792	6.00749175864459	6.18082794158048	6.07584966235701	5.87148007621286	6.28939441826538	5.75926762268602	5.95562056461096	5.78237056109008	5.90359366004338	5.03884394770942	6.08776690441707	5.84930650445479	5.80298115163951	5.57946112844346	5.67180433025228	5.99817948526558	5.68005111268204
DAAM1	7.17392626218284	6.12823261598595	6.34797939066204	6.16681273680849	6.22315784770439	6.73821249857784	6.93043467960771	6.38599323295251	6.67123552585973	6.55269839884657	6.9168786817217	6.58077542565583	6.47445821841658	6.64641632026184	7.05781761583727	6.15142499072195	6.2131324189229	6.25287555074457	6.41313707895021	6.58177229222651	6.76692087127676	6.15717081887244	6.63639919576333	6.40975742730664	6.81832662765354	6.84327557665707	6.57853383967939	6.12328989968484	6.82139908387571	6.82411026911571	6.5168471736622	6.62683222812227	6.6536640364799	6.5962172278194	6.70679495559008	6.89510733698042	6.69764606312283	6.6413557938549	7.27499298359354	5.82016937816014	6.38011626028077	5.13709048357623	6.11149263118102	6.86474876823743	6.69347232071712	5.95034546640114	6.759811590285	6.8630028612818	6.19758893710156
DAGLB	7.44537611413472	6.78088214398949	7.24892404054431	7.33912252497641	7.34755977944134	7.00505064317659	7.26417520225709	7.71173616033597	7.95909569970794	7.18290832862038	7.42665427160792	6.56380772618391	7.47001402624102	7.26180673712515	6.85141343714216	6.52749868902404	7.14574481770045	7.00699601860445	7.41127716534615	7.42887982116945	7.25251802856255	7.0608658575105	7.70096551029552	6.90315991549353	7.43104268062462	7.50463622260991	7.4954150735768	7.30381888876103	7.23795788422183	7.85152491770396	7.43329669566442	7.29744052665449	7.04412632880934	6.91971981042389	7.4633446689051	7.11758249068772	6.9735090287116	7.81594935773309	7.74673431601232	6.78591060500692	6.7945282628561	6.75352520737581	6.96065515713721	7.46727177738978	7.13046187571055	6.90242561753686	6.97747244479596	7.67065517537844	7.00908949511486
DAPK3	6.20293288848383	5.34029952679823	5.58154885539844	5.64759563588201	6.13073296860244	5.56321920645902	5.47138475755184	5.85027935183903	5.56683706736811	5.61992987017209	5.93435969034363	5.81853262420558	6.12101748534274	5.37680198533111	5.53740355003459	5.80407066288764	5.39379945461499	5.51982315175513	6.28001830851866	5.64280266414056	5.67530812475239	5.42865513689154	6.02804470749076	5.43743585371285	5.94797361083119	6.37096588345193	5.68988911106499	5.30653666252334	5.86329587467685	5.74741387989658	5.88895041918884	5.922988005074	5.70592282975234	5.45608956564909	5.49723276764083	5.90240847591511	5.68567430139954	5.76642065971639	5.8136398076425	5.34458688991694	5.6031133847715	5.14205998353301	5.75701686735442	5.41929595209415	5.60469406227359	5.33308411639545	5.93624587568402	5.63105619533512	5.3599467147476
DAPP1	7.33396599247111	7.31513886400366	7.22207202729606	7.95221578504002	7.08932008188498	7.41752336413821	7.46738468642278	7.45995209508846	7.21223175728373	7.17256674016297	7.48003773027339	7.07249623711049	7.14192058799462	7.84788149964299	7.97980386332603	7.49638732829608	7.28629157882492	7.36206476242792	7.53034503105892	7.59657160452719	7.10734963512169	7.26992632764121	7.27006906924595	7.30564575229943	7.26972507719077	7.97206296078223	7.10048187490007	7.65973710807931	7.43468522698446	7.34790200233425	7.19698796523067	7.51458490763907	6.98858549259288	7.70951146881398	7.0542086431762	7.25572196328172	7.13057634786837	7.07075335894892	7.53841277564451	8.08301617417421	7.99234202721524	8.34564478352155	8.03850776198643	7.1907349142314	7.55056740934561	7.94164085579729	7.35474815608545	7.50355665505078	7.51995928789474
DAZAP2	9.23396604596094	9.68466145175776	9.69008304809327	9.1910908217291	9.17402728647395	9.55411404775258	9.54667988914101	9.2829794673779	9.94285345772827	9.43315494769146	9.2031798862853	9.0922562158048	8.87206079966604	9.04461188437156	9.06443630733574	9.03977432267098	9.82458244809331	9.40883089273894	9.02537149604231	9.44171643414775	9.57588257849362	9.7030573470808	9.48864883878946	9.87458161429854	9.01765052382103	8.92640885913801	9.43457148450134	9.88315034027535	9.60697798013497	9.35448145279593	9.33502541228179	9.34414182733953	9.38815471463612	9.9405807301984	9.2911401396713	9.06428565659359	9.21919192493938	9.71452123935042	9.75208344058791	9.9526010883355	9.7306933286088	10.2193715546389	9.2495453143529	9.39673703860016	9.50430676604681	9.90671179250618	9.36621255097786	8.90003988381287	9.61310632094991
DBNL	7.36752414448436	7.0757674822512	7.18808720360011	7.3515888204451	7.09529522113415	7.21247605401876	7.31649582806153	7.3490545915891	7.23689512666444	7.22524314915098	7.4959731813468	7.55192270546442	7.86987461571207	7.44009043073928	7.59873761339958	7.88525255508943	7.53380037482172	7.82353063517065	8.03143312341298	7.85812599075645	7.62207144235855	7.47549023297437	7.54764920081765	7.49667430320291	7.46492363173773	7.19273814949868	7.41511286590924	7.58857753311477	7.4486070222417	7.35714308498839	7.55883304777315	7.45351881657323	7.47240876683262	7.55716610638798	7.53115850583908	7.47577721969418	7.29775735101594	7.55920242683009	7.42645280295733	8.24699049292027	7.55242337400944	8.33699064726973	7.60444615211354	7.66738313422445	7.26309728283964	8.04372498638879	7.62466207847476	7.34291299360119	7.59275672565003
DCAF12	8.50773321568048	7.20719613088012	8.02690606445539	8.10583955926052	7.68580476780415	7.72880662444346	7.64249190448712	8.37640546256892	7.59192221868998	7.76117205270477	7.78289022511689	8.45418777208456	7.87537370476327	8.27330628832306	7.01737838857883	7.32072439571883	7.94081941606271	7.81096376122568	7.14255903694275	7.66665666276397	7.97647160880053	7.50131560658112	8.51694891964829	7.67793583827592	6.47842167700771	6.68750283815352	8.60449918731914	8.16721907462646	6.9109214163888	6.75265069876097	6.92218732328309	7.29464912860205	7.22937074269698	8.79550213188824	6.53672760517015	7.56109106664168	6.66533945747455	6.98162909924827	6.8489468942229	9.51577219836767	9.54573469700756	9.96184471727908	8.10110939994645	6.83654421381454	7.95457762770288	9.30811663267109	7.55108875571376	6.6128488478914	10.0551721565035
DDA1	7.6398743282511	8.51768349230572	9.13360691900873	8.91524966820281	8.08860119922872	7.85580399221655	7.78444131009577	8.1223781402677	7.96747298687826	7.88352591780286	7.81075346238202	7.57215236959033	8.47116935297922	7.9505629320853	7.83459682968298	7.50804520149466	8.2379808430081	8.26051275534927	8.10097631145572	8.38388718310958	7.7635556922786	8.08548998161133	7.78325476317185	7.84642782761816	8.3538966701747	8.45213744562211	8.38218459889551	8.03579316765584	8.44228712573017	8.79295190609785	8.23257584476488	7.98830867876996	8.5670496632939	7.3966598577149	8.21645096077886	8.34054516806147	8.06408864813124	8.28062765921425	7.67435392142839	7.38333101086543	7.51590300664344	6.71370465986371	8.03380611222962	8.19862410010237	8.1149261160546	7.63339226056871	8.22257260184251	7.99263205827213	7.61685297404962
DDOST	8.30149577710086	8.46273575169448	7.97950833455374	8.52687367492198	8.63755058399378	8.38730730582397	8.55407445034378	8.38341972744007	8.72433044725941	8.26027035797484	8.57618753552074	8.65475079538888	8.78440990953667	8.9344143553944	9.00991596928254	8.76730741269026	8.21374561234439	8.62943169514499	8.86468199506807	8.88611154997973	8.58185710758553	8.15362539637387	8.61791136213188	8.71772102107982	8.63480223419192	8.46176158884705	8.65897319747518	8.56765082463519	8.84226550591207	9.10342370113693	8.65303673423929	8.90515921390695	8.7989815440524	8.42227534219497	8.75161237551373	8.50961242342471	8.43547355722021	8.68590502147898	8.38710712318399	8.35480345034225	8.28200589680601	7.92841495184502	8.62905900292861	8.3504816523212	8.37054384405075	8.25078997858069	8.67838782644782	8.69806072644724	8.49568841025853
DDRGK1	6.60441025724992	6.61220582662543	6.83195315503756	6.58605346575521	6.57921502742065	6.37006806360072	6.47929165325585	6.64497490922801	6.87426035275338	6.40803241737508	6.65851326484919	6.19268920557488	6.40769493186354	6.31879260335674	6.06629258267642	5.84438182014707	6.58657352539595	6.92800927719299	6.42454154469404	6.90569097303592	6.49384779064734	6.29233021240812	6.57132581933327	6.38575858092668	6.66703517177459	6.44102008458572	6.84260623924986	6.46103520171645	6.74862405689758	6.74475766465235	6.67055274924651	6.27794941929087	6.73003555841785	6.37825272357939	6.55688014180006	6.5742885559983	6.54853415734158	6.67455760600065	6.09772121625991	6.20167525552718	6.39711332652959	6.00256908117557	6.26424577500168	6.68889181862831	6.52517562889821	6.337470824841	6.55710062361389	6.49581922319096	6.18148886696557
DDX1	8.00618719132307	7.50977606013417	7.6637378787576	7.69998351315615	7.5854750240747	8.10280050079455	8.05242892428901	7.70519355668241	7.70519355668241	7.6700742432492	7.75389048602511	7.67495415837079	8.01158414594866	7.6689471132223	7.77313180251635	8.18524093811881	7.73076961954214	8.04706244729535	7.37316352210791	8.00190010525452	8.04470111099903	7.92010185420818	8.27531451959106	7.99690987764419	8.07501245392645	8.1326269313168	7.97566596847693	7.81727324085015	8.12490214800315	7.97040273365491	7.91827543858924	7.92763719381566	8.18151963734817	7.87034598792497	7.94278129230124	7.99117737834763	7.98983181929397	8.00265211105735	8.06592711925771	7.54941141324969	7.56342640403355	6.91277364008059	7.73428148222697	7.96273604550932	7.83456217545957	7.37712925536355	7.67001136001896	8.03651316086389	7.71507165899638
DDX60L	5.77312932753037	6.26280283684785	6.10012467808951	6.22687978415814	5.76564421997373	6.5387274363938	6.34512540262045	5.5348488506589	6.02220037916414	6.0255331642806	6.03443876159339	5.82989590454838	5.87509342955648	7.1326870701546	6.74520982349998	5.88651231626697	6.02349793832173	5.90313522337812	5.55108934862394	6.23028086405158	5.55286501282534	5.9688348404346	6.23023988718539	6.31657814423925	5.98567902711295	6.33200784042444	6.08603209954265	6.60330868727843	6.2426192738545	6.30966282606817	6.14016633356978	6.30019120239798	5.84338343429427	6.5841725659883	5.67108081491895	5.88291030300852	5.31938745851457	6.13363131033078	6.28773192342756	6.34979478952677	6.1244206337691	7.05973827116693	6.06081950337447	6.02433985397435	6.07559421520258	6.03856052592716	5.98033339323081	6.35931652260548	6.50049552652872
DECR2	5.65587454882633	5.81265942448825	5.38068448953979	5.96836528298544	6.11529801589596	6.00662206233769	5.70040187178718	6.01989373378521	5.31915746831967	5.8562142231345	5.72550833826263	6.39380421925714	5.80697459155537	5.75692372905116	6.34499055907853	6.11830643891215	5.93961221345018	6.33909351750255	6.20183676823333	6.37034916901588	5.78101695933604	6.23381124648504	5.9544679660434	6.06161308488104	6.23526936930518	6.36054590031056	5.98980842558411	6.1037847171552	5.72544459140091	6.50909743822585	5.64423880471507	6.08805741376414	6.18648356029211	5.8573034550345	6.3750937270001	5.66484222584324	5.71999626167366	6.10205576536382	5.63152129849728	5.31430553963602	5.844315948126	5.08907096344697	5.85047480598669	6.50346531855475	6.12620235345076	5.75928373059886	5.68718028298786	6.13986059891723	5.7644791123106
DEDD2	7.10812686329539	7.4020293500463	7.48128440912186	7.77479746421829	6.81005580560584	7.12364957142722	7.32555633664505	8.45147859957888	7.61731631382104	6.66827961305886	8.13924642680422	7.16420042453162	7.05456236429018	7.14337067142248	7.29851806738076	7.10584786199883	7.4283573929968	7.41100192158452	7.71489900570112	7.33659173239816	7.95295105022386	7.47807411572268	7.97130156202678	7.26227716564382	6.861025860148	6.78050558353339	7.66499492183972	8.43371261042564	7.42551585125736	7.3496776608954	7.40299372464295	7.29522617719094	7.28561114520627	7.80074172562485	7.1364077896482	7.27232120905767	7.1025436320215	7.15610400294857	6.91971574580209	8.61391489649737	7.69411521438675	8.8563584147331	7.57186053200222	7.04150802302692	7.24610826555118	8.43462712427387	7.51184146552471	6.9002039329399	7.93320208302191
DEF6	6.5288758731326	7.11813110284753	6.35421651665543	6.10725281769794	6.44068188284137	6.02401830458222	5.87248406098446	6.59697134934467	6.7407911845597	6.05846801296984	6.52519927983448	6.55766479449172	5.86199862342657	6.6763058954731	6.11202514572184	6.13645024759702	5.9264175063405	6.53429920280479	6.70257835013172	6.58662375988409	6.61488040827308	6.08121782039562	6.00752997762853	5.75803472115298	5.73552009208932	6.06411628899298	6.40873117276246	6.9047107558124	6.20623538461107	5.61471167921924	6.22659753725473	6.30137565883577	5.9788343856662	6.93016251394233	6.18570348518375	6.13633235335013	5.8592841508795	6.01106295769814	5.88465476631613	7.72672354586746	6.84764599091	7.98868480343319	6.56391797269946	6.22138481871655	6.44610251273491	7.29036985226918	6.34933005789797	5.86555545512904	6.82412859997423
DEFA1	12.6328302397342	6.87953886233171	7.563581458116	7.3397742254024	9.39748910810035	8.62506670717123	11.5403432154322	7.08954092136848	6.11268679592743	10.3244797933165	6.32091748443074	7.73378758769038	6.97358956692283	5.57242953480957	5.73842869850279	8.07941820413885	8.63597225894592	6.15470043007435	7.95967890431814	8.74128049253684	6.76481678996779	8.87703211789419	6.99833955621878	7.96218728515075	4.60366661425951	4.8559598239148	10.1235449733581	9.22691914222504	7.44621772277042	5.25510665212684	4.68749360987433	8.66379853234694	8.268414069569	8.34097357425971	5.1472154551648	6.78406287892613	6.02955083277438	5.8333971567788	5.19767316350642	10.9221747219798	9.22828685075133	11.5788372591619	9.49787013679359	5.83807070550414	9.02749136807131	10.9273206669606	9.85593249461894	6.1046954466182	9.50733860087117
DEFA1B	11.1640869142481	6.72985792369183	7.0439438930112	6.97425111792191	8.19483936137688	7.51519610909974	10.0507839750519	6.50813365979067	6.42341865819398	8.95128274498583	6.1964240232936	7.04319185705146	6.4205522916261	6.0048952584962	6.15927221403629	7.10478173041185	7.5072411938193	6.05720490730283	7.01321827019813	7.60569626225431	5.95176882684936	7.78020864993107	6.50146706840849	7.15619450634714	4.93091692917182	5.01725153934787	9.18171670588942	8.29126685268367	6.53437719463576	5.15940231605	5.00022765193432	7.70766370107849	7.29773177641191	7.22725638365601	5.14096991845023	5.98829661806412	5.55532566811437	5.46974860466188	5.21070325623561	10.2092093949856	8.24290841607011	10.8988322175172	8.56546840277722	5.43390192747201	7.9360059441586	10.0707403883105	8.67516333719445	5.74396471700329	8.51431401457535
DEFA3	11.8758657435147	6.89073314102073	7.14925474566369	6.88620050304605	8.6065796742105	7.5948518809051	10.3654940262989	6.45226879998279	5.98026532140183	9.29149172864571	6.08553598238782	7.46533906102859	6.60537521947542	5.91652054107101	6.02333314030048	8.00144563124272	7.87632212481996	5.77011454293226	7.14671193506041	8.05898922675617	6.03582148883064	8.39847246980768	6.87484203476167	7.16794068008105	4.53808690794315	4.76712553796352	9.54454365024418	8.71785552718287	6.82407923300685	5.1248943301504	4.68434364199301	8.11205656446902	7.64409402377547	7.55896482738067	4.96913205318489	6.17695680021447	5.60372686357007	5.19445521005151	5.13674065838211	10.5465533359238	8.63316005085061	11.2089229834469	8.95829838880467	5.4696636199479	8.28856853043498	10.4481565869722	9.04770987276972	5.77306476463896	8.79662970085877
DEFA4	6.84883028904413	5.45703861296566	5.73153161488305	5.73888560682052	6.15268040083783	5.50225133107705	6.15801729784388	5.48168116505767	5.35367968253465	6.01074835644469	5.49399767530282	5.62101162176567	6.00602079019917	5.75159750716958	5.78309360406748	5.92437046828774	5.76201916431525	5.54011771045352	5.78262752654442	6.01701358189558	5.28430002145602	5.48861492888443	5.54381571782779	5.65225558179714	5.13306735747265	5.10669926077531	6.28994169093341	5.64589519207824	5.18957425531853	5.17015535872637	4.97582759386787	5.5346922598493	5.55664284904969	5.4336049941383	4.99897092859896	5.09222808361888	5.11996843913858	4.96122131907957	5.04628471019386	6.67550478033728	5.57857123042018	8.27552710612403	6.22518828558589	5.10854158533049	5.68503186563993	7.36569359776029	5.85001753524742	5.00995362580912	5.82168589625672
DEGS1	7.60456497415441	8.31527167213824	8.49330257846213	8.49351132054781	7.62025194189322	7.86382786312048	8.00291271480873	7.7426113339664	7.70733914003871	7.86847759307899	7.78326637402334	7.82557839479057	7.76728464849372	8.19606428555882	7.19392484352443	7.57748590708964	8.10363850857208	7.96033184820097	7.40247132390381	7.68056004931689	7.51231140938836	7.58195298772318	7.56627375740737	8.03086579895207	7.59885026002653	7.43010687374262	7.54814445935909	7.75535530410025	7.97896463295799	7.85870357350653	7.82551722999096	7.67793281738767	7.69191338308378	7.65113592295102	8.27161491467113	7.74918168851122	8.16724192229936	8.23429273482237	8.17066171644651	7.20514809946165	8.28790256537398	7.66905933872922	7.61720582889598	7.96042871673551	7.92519389951189	7.63165014492846	7.73666529054378	7.80011741990099	7.40360699341029
DENND2D	6.69448167585132	6.08937160862352	6.70704269061778	6.31658744180732	5.98627928532288	6.23251772785157	6.70009490483833	6.50126905672347	6.43983538392114	6.00271117359683	6.58623832660663	6.15439151105644	6.21539018299375	5.8325064120724	6.10176149226366	5.70421452872536	7.00781821050536	6.32079736354758	6.00148777753556	6.51704448467054	6.43988336023727	6.13855611271422	6.59417840692587	5.84671939572543	5.87613021111368	6.15672449279824	6.15804902060156	6.48071451320573	6.17996445680437	5.96450538389694	6.2101359569249	6.34050965895769	6.17825165586881	6.69993964422831	6.39162399977491	6.26585697675194	6.28516734888525	5.87775694165047	6.17106190855808	7.30819915234791	6.51436803912547	7.13110643786184	6.60475343388892	6.48490614162591	6.39727308694763	6.9778322717292	6.34829903004653	6.26647572728533	6.63314710210594
DENND3	6.12565183905342	6.20237814007689	5.56915453524439	5.73109362046596	6.28966991290491	5.89851728514611	5.85312266933366	6.21191977501715	5.82791240915146	5.83404845326306	5.53280251075429	6.13875705113031	5.72180325160319	5.93192795898704	5.76669882379774	6.4087979798347	6.12985575029737	6.02453378261867	6.23396109136539	5.98224755757328	5.78990526749968	5.52510670598631	6.25043709083254	6.11962228199283	5.6167275478684	5.97517966403356	6.05540261869939	6.72232744531811	5.75072587111775	5.476626220607	5.78668791722735	6.00403713525862	5.83272774907235	6.32147858395975	5.48844308916169	5.61211809820088	5.46821154284208	5.65901866949134	5.65901866949134	7.02086783407602	6.42358136855493	7.75168287591553	6.1065225736654	5.57354789112363	5.95556332868466	6.65062386546492	6.50244511464543	5.63368569003216	6.50450570078826
DENND4B	7.04570163952959	6.15503753084257	5.87896134663555	6.53524795585165	6.90380927281609	5.91253113892597	6.28522572844557	6.21477509468153	5.91634411773657	6.36304077976798	6.46152118866912	6.64235549420999	7.05993492505363	6.03620198545669	6.14310304481806	6.79750011991268	6.63325665307712	6.2779338298354	7.24952394006576	6.61812862523291	6.52281422761855	6.29699503127251	6.66164063252641	6.39387866926379	6.42715913326254	7.01296274728004	6.14360009445878	6.7483642128304	6.35149003383155	6.2360072769222	6.48351716783331	6.67575472234482	6.21070644643352	6.95118945055171	6.13500238544263	6.26955147629284	6.17555212549309	6.13546822460572	6.56222792297624	7.31477833470464	6.91096097888959	7.46361819939377	6.79330871545193	6.18231576997464	6.2804651524261	6.96533470870885	6.85756239311963	6.20730667095928	6.83233148575076
DENND5A	7.52620602260708	7.29826984043005	6.8489525104705	6.89254085638413	7.18795941490981	7.12621577949533	7.25191159607773	6.74273745916236	6.96022704550544	6.92123838740116	7.238317387792	7.58112890305055	7.08282742000819	7.36041344869751	8.01695149675278	7.52542346702515	7.18999023307666	6.81531131550942	7.52364967437277	6.90431397036121	7.74606066581999	7.44670707054476	7.12449033086892	7.08590164561762	6.59900463146362	7.09574590035628	6.88924004028037	7.58940518001571	7.03465457370925	6.66676971828577	6.96512621998983	7.20647850232908	6.73275522892381	7.41141820488868	6.54680699192051	6.78145149757209	7.06840640983579	6.77809504634032	7.06525964943482	7.79461794663498	7.67691661938505	8.51355787140144	7.45245470047742	6.89539656307284	7.22545738643552	7.77820521231798	7.39094958392426	7.02168542881371	7.78462081978139
DENND5B	5.71807770306889	5.92033378217801	5.67241265960985	5.86683788299824	5.58045353951023	5.55854407252132	5.56280330016302	5.61600957186316	5.81440439541361	5.87125656597505	6.18299183238645	5.64891875993822	5.65098634925681	5.86941045649382	5.46779936370251	5.71959398810934	5.97785039225154	5.84244102706657	5.55445521398529	5.38237629412054	6.14050790057285	5.40170227384331	6.13447071109219	5.93026630103845	5.56344823813482	5.88631965430522	5.89374609240656	5.36323945213926	5.4984899928454	6.02893972911519	5.63519671617636	5.6300958791536	5.66048634523394	5.56132879744065	5.56101535902813	5.60277076611949	5.64523047678659	5.98916290200285	5.62899324759528	5.22585734365753	5.55288648305588	5.06144117209615	5.76158049464744	5.98709196963443	5.77541656171428	5.33644513213111	6.03695946135451	6.1451087736069	5.53014074254274
DENND6B	5.83047398133991	5.93026123931799	5.79273356248644	6.3770753176052	6.44581143056662	6.45410935841055	6.02519868807752	6.54272116968939	6.27945054991372	6.44789010340025	5.99902507773377	6.03307172712978	6.35711580183481	6.25713254240655	6.18219973945225	6.33163529613223	5.75032193128412	5.91628048816276	7.10857279468319	6.24653801635126	5.96337493476758	6.17561748917571	6.0768412010702	6.39784528245093	6.0133057327312	5.98455414013339	6.32845575102017	6.56130098626458	6.2656675456701	6.08067503574915	6.25970194263409	6.01789896699367	6.12041864871411	6.31639851108119	6.25351227939015	6.08535509334219	6.38670113565456	6.35577149111887	6.0433213983354	7.48346745119125	6.4739156380053	7.61805201583419	5.97958467143844	6.22507623825183	6.33986975144557	6.85900791736656	5.71913988649864	5.94345122857368	6.40225371483718
DERA	7.24591542665474	7.9762152818865	7.87216293808561	7.94305270809105	7.47118677780395	7.72126757527535	7.7192812410258	7.96032487538831	7.61004601183204	7.70207511388401	7.531697354994	7.41621372335961	7.47346251174549	8.26352340337263	8.06674476735271	8.37652109606042	7.94202665463764	7.66847817305237	7.83536998110707	7.73236973232429	8.21457565933061	7.80474623188223	7.64078788434176	7.72860753632846	7.83816244582016	7.79942387803566	7.65752280964798	7.72273002946061	8.00098088044589	8.13290499669873	7.86866986214278	7.59168782229298	8.10267637744175	7.86267003549539	8.01218302240664	7.90826189033231	8.11485999886829	7.97893789476254	7.79489674473162	7.55464479584648	8.10079117823597	7.19830421437924	7.81132965068589	7.9731903130793	7.82496510309032	7.47173965210145	7.84215000249035	7.67223172558407	7.3160779571166
DEXI	7.50549746073565	6.85730838355671	7.12532979676466	7.16588930266902	6.9722718420843	6.96399974673643	6.64406713751402	7.4164792193126	7.72682779819874	7.00797028361061	7.5709733975592	7.07591818214914	7.27749696959471	7.19932293011009	6.57799051960659	7.20916587146235	7.08989374223603	7.09080519180692	6.79763258036606	7.36013854000326	6.83247481168941	7.12480154678761	7.15525572434203	6.92026745315765	6.90264992567582	6.89113805823371	7.51723589917164	7.04468913895284	7.17964797749832	7.34360848439048	7.31138262405462	7.15604043052815	7.29411671225096	7.03627771045255	7.54793988042911	7.23098659855047	7.38995636231966	7.42079165406248	6.68826146901117	6.88278803391721	6.92026914770626	5.95843401272664	7.33251983347669	7.28741704345894	7.33980236967489	7.16316237116873	6.52396276676825	6.92580119232639	6.66709497451684
DFNA5	7.11199211775722	7.60584056084911	6.81229157745351	6.9373617976626	8.15447042229169	7.75517030380412	7.64320084945775	7.93392855547991	6.67793878385255	7.95163748250291	7.6261341936511	8.04287738371011	7.15730570249995	7.37041078875028	8.01878792584981	8.42435801486145	7.3384342858272	8.0616201930447	7.36897095117927	7.47496582994775	7.6243694216393	7.88489299441542	6.92461550573529	7.80450843189687	7.31687784123163	8.03676746748001	6.89800694739505	7.37828628699606	8.03517273599203	7.92831820397958	7.57452194580813	7.74131054919048	7.92199099396627	7.4281818245419	7.33926049945079	7.93208594517787	7.98751790902157	8.15274375076889	8.14755899285339	6.30599391204863	6.90843476119317	5.74604663920388	7.52578860644575	7.89446495058249	8.1919764020685	7.28657982353975	7.5723376526203	7.65089510361918	7.53739930480275
DGAT2	5.32090272207232	5.37165088093625	5.45432669901357	5.10300710959033	5.45926891505997	5.0196062135783	5.15674420044001	5.70533123949045	5.14926968887359	5.71854322824517	5.349315075246	4.99704801252561	5.64186807438313	5.38177480857432	5.62008188860961	5.38673457042252	5.59534230807289	5.4673807755521	5.40101685308698	5.44192181714162	5.05643485155459	4.89225878412048	5.50068270736678	5.74467462718497	5.1980183520282	5.14338284704378	5.633817738354	5.84759470904881	5.14306145076054	5.26431076046832	5.2266254159871	5.14701322766928	5.20669977800947	5.47099279176261	5.04853368014996	5.26346208796387	5.10629837387471	5.21984721495268	5.20253001057818	5.92383270218429	5.80730652046503	6.82660598272701	5.31356823431314	5.08934541862122	5.46978545963774	5.96235274541851	5.42216570946231	5.03976002740915	5.78035767501098
DGCR2	6.67875728819452	5.74217848592686	5.98329250554055	5.95900996951577	6.30690301112677	5.94298873790203	6.35906035675968	6.03678870563205	6.10618279747176	5.77988718323145	6.01553046289155	6.56965022623548	6.27261452851145	6.60877979857255	6.42612887521662	6.5229019506234	6.09123030535611	6.15940641602378	6.62561322363743	6.19414200565161	6.17011910026209	6.3521687417736	6.08524832187825	6.4052536029769	5.98272373113741	6.39837804923893	6.1653768414945	6.03918352317472	6.10358467324425	6.2143773088048	6.31960311615572	6.51482191572794	6.13701096331776	6.21419818747933	5.88514574791886	5.93252943425991	6.09554953441335	5.98165744345642	5.83013580702914	6.73487199517466	6.41992231211969	7.37621261872356	6.34388577835793	6.11552765795615	6.09377613951031	6.25610413736949	6.8331327026076	6.33402847860867	6.68468144952911
DHRS13	5.57071664824749	5.75603729589691	5.86164635818099	5.86085162605503	5.46611906321463	5.26236058337425	5.73463014922714	5.35709626520767	5.54479754368487	5.57201711899906	5.5278408031832	5.22862415775853	5.73280587775618	5.15706214223441	5.38282025228892	5.18230938377736	5.70295280230141	5.74801772626221	5.71712798036221	6.02297697975127	5.65629484853857	5.29084450525248	5.84280759437694	5.46919318470596	5.5218615684038	5.50070871616949	5.94402728111551	6.11977412801427	5.47152829370964	5.49600363705144	5.39767148424354	5.49786910741563	5.41396294862105	5.80098152493499	5.25804498172306	5.12919633890271	5.38829202950969	5.321357464188	5.3012122450731	6.18758886040056	5.98778907591827	6.83980288976916	5.36527649813867	5.23259177835495	5.51337902809942	6.0326050242984	5.26553012340879	5.10727403829374	5.77332139104126
DHX32	6.84794704093482	7.45494904840648	7.74859650189496	6.77325765680183	6.7978392239276	7.17598786320449	7.21003812176239	7.13222072312341	6.82108837265678	6.77228437449801	6.86243886603571	6.40555329272147	6.64216325342284	6.5013908402869	6.61128218259772	6.1077210452393	7.35642151669056	7.33112743103065	6.71007162881361	7.45676067038537	7.08392452809509	6.92506449471832	7.02497704100599	6.89189144760172	7.02910831449696	6.99536948041088	7.1792148427633	6.71756990503543	6.87779487012528	7.1135243933501	7.13506269493528	6.73513492916814	7.06765874599275	6.67569265702378	7.22961233250519	7.05671805622356	7.12588559596683	7.38147205527065	7.63393300826257	6.16706494207442	7.01928758994689	5.28911617330378	6.85174457364048	7.05721329822763	7.03056001624933	6.7274407208569	6.53806074557356	6.74248038881622	6.68171778636713
DHX34	6.1470491879499	5.85284073023988	5.74616093264307	5.84439323495506	5.89536554782129	5.63925128261473	6.04671363170985	6.16187540416406	5.98854659274869	5.73656987625306	6.29219668398175	5.62337917464622	5.95818732908224	5.73119679813854	5.85870225758036	5.30947141056732	5.60732893360507	5.31228723094318	6.01550961851492	5.44067191948607	6.07302154559684	5.78634113928829	5.9815184951498	5.50737265266353	5.6278024407919	5.68870051938199	5.78256773136721	6.17641284816216	5.52220089497627	5.40004485754354	5.64440727835107	5.73318861785536	5.41115452875943	5.82661483668137	5.48938000241056	5.58871161377446	5.43888488718292	5.49378340767681	5.60571269254433	6.36007111548977	5.99541266010918	7.1794280143069	5.76689522606853	5.63628759669454	5.60700397272509	6.14040804092691	5.64393085656596	5.74736845920502	6.17068459875377
DHX36	6.44440891227514	6.22145625155811	6.38376604383805	6.22476532771064	6.19802814962104	6.52780391934972	6.75458960635472	6.01979391960942	6.19938007622018	6.4370912165554	5.96407929522849	6.14162184186381	6.02556318777085	6.35304115386119	6.17015378113626	5.90293086916786	6.43971379693484	6.78716679295106	5.67645958369755	6.21591492450933	6.48126463217832	6.25245891531298	6.36267756089921	6.41209362211297	6.62359591179377	6.15407779982929	6.57751818951362	6.22010799973542	6.37224827626554	6.86222049978022	6.33474376346135	6.25707200315722	6.80079914937383	6.02636723592192	6.75584787862284	6.73331744290268	6.5848820443749	6.65848593294068	6.73762606145433	5.983990644612	5.8913204515151	5.39855153690662	5.86142381903859	6.60239239382084	6.42069646473656	5.96620254641063	6.27425167701914	6.14688349817115	6.03322477306885
DIAPH1	6.83372104894982	6.19628935465792	6.00720008203284	6.30561410934987	6.34670583663791	5.85574467644239	6.46144080210409	6.50334071909128	6.56584343365201	5.89061888134412	6.95589807120172	6.53290483213047	6.90342821191129	6.36049303261628	6.96900769248057	6.9066729634811	6.41269091115341	6.43451049056561	7.16201841328791	7.03575883176616	6.55450055210502	6.47327864575494	6.82570241446332	6.59908539010188	6.38953920866216	6.22795279802509	6.16621510434533	6.79548097564135	6.40284468499457	6.39358140859198	6.46768714731709	6.67306067097538	6.26200461153092	6.9134706889874	5.94332947595309	6.32715655847694	6.33389009339218	6.3294448547084	6.24834192851856	7.64083562600285	7.0768540004232	7.609270556884	6.48736942438041	6.57620143373238	6.22536682956034	7.06232287048261	6.80095530976022	6.45376033925964	7.19733801808596
DIRC2	7.52265332780469	6.91291045815087	8.0084051819036	7.36586523358839	7.31630308872705	7.60509236662248	7.66840834693092	7.20812047453114	8.15968697539735	7.30188305883483	7.08481068870792	7.05376810863446	7.23721965434958	7.38389998795494	7.2719471772643	6.37997284586017	7.41206633565098	7.78723327688104	6.75920797162406	7.71396708726692	7.6902003417905	8.12264576653674	7.61889594679152	7.01515922356813	7.93176877056041	7.18678216553487	7.8632452214914	7.03968080704475	7.45764900975339	7.96173120702008	7.51004244503811	7.53019274376251	7.72844843943938	7.00878406213418	7.32010817137711	7.61927012925066	6.87956844377559	7.32588967966723	7.07133335432005	6.44299952709037	6.55574890850246	6.72559175246748	7.26644715298066	7.22812436498634	6.84501232409904	6.78697410859019	7.55471739109794	7.47051284196139	7.2124841934385
DLG5	6.7396622786652	5.50779137781311	6.07197058936966	6.10618458598979	5.59100568260401	6.24247854908855	6.14510615422162	5.745307609791	6.3286210788966	5.88194616152663	6.15794684554928	5.95007922944824	6.47058038674213	5.79548312584171	5.44212608486069	5.63957037238593	6.08409577396625	6.46825180704494	5.45819142432237	5.60476727402762	6.19537195112521	5.59902518760619	6.30902562240047	5.69999090200401	6.42584835293344	6.31823074418038	6.39499128615482	5.6139763216798	6.04381463453667	6.1578751364764	6.06224503524429	5.91495962248227	5.94882806217552	5.57770486723649	5.96019200257779	6.20931657208908	5.68852301027097	6.58694064435234	6.58646061173811	5.28061505868727	5.80667091862892	5.08291861695381	5.7879154265271	6.06026026673238	5.98576015556317	5.87671480624263	5.91859266139632	5.74164693643255	5.82373631570478
DMKN	5.75320119207146	5.79078699934556	5.64592095968864	5.60445613482628	5.7406276888802	5.62983689946851	5.89654837367481	5.52123194490783	5.55061194264835	5.68308938357269	5.77648992245003	5.9850753593194	5.53904220651857	5.41662622344542	5.54848951741768	5.86982307566271	5.64635020218204	5.43670156467518	5.46106535479459	5.61153533410203	5.44358527971724	5.55953358278038	5.5393301429816	5.80827367815358	6.04347076760826	5.75694886087123	5.58455318471666	5.44367661492242	5.65331787370342	5.82768644918248	6.28736828333182	5.54990259513969	5.85453475347664	5.69222917176829	5.88661816343447	5.80634674928354	6.26664851389104	5.73681255539108	5.83713250819758	5.2062444855973	5.8556306026315	5.20621172755714	5.6328614047364	5.6170099127171	5.95485192494011	5.38419481282619	5.40234709360971	6.28882107150921	5.33581520500195
DMTN	6.1479690645016	6.15317470012433	6.12789258365596	6.33353188153497	6.12191628233225	6.15728127505514	5.86796052647772	6.31421878210813	5.72341789278221	6.39462490357737	5.89262547105027	6.67928248532883	5.69098571119917	6.00642710622878	6.10192543100895	5.79911439052322	6.39334410288349	5.5772519403035	5.94466317110612	6.04718675885856	6.0395192744688	6.01233190112856	6.05200341948971	6.02899048536313	5.22600943501501	5.45913583127486	6.28264773744151	6.44100466975228	5.44333370842241	5.16104474115323	5.29973294584499	5.59768624019762	5.70488025083891	6.49763410679489	5.27593219476342	5.72548857913786	5.55136189210829	5.30079739504047	5.22884488352356	8.18270897225419	6.81416855947557	8.88740208377678	6.28949775932763	5.41401095373857	6.04526354439974	7.43692220304163	6.30576320889332	5.35027532415202	8.16417405411708
DNAJA4	6.40660159403646	6.58253716215448	6.00348978399566	6.66121913157413	6.38747190136733	6.37545153213514	6.76064122400945	7.69599666758002	6.84157993590169	6.68704569487774	6.33528939229587	6.83932639241529	5.92598560517392	5.95043879644075	6.33063559175656	6.1489938561431	5.93698019236853	6.22267443502425	5.9777035945844	5.71068621790299	6.70828012145912	6.42120610879424	6.48224659123571	6.24027234912391	6.47621100197597	6.41234457031056	6.96817027235883	6.42366497826543	6.41815339899009	6.16004694697627	6.52402596581448	6.56990113757331	6.402956283483	6.48607776445739	6.68717178074527	6.34267602204893	6.34937372233393	6.75348332847751	6.62069818414429	6.92429338369148	6.74264427278364	6.95668781553522	6.32425327107173	6.68198621694551	6.22823596030021	6.47135145365179	6.05434601771108	6.26292496577058	7.22523826919604
DNAJB9	7.4706133490773	7.0910866963059	7.57399482152848	7.40426295962082	7.44019129670482	7.43486667469981	7.7876800955191	7.7629183146763	7.89368431812893	8.00238899373271	7.172542733225	6.9635398769308	6.77385070624936	7.2079079876881	7.00192597711594	6.40372082131635	7.25997943440188	7.80174828081455	6.04172280895833	7.12073065205301	8.50392566757455	7.34199855394188	7.59123500165933	7.15388367101259	8.31087439193942	7.35653012111917	8.26895174661111	7.02124936639529	7.63003655593341	4.69565126036511	7.70640849578098	7.45388637422542	7.76988881164376	6.53803211221169	7.66991819950259	7.82751731740542	7.16679953598216	7.68187800061528	8.00702600269774	6.35877303908853	6.50516119238616	5.61432914274354	7.1916481459048	7.17327162293973	6.97272419767515	6.41290509769869	7.67102643999801	7.31681175769071	6.74784146270046
DNAJC25	5.64431370606837	6.15958376874637	5.81044652797562	5.68031192650723	5.74263928726968	5.85890880146337	5.53706845126468	5.83237389305834	5.64869136832213	6.02174887280711	5.84158321103648	6.13511069444038	5.90397033510616	6.38976214649861	6.6094819454876	6.2092562492053	6.03878718403088	6.21242947315438	5.7671571840561	5.66947982707386	5.58815113810974	6.0735786009924	6.048184964091	6.03200404866158	6.38174857277093	6.19946215590848	6.30312179368665	5.95702528055918	5.94203582050574	6.29102724533788	5.91320321402422	5.91036937640614	6.11937899475921	5.83306461639634	6.09050692502173	6.19758013443998	6.3643997737722	6.45404901608515	6.47835086494254	5.40483661121529	5.67996691492034	5.10145437465205	5.91686484041601	5.82722405451506	6.05254891040137	5.46565324704671	5.92764864490628	5.8413368665255	5.69755907066412
DNM2	6.13847085464884	6.210487715843	6.29637133453373	6.35888987531145	6.11023504554644	6.02940977139463	5.82306395051746	5.89642077017885	5.95830431192744	6.03311874299663	6.08345183052538	5.957310716567	5.96733861629652	6.19615694229907	6.49423125929425	6.06430585440491	6.35562107349101	6.04503438926261	6.69199517880841	6.11735933550167	5.54352727563423	5.81169169517746	5.93734432663949	6.21942099763926	5.85719798684803	6.39834790985482	5.96054529113322	6.03624058528804	5.78017720809496	6.13121449965822	6.01439245549802	6.34606778376461	5.82872620098568	6.08917521354222	5.74337017237177	6.08583489818165	5.83246910580682	5.85510499251793	5.58568788772044	6.60299143106818	6.09421488020477	6.82879938628588	6.44205405759705	6.05058689603033	5.90670895666033	6.08564749396491	6.36012545434394	5.99535868501306	6.51157819681592
DNTTIP1	6.57664327907747	6.44597673857008	7.08461739030271	7.01756247192634	6.84897119784176	6.6080469843607	7.01140355593365	6.91303197136851	6.98443884446817	6.77836508441118	6.70716365324276	6.42266766907217	6.23858343617269	6.28559850310758	6.58335924527474	6.88801693561907	6.68388939938263	6.75282436219946	6.67736491919318	6.57470755928485	6.9884252349947	6.80780170615948	7.18333713124571	7.00739630569274	6.60420399161128	6.55241367138455	6.61693769686154	7.22358822675531	6.48575276167608	6.52392591993583	6.6204808428921	6.53973028961815	6.66338627246777	7.192051244951	6.73609065982173	6.6764312377849	6.61720515685911	6.50433703788369	5.99269444977556	7.35849337208122	6.90761545882219	8.11097110713206	6.71159244234377	6.5273469849222	6.65580233706624	7.28267638405865	6.96103942844176	6.47538612400015	6.73578871891855
DOCK1	5.82635650243376	5.95835846466545	6.15386637693367	5.82519522356528	5.7030080543556	6.33657367940525	6.44529670351537	6.15960328466171	5.80541366943606	6.04225430161392	5.49780966984625	5.76901590125332	5.48756643569618	6.13516297558326	5.95533108484598	5.57688105219657	6.27666187892608	5.78868695825379	5.48590759743894	5.69460318176383	6.0660724542575	6.43083716337307	5.9195831204024	6.0067827181248	6.21431650997478	6.33686159705235	5.81175432615075	5.31981606024904	5.9899104419449	5.8463393002369	6.21046439394158	6.38983244324986	6.09725960194401	5.82029926034306	5.79116090250198	5.99308243940431	5.98600731701867	5.93408120851923	6.07789417016457	4.99366708740815	6.12725755409363	4.93696786897351	5.93424934894442	5.86990446420946	5.94075014897885	5.43116563991479	6.13745177582738	6.19184709259332	5.86783293638681
DOCK10	6.38354057152759	6.87512182729619	6.33756036323858	6.77004353712544	6.45692638171764	6.67512904332761	6.49931333962257	6.69566042311613	6.64899819632403	6.52810519469456	6.3183405703653	6.60661224063928	6.37220291155837	6.54808267454682	6.41335495324412	6.72530985424808	6.71274988947233	6.80770121528793	8.36280089509658	6.54668280774305	6.32866831510261	6.64333567204575	6.30292942411126	6.9916891143879	6.14316730521859	6.14126094149951	6.14838958066871	6.84682395173585	6.67984152766107	6.49278375165088	6.76719924125052	6.61941084469581	6.55471725454246	7.054455798897	6.88527482255508	6.51539933562135	6.55082553150336	5.99861582479399	7.11428782845272	7.3215189870838	6.77158587648828	7.42839337287669	6.35417121761025	6.84293508395943	6.86067197575614	6.92835026716913	6.87932445512038	6.66622763518091	7.071176217178
DOCK11	6.87853176774822	7.39268111833838	8.12082841230183	7.32846232848231	6.52595531527997	7.09893436573334	6.86665843819069	6.82034367643194	7.76558357999277	7.2526983717456	7.16114492304905	6.84620705065652	6.37497470859376	6.84899044998258	6.23507536890054	6.44512389431119	7.23935593654419	6.91055121886061	6.46682688635353	6.96279637648072	6.29952201875507	7.169259081138	6.80670033319529	7.15417388689911	6.17589640378976	6.55218742551216	6.76190499964116	7.19846752909565	6.741236156715	6.37055205262215	6.64795068374878	6.56741790115191	6.41510457439792	7.65664925877831	6.70680427362245	6.62746943640228	6.57147739331474	6.63880230438957	7.24583303230445	7.85916011541065	7.29384131224557	8.10410090220934	6.75701323064269	6.72652180698476	7.00722478664646	7.47516624778041	7.11377812362974	6.42654123892421	7.4841470290583
DOCK2	7.05320892149063	7.95194684874803	7.53037501499824	7.73309451385171	7.52879221945388	7.71486700891086	7.65575446196612	7.80871634068308	7.58716343257608	7.70577684418212	6.98150557343553	7.61951158175575	6.72054419402947	7.1878964397911	6.85660847514322	7.74706207777535	7.48476533410687	7.48381219062075	9.0169316141719	6.9783813808977	6.88143128432545	7.51184744636731	7.12947227425301	7.3784545337939	6.23197983730234	6.4326034250054	7.15398219893309	8.09221121501479	7.41627601436836	6.91016141862578	7.69673645562697	7.5161132928986	7.11100387011786	8.05157333173908	7.38864981618329	7.09376671689636	6.91894763558556	6.99336225518523	7.80196802805493	9.1248329236243	8.14681074535897	9.0035870411875	7.52089011151072	7.68646755291354	7.64283263273127	8.50326721350978	7.61383923436633	6.86851489925008	8.17905264115403
DOCK8	7.03471073630192	5.8112139752316	6.88363433179493	6.35233615552033	6.49357032966066	7.54386389425152	6.35490423960587	6.00446615949501	6.79142538271999	6.52787232512374	6.35873360525867	6.93995376111529	6.92411322914466	6.2530389869322	5.99952864958046	7.03370828691272	6.5462098673911	7.28820467892245	6.29896756368866	6.15866293352741	6.60943525269934	6.41971714920561	6.44652994539982	6.47696795412636	5.78407526625972	5.70543434287654	6.56846348741914	6.93676770291894	6.24603430646343	6.10151655445801	6.40493817168381	6.30139219660228	6.23215228384599	7.2872641275132	6.10691367205475	6.29600530962652	6.02266078803419	5.96273725076758	6.65166261747846	8.09613701485422	7.38233170796921	8.55969296198773	6.58770821554456	6.36669239022366	6.67409185889894	7.73693154163409	7.03618887763143	6.39395048474811	7.24613052076649
DOK2	5.80811786682647	5.47671103764296	5.29004038738543	5.60391811056075	5.54116677538065	5.47169918371698	5.42586518901292	5.71014947690796	5.51590841297409	5.38686372324076	5.75299920912446	5.77200683633996	5.51081417021905	5.31055925931796	5.55779321898628	5.90088558830564	5.58810325387417	5.66605652009915	6.31637855484806	5.70402920425644	5.34454177611852	5.8054430346278	5.69788489474968	5.52316230131593	5.21943921449754	5.6477315309114	5.3806578993266	5.66384679960604	5.5942671176171	5.61796082888992	5.5715492321801	5.65963754893544	5.60700989451003	5.85714894082884	5.77655892636565	5.46153736164641	5.52725899598296	5.38393186571783	5.56098249975973	6.34570675234064	5.89112653645368	6.13785019234708	5.88957181490461	5.75079099592487	5.53396673792405	6.23053101890564	5.69019315434661	5.32712230260176	5.66354933772082
DPAGT1	6.19817934160132	6.38457768097087	6.56131401573053	6.27546123872418	6.46505274526365	6.41096024942047	6.24106879446656	6.40177392508691	6.51881196980542	5.96264198568892	6.2087386150996	6.0236448615509	6.26114198131263	6.60034093966667	6.75174865551967	6.21538126800454	6.22651308450779	6.60277638379231	6.32577097753095	6.4455663291277	6.62237389036206	6.29872472960936	6.24111720384365	6.24228792610755	6.83481754841759	6.35923566778396	6.33195801454029	6.24774990157253	6.64289043002636	6.36591389168934	6.50386538462076	6.31381022089128	6.61793383267494	6.22063780485723	6.67340786130569	6.43072017860016	6.32377299304844	6.6836700342832	6.6397700392337	5.92129854356556	5.99865401532762	5.94347798844795	6.05418587215421	6.7147107174635	6.31636165685401	5.87239407779479	6.1469805394897	6.60388111473215	6.15397308762079
DPEP2	6.84955171658189	5.47049421887886	7.11306148321166	5.6599014781175	6.02928675352335	6.52825533061068	6.60384872776659	7.22478051979953	6.64143354317012	6.93331076530639	7.19735838922511	6.11375523775603	6.89738841788689	5.90904349384093	4.91107374225481	5.40401950576737	6.7422496292457	6.32917523133293	6.87963912735158	5.86868789846404	6.55035637557477	5.92011802257244	6.63832908153848	5.71407837594981	5.39976407036059	5.47025123823356	6.27736642660275	7.56059488193597	6.06236345560044	5.77587669470017	6.1406637287857	6.31054384292644	5.74239262544571	7.36494563751852	5.54994360353441	6.16587938791908	5.68876201959026	5.89942136401833	5.53492695910149	7.79374179631456	6.74666881978433	8.35719785825163	6.64870723216598	5.68779251017195	6.31962937091792	7.40952717716389	6.87098386109931	5.84987447767995	7.124107157099
DPEP3	5.2735254094923	5.90036160619702	5.42873322458674	5.35486331659204	5.15062044613417	5.19324219725388	5.43016702538248	5.46779508387492	5.09786099794171	5.47549438923001	5.21614220969538	5.09557543017611	5.27504522898756	5.39548091013559	5.27568239102052	5.16042411694423	5.81809093769558	5.54201823157929	5.26672797504648	5.25250096838958	5.29864418444686	4.94285611073873	5.43075408347604	4.89636216710562	5.09106796320285	5.05303141078721	5.27840743812984	6.11038220501915	5.2061702031236	5.01614151079248	5.2730420759062	5.22718344911751	5.12686256735902	5.75453804831052	5.24747957047031	5.19350660366709	5.39097733166171	5.26230108014243	5.27584334403549	5.53549475445218	5.33882425538649	6.60332135773165	5.04783972718757	5.07851921573964	5.29432797866469	5.65512851245009	5.3291897605338	5.06874652499256	5.34472465982284
DPM2	6.38378362502282	6.19630719520495	6.85289699066588	6.30586778715622	5.9044663245478	5.96946184926961	6.38146235628275	6.41284064152079	6.45384972259526	6.16624287941138	6.21958573420106	5.75620451982805	6.66628696955832	6.28365933658638	6.17888944820503	6.12052540926132	6.38342450371256	6.74873622954256	6.87455910310836	6.61038202747517	6.6100332441342	6.01539333710492	6.50098606451256	6.17380241245553	6.17209433756273	5.98415543012651	6.72325228686823	6.24748164320811	6.25645127206008	6.20292317338772	6.297713059873	6.1823385339482	6.39617900843804	6.12378598540221	6.1978482640956	6.21538291201801	6.09389251768649	6.06688831889568	5.62417420094315	7.2068675012349	6.01845381818895	7.44541253323992	6.50656459296888	6.32755513373656	6.12635007140802	6.7813002412294	6.0364575518165	6.10003641910347	7.08823647395068
DPY19L1	6.87147337511075	6.8481283331958	6.86059138774838	6.72408454002032	7.10955357415315	6.85897772320538	6.78893687782966	7.33432318747025	6.89850744636343	7.41357821790314	6.86143891892109	7.138494686124	6.90465748025773	6.75571483801732	6.53680188241935	7.65719996692096	6.75571483801732	6.72830046431535	6.39731228133083	6.69594215877255	7.09107087511745	7.32758640122561	6.95957868240751	6.80872899944892	7.08301226742701	7.01937187428235	6.70764835300533	6.55455823317635	6.88650332086203	6.81313607382267	7.3085277019337	6.76049230581588	7.15872177337798	6.78640221529559	6.84714524770566	6.90286721972387	7.0161563454297	7.11294424743248	7.42908634053739	6.63448999445685	6.7396837240648	6.30423922453052	6.57830769409763	6.94654232169173	6.98884514232368	6.7009822957478	6.98179418868018	7.0158101320976	6.41181196195125
DPY19L4	5.79867364894567	5.58955245516795	5.78748847732707	5.5983933998631	5.49534380087432	5.92729457216352	5.79586616946654	5.53442182269254	5.71655923362127	5.99647016901888	5.90449585189211	5.66877220220952	5.47405229501084	5.90948305146373	6.17931496115365	5.84205879766666	6.07409551284882	6.31581775222595	5.72695213902228	5.65646114312712	5.83428155637664	5.77270882320389	6.03111143262485	5.98833660552977	6.03741576559597	5.97572771557801	5.7850044790021	5.6756880360458	5.91044461273574	6.19846164542005	5.84506925737155	5.68740969739287	5.66462425631977	5.56942710843707	5.94347567480503	5.94912823842148	6.05753799750062	5.98508994878844	6.51930380272568	5.18780544867794	6.00050916576197	4.88248035192969	5.62535543281816	5.83811863554248	5.93872886322208	5.35787530246537	5.58983728003138	5.83123697014396	5.59641236886713
[truncated: 1,597 more rows]
[truncated: 52 more columns]
