# Supplementary material for: Development and validation of preeclampsia predictive models using key genes from bioinformatics and machine learning approaches
Source: Front Immunol. 2024 Oct 31;15:1416297. doi: 10.3389/fimmu.2024.1416297 (PMC11560445; doi:10.3389/fimmu.2024.1416297)
Supplement: Supplementary file 2 [file DataSheet2.zip › Table S7-WGCNA_yellow.csv]

SYMBOL	GSM1319964	GSM1319965	GSM1319966	GSM1319967	GSM1319968	GSM1319969	GSM1319970	GSM1319971	GSM1319972	GSM1319973	GSM1319974	GSM1319975	GSM1319976	GSM1319977	GSM1319978	GSM1319979	GSM1319980	GSM1319981	GSM1319982	GSM1319983	GSM1319984	GSM1319985	GSM1319986	GSM1319987	GSM1480091	GSM1480092	GSM1480093	GSM1480094	GSM1480095	GSM1480096	GSM1480097	GSM1480098	GSM1480099	GSM1480100	GSM1480101	GSM1480102	GSM1480103	GSM1480104	GSM1480105	GSM1480106	GSM1480107	GSM1480108	GSM1480109	GSM1480110	GSM1480111	GSM1480112	GSM1480113	GSM1480114	GSM1480115
ADAM19	6.41340729	6.649397402	6.032634419	6.747638712	5.803635035	6.528066013	6.576420793	5.876146961	6.328816792	6.1948391	6.198333548	5.736837587	6.122995207	7.067849108	7.808609777	6.257290046	6.448596185	5.994637523	7.193838312	6.71602524	6.281291993	6.230744177	6.182307509	6.781782612	6.118439244	6.772974253	5.813248396	6.673774795	6.518334914	6.866525963	5.778084824	6.681616156	5.814217447	6.243006724	6.162720787	5.772810407	5.824133655	5.733531209	5.905817807	6.644726462	6.111012379	6.968528002	7.014935022	6.068675088	5.966543401	6.429497863	5.952488382	6.893292201	7.111319596
AIF1L	6.629373286	7.394860858	6.45957695	7.913042124	6.858029944	7.085718293	6.428610403	6.604513547	6.523466023	6.537654989	7.408688321	7.040046353	6.628772934	8.169650656	9.263982664	8.051394215	7.012204221	5.899422685	8.911937523	7.676716452	6.679738302	6.841032881	7.03741255	7.595010478	6.228846059	8.291662597	5.603084772	7.431615754	7.64808099	8.137660845	6.292464955	7.730410628	6.295932616	7.284408756	7.418118376	6.245412189	7.864830211	6.540481061	7.075745519	6.252403073	7.618618695	5.501960811	8.265228687	6.384661898	5.801247198	6.572648815	6.006836935	8.550973057	8.018991052
ANKRD24	5.756307291	5.660213881	5.646595718	5.342945916	5.310371171	5.049684504	5.232613089	5.14574312	5.330152726	5.395263436	5.853342542	4.933890814	5.458247437	5.665907682	5.822706192	5.128250825	5.447150144	5.58689886	6.032580794	5.704012347	5.067831518	5.10092871	5.642730617	5.670991916	5.383335697	5.909779799	5.477616177	5.630059423	5.560618022	5.778353698	5.31928124	5.656339069	5.409643716	5.240848491	5.232939808	5.299724573	5.183601634	5.351914015	5.330653954	5.331736619	5.262712853	5.468357522	5.562041665	5.25715318	5.296781217	5.454943425	5.313071968	5.603035602	5.707762431
AOC1	6.969377396	9.145767882	6.924786954	8.965530118	7.398884132	7.565269624	6.165269554	7.081001103	8.494249296	5.882412779	9.300760852	5.498002948	7.689206462	10.69028901	11.04561488	10.96553488	8.445659964	8.812464671	10.77068247	9.625001829	5.874803379	7.996085349	9.318712706	8.630716535	6.781159366	9.811009574	5.232586383	10.24470948	10.87849568	9.303875305	7.754053313	10.05069773	8.330822171	8.397890925	9.819780893	7.152811042	7.392470945	8.052070934	9.571036006	8.029091434	6.91728907	7.001147853	10.22336047	7.033482673	6.136774489	8.037431346	5.584680617	10.66619057	10.83611039
ARHGEF16	5.278718503	6.025478174	5.174373856	5.592007252	5.90296653	5.358849877	5.854390885	5.271363816	4.355716156	4.934718757	5.915808729	5.26303146	5.583612577	5.598949729	6.795442289	6.27690571	5.621317523	5.546154359	6.398008547	5.474061072	5.284261637	5.343142522	5.288946426	5.752910009	5.74776885	6.688541334	5.364453662	5.430734509	5.715563301	6.649218548	5.387494243	6.013445521	5.158560625	5.268087541	5.658267507	5.164066376	5.531702942	5.667026217	5.720326182	5.019701946	5.175074009	4.959400817	5.825964637	5.206835577	5.143675172	5.321947561	5.099314797	6.472735625	5.295025289
ASAP3	7.194266737	8.006465827	6.144906395	8.06022285	6.607858849	7.352732905	7.032693601	6.162969047	6.866999417	6.409002094	6.825817901	6.824512543	6.698802398	8.846188719	9.691262501	8.542237848	7.053004164	7.058139293	8.672255838	8.101605941	6.808797703	6.765429605	7.653878874	7.744973456	7.299416153	8.913473578	6.751801021	7.84771079	7.949773975	8.707718137	7.319547696	8.197147638	6.805819725	6.840138594	7.267439736	6.379014177	7.251001912	7.268596443	7.629243187	6.405237065	6.499736644	5.967955332	8.43072019	6.749824455	6.807351999	6.666924857	6.827042154	8.69428872	8.244953035
ASCL2	6.641366074	7.970111951	5.559466514	8.213310318	5.999682121	7.101327988	6.304485717	5.285009902	6.329304305	4.874576094	6.953253837	5.569253149	6.505364574	9.147403447	9.489876167	8.622192829	7.127479732	6.618376419	8.830121632	8.402538419	5.427625065	5.729652311	7.897262503	7.682928263	6.215494452	8.759206717	5.720879163	7.962918662	7.705877789	8.433525355	5.873175554	7.965867086	6.004995581	6.67961755	6.823778838	5.601366113	5.910475568	5.993903237	5.825101548	7.996507188	5.972994894	7.097700173	8.504762612	6.068366129	5.870851099	6.977532789	6.279476235	8.523502247	8.649671291
ASPHD2	5.156770239	5.999555508	5.421148804	5.645145724	5.353928569	5.370863341	5.277084882	5.324389921	5.3507641	5.360268309	5.422876842	5.099312536	5.371198149	5.949258803	6.264733732	5.579016313	5.77016927	5.171695725	5.82475411	6.05430191	5.173867015	5.404430478	5.534961704	5.563776737	5.163447575	5.774831852	5.292836152	5.650100416	5.462864381	5.797676231	5.245772123	5.487003701	5.257201088	5.39424317	5.271501569	5.167673069	5.312712233	5.284665831	5.211566526	5.636386433	5.441526894	5.320956108	5.80806963	5.40720032	5.504189248	5.586591221	5.32351502	5.627515412	5.804712269
ASPSCR1	7.589308163	8.244197858	7.078776722	8.298467333	7.356841594	7.666568257	7.296738679	7.196289998	7.450321821	7.320903905	7.148342481	7.069736208	7.559190716	8.950915233	9.919833886	8.505105553	7.271755385	7.605198547	8.920216884	8.463875731	7.323978999	7.092766224	7.850862946	7.875292128	7.640132935	8.368942998	7.364306214	9.063952918	8.463911036	9.163692396	7.429587616	8.771546087	7.311258202	7.575755954	7.90706523	7.12781898	7.079612561	7.527908839	7.416473506	7.808184668	7.363872964	6.959463876	9.258101096	7.492504629	7.128696857	7.354203998	6.679006025	8.096397412	9.283185043
BAIAP2L1	5.157937997	6.226587485	5.316109169	5.803989469	5.342226631	5.908505006	5.428288978	6.11691137	5.220265827	4.814776442	5.866453278	5.258849648	5.33663913	6.540093256	7.35903298	5.382946161	5.960575471	4.983689955	6.03269092	6.297927014	5.920236285	5.248500013	6.375200173	5.368016063	5.429570056	6.483699978	5.084526673	5.748355494	5.766960513	6.690871514	5.129768182	6.062381931	5.153593705	5.324970223	5.419509501	5.223483622	5.370493972	5.176181563	5.578634282	5.222715087	5.553218293	4.983428154	6.583206125	5.417031311	5.14051813	5.360790986	5.082297351	6.391715171	6.01229751
C1orf106	5.617990266	5.857405314	5.410130739	6.014246045	5.545342613	5.764004855	5.497335037	5.359131131	5.369385535	5.447446258	5.679198169	5.439575262	5.575137557	6.583402319	6.821890971	6.029143889	5.368338512	5.735560501	6.409847837	6.096687022	5.448894047	5.486140032	5.87395806	5.980329052	5.48583468	6.001515998	5.289489201	5.888480651	5.904135574	5.955133318	5.443120053	5.840800913	5.54831951	5.625135432	5.722326454	5.468005104	6.005055139	5.56124744	5.870217731	5.4079944	5.98590669	5.654100064	6.060774052	5.687263274	5.422875849	5.553799279	5.378869123	6.138517151	6.038155876
CCNE1	6.005368098	5.884502618	4.736005497	6.099600094	5.987337323	5.440447429	5.104941297	5.561241265	5.46703937	5.387663263	5.743853854	5.655996524	5.650755595	6.384713082	6.828847183	6.318802702	5.754137428	5.657435498	6.368803399	6.139288148	5.110333814	5.530812061	6.086402236	5.838964192	5.898027808	6.478346789	5.233007065	5.93536027	6.028552821	6.109969996	5.244696315	6.30133163	5.38162766	5.726385929	5.817666746	5.315144788	5.292878407	5.473291107	5.631565439	5.538283466	5.343642893	5.194295162	6.72276539	5.312312014	5.185720128	5.613960263	5.23319438	6.632776005	6.764818356
CCNYL1	5.705453598	5.792695374	5.399379273	5.896729885	5.585968995	5.865047893	5.674521548	5.530765058	5.463738534	5.553794139	5.672254766	5.62379597	5.72712834	6.42764156	6.613844642	5.883801511	5.784107268	5.761359677	5.756546717	6.033741235	5.508745092	5.761204582	5.74869262	5.827886954	5.736294602	5.723940335	5.488561359	5.763902206	6.002737467	5.8547365	5.613007989	5.788996281	5.65050822	5.700559612	5.96217716	5.68496535	5.715405585	5.763423554	6.00019581	5.659221919	5.548910802	5.337414479	5.868866678	5.796927259	5.650540713	5.683733561	5.359818015	6.023262281	6.109379403
CERCAM	6.282239674	6.519144707	6.167954639	7.017717893	6.174536236	6.602828709	6.287780393	6.544310586	6.414657768	6.099639952	6.169581272	5.842424707	6.113293503	8.146011552	8.273915739	7.425945681	6.565940906	6.371070271	8.107454082	7.102872131	6.751655463	6.110619725	7.111635617	7.261143524	7.121530275	7.778051434	6.336899262	6.300301605	6.826436231	7.229814567	6.133458914	7.126121693	5.992095913	6.065119476	6.390561774	6.342284055	6.096473841	6.560785818	6.144778884	5.883794055	6.02358885	5.55189352	7.544008133	6.271870916	6.246979669	6.356907309	6.988475741	7.745613865	7.609716653
CHRM5	5.060941285	5.532629488	5.042972234	5.50595182	5.060865308	5.248492227	4.883846774	4.883989232	5.015069752	4.827224396	5.215707525	5.078596276	5.073885985	6.097609131	6.712933495	5.718100868	5.548841229	5.168724817	6.094826775	5.729706134	5.000026168	5.285825768	5.483205997	5.247751118	5.178222293	5.852493962	5.001976515	5.591191705	5.521104747	6.092900049	5.193757056	5.626228771	4.981086263	5.173443883	5.438730451	5.114717979	5.083412689	5.118748653	5.251767777	5.138355521	5.034641147	4.991330645	5.619966727	5.026090516	5.164570681	5.169114313	4.967144632	5.723637696	5.819882599
CKAP4	8.046184741	7.760153147	7.404139859	8.418246768	7.616305053	7.716284596	7.294324743	7.302835776	7.463864973	7.6305496	7.339721487	7.516367259	8.005414326	8.490540355	8.825939765	9.076644435	7.629308559	7.643910057	8.698299444	8.29419539	7.940661313	7.764952536	7.709120412	7.75436386	8.032019312	8.352428651	7.766364792	7.746032603	7.80972541	7.568247416	7.151321876	8.430378668	7.135082731	7.258595088	7.336671386	7.460293636	7.427184906	8.258318536	7.856839753	7.930200278	7.830860591	8.047213507	8.383841747	7.182973074	7.525078628	8.08966124	7.810344283	8.125782396	8.563232919
CLDN19	5.610909314	5.653824255	5.189587525	6.18216473	5.28252851	5.556408847	5.548119477	5.279857966	5.376745312	5.386722465	5.684033452	5.298748692	5.683601528	6.417664004	7.22452088	5.705361123	5.550719883	5.283547954	6.301693654	6.030210762	5.402435947	5.235932854	5.409020805	6.056723925	5.278274071	6.254115103	5.283853717	5.602418844	5.58199794	5.839751031	5.461682279	6.171950769	5.529862123	5.579986864	5.450455144	5.326462364	5.428941959	5.196923859	5.436962034	5.359518641	5.558169353	5.440326104	6.269159891	5.456680273	5.399273982	5.553601545	5.44857394	6.100395225	6.499921917
CNPY2	7.501107253	7.564693499	7.554809675	7.24413297	6.946177465	7.031012413	7.057345227	6.984919167	7.4323245	6.924699989	7.298898009	6.948779799	6.979219736	7.804387037	8.483889072	7.508913309	7.881372642	7.762745118	7.496035481	7.94104352	7.449588725	7.227137769	7.20218083	7.557825324	7.393719658	7.722570762	7.415892501	7.448044042	7.458713507	7.812903119	7.53136513	7.566941786	7.685765604	7.167245791	7.52641816	7.517437709	7.33613826	7.074132941	6.621115988	6.814360491	6.696331504	6.342021819	7.762448824	7.283586706	7.17306764	6.932768059	7.195567738	7.702458921	7.5099777
COL17A1	6.644479161	7.277833406	6.646882121	6.561115215	5.294720687	5.610218448	6.939691518	5.201290843	5.31794052	4.961930934	7.45614049	4.801986759	5.774340003	8.348398456	8.47598957	6.10743942	6.477742055	6.068200038	8.45625038	8.291027183	4.386178363	4.521869877	6.986007685	7.886248083	5.289302596	7.84725205	5.822679261	5.683508758	6.553959148	8.940668721	5.309729598	7.143577624	5.391620535	5.631142834	6.18773608	5.737310667	6.000316343	5.825241771	5.766537989	5.749106548	5.843984627	6.60025548	6.27486876	5.456385572	5.229300149	5.398145739	5.553453922	7.308735162	7.667318764
CRABP2	6.30033766	6.432354068	5.697833903	7.34021319	5.565969094	7.451119944	6.030884571	5.609862225	5.704308762	5.581695024	5.61395891	5.889253636	5.815987117	6.779042088	8.138112085	7.891688529	5.724545748	5.980829887	8.139270852	6.494995013	5.250146748	5.900630214	5.890223873	6.240742309	5.781392515	7.060536092	5.555335247	7.378067987	7.391987063	6.835016014	5.867878114	7.263440481	5.670467711	6.255414626	6.0800124	5.72748308	5.819743958	5.616109967	5.811642159	6.031738574	6.077387007	5.924330898	7.826063743	5.617971574	5.623574952	5.862740627	5.700087379	7.976956442	7.028764736
CST6	5.219311426	7.176847444	6.296371764	5.865670698	4.716404838	4.812063146	5.425861976	5.048064583	4.952240238	4.559997589	7.006607202	4.892182931	5.92184688	7.397355514	7.806866054	6.904674251	6.295167993	6.055710902	8.071886177	7.450394092	4.716342574	4.65997287	5.965884658	6.414413992	5.033841034	7.881750575	5.191044045	5.843135982	6.751147174	7.888327052	5.505430607	6.393558633	5.352634293	5.773024836	5.928262396	5.315373425	5.219774659	5.389425203	5.271571108	5.219969258	5.440459797	5.465851091	6.703383792	5.384049403	5.094993809	5.199795167	5.160972642	7.264566802	7.211323508
CXCR6	5.237976141	5.940306649	5.05829714	5.928933806	5.402024636	5.777508472	5.270516873	5.167451807	5.420693465	4.986534654	5.466914706	5.393277136	5.229165894	6.715693107	7.219169079	6.479500913	5.497983534	5.542384215	6.373079058	5.996471974	5.000756002	5.279358888	5.927885471	5.825815794	5.340302686	6.253264507	5.141876558	6.079686158	6.266215277	6.592333645	5.461295885	6.168781282	5.136054679	5.571516666	5.420238054	5.16270433	5.186831166	5.206554722	5.478658668	5.503519061	5.445951352	5.208960128	6.551117654	5.314494297	5.184617882	5.479679437	5.101628939	6.331398003	6.077329268
CYB5R2	5.608873747	6.131850402	5.687373103	6.178213826	5.963243868	5.716556539	5.949412002	5.597985439	5.495018056	6.169550151	5.900347641	5.881552688	5.916594662	6.681247929	7.489469011	6.707001977	5.625644114	5.877808939	6.846435188	6.429949977	5.519290504	6.335027662	5.947901825	5.834665329	6.059011556	6.597586582	6.194474881	6.111981607	6.200181548	6.461595774	5.818883945	6.444511269	5.967442631	5.743231177	5.891849019	6.202574443	6.487541979	6.195728021	5.643414797	5.487534463	5.795226125	5.089795193	6.721864328	5.516177235	5.932072736	5.629489269	5.987010738	6.193130048	6.56942791
DAP	6.575039312	6.930967088	6.362267061	6.993036517	6.661932226	6.671910924	6.881935181	6.473816088	6.211197342	6.478832233	6.709420704	6.309468924	6.461661584	7.141023499	7.75724828	7.332659347	6.807964364	6.520061248	7.509832144	6.8323484	6.689874724	6.591181008	6.544498875	6.719324374	6.446087506	6.898990499	6.57714537	6.900367119	6.73138295	7.29071772	6.46915872	6.750669186	6.530964191	6.520185677	6.561095788	6.450646529	6.638919841	6.777269623	6.355475713	7.038868997	6.886546672	6.98921091	6.650796938	6.570305867	6.385080299	6.841050412	7.032393751	7.100234648	7.389668669
DAW1	5.447151649	5.282888491	5.023234556	5.336492739	4.945584506	5.493916866	5.135574568	5.010281484	4.99270632	4.850907865	5.066306442	5.035040481	5.079219425	5.765250311	6.057647539	5.321425553	5.187829781	5.306525812	5.298807082	5.319847276	4.914560522	4.946717976	5.31421813	5.377526925	5.23778859	5.556015597	4.957064884	5.167425324	5.702463809	5.507100314	5.000038824	5.746246981	5.003745507	5.132387756	5.24146199	4.999357965	5.020153617	5.084564128	5.153202426	5.079566097	5.166467749	4.959022826	5.781409119	4.901798411	5.050531681	5.133936803	5.00196919	5.597954937	5.557875595
DOCK5	5.270620107	5.557113584	5.660172543	5.632345671	5.572681437	5.519748967	5.38959375	5.20820024	5.112542721	5.277322698	5.316572089	5.584029836	5.476070943	6.292810335	6.550875983	5.701650729	5.718409909	5.43967529	6.408906469	5.465490326	5.351972412	5.485081851	5.594131371	5.380548482	5.456327028	5.783427356	5.287267862	5.934636483	5.632811096	5.594746343	5.331903634	5.505065321	5.247244998	5.723508045	5.310557525	5.249596088	5.174210818	5.340991668	5.430234104	5.856903034	5.658627478	6.074809169	5.800774769	5.363949482	5.504606359	5.600846756	5.35366019	5.472069529	5.751499888
EFNA1	5.914872659	6.653494058	5.512506451	7.233252587	6.909159725	6.502849896	6.253130228	5.829703751	5.913758719	5.901369526	6.236031239	6.35612626	7.487580167	7.669149765	8.150392475	7.678478339	6.489473099	6.491218726	7.335235207	7.190549267	6.119389434	5.978401234	7.189917581	6.586046314	6.258424918	7.781221075	5.301304864	6.903061936	7.307995197	7.548272614	6.149760848	7.412986512	5.89869832	6.573612154	6.624862357	6.025179459	6.805148926	6.012938678	6.253021249	5.69584318	6.579179929	5.479875652	7.710513218	6.099537371	5.882288683	5.833978197	6.138776162	7.626372328	7.390278427
EFNB1	5.845631092	5.738908248	5.682605268	5.865800396	5.762174732	5.464401478	5.208620963	5.3614399	5.520536102	5.121569005	5.704263036	5.725632193	6.193201578	6.421999756	6.371721508	6.225381581	5.80521637	5.213241409	6.429753459	6.133389866	5.673836055	5.408110524	5.982098157	5.696109806	5.673998329	6.471348197	5.249206473	5.80747462	5.804609231	6.104642387	5.534524511	5.989068805	5.807756665	5.569001926	5.567233167	5.646137984	5.62826587	5.59231417	5.517849416	5.372189721	5.782052295	5.182559634	6.148206443	5.53351584	5.583270553	5.233199682	5.851038676	6.384374014	6.01199957
EGLN3	5.272414131	6.002810389	5.094431657	5.646969306	5.014602712	5.171235762	5.32656435	4.929190356	5.043031014	5.070019909	5.406355811	5.082773954	5.626875781	6.566608404	6.487313532	5.951379758	5.598786632	5.10677158	6.497162687	6.522391598	5.020937605	5.118944778	5.473813054	5.739158873	5.569861337	6.431265647	5.61834528	5.438247177	5.535755858	6.614177132	5.421756592	5.474739862	5.710724228	5.28136364	5.461516969	5.318265829	5.534658639	5.862410303	5.502809075	5.227678066	5.349589186	5.181088467	5.712259084	5.409312068	5.565774639	6.042392745	5.288211619	5.50656025	5.626188363
ENDOG	5.996942168	5.783014368	5.460388922	6.132022194	5.630056211	5.817372111	5.3964675	5.236878884	5.536893752	5.332296333	5.854435886	5.684502627	5.615970104	6.319550447	6.897323528	6.533478246	5.828306309	5.581885388	6.392849753	6.23599445	5.595513396	5.54927092	5.641607246	6.104183678	5.607242575	6.078116072	5.708404102	5.916317399	5.972267686	5.864796139	5.568600165	6.069886968	5.690803235	5.672220852	5.894007211	5.689362702	5.618833248	5.626081812	5.56912364	5.805440334	5.464821264	5.312762545	6.470788666	5.708998871	5.631414225	5.438389688	5.797906592	6.292425333	6.280980179
ERGIC3	7.526139268	7.785899934	7.459989742	7.715879149	7.682725879	7.446695946	7.271757901	7.332150014	7.57984827	7.846787594	7.979666779	7.582357952	7.628794469	8.267892249	8.349103991	8.258064775	7.535201872	8.051971322	8.360741675	8.118401019	8.106951589	7.803428737	7.702160326	8.218202879	7.595772242	7.914347939	7.619816941	7.897289294	7.908128923	7.824334959	7.803545582	8.122568638	8.037618311	7.428201724	7.691923471	7.75346846	7.789077267	7.915975842	7.291736439	7.534650431	7.396982838	7.068554604	8.367189365	7.266530541	7.401688571	7.339838894	7.641497167	8.246910253	8.165360821
ERP27	5.807461194	6.058218703	5.498187303	6.141403217	5.172296401	5.676635679	5.213040898	5.115480868	5.39789422	5.590913085	5.306874361	5.472307214	5.4904197	6.815304929	6.753184393	6.679343507	5.745431612	5.304939595	5.902389528	5.693879473	5.51545723	5.339310353	5.892827457	6.039713607	5.461104982	6.297110714	5.576760948	6.098421342	6.205099514	6.485014088	5.36388316	6.004412267	5.138363511	5.895901575	5.579763597	5.076333084	5.713269128	5.076365182	5.450223663	5.65681894	5.783504072	6.277024967	5.883944476	5.454422702	5.33210002	5.618918644	5.463141764	5.968219016	6.233682553
EXTL3	6.328722607	6.341669536	5.86087969	6.808619943	5.847114667	6.145026208	6.299839311	5.726070704	6.049593162	5.904347224	6.140815868	6.098558993	6.357094594	7.023960709	8.045011357	6.632599425	6.045053312	5.994138265	7.707769325	7.07821631	5.7428871	6.15279811	6.377642988	6.533342361	5.875081165	7.234721651	5.918453624	6.318556619	6.350818071	6.704523405	6.086514446	7.042543857	5.786743327	5.951878024	5.991039247	5.967747592	6.019883038	6.158869211	6.07421933	6.054473271	6.292508134	6.950628681	7.089932284	5.804530941	5.662315641	6.038868228	6.450237096	7.138823212	7.111953257
FAM110A	5.978854224	6.082259164	6.100881693	6.353506166	5.831023475	5.740578126	5.805876381	5.642770381	5.891039748	5.532391114	6.159052308	5.530812097	5.791434915	6.570650287	6.705265962	6.327570303	5.990324336	6.002875621	6.755928964	6.073496334	5.634400159	5.511327944	6.124968343	6.015694042	5.650552902	6.387873832	5.710660195	6.232196177	5.856049762	6.073018478	5.694946767	6.01042266	5.67004401	6.097501281	5.775653479	5.648222935	5.482178232	5.692966391	5.555886764	6.521582997	6.073036944	6.588623519	6.301533554	5.689999646	5.79750894	6.435197826	5.818219476	6.215087889	6.505235657
FAM174B	5.883917812	6.573123063	6.252543099	6.477694735	5.735557507	6.119041877	5.857152105	5.990308545	6.149195303	5.644434216	6.194997283	5.704640816	5.949247208	7.041300414	7.457245129	6.474861387	6.610387974	5.715230844	7.502157732	6.648806346	5.591520403	5.628748985	5.929047699	6.326982099	6.252256885	6.507156298	5.893812138	6.665775913	6.771926737	6.751163372	6.255732529	6.513118095	6.379791618	6.463839538	6.581501256	5.940436477	6.516167115	6.621352317	6.264390312	5.155889779	6.14416885	4.892120763	6.46134145	6.414160212	5.991843183	5.491867649	5.846914321	7.010869018	6.387023343
FAM43B	5.554314665	5.823831778	5.392160908	5.936118876	5.262264462	5.41842493	5.248388186	5.333720795	5.607166215	5.065642331	5.364218818	5.401358554	5.681445687	5.839174489	7.135693439	5.994395096	5.306120021	5.269608758	6.006854814	6.041462849	5.185750421	5.424909171	5.220687655	5.549618225	5.367792961	6.05507956	5.448966479	5.681019434	5.610797775	6.159626697	5.255180927	5.682238808	5.216213802	5.309271813	5.697425202	5.264148121	5.3342132	5.446359406	5.527210954	5.410701032	5.14372857	5.345585869	5.658404253	5.317923889	5.498476394	5.58224524	5.371652681	6.248482467	5.995699174
FAM83H	5.887760754	5.312689815	5.370557727	5.276255961	5.659175756	5.494016148	5.862455345	5.55796761	5.593646078	5.301581734	5.709469451	5.301925574	5.71756974	5.637599932	5.918441408	5.826628498	5.674816149	5.585222052	6.564788349	5.260136578	5.621190665	5.603627956	5.663485369	5.454891104	5.437340751	6.000401849	5.424974466	5.58371945	5.81610284	5.778475906	5.306480713	6.02361738	5.351556567	5.405520776	5.311020475	5.436940434	5.620800326	5.337368509	5.172912149	5.160986875	5.602889228	5.048091878	5.763910245	5.480738681	5.253660671	5.275443391	5.469315932	5.842704502	5.61388043
FAT1	5.54759485	6.320100768	5.564913521	6.322258055	6.018977617	6.229894392	5.842540133	6.277932885	5.272941743	6.199773194	5.77145977	6.449886142	6.586002182	7.036034094	7.59107235	6.357845761	6.385235916	5.490676735	6.502570504	6.473746856	5.465841752	6.497615582	6.225975908	6.549805213	6.072654127	7.080479849	5.614155773	6.26412324	6.537842983	6.58574719	5.778637017	6.898388207	5.75811379	5.914910558	6.093913066	6.116136436	6.129588439	6.128698818	6.215370868	5.359611722	5.908746109	5.375010694	6.198547644	5.778870501	5.809263898	5.464033783	5.796716764	7.48286966	6.944107196
FGFBP1	5.65451691	5.40842286	5.328563377	5.418268549	5.338161975	5.559296705	5.488315522	5.176218915	5.267940239	5.313045973	5.49515353	5.416198152	5.390545745	5.938191479	8.073277634	6.009992413	5.678596176	5.274913862	6.178906112	6.38132888	5.191877992	5.55341099	5.686136401	5.472813127	5.182749003	5.669315378	5.150489342	6.822892611	5.936429269	5.895761055	5.742197467	5.569600171	5.232577244	6.14902293	5.773631998	5.540135399	5.601520424	5.391110518	5.328206619	5.305190594	5.71238831	5.270672528	5.842597461	5.391776394	5.384474649	5.403782072	5.441517047	6.106091335	7.03591725
FHL2	6.449882341	6.741622861	6.911304442	7.039585851	6.560846628	6.4568098	6.186230538	6.395105744	6.232254095	6.420785798	6.339565137	6.328623837	6.670305344	6.916686708	7.262090443	6.992817684	7.009666424	6.199781649	6.626338994	6.767092623	6.203227649	6.158715759	6.466953565	6.606822389	6.618557705	7.058687688	6.654150995	6.537642011	6.753685411	7.015745348	6.547402871	6.719972349	6.519777337	6.363859707	6.663036786	6.587587527	6.426079577	6.741183576	6.43569865	5.887449697	6.472357729	5.689305344	6.868442824	6.289042999	6.335852255	6.409210037	6.444335001	6.833954947	6.753764181
FHOD3	5.483541162	5.467934564	5.010064544	5.74009107	4.998033136	5.484493424	4.83854604	4.983693189	5.174201623	4.861086644	5.086514386	4.83779473	5.338102733	5.660280304	6.044310801	5.714123026	5.34260567	5.003768412	5.775672766	5.234686367	4.953097568	4.949277316	5.5854213	5.679135093	5.248493947	5.691069041	4.888637749	5.436309602	5.480052708	5.497590994	5.061163887	5.783846702	4.980289098	5.202395124	5.282293905	5.157561356	5.263367239	4.985333897	5.253004976	5.123437667	5.088742633	4.926082564	6.083301168	5.081917318	5.087784931	5.273258358	5.05657867	5.576249771	5.619244251
FLNB	7.500594513	8.358436248	8.153685004	8.035534192	6.677752179	6.832717298	7.258011564	6.624438339	6.910315974	6.797506498	7.999084821	6.814303331	7.296882784	8.678275054	9.115977146	8.322231452	8.037668515	7.491646766	8.611681037	8.303120789	6.539629411	7.116427434	8.022075792	8.136831594	7.305044165	8.43242898	6.500250682	7.483252958	8.144788098	7.834818646	7.496497247	8.579454587	7.522827571	7.781288557	7.378346604	7.146909759	7.709366998	7.468365315	7.891578509	6.841604034	7.728986881	6.206935744	8.035128274	7.404739651	7.118669749	6.390225133	7.300553169	8.671921441	8.243960567
FMNL2	6.234480872	5.990771814	5.262665395	6.022678918	6.334338779	6.30963778	5.860527502	5.971280196	6.335419036	5.95241522	6.355213653	6.129018368	5.926581268	6.627385732	7.548660554	6.300613681	5.886750965	5.918750287	6.414080192	6.113077989	5.792958741	6.178439245	6.607466846	5.502390241	6.102265637	7.064248738	6.05670403	6.12824368	6.396900903	6.860457924	6.059290646	6.547530505	6.13981139	6.169880799	5.833684267	6.001191347	5.89870428	6.284830652	6.790652482	5.330368458	5.492793331	5.130929758	6.748336471	5.9813916	5.696616384	5.751952706	5.778098576	6.771436809	6.600015671
FN1	5.98783467	6.25974701	5.162064908	7.082007336	5.152714133	5.801836225	5.597119605	5.133105236	5.342662315	4.776016568	6.098457985	5.173007141	6.113042936	8.002887539	9.444359238	7.484823733	6.587913206	5.494541681	7.475464646	7.361778698	5.042417341	5.266817626	6.500674422	6.189353932	5.419202846	7.430892717	5.293345945	7.06446347	6.464106549	7.161658942	5.328950937	6.757608746	5.303906642	5.569301979	6.09179999	5.422064733	5.209559963	5.63768314	6.312853101	5.628117981	5.40980432	5.121495554	6.610437956	5.393278903	5.160410605	6.056645463	5.252305267	7.315163727	8.492729742
FSTL3	7.18238692	9.123301147	9.775393742	9.452790308	6.178718713	7.129537497	6.799022624	5.875124593	6.996060337	5.290409547	9.44954502	6.580694081	7.65860343	9.459701257	9.684265061	8.29979993	10.40044788	8.356589371	9.985482954	10.12025178	5.951136624	6.17706244	8.019987482	10.38596179	8.078343426	9.601524267	7.476007764	7.714605143	8.040777606	9.893639977	7.153039144	8.678699174	6.907310434	6.827804589	7.447245944	7.653360194	6.458202363	8.159121712	7.766222393	6.899683872	5.8319915	6.740784366	9.24465555	7.156807955	7.218721973	7.493032603	8.323909417	9.122739714	9.356505051
GCN1	7.363500323	7.500220794	7.090784284	7.395599957	7.148022156	7.355114085	7.140699593	7.098007037	7.222255476	7.261107606	7.428876191	7.094445566	7.351296052	7.938331742	8.576805476	7.596030881	7.339505095	7.034331132	8.185150093	7.717456824	7.27382692	7.15733771	7.325957234	7.322945355	7.565248653	8.132277482	7.342449921	7.456868571	7.684458072	7.521320417	7.381763717	7.923540796	7.372313221	7.297811549	7.294895848	7.541531838	7.284674511	7.521886021	7.655905201	7.096816023	7.265328358	6.603662558	7.645729151	7.349034821	7.386820427	6.933030862	7.331042455	7.917060923	7.507426029
GDPD3	5.265681522	5.380231862	5.09825062	5.418706723	5.296957635	5.472718906	5.208378091	5.50625948	5.375256248	5.174355271	5.62104046	5.380532392	5.341121603	6.276895309	6.234849031	6.073234256	5.469971592	5.575045353	6.071696659	6.192963501	5.383552281	5.362654945	5.714973635	5.616665298	5.226128581	6.11560213	5.275416307	5.867402766	5.479981066	6.176010635	5.369020562	5.787836223	5.393176697	5.43780422	5.433382336	5.101007193	5.252463567	5.175552514	5.257526789	5.624711645	5.475700286	5.92591038	6.227278063	5.060028079	5.259335656	5.429840581	5.407122385	6.081538521	6.093508282
GFOD1	6.955167052	6.639661984	6.08081882	6.593732755	6.866473539	6.626088046	6.043920859	6.13131621	5.917698628	6.458914666	6.481447003	7.223974895	6.109311807	6.404715902	7.612157877	7.140729289	6.471083155	5.659505855	7.415800415	7.154431971	6.38067083	6.665183143	6.268140551	6.606574915	5.930427273	7.100556471	5.98806074	6.529432141	6.729235718	6.938420631	6.494270291	6.845828729	6.039296301	6.811421455	6.727174439	6.113017042	6.265297878	5.908875868	6.813458518	6.825538502	6.423165864	5.866417208	6.742964337	6.086084809	5.983535226	6.522684553	6.116917779	6.871415513	6.837749253
GKN1	7.149799888	6.951164508	5.723124989	6.533458681	5.426673903	8.281712639	5.703095282	5.294887205	5.721440251	5.361913562	5.405709327	7.040146279	6.016098177	5.744874402	9.187168976	9.193138817	6.615653248	7.646939726	10.47077047	7.459218221	5.25920559	5.808741484	5.653756721	7.211246722	5.927365061	7.47562964	5.40614836	8.881763116	8.885379028	8.225553306	6.226949914	9.195743906	5.436619535	7.703321866	7.239531238	6.041715158	5.377061447	6.149907176	5.899196153	5.972440151	5.384024353	6.227114362	7.418445402	6.618816961	5.333900721	5.752995456	6.111392578	9.094212016	7.496212676
GLIPR1	7.155510226	7.991384812	6.647969928	7.674553059	6.998590893	7.302398187	6.859394256	6.725167956	6.722855117	6.652299918	6.763802354	6.895398367	6.904217986	8.667414089	9.380321812	8.216005928	7.500047078	7.240990955	8.218209928	7.84273728	6.83726356	6.942175758	7.46143627	7.728927454	6.508030954	7.191535491	6.580587884	7.5697592	7.190330884	7.62508657	6.954922234	7.306952953	7.146996865	7.566197105	6.863737167	6.870343108	7.045321471	6.924605132	6.630280159	7.852212179	7.377587087	8.570124111	7.835108949	6.88797553	6.994092352	7.724094121	7.189434641	7.882257723	8.085317056
GPC4	5.6769149	5.373363261	5.498422248	6.043105947	5.580878747	5.711265328	5.959361047	5.207082498	4.962473423	6.239687315	5.465591997	6.622823457	6.18978645	6.738301143	7.280042114	6.537502594	5.839555605	4.968229045	6.234094736	6.275177046	4.723624286	5.814260824	6.297826293	6.862369923	5.164395004	6.787993762	5.075253761	5.987033781	6.961712987	6.485664954	5.44144274	6.543408052	5.902523766	5.630053452	5.64349119	5.315935117	6.276309056	5.215605671	5.506037337	5.303809529	5.704500502	4.833833258	6.390021488	5.307341006	5.151518942	5.108176455	5.286218223	6.877206749	6.70612976
GPR1	6.197419913	6.314002592	5.502235973	6.069493942	6.0228018	5.7627867	6.115178003	6.312990197	5.916473728	6.342986389	6.21346648	6.170535127	5.982225276	6.593138379	6.870280104	6.438353683	5.939715971	5.862026293	6.01767234	6.264807	5.830820923	6.482301745	6.156353678	6.023571497	6.244098555	6.682942602	5.912558577	6.138598064	6.08489813	6.4140844	5.857503708	6.412079266	5.778484453	6.25368412	5.74936638	6.07537991	6.026731699	6.052054815	5.96464084	6.202567907	6.282981934	6.27937146	7.043829243	5.808032198	6.119140487	6.389560873	5.876627412	6.848568656	6.279044227
GUCA2A	4.830898535	7.542005844	6.192054277	6.101675916	5.270399498	5.489629629	5.727126228	5.649507292	6.525213666	5.171554602	7.538222463	4.731625814	5.368919175	6.440933541	5.630943087	7.209062508	5.861100577	5.886890444	5.776494473	6.668044813	5.221985229	5.405181094	5.500736238	7.315122226	5.166153867	7.226136714	5.462574298	6.314462724	5.996279662	7.167870867	5.419751339	5.658170013	5.352862472	5.616692647	5.809422083	5.490423539	5.172006376	5.420727402	5.477258778	6.194923518	5.569812593	6.770524146	6.272676771	5.436837766	5.392026888	5.971529833	5.287676154	6.367756355	7.747690139
H19	9.792033779	10.24692415	9.071356103	9.58099453	10.59474408	9.861494611	10.05741111	10.10568665	9.362405667	9.897580403	9.72001979	9.662196194	10.24390041	9.72001979	10.11637646	10.61953796	9.474429216	9.208689302	10.4991081	10.17024615	9.976537496	10.04378829	9.58099453	9.952678183	9.819720833	10.9156746	10.08650472	9.62108096	9.90895085	10.77780172	9.895569097	10.34842591	9.333332265	9.211447752	9.96873057	9.394252147	9.21556464	9.445738425	9.453597431	8.696609209	8.690645501	8.399609634	10.44862404	9.608459005	8.943726004	9.274783136	9.69627757	10.66009096	11.01145752
HEXB	9.199236976	10.64104715	9.547349587	9.849628969	8.412874412	9.605932936	9.413390089	8.849353327	9.271689744	8.944176356	10.58721974	9.174566986	9.702375082	10.67219589	10.52946019	10.04708196	10.25372553	9.911618051	10.66662032	10.91786122	8.693014836	9.393387926	9.354762682	10.6147117	9.532132375	10.49433248	9.159148378	9.804853746	10.30998811	10.696834	9.183583839	10.17140883	9.506651335	9.513486699	9.503751133	9.544030543	8.975732776	9.766412547	9.629097034	9.075827415	8.61948094	8.698734476	10.28090499	9.647607548	9.143806462	9.408193129	9.087509322	10.67538466	10.62916969
HLA.G	8.446087228	8.347845667	5.714803911	7.232880681	6.23454543	7.036549827	6.710384619	6.29363239	7.732778181	5.490255603	7.584991481	7.085756749	7.299158534	10.20620101	10.56002729	9.360460704	6.643652394	7.555781826	10.3136042	8.643892474	5.636721159	6.810151819	9.320656998	9.239648888	7.110645805	9.428805022	5.901363699	9.273730296	8.671472691	8.486821807	6.726110175	9.594847969	7.086150572	7.341653078	7.703648972	6.533166752	6.667710734	6.794984505	7.54717251	7.693268193	7.598565246	7.536880886	9.770116626	7.06811918	6.35580292	7.824034914	6.920326553	9.766243274	10.06978723
HN1	6.31282313	7.049569203	5.442410212	7.39261202	5.879300224	6.521026399	5.795497904	5.486715339	5.659915363	5.430275357	6.150730612	5.680654264	6.496507616	7.954636097	8.31997789	7.519471973	6.598214455	6.16522357	7.49478808	7.21303693	5.615363275	5.899434429	6.242412332	6.759526584	5.597998597	7.01500648	5.755341679	7.015733068	7.387039514	7.104584289	5.968946712	7.005857622	5.870630984	6.332983305	6.712986973	5.718661876	6.056744777	6.089874024	6.024573395	6.173764196	6.477569403	6.945357239	7.402750496	6.177847781	5.756590378	6.612623497	5.582561574	8.028647706	7.697392948
HSPG2	5.315793656	5.548141207	5.124790836	5.230012272	5.206521746	5.567852379	5.001412168	5.117754732	5.182431017	5.258470852	5.463859009	5.19390143	5.243157836	5.779220288	6.432518436	5.517872954	5.416041184	5.293133012	5.646478054	5.157568369	5.17457249	5.384974957	5.342102343	5.776159705	5.24007961	6.224241116	5.164171104	5.381794631	5.196593781	5.233022283	5.218996519	5.461503836	5.238359478	5.199444061	5.388043173	5.271065424	5.265283789	5.314947831	5.369172517	5.290592484	5.308753012	5.283828196	5.439274967	5.115840384	5.278398206	5.356075682	5.149894304	5.6673365	5.444458806
HTRA4	5.400541693	8.717528041	6.769520461	7.304795044	4.965576648	5.953540101	5.086239548	6.229877984	6.114780667	5.344971908	9.003174159	5.995974426	5.680272699	8.682973034	8.311950346	6.880072432	8.099076233	6.834242537	7.054396149	8.746022747	4.52955226	4.814934887	6.792255999	8.956579211	6.223935562	7.603723388	5.136162317	7.029019826	7.214191632	7.713806713	5.935210432	7.53993011	6.304589094	6.780940772	7.012615176	5.83859575	5.571314028	6.109700479	6.638802969	6.47956089	5.741238835	5.72977272	8.529000448	6.002000239	5.38290264	6.674662056	5.66081141	8.191049748	8.538194837
IGF2	5.157639055	6.128493854	5.494639946	5.979303425	5.540467741	5.982786257	5.752643734	5.955513666	5.763461067	6.064163855	5.546397345	5.521630091	5.340279217	7.161099826	7.501770625	6.26663396	5.781998055	5.282086135	6.330206426	6.07585977	5.720734619	5.976036887	5.207333191	5.910390153	5.450012719	6.441571048	5.68704417	5.403438285	5.798516667	6.251455192	5.492984995	5.691625399	5.56720805	5.278346014	5.644117919	5.584634036	5.51802276	5.894360072	5.506531387	5.324385209	5.295863728	5.43670514	6.107152915	5.44014251	5.458767391	5.770557781	5.499855551	7.089924064	6.281972473
IL17D	5.580800287	5.670599636	5.254579891	5.935916605	5.314103675	5.630695686	5.336520298	5.179334231	5.262040263	5.335337746	5.327732147	5.391206148	5.369528023	6.20573557	6.925837171	5.962640129	5.629179194	5.481163092	6.261742818	5.689717561	5.179583189	5.324902242	5.641056581	5.846021901	5.412964291	5.755967543	5.337103321	5.729220328	5.723230229	6.082683873	5.495684295	5.802806306	5.397851843	5.381368366	5.574007083	5.45194859	5.688038881	5.440727371	5.468568294	5.265896452	5.601513277	5.031870975	5.915989604	5.460181571	5.622106919	5.498789299	5.568175591	5.757531235	6.171866879
IL1RAP	5.201909335	5.793259787	5.956439625	5.888668075	4.929446894	5.386866624	5.318867566	5.249936094	5.632318907	4.889752183	6.103518544	5.096112793	5.423861066	6.241952125	6.525711689	5.368624885	5.802050582	5.717003274	5.335151237	5.822421954	4.933627837	5.126618802	5.785916098	6.166519866	5.191131884	5.758565579	5.222014507	5.647004615	5.508487807	6.072393665	5.279591188	5.43010643	5.258450187	5.436316039	5.395095311	5.280010687	5.31518755	5.402076142	5.483617893	5.351405772	5.538543959	5.815544169	5.757840289	5.231730431	5.285540618	5.55202156	5.23850344	5.846096589	6.056667602
IL2RB	7.943187333	8.86633645	7.091864163	9.085183407	6.578540572	8.362054643	6.984758338	6.552480542	7.479272248	6.640919922	7.863155106	7.065150618	7.691610912	9.839769433	10.64063865	9.145601231	8.531459247	7.657897681	9.201132102	9.451590472	6.642047907	7.366939285	8.546543806	9.377788037	7.107892979	9.270250029	6.444095319	9.066183333	8.700677272	8.786272995	7.974900699	8.776281575	7.330413735	8.379697302	9.070803579	7.045726582	8.317105081	7.378150961	8.772410261	7.897649941	7.955335706	7.348429005	9.297754107	7.952953283	7.569379097	8.397109239	6.744948846	9.288202474	9.62685167
IRX2	5.638089014	5.6427458	5.251725877	6.311394727	5.536244279	5.356503302	5.103193011	5.605151157	5.253767729	5.350475686	5.712555085	5.406153178	5.589116077	5.921439182	6.339103252	6.412782341	6.386757286	5.387954635	5.756003538	5.268189021	5.023827467	5.152050255	5.622973829	5.409797514	5.314601788	6.450822115	5.39942494	5.429614148	5.603679205	6.209979466	5.292602103	5.730387868	5.347680513	5.322606037	5.454622387	5.43580405	5.277023672	5.408147248	5.559519519	5.14924272	5.309726088	5.32977127	5.97874422	5.190442811	5.287068822	5.196834307	5.563570602	5.637543187	5.766786177
ISM2	7.640883899	8.384818383	5.278471903	8.021564072	6.68668135	8.071842627	5.963277089	5.804113779	6.747844607	5.222151079	6.850657525	6.940962672	6.816248116	9.738994709	10.42477997	10.21817871	6.826140401	7.029282983	9.508418977	8.612438979	6.881293048	6.493448281	8.217505513	8.241910195	7.523222039	9.672946248	5.177460139	8.755573895	8.945505388	9.317346562	5.865347277	9.411404516	5.85873027	7.523928831	7.745337359	5.372125322	5.608313463	6.62056533	7.733668385	7.47955644	5.483080444	6.101488382	9.756310439	6.245029958	5.257503283	7.431464766	6.308128585	9.990991237	9.847634041
ITGA5	7.89830866	8.012813191	7.971721605	7.999947306	7.653588802	7.217081016	7.383300328	7.442921586	7.880093643	7.218829098	8.415175104	7.25830594	7.830296607	8.691511943	8.852685125	7.635024169	8.274384562	8.301002027	8.9940066	8.705729679	7.330997707	7.261051111	8.276843531	8.207840898	7.572367311	8.691247914	7.676924484	8.308404614	8.184132721	8.051430298	7.922026612	8.120143573	7.490569401	7.466273477	7.81167291	7.714368351	8.160731743	8.637129076	8.503783021	7.214189232	7.457506263	7.180280068	7.843557174	7.990594086	7.855561734	7.424281018	7.656892265	8.393321887	8.208530322
ITM2B	7.638962998	7.961512448	7.522023459	8.056839676	7.483462311	7.999485553	7.472120498	7.495568881	7.743835068	7.538608429	7.536424302	7.530983241	7.547555674	8.315411284	8.687706089	8.027881876	7.65006392	7.59350112	7.832074709	8.032008043	7.573803989	7.562244868	7.729439896	7.940642509	7.471126193	7.803371826	7.387750034	7.876469994	7.82550966	8.315099992	7.544045733	7.828207816	7.610626731	7.933096861	7.792719878	7.55558121	7.600855783	7.800481378	7.963838736	7.760207401	7.599720756	7.943987149	8.001562317	7.507029076	7.702614016	7.75266147	7.804355549	8.023193108	8.095735149
ITM2C	6.484179513	6.895586369	5.899799042	7.045748712	6.211082999	7.1981131	6.433180714	6.89146139	6.534179307	6.184492489	6.259142898	7.481810405	7.219233887	8.119543371	7.082683518	7.258754767	5.786699038	6.269806026	7.576430947	6.225027975	6.120258659	6.947023015	6.603338737	7.049808494	5.860213476	7.264393239	5.755579283	7.090891619	7.046852164	6.970707295	6.326767871	7.453278095	6.312957895	6.501544317	6.854365362	6.020539232	6.792714085	6.352150751	5.998515497	6.883717455	6.825212695	6.058079153	7.820088742	6.220125735	6.183188338	6.263678173	6.03269203	7.616561314	7.148644873
JAM2	6.468538704	8.031910354	6.292896189	7.148963735	7.57617952	7.580341442	6.284918707	7.105870042	6.754348731	7.058292842	6.743572795	7.402964792	6.949438785	7.600222514	8.770378854	8.164100431	6.313173168	6.041384852	7.937226181	8.048384626	7.220731634	7.251685923	6.787173874	7.284944599	7.899255147	7.941329649	7.973421777	7.096336095	7.495666346	7.553296421	6.386737134	7.533142912	7.02601236	6.787024534	7.398958102	7.509339082	6.829762558	6.062343808	7.452520295	6.63211326	6.049527167	5.584990685	7.497672164	6.131868648	6.693678703	6.128031473	7.28772198	8.152585902	8.06028016
KCNK12	6.710133117	7.680563047	5.562763876	8.034991501	5.555044425	7.246548007	5.912694702	5.645199597	6.32512528	4.997147612	6.404665309	5.679764467	6.348320543	9.237215648	9.355193961	7.650030111	7.016131911	7.191386041	8.77711874	8.041099929	5.653123791	5.878670018	7.118513249	7.209608894	6.434266971	7.976358771	6.048089214	8.410246866	7.557769304	7.564151074	5.739708272	7.723601284	6.291608131	6.181437223	7.601554759	5.794078536	5.206851764	6.195701424	6.726417806	6.243853249	5.105816477	5.550758585	8.409301528	6.422172591	5.04819346	7.070748297	5.133801434	7.772546005	7.841980295
KIAA1211L	5.807672712	6.036776046	5.854381478	6.295332544	5.948267953	6.15060721	5.766696639	5.881414277	5.678877438	5.41898727	5.743659364	5.651833663	5.57091048	6.817785712	6.888689796	6.328655	5.602021335	5.353063974	6.232471543	6.032945173	5.198432155	5.43331737	6.036199769	5.762676521	5.543193091	6.427038655	5.186694912	5.944895109	6.053452127	6.622588099	5.648054274	6.11399226	5.59911355	5.946006322	5.790013861	5.705253522	5.808850887	5.672093383	5.692449212	5.777977404	5.950254143	5.430804534	6.596641914	5.669087166	5.592828746	5.714802908	5.518041802	6.377951121	6.08138652
KIF21A	6.292250618	6.885442446	5.688903908	6.632680786	5.845352937	6.291829524	6.469671547	5.751589345	6.194252692	6.208932496	6.590161991	6.089247311	6.024119028	7.226785903	7.982485834	5.832029992	6.759266314	6.39531245	6.776204569	6.382667934	6.307222848	6.260259173	6.038563972	6.481005074	6.32605237	6.996622669	6.603402442	6.513086141	6.421070788	7.158084367	6.060872764	6.728075642	6.064009106	6.000060708	6.339388776	6.203131917	5.959076357	6.317059477	6.853790134	5.900884792	5.998378916	5.377755179	6.594042316	5.815792212	5.888531189	5.904485209	6.147914651	6.719883374	6.884137193
KRT7	6.765251732	7.253807624	5.542739834	6.687958338	6.687406165	6.584347754	6.364988708	6.142194869	5.930713924	5.352894018	6.830787269	5.87443854	6.487925071	7.196059251	8.57306052	7.758915469	6.401175033	6.415981184	8.403472675	7.634031919	6.564689044	5.702015164	7.430195215	6.449335218	5.818367853	7.701244009	5.226491203	7.112410324	7.254103957	7.982544294	5.83148347	7.328513604	5.967319817	6.596045148	6.365976593	5.728320899	6.443145986	6.182083213	5.76931908	5.84635486	6.753332806	5.219887759	7.831062171	5.802194216	5.318133032	6.142781528	5.591687585	8.13470859	8.034512771
LAIR2	5.780595833	6.771533222	5.862009277	7.537771156	5.799883768	6.152543784	5.494621171	5.313062177	5.633780362	5.336611547	6.095487943	5.658617266	5.462502658	7.671840183	8.943783797	6.428073093	6.781553693	5.776481903	8.609734161	6.988996802	5.473057386	5.471012907	6.223781107	6.2855656	5.508223636	7.543294276	5.930452714	5.754050971	6.93897984	7.203147936	5.85015959	6.578189281	6.931994183	5.70755032	5.981402136	5.633318743	5.668352628	5.618959897	5.782222481	7.183904284	5.626953538	6.165455463	8.130267851	5.810275256	5.727426047	6.324000479	5.70659842	6.644831927	6.076441636
LAMA3	5.770602814	6.159737527	5.308267203	6.21348355	5.403563739	6.159526513	5.97635437	5.217172323	5.350062499	5.521682845	5.747183579	5.409696533	5.837515216	6.340061282	6.791886891	6.752938289	5.875484684	5.764592869	6.505627955	6.316811806	5.312786194	5.639846457	5.895905552	5.714315847	5.898731239	6.331991903	5.527646653	5.752030957	6.380633866	6.183770028	5.633654931	6.240850202	5.680422281	5.875427674	5.817120377	5.767937245	5.632641435	5.781108048	6.280551983	5.300416865	5.598987317	5.380679828	5.954439997	5.600985892	5.452909047	5.229427997	5.586820456	7.023891443	6.335282276
LHX2	5.22062131	5.732755308	5.304639653	6.063560001	5.138455328	4.868465293	4.888736845	5.244273019	5.257042501	4.838710522	4.973468777	4.995054835	4.968574274	6.089549652	5.953808183	5.339997186	5.627369526	4.828206532	5.789313936	6.347934482	5.008140889	5.066899284	5.455225645	5.422287893	5.309858695	5.511033999	5.050578074	5.384296681	5.548044436	5.418450581	5.089445753	5.600097651	5.450777878	5.243358718	5.400403001	5.051223512	5.066120005	5.191406322	5.271723436	5.154359314	5.089664194	5.087781252	5.901995033	5.372881407	4.931987321	5.186452356	5.295132211	5.766300643	5.791507356
LHX4	5.353258092	5.212792172	5.093744755	5.513558986	5.212612946	5.367645399	5.2198066	4.943731288	5.101438304	5.068815337	5.168724757	5.173621136	5.070567637	5.835479165	6.390438499	5.936539292	5.277249989	5.274835336	5.650721527	5.471176797	4.981518929	5.057773331	5.465441997	5.422020166	5.248828932	5.649198145	5.106026878	5.553815074	5.549163993	5.617579084	5.084664671	5.388857935	5.167448661	5.315628939	5.256622199	5.148127306	5.184190127	5.060861126	5.157099777	5.165742556	5.104807221	5.299751144	5.743152214	5.092595478	4.932131653	5.041840135	5.142585248	5.58745375	5.419327119
LVRN	6.818769118	7.841900634	4.405349085	7.651999161	5.467182122	7.851469687	6.250087397	5.488846585	6.228242049	4.723181046	7.57627094	6.585987914	6.467998223	8.360240654	6.191755909	7.391555538	4.923835205	6.956036981	8.699138767	8.905845617	6.04267486	7.647528752	7.18784117	8.275134239	6.388347556	9.020496815	4.972777216	8.283319712	8.519332761	8.968119023	5.509347924	8.616325053	5.679042773	6.906328378	6.853354826	5.320613772	5.47513751	5.952828522	6.492156155	6.262096458	5.261144925	5.541166328	8.541277221	5.493938887	4.964652314	6.559219763	5.515564223	8.564245613	9.037038835
MAG	5.624874103	5.922544962	5.135279759	5.94112821	5.379507603	5.524545369	5.34776393	5.337588008	5.455232064	5.296591724	5.294758881	5.422715404	5.163921116	5.928741545	6.13816396	6.271601052	5.383110588	5.561901203	5.767876685	5.661865814	5.373135461	5.29259288	5.63645527	5.49247736	5.331327512	5.718365139	5.282577562	5.81888302	5.696163356	6.00003732	5.368053475	5.755249143	5.385641197	5.37492046	5.562922762	5.446483003	5.38449314	5.314091468	5.375638055	5.598454631	5.40185875	5.32589192	6.018353079	5.297161067	5.307354523	5.55722519	5.365951472	5.984590518	5.977713566
MBNL2	6.059188021	6.345395872	6.186013025	6.185939706	5.736453909	6.410782521	6.123461728	6.231090173	6.185347969	6.180976294	6.229935988	5.950487877	6.021905055	6.816803601	7.069659647	6.171701377	5.985232155	6.061108673	6.177631092	5.956220545	5.933371758	5.962360455	6.349277223	6.347178452	6.049255959	6.550555906	6.041214957	6.105265773	6.265544328	6.485318171	6.076251764	6.264056899	6.211596188	6.100888535	6.181296035	6.137654061	6.360298183	6.49963712	6.90167399	5.785088238	6.126449515	5.390547106	6.509114522	6.237358769	6.156555629	5.88843907	6.010296459	6.215301217	6.177688656
MCAM	5.658109812	5.58424918	5.192338265	5.950724568	5.585803475	5.40133929	5.118453953	5.300106644	4.99033286	5.534243697	5.488356485	5.59230628	5.635400867	5.92321344	6.535222809	6.107977125	5.394133705	5.302967716	6.029481727	5.811800922	4.875354084	5.521327808	5.54369008	5.480639029	5.511701724	6.415549764	5.616045516	5.326723206	5.70425703	6.041877416	5.341556804	5.892698038	5.637888038	5.304556755	5.577641114	5.580333284	5.441460392	5.751027304	5.629154782	5.056986775	5.252416955	5.02699565	5.721711691	5.323003943	5.393658087	5.196434444	5.352025255	6.095145043	5.774694892
MEP1A	5.665053208	5.935572882	5.102135569	6.22839424	5.144820782	5.651338802	5.227249542	5.182517606	5.218028664	5.135162751	5.101251096	5.257721378	5.334799351	6.119502473	6.867766113	7.219223687	5.353305394	5.321972705	5.592211315	6.114317635	5.151083254	5.343949066	5.279192708	5.506359782	5.340008621	6.354175037	5.283322811	6.159966998	5.805985151	5.945575228	5.192430147	6.034202919	5.114096813	5.383502744	5.740796664	5.214676848	5.279264205	5.331184887	5.468462174	5.188878989	5.063675053	5.282492353	6.189215502	5.15108487	5.319377945	5.210675819	5.277862869	6.629737675	6.613104125
MFAP5	6.680835581	8.674278028	6.788271223	8.53231994	6.44054315	7.974228466	7.204566308	7.350156295	7.211406839	6.423475956	7.258178849	6.525695865	6.997234041	9.692397563	10.38208968	8.375211937	7.25607617	7.56003606	8.842894	7.920304034	6.911898073	7.099555279	7.605639601	8.326981121	6.882432926	9.072069508	5.647194259	8.29699071	8.243456307	9.149207986	7.197163703	8.3704607	6.921868231	7.781796896	7.585818304	6.500798564	8.108912604	6.930794571	7.70781918	6.468828822	7.967381754	6.057934483	8.715895212	6.29400644	7.113583624	6.955409372	6.579134974	9.102565236	8.869545311
MGAT4A	6.167813771	6.375412087	6.136959575	6.416520768	6.044967883	6.465473126	5.934052007	6.137443948	5.917874467	5.996499898	5.964676158	6.082914402	6.033795038	6.753035768	7.623160285	6.602880647	6.132564307	6.093034599	6.799005622	6.572312697	5.836617415	5.878677173	6.206849874	6.456706074	5.722604094	6.357968647	5.677047559	6.375784987	6.387756069	6.559351491	6.124991069	6.293537954	6.091872563	6.427915455	6.574376066	6.156239806	5.944338272	6.03251285	6.523479883	6.120977906	5.714200047	6.077045275	6.517751609	6.520087333	6.298782428	6.078818879	6.232239075	6.573236954	6.817045511
MGAT5	6.63806883	6.649579005	6.04256887	7.054086021	6.207754224	6.72420989	6.647355076	6.419022663	6.476089487	6.256265547	6.121572507	6.216200336	6.750375617	7.249187636	7.819121519	6.845064944	6.74595411	5.946642342	7.219195407	6.600919363	6.978718883	7.008918177	6.417046618	6.635973406	6.434617067	7.476389608	6.264511903	6.951082484	6.741623279	7.01424375	6.435108739	7.141818189	6.406757502	6.434358819	6.698424526	6.408753205	6.296742026	6.757717545	6.835296557	6.461071258	6.217348182	6.029155628	6.954352987	6.509439816	6.366279547	6.223534862	6.472927475	7.085208569	7.249104807
MIR181A2HG	5.447967677	5.664798777	6.291714002	5.296615507	5.147185435	4.98466361	5.074231992	5.340906544	5.478987168	5.150263059	5.90654563	4.829652134	6.087817384	5.851740652	6.379770012	5.513211195	5.546114589	5.725314811	5.85619179	6.863052197	5.614180537	5.125261329	5.911051018	5.842962549	5.418810747	6.784202813	5.305371866	5.509346406	5.481254052	5.916536576	5.221164677	5.934298218	5.270502681	5.674763955	5.41887868	5.490741421	5.258067008	5.323755583	5.556783249	5.461077866	5.394742955	5.632942284	6.145759978	5.426757	5.26378602	5.545365605	5.847676487	6.399566494	5.832080945
MYCN	5.5759175	6.410373084	6.358069976	6.405535077	5.689212993	5.624859718	5.521150537	5.130551692	5.570965868	5.330423002	5.700088985	5.36133875	5.605095051	7.126505851	7.135177187	6.226853779	5.924114451	5.952568394	5.894974831	6.051278101	5.537333044	5.51323271	5.479161279	6.44533352	5.800077988	7.1381039	5.892486429	5.833819027	5.977697821	5.776314383	5.319515354	6.370472436	5.511465191	5.721583427	6.012090788	5.434219962	5.396377462	5.695422559	5.858320656	5.370507403	5.453560685	5.568976053	6.370395907	5.491161163	5.468090621	5.643297407	5.462560463	6.698173238	6.462978451
NAV1	5.555093856	5.536968543	5.029357197	5.680941125	5.216052288	5.577649345	5.245947177	5.443305024	5.08942347	5.495766148	5.493802559	5.429424313	5.66275629	6.325260874	6.713658023	5.977426324	5.632262532	5.430885745	6.094631052	6.131674812	5.407338743	5.388673243	5.799134469	5.977998749	5.553531179	6.247493961	5.331111233	5.67222675	5.962908537	5.836740441	5.571535547	6.045998246	5.401087223	5.600705122	5.593437908	5.446674852	5.457077892	5.560038163	5.712037603	5.243210288	5.392864153	4.886506673	5.858510125	5.454376898	5.457352931	5.43622339	5.435314019	6.214149418	6.131798633
NES	6.279987483	5.466744856	5.49194967	6.237755871	6.138162231	5.910124183	5.492375591	5.777191914	5.497289374	5.984746233	5.387170484	5.879541126	5.966651952	5.414234827	5.757978001	7.084113538	5.422116149	5.370415449	6.656585556	5.654961996	5.336685765	6.257075768	5.369789183	5.441665295	5.370037294	6.206011803	5.478117468	6.095532472	5.895452778	5.760216267	5.564666237	6.543029462	5.518582339	5.763975406	5.536350668	5.512558859	5.953655472	5.530641106	5.698370554	5.374545309	5.683920501	5.214755321	6.544070606	5.529716083	5.466418869	5.414606712	5.708188599	6.039804709	6.147904564
NLRP2	5.8093621	6.456620382	5.935872208	6.248992867	5.348349087	5.971582389	5.287891152	5.285372072	5.024960784	4.471985384	5.998147708	5.404622551	5.31185962	7.432780068	7.137048505	4.838697624	6.168552352	6.150865642	6.490906272	6.771813702	5.459507506	5.035281574	5.896279063	5.98208724	5.19135446	6.370619543	5.422577317	5.790697419	5.81457171	6.257342494	5.415615881	6.124587391	5.36461546	5.579989364	5.607282304	5.361740886	5.048482096	5.522202077	5.715053632	5.262556428	5.109085768	5.380262688	6.327660948	5.452462611	5.392539759	5.506355064	5.124358642	6.371596161	6.129686754
NOG	5.330103179	6.054839525	5.320195811	5.896282702	5.183137887	5.444852371	5.348995982	5.225126727	5.274608291	5.094756816	5.114071941	5.067035737	5.121011807	6.488634286	6.87768156	5.515637289	5.454307733	5.516912441	6.067931954	5.777704476	5.109994632	4.947626179	5.583633361	5.520567428	5.389552691	6.025643206	5.061366298	5.618585558	5.57759072	5.737903997	5.34700115	5.407265197	5.369600418	5.499774651	5.578309892	5.051049132	5.236552504	5.10598709	5.384949786	5.367583325	5.293378165	5.112675294	5.674719127	5.3795585	5.271213208	5.196577748	5.451117667	5.749527109	6.281537216
NOTUM	6.587538911	7.841990417	5.018173946	8.080283731	5.585641832	7.246288643	5.690405406	5.321725825	6.322633502	4.748313458	6.36533852	5.352993352	6.045289891	9.781100277	10.55599454	8.928775804	6.910267406	6.691326803	8.888560839	7.961657217	5.473409685	5.579264428	7.601972717	8.269123888	6.620470442	9.28633815	4.888890931	7.691791137	7.252189001	8.146326524	5.382418213	8.194790292	5.236902271	6.241861145	6.521423607	5.351094575	5.409282858	5.616608271	6.106238144	6.277548495	5.43184683	5.984014262	9.494646217	5.644307353	5.258734306	6.621184574	6.120094422	9.44139478	9.18472352
NRIP1	6.005484988	7.219726172	8.081447622	7.917101138	6.028496834	6.52521718	6.507914475	6.066933379	7.339228903	5.972907825	6.565428515	6.38660051	6.576040224	7.396308915	7.829185368	6.955247408	8.13956568	6.664119872	6.792904132	7.189611286	5.93333613	6.002238122	7.119240275	7.414838585	6.640220631	7.564634026	6.210988131	6.877741957	6.806865302	7.694929228	6.575024436	7.33364457	6.661249768	6.863407682	6.894818766	6.542256764	6.797420819	6.715857492	7.287733182	6.328856381	6.163406318	6.350196318	7.312394734	6.37821087	6.442779391	6.280854431	6.574544568	7.731618856	7.317266302
NUAK1	6.49499098	6.907000878	6.388462116	7.154740823	6.388907465	6.72548197	6.647954515	6.284837143	6.352435454	6.336657303	6.349248841	6.327079292	6.401846624	7.43271286	8.152023592	7.263185152	6.501958284	6.352234425	7.041934324	6.692752246	6.614976273	6.533808458	6.713284855	6.766526954	6.514254226	7.262826685	6.564067259	6.577033257	7.042364962	6.609945282	6.408588193	6.838512656	6.256442791	6.742765638	6.781065231	6.36941039	7.096232784	6.486277164	6.695739904	6.234913138	6.903898828	5.242692043	6.892463439	6.783494668	6.658938031	6.456971741	6.351247292	7.147359451	6.762369512
OVOL2	5.44505462	5.544123387	5.725066964	5.852654576	5.504919256	5.326410124	5.094343207	5.351334802	5.217932274	5.000005318	5.245229069	5.249341136	5.2613108	6.244600185	6.049642784	5.947382749	5.483640679	5.308385882	5.845072999	5.099137154	5.203867994	5.187457566	5.781841244	5.379956036	5.124739961	5.563921693	5.112458724	5.503180777	5.700733182	6.12061175	5.256891736	5.463262952	5.28463492	5.425216245	5.460691354	5.189126988	5.875739848	5.267027754	5.22015367	5.039036841	5.822466274	5.086799849	5.585538535	5.313937051	5.358897188	5.126570154	5.131373579	5.665562629	5.324370011
P3H1	6.279938242	6.331895414	5.826493368	6.329902348	6.265507316	6.320777292	6.012162307	6.015969815	5.52197149	6.380766697	6.366821075	6.388199528	6.441244968	7.334294786	7.703773493	6.924178016	5.912072988	6.299132042	7.13125005	6.686115885	6.169257271	6.305265221	6.306841071	6.395053043	6.461671864	6.723026143	6.252234665	6.619099092	6.496225276	6.565595951	6.207298231	6.759794113	6.312046477	6.146057481	6.398023858	6.262602862	6.20865009	6.527970223	6.462287513	6.029248251	5.923947601	5.399329839	6.62662819	6.374537301	6.31092487	5.990768718	6.023135244	7.137310352	6.746079869
PCSK6	5.357681289	5.392734702	5.078104484	5.494735636	5.162263252	5.394303582	5.050993934	5.016889359	5.051258013	5.110673095	5.190391657	5.221188843	5.518951164	6.130710843	6.945718404	5.696060618	5.330578845	5.161537884	6.114968484	5.953206553	5.09131589	5.10144317	5.371923784	5.586540066	5.21282657	5.768896605	5.064065042	5.66865163	5.554284143	5.518443416	5.135590005	5.808776472	5.051881097	5.390110255	5.207573758	5.15985035	5.038611362	5.175010393	5.414775616	5.2122885	5.263693944	5.204296395	5.930746903	5.229958271	5.217741235	5.413484732	5.154755753	5.842965075	5.929448091
PDGFRL	6.06644292	6.859480906	6.624384939	7.073044677	5.984321451	6.689883357	6.080086067	6.78645857	6.26099762	6.117613283	6.424943824	5.980428406	6.077597191	7.60162243	9.079466368	6.92731978	6.662654252	6.527158965	7.527663911	7.111793497	6.719144767	6.0573551	6.518219564	6.721896335	6.455853266	7.055303422	6.715821122	6.786359091	7.323350779	7.124468529	6.519731703	7.007216738	6.796442124	6.446408595	7.039947178	6.555323233	6.079177764	6.171694015	5.763656127	5.826951002	5.533054816	4.891802567	7.215108151	6.39723362	5.833477862	5.860967779	6.053848086	7.807512297	7.179514698
PDIA5	6.616807679	7.205638409	5.58614111	6.857490341	6.089664014	7.163042809	6.175126598	6.130249411	6.04899698	6.095460262	6.634154031	6.446528206	6.609460323	7.982277305	8.755230861	7.803918886	6.559222658	6.512980963	7.274151165	7.200098736	6.049300204	6.799628567	6.683637893	7.451669886	6.828357142	7.823821036	6.213150625	7.240647762	6.812605242	6.952914457	6.422448617	7.681183037	6.494383862	6.600798149	6.787359808	6.40770477	6.428588051	6.63869939	6.719852897	5.896084045	5.994893338	5.123291386	7.658924354	6.178402066	6.021222597	6.007917454	6.529606235	8.195663906	7.998025179
PHGDH	5.735611369	7.062359743	6.125904885	6.805215665	6.001658348	6.09590152	6.34325518	6.217671576	6.431091592	6.793669873	7.334133978	6.236331369	5.896515361	7.035567834	8.284026392	7.534787866	7.290534723	6.25268109	7.391148845	6.448156629	5.589656484	6.043926327	6.179086546	6.564754127	6.216098622	7.630821089	6.028156221	6.769767056	7.160988697	6.82277926	5.911747337	7.123420993	5.780566355	5.968783573	6.481578949	5.806343391	5.715439559	6.230408914	5.799187773	7.272288449	5.863561893	6.316167727	7.428551397	5.734934534	6.097031289	6.80795711	6.550558844	7.429837652	7.678327518
PIPOX	5.372398977	5.844521001	4.816606322	6.142782751	4.82704339	5.34581628	4.901911149	4.929497986	5.120835101	4.85877635	5.1771463	5.228303416	5.184193049	6.68758768	6.701278525	6.482080823	5.354641409	5.05761054	6.220173234	5.769491284	5.012236901	5.15927312	5.478463656	5.758305389	5.200045482	6.061504888	4.973731811	5.296949672	5.543525313	6.037810917	5.084777278	5.893181972	5.031973239	5.294190327	5.499106739	5.155673364	5.139872222	5.067870849	5.368893941	5.048271858	5.061879849	5.098541094	6.572407533	5.188023799	5.055433958	5.236942882	5.097710677	6.355567192	6.214400252
PLA2G10	5.225384995	5.993564558	5.366908055	5.86653715	5.179767118	5.703898549	5.048242046	5.29632707	5.547175719	5.037675244	5.511284887	5.153548974	4.859394332	6.141951355	6.967787556	5.684029349	5.529925809	5.476432504	5.939736921	5.732772277	5.250519533	5.203465655	5.504926743	6.042894362	5.346015149	5.905521831	5.336536659	6.029023939	5.529661518	6.224613744	5.17855419	5.862487833	5.3894832	5.425370251	5.518573247	5.330179171	5.438541181	5.270791517	5.274186292	5.28612475	5.230460397	5.158981969	6.06701157	5.388565316	5.418466215	5.341266446	5.213987277	5.975888246	6.134743799
PLAC8	6.578923045	7.781690082	7.168736475	7.999838257	5.686562892	7.032005196	6.067889242	6.106678737	5.744408056	5.064950165	6.647104357	5.987907125	6.964940451	8.555944321	10.12053802	8.786298082	6.810702878	6.356903336	8.333159884	8.353365748	5.840017072	5.725699873	7.407711374	7.908662486	5.720061226	7.611030112	6.597132995	7.700400778	7.558725575	8.01971227	5.832345866	7.365641333	5.72284021	7.196875249	6.228785849	5.86548943	5.415649502	5.52235835	5.459749075	8.385697592	6.882444442	8.230852442	7.972131861	6.044055419	6.415771644	8.078812288	6.84104148	8.287438417	8.837445092
PLK2	5.288311666	5.552446968	5.519145578	5.032557778	5.407620339	5.380170788	5.369352261	4.927159758	5.190305654	5.121460488	5.32549396	5.293205577	5.322331013	5.880641711	6.189608982	5.984562502	5.349432408	5.140644689	5.94857615	5.126315059	5.436643494	5.598842706	5.439835946	5.403780749	5.283564738	5.676629907	5.265640674	5.379034533	5.734904939	5.832647241	5.226049824	5.694116536	5.530943308	5.340184185	5.305579707	5.215795592	5.310298321	5.527294744	5.464805227	5.125967341	5.261577232	5.047431005	5.835534707	5.122864099	5.206605524	5.04786746	5.260819076	5.911981945	5.516208796
POMC	5.411273931	5.649777293	5.162542645	5.450184553	5.114895123	5.183425592	5.166526646	5.165644619	5.178809209	5.174140168	5.424474108	5.158931159	5.369735261	6.470317425	6.111924621	5.373079067	5.557813854	5.450311811	5.8995793	6.151580755	5.259196585	5.273914597	5.716649023	5.444852894	5.444975208	5.707809282	5.417905265	5.46741785	5.390696147	5.611791383	5.55420167	5.445514384	5.378192468	5.613255219	5.499004958	5.459000795	5.431215455	5.316588722	5.220755054	5.16795785	5.262377745	5.218791592	5.453416293	5.442350918	5.422592642	5.282606611	5.298601667	5.501391951	5.637655815
PPFIBP2	5.919243063	6.789053716	5.618062854	6.523948276	6.323203822	6.390645408	5.96567284	6.031274596	5.804314977	6.244213761	6.231028372	6.50551223	6.024160584	7.184268203	7.947439379	7.225135967	6.015853104	6.033534348	7.138550707	7.031458476	5.933442782	6.444217502	6.429682903	6.460535448	6.024634093	7.006810285	5.640068376	6.671906028	6.630982678	7.009412559	6.239927571	6.995222019	6.138272975	6.399571891	6.358788777	6.237906982	6.532604873	6.091279957	6.833641054	6.200157715	5.859598573	6.084139752	7.101902411	6.215895794	5.959168387	6.398722572	5.992626618	7.085703132	6.739097036
PRG2	11.24179147	11.2258866	8.446177396	11.13594711	8.79867472	10.78044943	9.430045445	8.476647312	10.43985994	4.811440081	10.54606883	9.603783202	11.0027737	11.08845293	11.2258866	11.05424017	10.83104632	10.56643763	11.02999809	11.13594711	8.189887864	9.422855731	11.10931671	11.16148854	10.6093427	11.11483916	7.252878501	11.28475127	11.24223153	11.01441623	9.384804335	11.29645929	9.721070384	10.59469719	11.1040102	8.981035089	9.364716697	10.10297577	10.69871834	10.18868073	9.31927186	9.441664487	11.0051423	9.802534532	8.574108112	10.64007148	9.303743484	11.27207172	11.31026293
PRKAG2	5.852157526	5.950288338	6.18374764	6.239776988	5.471976555	5.805785359	5.671140697	5.480790253	5.920084122	5.945313921	5.807468812	5.371311038	6.123479503	5.944693699	6.638061024	6.03508256	5.903758536	6.086030909	5.793047394	5.849853105	5.674249137	5.758774358	5.956751348	5.999627903	5.702590619	6.083745087	5.602267843	6.068528445	6.037989983	6.050694641	5.647031229	6.002587975	5.688642393	5.774731802	5.852275932	5.617726927	5.643722687	5.72917234	5.953085763	5.701191937	5.856036068	5.79352717	6.14603253	5.636834212	5.688726825	5.89546381	5.58396942	6.228411499	6.180612167
PROCR	6.787498796	7.933457428	7.106064439	7.752930563	5.975484726	6.373041086	6.417239125	5.752829376	6.372743737	5.915860192	7.955342355	6.131138493	6.688957152	8.829692786	7.988229216	6.171402403	7.036960401	7.117458874	7.267623181	8.194125945	6.009751289	6.235142255	6.755858022	7.867981055	6.737826359	7.692291344	6.038597173	6.684528162	7.399374282	7.209534155	6.947522658	7.062721955	6.671161498	6.848255198	6.998562926	6.522900167	6.679870648	6.052984164	6.335014549	6.12273489	6.160396052	5.133980799	7.203841	6.794946473	5.842345067	6.147967399	6.283341602	8.316282436	7.589286196
PTGES	7.197429261	6.747118107	5.841516727	7.762540229	6.509663933	6.681340775	6.461043819	6.32306067	5.890746435	5.640182652	6.359859125	6.100544182	7.097360142	8.485597688	9.160184528	8.936851806	6.250682359	6.292529236	8.229893722	7.780974014	6.134605978	6.432616921	7.174154047	6.613378294	6.994785075	8.384016174	6.153221469	6.994785075	7.309241148	8.150335975	6.538801194	7.757218333	6.148066829	6.432533581	6.600590588	6.056843348	6.423832365	6.782989519	5.886515457	5.907944771	5.68851716	5.787664723	8.149221666	5.963740912	6.258283515	6.675672919	6.612812444	8.031095308	7.814906878
PTN	5.043183487	6.281860427	5.573328082	5.804323804	5.462772591	5.415473419	5.191988854	5.561342698	5.21824271	5.064520401	5.769653833	5.617439789	5.278060476	6.105343216	6.582869784	6.069567474	5.442531392	5.32086473	6.119571467	5.649073121	5.433029617	5.622568178	5.348274922	6.086731233	5.432465422	6.010891858	5.442282017	5.936377425	5.597846156	5.910062344	5.197180917	5.823772494	5.461223167	5.495362786	5.729334567	5.283847088	5.378256668	5.35204813	5.323036247	5.451518979	5.387875816	5.14346871	6.201590668	5.603047202	5.235072014	5.473939874	5.32178608	6.202952265	5.965975782
PTPRF	8.103376264	7.400346195	7.138972736	7.867343592	6.9617604	7.790131122	7.099660984	6.800807726	7.948791125	6.04232765	7.191623569	5.986162189	7.081785314	8.786122574	9.27038665	8.327556509	7.455406124	6.702120381	8.714955232	7.925117113	7.353422059	6.701604923	7.764558491	7.863089613	6.878710792	9.204179325	6.104624655	8.139659699	8.463088828	8.568858046	6.264626193	8.606250034	6.485202575	7.265964441	7.603759531	6.058396693	6.302364416	6.585243559	7.122013037	6.837512081	6.304403666	5.740655312	8.896550427	6.190929787	5.793868938	7.348331615	6.120066086	9.384024692	9.017734085
QPRT	6.671699336	7.179773453	6.52465686	6.501515319	6.835668033	6.486698867	6.593126881	6.765485211	6.96812204	6.335833819	7.205914824	6.519876913	7.504811301	7.659367061	7.822923694	6.927953994	6.400345248	7.207266396	7.58724068	7.354356932	6.506988922	6.629965445	6.919497045	6.089236566	6.705868277	7.263607447	6.811533094	6.830133713	7.032167243	7.505265049	6.069835894	7.262770246	6.556765265	5.710108702	6.601092986	6.612713817	6.147396557	6.487685931	6.276586153	6.337239287	5.829329442	5.217745935	7.244744269	6.575013624	6.580353581	6.394837946	6.541262103	8.088218349	7.261077157
QSOX1	8.028700131	7.294636318	7.089111499	7.323277065	6.194944793	6.649158965	6.20528333	7.000572587	6.963530826	7.25469819	7.344071101	6.393235941	7.245971713	8.218305485	8.585463382	7.728302839	6.876446835	7.290135774	8.264945609	8.436874252	7.531295998	6.511025335	7.203130353	7.44169984	7.364327773	8.211674288	6.919469901	7.466700884	7.654212043	7.773453319	6.824282091	8.049305588	6.948335035	7.012624143	7.298170984	6.848965436	6.720495533	7.081945451	7.626794507	6.638858168	6.714552424	6.110531842	8.113776682	6.753033091	6.71411429	6.840516473	6.796512292	8.239600703	8.21456168
REEP1	5.630974831	5.274347416	4.951827884	5.500650804	5.239480407	5.726291446	5.362504695	5.608597692	5.029990412	5.221112275	4.955359363	5.290972019	5.339516766	6.582893621	6.702963905	6.853621698	5.227993978	5.497052694	6.15893093	5.65873446	5.659393241	5.422617574	5.384622842	5.649861341	5.324972943	6.237781233	4.949170447	5.785144854	6.123741321	5.875400531	5.37277482	6.002843911	5.274302683	5.752625265	5.715789599	5.182457533	5.660874635	5.24397923	5.591184702	5.162807087	5.459196662	5.079960595	5.997423497	5.435424965	5.309584562	5.082630293	5.123547666	6.513749738	6.570288897
REPS2	5.457483042	5.604338533	5.250454491	5.752161474	5.331353758	5.512570969	5.277511605	5.31118689	5.367880363	5.334525471	5.428129478	5.34233035	5.329388441	5.968836717	6.770667925	5.92626471	5.542806946	5.300136903	5.974121418	5.808275017	5.345996976	5.356705982	5.590377269	5.61446403	5.284916476	5.846404804	5.277725635	5.863862213	5.476614252	5.651315541	5.285336994	5.636844476	5.187183013	5.669473314	5.265057722	5.193136926	5.247483858	5.264351916	5.343767208	5.74527169	5.640449692	6.330010397	5.783057756	5.206148899	5.373463985	5.820573771	5.442368236	5.657459374	5.938449237
RHPN2	6.099213552	6.685402508	6.118023175	6.979367158	6.442911493	6.313658763	6.418109436	5.857210502	6.136535049	5.841418567	6.418016103	5.993625361	6.063420654	7.021511277	7.897376951	7.65050467	5.408828612	6.323996502	7.275416627	6.785493445	6.174857671	6.127535692	6.230988791	6.181061735	5.685683411	6.894403665	5.602144004	6.53893638	6.716045033	7.593819265	5.998099547	6.614156799	5.838334705	6.242329418	6.331050764	6.25242994	6.795100591	6.231107693	6.215344024	5.573983185	6.725321596	5.520896386	6.5179046	6.022666316	5.699942458	5.651008375	5.747265414	6.975243661	6.546185479
RRAD	5.722874098	5.976463635	6.182344837	5.937036354	6.164856517	5.59144983	5.503169383	5.758450302	5.712640999	5.794093775	5.929880753	5.245877559	5.831704827	6.21913186	6.971748108	5.317451673	5.770750601	5.336529192	6.048752468	6.152705007	5.437356347	5.466146923	6.306672363	5.713303986	5.462908404	6.492791938	5.405290107	5.911945983	6.147087291	6.975867316	5.446481771	6.002525825	5.47986943	5.789579327	5.778442484	5.557889404	5.625032497	5.655115321	5.542940402	5.305064588	5.428609709	5.303245319	5.948035477	5.599558054	5.176230611	5.320903156	5.426030622	6.775449416	6.367788788
SEMA4C	5.729163048	6.1703035	5.965795678	6.190848641	6.078274816	5.924215435	5.35313442	5.461823279	5.486279002	5.397065226	6.643415705	5.778194796	5.896666267	6.604086156	7.148191944	6.600483296	6.282630561	6.042168741	6.772753144	6.593424472	5.539169124	5.573858507	6.655342005	6.44987113	6.022925983	6.507434872	5.888442635	6.231865645	6.382040813	6.513829109	6.070669556	6.432650395	5.833701558	5.784553964	5.872263486	5.730097818	6.097695721	6.06120691	5.599560269	5.691750079	5.620394596	5.209273041	6.110405594	5.991007852	5.976705315	5.789913609	5.781596581	6.74971044	6.54502214
SEPT3	4.834521285	6.455432349	5.385861932	6.684680698	5.302028391	5.207690493	5.726094698	5.526694401	5.083738803	5.2931094	5.735033855	4.939232463	6.523861582	7.02940741	7.078293308	5.639298804	5.953072043	5.400894517	6.058908472	6.203163748	5.707502516	5.432996431	5.890090598	6.048147001	5.504232212	6.881057259	5.452333194	5.658971344	5.635621159	6.869639552	5.339894612	6.139374919	5.430834451	5.5556006	5.64102168	5.27863889	5.317087075	5.320692389	5.472105461	5.456416268	5.188198921	5.297694997	6.649145866	5.341006343	5.318339154	5.60709059	5.260114375	6.243637259	6.187712844
SERPINE2	9.266114838	11.18036864	7.221179817	10.79596011	8.743931118	10.55550721	9.386129145	8.405687203	8.735803545	8.965582861	9.024097907	8.820275491	10.08912142	11.16628655	10.91181653	11.29222463	9.166989192	9.328428454	11.15605784	11.2349346	7.602101245	9.83340231	9.979729363	10.04281644	9.516635941	11.3941265	6.055094587	11.04920208	11.45109146	11.07819752	8.80681233	11.34301585	9.984524021	10.05227052	10.70563094	8.782566921	8.403727277	9.383870969	10.82858247	10.20868307	7.221279543	8.794422885	11.20849468	8.792995916	8.412403806	9.639083836	9.095999174	11.34301585	11.27512478
SFRP1	5.716296906	6.868947092	5.272523353	6.522774379	5.594673692	6.231228557	5.967711593	5.132571736	5.501551389	5.695943549	5.923240676	5.33197876	5.867445946	8.294945111	8.893743774	6.49594643	6.092672539	5.658108696	7.348458074	7.341691596	4.938428041	5.726618522	6.474851851	6.459529894	5.514764222	6.771196211	5.547857114	5.691487078	6.373705806	8.025749692	5.63809851	6.906738857	5.623224228	5.725720701	5.774112243	5.657553237	5.483929433	5.686743115	5.7243454	5.648908206	5.725122109	5.915572676	6.508009415	5.391586638	5.338630224	5.310002926	5.304021872	7.201246129	6.735715764
SH3BP4	6.329320879	7.115794743	6.020150403	6.765854357	6.51675025	6.458763365	6.724148778	6.225732419	6.231703467	6.032627474	6.768809103	6.033816102	6.657913228	7.31933979	8.229573835	6.882412346	6.176862729	6.225148199	7.150136932	7.085213125	5.891095153	6.263356181	6.726667042	6.898583997	6.245023675	7.108003909	6.017566559	6.588427613	6.901339612	7.347174753	6.019185304	6.902496677	6.278798891	6.163467327	6.677891681	6.380879063	6.146188625	6.217299916	6.518065123	5.582385378	6.153912245	5.44906542	7.102101259	6.652524975	6.142643983	6.064322263	6.131962361	6.99309587	7.047206994
SHROOM3	6.27720574	6.015659624	5.923901011	5.792532693	5.677999368	6.113306406	5.672674235	6.072362195	5.785443269	6.147829512	5.594690473	5.893884282	5.610139383	6.591405756	7.589339502	5.927771302	5.564254696	5.235772657	6.022469698	5.941101318	5.546186215	5.899662854	6.026077801	5.936137211	5.557304241	6.158848802	5.324014456	5.937658273	6.228136806	6.212221833	5.705316956	6.063593113	5.554130175	6.168127826	5.932944906	5.520652166	6.385919165	5.802800143	5.943476839	5.197014787	6.558296147	5.132782585	6.094750535	5.776467699	5.408664596	5.265701034	5.423142382	6.573092621	6.090409051
SHROOM4	6.100611785	7.273865567	6.600772678	6.562370575	6.135172358	6.252094813	6.200042737	6.581865775	6.222504469	6.599489291	7.188493825	6.135960702	6.173402846	6.67951745	6.940246474	6.328727404	6.650633366	6.571188934	6.24600909	7.21854621	5.687825484	6.444653174	6.159293709	7.412860322	6.592934847	7.081972688	6.011710392	6.287003214	6.300553154	7.101818378	6.181343924	6.673555236	5.903735581	6.461505263	6.104457281	6.345298862	6.05068223	6.116553918	6.500449609	6.129134515	6.366885576	6.52440351	7.028488203	6.301986549	6.304603063	6.512174152	6.361339704	7.111704724	6.744587903
SLC4A7	5.969646603	6.42433098	5.847392892	6.289469292	5.849837969	6.301163835	5.783134682	5.874073004	5.783185295	5.864515644	5.90357296	5.976952902	5.993793067	6.726315717	7.725852762	6.522273737	5.894593428	6.118600905	6.499886064	6.276394352	5.938764437	5.818850359	6.136787726	6.237355109	5.844071144	6.338104711	5.738045186	6.188829337	6.579927272	6.144039806	5.937783263	6.245639831	5.917491636	6.115929958	6.178404536	6.014073416	6.10620553	5.850720899	6.824850258	6.179137731	6.092877741	5.786574415	6.250207656	5.981455832	5.876731144	5.969480313	5.905086401	6.902259392	6.518468159
SLCO2A1	6.832364184	8.063306248	8.357170926	7.959882115	7.243476412	6.55452565	7.212256651	6.916380032	7.951523262	6.459843051	8.465173957	6.695290981	7.496998221	9.219321988	9.52683664	6.791171443	7.901743981	8.606131181	8.75968148	8.31977659	7.317796789	7.058377914	7.520550692	8.758258142	6.813555509	8.892687102	5.941961411	7.837466714	8.849049422	8.94590367	6.995264529	8.295305368	7.473715924	8.060266998	8.239731592	7.12978841	7.428380943	6.928833064	8.317724461	6.433845806	6.410641909	4.898916661	8.420739696	7.248215432	6.901300632	6.681033716	6.314796161	9.164292464	8.98644874
SMAD3	6.101052167	6.378835727	5.913615619	6.344935642	6.167921238	6.325167176	5.804231186	5.846381026	6.034052943	6.133810903	6.006185079	6.333552181	5.97163914	6.549657719	7.574129125	7.195576409	6.034478536	6.059127682	6.635744425	6.266322684	6.207708285	6.1548658	6.394233935	6.564715525	5.869870642	7.229178331	6.260555222	6.31553383	6.699436312	6.771029786	6.174957413	6.812678942	6.176192744	6.162420216	6.033318786	5.945147614	6.270446676	6.117892532	6.366517906	6.727573114	6.07668743	6.320676643	6.541262046	6.095379766	5.942183992	5.99524945	6.30754281	6.939726377	6.669988866
SNRPB	7.591933646	7.15626856	7.94347054	7.045879072	7.698813727	7.493332924	7.845753126	7.738346338	7.921877073	7.835106544	7.399719607	7.370383806	7.652913289	7.23974865	6.664927926	6.831067013	7.562199819	7.948347018	7.226239246	7.527431243	7.840947665	7.803811867	7.436683781	7.162488436	7.469521811	6.740231738	7.843543816	7.61399278	7.326496877	7.397936324	7.898361509	7.438195499	8.039203502	7.659400226	7.912100288	7.813540962	8.021156781	7.771776857	6.758035697	8.133237501	7.942036106	7.765548368	7.006295184	7.822188928	7.753572604	7.697750346	7.467324506	6.946073529	7.242368704
SOD3	5.590953745	5.645238524	5.046342168	5.654505088	5.544930605	6.023587934	5.383968723	5.844307318	5.548063132	5.541250183	5.463027863	5.544342556	5.239312658	6.556351382	6.387016242	7.442384621	5.71136701	5.915350523	7.567364125	5.534730581	5.709703927	5.372796439	5.699480081	5.826972754	5.312709968	6.683645698	5.061345927	6.016493681	5.804931929	5.92880519	5.241808492	5.944561499	5.248347781	5.704297885	5.572379949	5.297282872	5.86470044	5.193949086	5.148192244	5.165162049	5.956900304	4.997866109	6.594173329	5.556963381	5.425939298	5.129903672	5.0565953	7.167945482	6.566763438
SPIN4	5.49563638	5.532345914	5.508970701	5.748452042	5.576452739	5.454386006	5.572579787	5.21105463	5.41394918	5.503840622	5.514825963	5.509337371	5.623145871	6.214879194	6.651777952	5.683543295	5.559731579	5.389138363	5.96625732	5.622535274	5.351019442	5.453159953	5.295901059	5.517598905	5.435135396	5.900789105	5.210491907	5.604260199	5.620696121	6.140293444	5.441087808	5.764946492	5.474098036	5.617787185	5.486322872	5.243583819	5.648273836	5.389761949	5.570318766	5.540750827	5.50595699	5.166141921	6.115987922	5.579458803	5.555272444	5.593713263	5.294081299	5.832167232	5.496907286
SPRR2G	5.053603465	5.977147463	4.961416166	5.365735562	5.099224461	4.994051023	5.083208852	5.001507891	4.944236072	4.942442323	5.497763974	4.882696244	5.246610775	6.302764019	6.013039511	5.281511991	5.459258179	5.097168742	5.988240257	7.418612092	5.096525297	4.98667103	5.222133203	5.249013801	5.058035249	5.936404842	5.285656821	5.122951437	5.724634663	6.169497864	5.162627252	5.442806161	5.333351991	5.158084327	5.180190676	5.214904622	5.274162044	5.109474732	5.086252542	5.204111777	5.352641545	5.127316109	5.321715215	5.11352016	5.203681755	5.183601646	5.216790878	5.312033177	5.295152551
STAB2	5.451375978	5.52336557	5.346311772	5.797528359	5.202609174	5.388280093	5.190471645	5.390916021	5.315673849	5.241465031	5.265946617	5.048819707	5.35860182	5.89685293	6.26634699	5.558844779	5.265920345	5.292936418	5.9125583	5.278810997	5.194456188	5.172160265	5.289337194	5.630659226	5.235351625	5.859464077	5.441587701	5.561881059	5.56129005	5.731947387	5.399662127	5.869527256	5.265525136	5.310422783	5.340433015	5.181751121	5.428429237	5.441229088	5.375157294	5.239447618	5.322679707	5.242036037	5.704594692	5.30401284	5.206689695	5.26089423	5.316622366	5.86961741	5.816638968
STRA13	6.586406369	6.849951151	6.767333085	7.212784586	6.981288148	6.628141491	6.612004054	6.798253373	6.64408476	6.848866242	6.904587593	6.803793336	6.773335272	7.661828176	8.050270083	7.254869477	7.038390242	6.913756591	7.292699684	7.208415828	6.455257335	6.608131501	6.817870445	6.650573985	6.452721605	7.275339678	6.665048577	7.255620207	7.252181012	7.502942174	7.145333655	7.320036629	7.231021203	6.815266767	7.161504551	6.860368329	7.039788217	6.345417366	6.320636384	6.889720063	6.541995478	6.636554465	7.615594443	7.185201407	6.683873645	6.584574513	6.57243037	7.189544686	6.869890243
TAC3	6.961816	7.283319824	4.726255435	9.170691217	4.802002537	8.187905718	5.70900862	4.794227084	5.41762434	4.498291319	5.001307916	6.974532808	7.116510709	8.677803329	9.124685521	9.473320918	6.883971645	7.599837672	9.698340532	8.956135556	4.596304423	6.140496084	6.817238844	9.173145449	5.538450971	8.000517795	5.085704572	8.121479013	9.667115894	7.479899586	6.330555458	9.384754162	6.528957768	7.054722586	8.45072511	6.444263804	5.187103085	6.223395327	6.878437489	7.656109493	5.139464899	5.050854346	8.769312645	5.697629545	5.224145367	5.644383975	5.520140456	11.04910911	10.07111555
TCEA3	5.530117044	7.045557926	5.735507701	6.7622623	6.316238133	5.71310569	5.994053732	5.838006994	5.404687226	6.471338463	5.915288391	5.964808894	5.791915684	6.812458809	7.642507989	6.286125144	6.014132741	5.534488135	6.465033172	6.789462318	5.530325991	6.026969073	5.987473528	6.842043284	5.833079573	6.624222112	5.677881471	5.989737353	5.824983608	7.353745257	5.738026877	5.991694084	5.758817269	6.170306183	5.716852961	5.51661855	6.414694418	5.733153652	5.579439078	5.893401476	6.306302366	5.295163475	6.744748572	5.870796504	6.304829331	6.211040735	5.73754795	6.134745377	6.302053081
TM4SF5	5.103137154	5.603962905	5.062673872	5.072814383	5.453834449	5.095388622	5.082662188	4.971292038	4.89028801	5.297820192	5.352361862	5.008905151	5.079097309	5.198776525	5.440006171	5.890301259	5.116784304	4.901432356	6.146067485	5.026960432	5.416754165	6.062135822	5.006393112	5.246773097	5.069728877	5.828608506	5.172796677	5.287870846	5.868889472	5.376017677	5.046001651	5.411962431	5.7078241	5.003037072	5.280052976	4.9662338	5.021428795	4.993619146	5.259478277	5.284944349	4.934897882	5.056440679	5.700729923	5.239535075	5.020721955	5.105400015	5.12069671	5.537991135	5.554729268
TMED3	7.856272353	9.218580151	8.645770652	8.89279559	8.456644661	8.697513252	8.998562274	8.991084088	8.945235828	8.630136139	8.889809211	7.780516328	8.488405534	9.27730411	9.722176649	9.14472349	9.074254824	9.221529812	9.748596225	9.168301281	8.988048752	9.034386581	8.325359124	8.746206	8.94621888	9.397913579	8.568371015	9.357942202	9.141612869	9.170602617	8.589538284	8.978567254	8.775687699	8.415226619	9.239252598	8.812659314	8.769332173	9.096269026	8.568371015	8.237232777	8.217246134	7.341592368	9.111589478	8.766564337	8.458800956	8.355666594	8.282385736	9.210125414	9.407483612
TNFSF10	6.999344526	8.907729568	6.551512048	8.598369823	7.527002806	7.721474083	7.36361258	6.743221816	6.696205634	6.516624942	7.678449654	7.535370046	7.428792258	9.745107381	9.550868225	9.378356364	8.11414145	7.173167873	8.86183991	9.143448811	7.046790133	7.29070326	8.352448846	8.343860356	6.665849498	9.050953165	6.875515316	8.426341261	8.118381515	9.7436841	6.860231142	8.552168197	6.7458028	7.691291195	7.438297665	6.925347463	7.254681253	6.534330941	7.780385061	8.532236491	7.621041764	8.849966324	8.400974157	7.200275467	7.188598576	8.265281169	7.715925134	8.925372855	8.992124401
TNNI2	5.210386539	5.944262392	5.286414212	5.536672913	5.235397286	5.278332522	5.162064595	5.129398672	5.238846796	5.157081169	5.317819875	5.211007493	5.408081623	5.992857993	6.751332482	5.996687555	5.380271127	5.185845515	6.152426805	5.754035245	5.173529354	5.161927767	5.429709301	5.492542231	5.4145571	5.757458977	5.328899985	5.913523178	5.628030074	5.658687427	5.374685967	6.047909449	5.442552085	5.388259613	5.336776246	5.375333085	5.153540474	5.264486923	5.478958549	5.397562068	5.293809925	6.023194393	5.78551519	5.355675685	5.396929729	5.607567207	5.327034638	5.638142218	5.553742391
TPM1	6.890895	7.572420762	6.920341276	7.624244397	6.791153093	7.269270502	6.869000324	6.412378387	6.745490899	7.190805073	6.602836533	6.567959715	6.753125977	8.421771326	9.03820752	7.92170585	7.011140994	6.702024116	7.498899987	7.495052576	6.761078139	7.113580602	7.080883226	7.508210369	7.14881005	7.952953355	6.759410215	6.766746602	7.288648521	7.554549896	6.873883192	7.376160555	6.865010225	7.04589446	7.223312323	7.003459167	7.501183672	7.166238286	7.692701011	6.300376924	7.078568769	6.040537415	7.876546627	6.652178241	6.919299242	6.521654634	6.629082096	8.065535291	7.342574134
TRIML2	5.275291937	5.210445621	4.254854073	5.301125318	5.348184023	5.049249382	5.298190274	5.217836718	4.767283873	5.365514809	5.746862469	5.400655992	4.994763523	5.869234377	6.121572902	5.22569791	5.300792216	5.57099449	5.621422277	5.194304483	5.29435485	5.677297644	5.293606745	4.779126998	5.008323152	5.732706238	5.024731944	5.132020199	5.228100382	5.913414963	5.080625378	5.755428076	5.013995229	5.121366318	5.163529222	5.098001539	5.021901822	5.09036514	5.230990657	5.229620957	4.928487081	5.111404682	5.715579561	5.088586206	4.939561044	5.199488537	4.965491668	5.483404028	5.248920023
TSPAN13	5.327885089	6.693982082	5.909170846	5.55504617	6.040897923	5.817076616	5.707828111	5.810194493	5.627035868	6.261368177	5.660839766	6.054643964	5.915787303	6.692368869	6.941233071	6.156031543	6.165304896	5.667451866	5.227595807	5.935460001	5.969791887	5.795232454	5.623569679	6.19387886	5.598350324	5.950533627	5.081970495	5.861312031	6.3767809	6.261655285	5.669854257	6.244477869	5.481794753	6.19794669	5.871712268	5.522751088	6.148371423	5.774723669	6.096120892	5.611959461	6.087853782	5.299525437	5.970388669	5.651434366	5.576890596	5.563478385	5.537804821	6.477275914	6.052045855
TTR	5.281820649	5.559226264	5.27643297	6.15814923	5.274387932	5.484289259	5.35613615	5.394268205	5.41702142	5.495374159	5.475261066	5.425414022	5.464009727	5.47488768	6.775298104	6.639440823	5.294507191	5.38982566	5.593563034	5.647625422	5.226291135	5.239266302	5.43554212	5.907233773	5.47874932	6.357402178	5.403256815	5.783680041	5.844701863	6.581737098	5.342789344	5.671539915	5.394529135	5.38947955	5.630451728	5.445966815	5.393593068	5.218544598	5.241425504	5.494152235	5.41147426	5.264716898	6.024456566	5.343261214	5.445067193	5.444359388	5.443269866	6.152852235	5.859043071
TUBB2A	6.406543269	6.847828666	5.989498718	6.868554397	6.105347035	6.640571671	6.163631186	6.543965926	6.03710733	5.885544528	6.335507807	6.417484632	6.707036354	7.805422603	8.852539349	7.251247571	6.414286164	6.31287843	7.487505468	7.459327764	5.869097713	6.053399796	7.121490634	6.936339628	6.814504935	7.775269112	6.490008678	6.412004886	6.995098373	7.263620907	6.122074124	6.870573242	6.480189027	6.265414468	6.647719783	6.570119484	6.34999488	6.570637684	6.392621162	6.890078718	5.687875287	6.657692379	7.082867481	6.36999642	6.105010731	5.954991133	6.469038153	7.533824827	6.949462503
VWCE	5.529207293	6.74423367	5.19718945	6.125676236	5.287111646	5.313383529	4.993211593	5.015313492	5.002438791	4.883224577	6.990262705	5.00768686	5.676793169	7.887262664	8.151913683	6.58577074	5.692145808	6.100340875	7.229259352	7.235434085	4.925959516	5.084152726	6.288276024	6.661790234	5.501615548	6.794901675	5.513678785	6.50090634	5.393222888	7.094522729	5.240182327	6.046627012	5.105516045	5.81484402	5.518369173	5.234091882	5.066852702	5.406094982	5.847728696	6.765584792	5.64379194	7.832117544	6.396943273	5.015197653	5.333811639	6.127250891	5.13942037	6.792903554	8.285901755
ZNF69	6.572318778	7.601623738	7.016024469	7.128644501	6.778656707	6.759951129	6.900534526	7.114426757	6.627498597	7.080239118	7.586246507	6.642810502	6.544099889	7.34948171	7.90352719	7.1219483	6.866471566	6.993787435	6.840486671	7.254722066	6.529109219	7.067351597	6.537109242	7.3415474	7.383298426	7.801418383	6.655193867	6.924893614	6.836551604	7.624977678	6.772072405	6.999285611	6.510609768	7.072100099	6.723751542	6.90106685	6.752621028	6.533284939	7.123749101	6.755929721	7.109738854	6.725325733	7.303337237	6.846030422	6.779544474	6.832419532	6.782084806	7.628839401	7.171949492
[truncated: 52 more columns]
